# Supplementary material for: Leaf rust (Puccinia recondita f. sp. secalis) triggers substantial changes in rye (Secale cereale L.) at the transcriptome and metabolome levels
Source: BMC Plant Biol. 2024 Feb 13;24:107. doi: 10.1186/s12870-024-04726-0 (PMC10863301; doi:10.1186/s12870-024-04726-0)
Supplement: Supplementary file 1 — Additional file 1: Table S1. Characteristics of rye inbred lines, D33, D39, and L318, chosen for experiments. [file 12870_2024_4726_MOESM1_ESM.xlsx]

## Sheet: Characteristics of rye lines
Table S1. Characteristics of rye inbred lines, D33, D39, and L318, chosen for experiments.
	Content*) [µg/mg d.m.] of BXs in aerial parts of plants							Resistance to brown rust**) evaluated in field conditions***)
Inbred line	HBOA	GDIBOA	DIBOA	GDIMBOA	DIMBOA	MBOA	sum
D33	0.0153	0.1736	0.8459	0.0019	0	0.0015	1.0382	2
D39	0.0099	0.1755	0.476	0.0003	0	0.0012	0.6639	3
L318	0.013	0.0259	1.1788	0	0	0	1.2177	4
*) mean values from two seasons (2014, 2015) and two locations (Danko Hodowla Roślin Ltd., and West Pomeranian University of Technology Szczecin); https://doi.org/10.1007/s13353-016-0356-3; https://doi.org/10.1371/journal.pone.0233807, https://doi.org/10.1002/csc2.20263
**) plant infection level was evaluated according to a six-degree scale:
0 – resistant, no symptoms on plants
1 – resistant, chlorosis/necrosis and/or single uredinia sporadically visible on leaves
2 – moderate resistant; single small uredinia regularly present on majority of plants
3 – moderately susceptible; up to 40% of leaf surface covered with uredinia
4 – susceptible; up to 70% of leaf surface covered with uredinia
5 – very susceptible; over 70% of leaf surface covered with uredinia.
***) based on results of association analysis of single nucleotide polymorphisms associated with brown rust resistance published in Rakoczy-Trojanowska et al;. 2017. https://doi.org/10.1007/s11105-017-1030-6
Schematic illustration of BX biosynthesis and its genetic background in maize (based on Niculaes et al. 2018, modified). Rye orthologs of Bx genes isolated and sequenced are marked in bold, 1KF636825–KF636828 and 1KF620524, 2MN120476, 3HG380520, 4MG519859, 5AB548283.1, 6AY586531.2; based on https://doi.org/10.1002/csc2.20263.
