# Supplementary material for: Leaf rust (Puccinia recondita f. sp. secalis) triggers substantial changes in rye (Secale cereale L.) at the transcriptome and metabolome levels
Source: BMC Plant Biol. 2024 Feb 13;24:107. doi: 10.1186/s12870-024-04726-0 (PMC10863301; doi:10.1186/s12870-024-04726-0)
Supplement: Supplementary file 4 — Additional file 4: Table S4. log2(fold-change)|values for metabolites in all 12 comparisons (LC-MS). LC-MS data processed. [file 12870_2024_4726_MOESM4_ESM.xlsx]

## Sheet: |log2(fold-change)| values
Table S4. |log2(fold-change)|values for metabolites in all 12 comparisons (LC-MS)
	|log2(fold-change)| values in comparison:
Metabolite name	D33_CP_20	D33_ICP_20	D33_ICP_36	D33_CP_36	D39_CP_20	D39_ICP_20	D39_CP_36	D39_ICP_36	L318_CP_20	L318_ICP_20	L318_ICP_36	L318_CP_36
14.65/91.02235/Unknown	1.61053	1.39336	1.36486	1.70124	0.747192	0.724784	1.69096	0.884071	1.33409	1.52095	0.980278	1.48688
1.598/92.92815/Unknown	1.05393	1.24285	0.489305	0.672433	0.517507	0.984641	0.565164	0.776639	0.504174	1.05692	1.8058	0.73026
8.939/93.03446/w/o MS2:Unknown (carbon number 6); PlaSMA ID-10	1.55844	1.06108	0.803376	1.13229	0.491145	0.825826	0.921621	1.52813	1.02144	1.9105	1.0017	0.713071
13.999/94.98052/w/o MS2:Methanesulfonate	1.18152	1.00194	1.30064	1.33426	1.15553	0.992241	1.09535	0.488191	1.40352	0.80288	1.00944	1.16834
2.029/94.98087/w/o MS2:Methanesulfonate	0.708855	0.686322	0.780763	0.486811	0.735519	1.30455	1.23623	1.70045	1.45079	1.76953	2.14674	2.73809
7.297/96.96964/w/o MS2:Phosphoric acid	0.724162	0.798565	1.08864	1.14163	0.817316	1.26073	0.594142	0.882834	1.5564	1.04544	0.970939	1.35383
1.57/96.96966/w/o MS2:Phosphoric acid	0.625068	1.46065	1.26067	0.72045	0.478184	1.25731	0.293612	1.7271	5.42806	0.862263	7.50844	2.43562
1.796/96.9697/w/o MS2:Phosphoric acid	0.843535	1.73677	0.660928	0.564836	0.357661	1.11932	0.222264	1.32919	2.50137	0.916362	7.05909	1.35204
2.007/96.96971/w/o MS2:Phosphoric acid	0.725267	1.06107	0.617282	0.417253	0.482039	1.32557	0.481181	1.59961	2.19063	2.12298	4.8749	4.69626
8.706/96.96974/w/o MS2:Phosphoric acid	0.748333	0.694078	1.24197	0.884149	0.632854	1.14186	0.401213	0.606176	0.961926	0.509145	1.03801	1.10148
1.642/96.96975/w/o MS2:Phosphoric acid	0.747314	1.71418	1.03917	0.709166	0.344966	1.13552	0.249188	1.65015	4.30593	0.700075	12.7714	3.01007
2.381/96.96988/w/o MS2:Phosphoric acid	0.819799	1.04267	0.80439	0.878861	0.635773	1.13948	0.506423	0.970801	1.39748	1.0509	1.75873	1.16246
12.595/99.92579/Unknown	4.88954	1.05196	1.19188	1.14982	1.01094	2.86867	0.948708	1.24294	1.25716	1.20184	1.02952	1.09556
1.803/100.00401/Unknown	1.35419	1.20905	0.888783	0.579047	0.466513	0.759664	0.48146	0.6197	0.916602	0.749035	3.03433	2.04346
9.761/100.93372/Unknown	1.22803	1.26906	2.24507	1.78511	0.886829	0.989377	1.12544	0.632751	1.04012	0.9406	0.962162	1.05516
2.211/101.02446/w/o MS2:2-Oxobutyric acid	1.02614	1.21233	1.3677	1.03645	0.927034	1.25891	1.29212	1.22271	1.2261	1.15385	1.35484	1.29096
9.732/101.02449/w/o MS2:2-Oxobutyric acid	0.70846	0.878525	0.870362	0.822083	0.791893	0.785988	0.996371	0.861005	0.612089	0.641163	1.20273	0.583833
9.556/101.02456/w/o MS2:2-Oxobutyric acid	0.903192	0.885924	0.754375	1.15932	1.05326	0.950543	0.882216	0.917132	0.708706	0.718231	1.93532	1.62817
10.041/101.02469/w/o MS2:2-Oxobutyric acid	0.975228	1.6784	0.894298	0.99235	0.670248	0.56796	0.921114	0.973484	0.936771	0.855377	1.57997	1.28408
1.637/102.0562/w/o MS2:gamma-Aminobutyric acid	1.41166	1.26706	0.956673	0.911789	0.704391	0.890026	0.999473	1.14371	1.37777	1.09684	0.788044	1.01535
1.577/102.95693/Unknown	1.09736	1.08022	0.689675	0.947827	0.797163	1.04208	0.778975	0.691168	0.677964	1.0669	1.19166	0.700202
1.961/103.0034/w/o MS2:Malonic acid	0.909194	0.780371	0.693213	0.837256	0.363647	0.552746	0.448368	0.511421	1.11003	0.634403	1.85536	1.07895
1.601/104.03539/w/o MS2:Serine	1.6306	1.21171	1.05263	1.02377	0.512772	1.02716	1.10446	1.27558	1.3809	0.956347	0.972047	1.60529
8.727/107.03749/Unknown	1.15036	1.03341	1.42538	0.937481	0.506555	1.18413	0.681367	0.882822	0.520384	0.314948	0.705882	0.899782
8.672/107.03765/Unknown	1.04234	0.743136	1.23629	1.01777	0.614535	1.01483	0.519002	0.601897	0.586997	0.523315	0.678904	0.801517
8.674/108.04544/w/o MS2:4-Aminophenol	1.01224	0.699732	1.11496	0.968653	0.604049	0.944768	0.544785	0.599057	0.591345	0.528908	0.795789	0.869844
1.818/108.90198/Unknown	1.13367	1.52434	0.296792	0.402637	0.364818	0.891584	0.332963	0.508347	0.546501	0.228616	2.51785	0.70124
6.617/109.0293/Catechol	0.940306	0.752551	0.603656	0.737374	0.655199	0.753505	0.73065	1.17282	0.428435	0.882316	1.01238	0.416422
8.727/109.02942/w/o MS2:Catechol	0.891458	0.798979	1.24544	1.34666	0.586025	1.35072	0.656567	0.648828	0.778157	0.767235	0.748574	0.589425
7.951/109.02953/Catechol	0.703518	0.816443	2.05878	1.05809	0.681756	0.96914	0.755203	0.83298	0.948524	0.585828	1.28133	1.43123
1.854/110.8991/Unknown	1.08955	1.6294	0.295628	0.542581	0.285784	0.636087	0.261937	0.334383	0.417743	0.213661	3.46815	1.04453
5.3/111.00869/w/o MS2:2-Furoic acid	0.77092	1.33689	1.12907	1.18937	0.976625	0.79293	1.28247	1.94287	0.517899	0.670033	1.35016	0.706424
7.872/111.00888/Unknown (carbon number 5); PlaSMA ID-18	0.716799	1.33201	0.976765	1.06797	1.09817	0.981225	1.5584	2.71549	0.504533	0.811686	1.39297	0.735825
10.847/112.98557/w/o MS2:Trifluoroacetic acid	1.13557	1.01273	1.54724	1.20537	1.02639	1.12714	1.06656	0.806717	1.13982	0.786502	1.27629	1.35789
12.696/112.98566/w/o MS2:Trifluoroacetic acid	1.05306	1.02252	1.05163	1.04214	1.53277	1.09683	0.922425	0.896348	1.0317	1.05856	1.03711	1.09739
10.041/113.02456/w/o MS2:FT-OH; C3H5F3O	1.16078	2.07298	1.10979	1.03639	0.607284	0.61773	1.03007	1.0915	0.978584	0.853366	1.71689	1.35017
1.604/113.03574/w/o MS2:beta-Cyano-alanine	0.696415	0.499194	1.45904	1.57067	0.164658	0.71825	0.57328	0.988252	1.49068	0.992543	1.4779	2.06502
1.604/114.01978/w/o MS2:Maleamic acid	0.697753	0.632363	1.40174	1.44373	0.24253	0.846196	0.549692	1.06441	1.33942	0.831659	0.908946	1.67235
2.371/115.00349/w/o MS2:Fumaric acid	1.51237	1.27593	1.25319	1.27832	1.27602	1.22341	1.80448	1.53113	0.936125	1.19927	0.93837	0.889479
1.976/115.00367/w/o MS2:Fumaric acid	1.93833	1.2992	1.3088	1.30753	0.666722	1.01857	1.50581	0.862734	1.14895	1.3816	1.53233	1.41423
1.916/115.00373/w/o MS2:Fumaric acid	2.22606	1.31617	1.36541	1.09411	0.797702	1.27678	1.84472	1.31073	1.36442	1.43148	1.42788	1.38398
1.875/115.00381/w/o MS2:Fumaric acid	2.12921	1.19238	1.38304	1.06791	0.845697	1.4095	1.91983	1.49548	1.46203	1.43148	1.44689	1.38398
9.737/115.00385/w/o MS2:Fumaric acid	1.18345	1.02366	0.906027	1.1497	0.987491	0.862578	0.89509	0.653979	1.18469	1.42042	1.05671	1.10934
8.707/116.92823/Unknown	0.936638	0.808894	1.12211	0.966788	1.01733	1.08107	0.731876	0.73434	0.823738	0.860681	0.751922	0.857674
14.951/116.92839/Unknown	1.09776	1.03886	1.06023	1.05693	0.964349	1.04535	1.06774	1.06114	1.31173	1.09709	1.09263	1.24118
13.836/116.92844/Unknown	1.07982	1.03727	1.10143	1.13993	1.09975	1.14401	1.11904	1.02624	1.30147	1.1232	1.0943	1.22869
10.859/116.92847/Unknown	0.990236	0.97605	1.11535	1.04983	1.04544	1.00441	1.03536	0.959062	1.04929	0.957223	0.99884	1.08014
14.02/116.9285/Unknown	1.06117	0.99141	1.05325	1.05255	1.10972	1.0717	1.08282	0.939431	1.38089	1.10352	1.06946	1.20975
8.016/116.92854/Unknown	0.826762	0.891625	1.03246	0.925306	1.24846	1.19596	0.993542	1.00133	1.00083	1.03956	1.03754	1.09837
14.891/116.92855/Unknown	1.10283	1.04653	1.14173	1.13784	1.00256	1.02769	1.06699	0.941311	1.17924	1.02222	1.23334	1.26623
13.371/116.92858/Unknown	1.08665	1.06094	1.07324	1.09408	1.11986	1.08488	1.0822	1.00403	1.28871	1.0992	1.08445	1.22772
14.104/116.92866/Unknown	1.07022	1.02538	1.07423	1.05342	1.08221	1.04351	1.13886	1.07889	1.3864	1.14694	1.09955	1.29191
8.054/116.92874/Unknown	0.840605	0.844158	1.05425	0.958675	1.2654	1.19596	0.998511	0.932689	1.01028	1.01999	0.953341	1.0257
11.688/116.92883/Unknown	0.996899	1.00909	1.04296	1.05898	1.05313	1.05012	1.05608	1.07125	1.04334	0.951915	1.04321	1.03163
1.991/117.01933/w/o MS2:Erythronolactone	1.02376	0.625344	0.824314	0.433241	0.410572	0.894071	0.556004	0.579549	1.68315	0.904203	2.27018	2.1409
2.187/117.01942/Erythronolactone	1.05937	0.961314	0.909499	1.20331	0.656967	0.901902	1.06493	0.677257	0.836814	1.14879	1.53687	1.32422
1.618/118.05115/w/o MS2:Homoserine	1.05646	0.832355	1.19417	1.06695	0.477373	1.01459	0.718481	1.18607	1.27152	0.961775	0.873717	0.935917
6.226/118.99319/Unknown	0.870476	2.92667	3.86971	1.01143	0.87803	1.35152	1.34402	1.80855	1.10345	4.51078	16.6759	2.33488
1.605/119.03497/w/o MS2:PURINE	0.974911	0.75716	1.24857	0.959442	0.79422	1.05853	0.894823	0.706343	0.935214	0.572249	1.63817	1.8953
9.631/120.01254/Unknown	0.805288	0.399038	0.706422	0.974312	0.75	0.848185	0.743529	0.651765	1.17245	1.03145	0.975879	1.63053
11.303/120.99635/Unknown	0.907757	1.03774	0.834264	1.36685	0.706926	0.586149	0.822768	0.714101	1.03872	1.07134	1.83779	1.71313
10.84/121.02944/w/o MS2:2-Hydroxybenzaldehyde	1.34192	1.13902	1.73804	1.39039	1.00638	0.825895	1.64792	1.45911	1.54256	1.41524	1.79992	1.91803
9.738/121.02962/4-HYDROXYBENZALDEHYDE	1.1978	1.00525	0.924612	1.13658	0.985651	0.834118	0.800636	0.600286	1.13434	2.17331	1.14846	1.40352
8.727/124.04045/Unknown	0.994518	0.712273	1.14054	0.983396	0.589955	1.19185	0.580997	0.720486	0.693774	0.679612	0.594863	0.735142
8.673/124.04047/Unknown	0.999433	0.68913	1.16772	0.983919	0.567692	0.935545	0.543506	0.619592	0.616113	0.516133	0.756339	0.828535
7.678/125.02439/w/o MS2:4-Hydroxy-6-methyl-2-pyrone	1.21235	0.976299	1.04367	1.10674	0.667431	1.01032	1.50642	1.2042	1.1376	0.9616	0.821282	0.641201
2.1/128.03554/w/o MS2:Pyroglutamic acid	0.394793	0.341107	0.974094	0.646286	0.592335	1.45832	0.802034	1.62069	1.55673	1.96791	2.54711	3.92726
1.636/128.0356/L-5-Oxoproline	1.36605	1.22864	0.939565	0.912476	0.613862	0.915668	0.957682	1.10353	1.38139	1.08103	0.843517	1.02899
7.05/129.01939/w/o MS2:Citraconic acid	1.31995	1.07175	1.29026	2.58578	0.973449	0.959719	1.44896	1.0887	1.14322	0.950605	1.27566	1
7.224/129.01942/w/o MS2:Citraconic acid	1.34469	1.05342	1.26183	1.2462	0.882656	0.936254	1.45118	1.04383	1.19089	0.92533	1.03149	1.3815
1.705/129.01944/w/o MS2:Citraconic acid	1.77925	1.48573	1.54778	0.629808	0.487865	1.00398	0.711669	0.340999	1.44307	0.709427	1.90342	2.00187
8.224/129.01955/w/o MS2:Citraconic acid	1.33003	1.15939	1.27385	1.61183	1.09741	1.76776	1.49369	1.1301	0.985505	0.918426	1.0655	0.966696
7.498/129.01961/w/o MS2:Citraconic acid	1.20352	0.968719	1.13991	1.08771	0.812236	0.92703	1.48952	1.06171	1.07123	0.845287	1.40333	0.954992
7.931/129.05582/Ketoleucine	1.27473	1.3327	1.13571	1.24447	0.678747	0.937125	1.25482	1.46677	0.989857	1.01216	0.743303	0.719873
8.415/129.05592/w/o MS2:3-Methyl-2-oxovaleric acid	1.35554	1.24772	1.02416	1.42805	0.67409	0.7997	0.93524	1.38824	0.782058	0.87424	0.745557	0.569475
6.053/131.03506/w/o MS2:Ethylmalonic acid	0.935608	0.828117	0.938257	0.945144	0.442078	0.986981	0.428248	0.701488	0.941694	0.851792	1.31836	0.992946
1.604/131.04639/L-Asparagine; LC-ESI-ITFT; MS2; m/z	0.6396	0.456552	1.42126	1.49661	0.118304	0.742967	0.494874	1.04201	1.4203	0.905236	0.91663	2.00598
9.983/131.07159/w/o MS2:2-Hydroxy-4-methylpentanoic acid	0.602579	0.770757	0.996801	0.76335	1.03039	1.19817	1.37276	0.929853	1.05932	1.48554	0.68373	0.612012
1.631/132.0304/Aspartate; LC-ESI-ITFT; MS2; CE 20.0 eV; [M-H]-	0.802546	1.02848	1.44771	0.894272	0.508391	1.55324	1.09449	1.17614	1.48502	0.824356	0.745462	1.52983
9.03/132.04564/w/o MS2:4-Hydroxybenzylcyanide	0.927549	0.690519	0.760246	0.810451	0.699187	1.0839	0.773126	0.709557	0.532526	0.577912	1.00805	0.822938
1.654/132.94627/Unknown	0.939215	2.11623	0.696656	0.583247	0.233437	1.07411	0.223073	1.88604	2.70751	0.466403	8.26738	2.42246
1.975/133.01418/(S)-MALATE	1.80697	1.26467	1.1684	1.17268	0.610861	0.992573	1.4642	0.834891	1.03654	1.27636	1.65789	1.41086
1.874/133.01419/(S)-MALATE	1.93226	1.15122	1.24311	0.958819	0.867263	1.43926	1.96247	1.71109	1.34191	1.36446	1.57242	1.40055
1.916/133.01422/(S)-MALATE	1.98879	1.21188	1.21934	0.962672	0.783452	1.30017	1.88097	1.4259	1.24036	1.40447	1.48723	1.37642
8.019/133.01451/w/o MS2:Malic acid	1.74381	1.33994	1.38895	1.30048	1.24072	1.3812	2.26856	1.16438	1.2062	1.42317	0.965071	0.962608
2.219/133.05064/w/o MS2:2-Deoxyribose	0.827535	0.952637	0.989813	1.01098	0.659281	1.00943	0.967837	0.949728	1.18806	1.34342	1.11943	1.15446
8.668/134.25673/Unknown	0.807161	0.527707	1.10719	0.945678	0.503106	0.937276	0.392462	0.419293	0.733836	0.554418	0.734875	0.700193
8.677/134.35191/Unknown	0.745661	0.621411	1.13095	0.927556	0.488899	0.911608	0.409366	0.481873	0.461239	0.525336	0.631972	0.666929
1.792/135.92091/Unknown	0.953199	1.12096	0.724748	0.871996	0.698741	0.96361	0.78265	0.778176	0.902414	0.738988	0.773198	1.08615
1.648/135.92096/Unknown	0.766358	0.749511	1.43324	1.66788	1.29741	1.06148	1.96947	1.20906	0.7707	1.16134	0.529915	0.906447
6.424/136.04057/w/o MS2:Anthranilic acid; LC-ESI-QTOF; MS2; CE	1.43029	0.898697	0.944725	0.991098	1.29848	1.07981	1.48228	1.36428	1.09073	1.6245	1.00252	0.753993
7.718/136.041/w/o MS2:Anthranilic acid; LC-ESI-QTOF; MS2; CE	0.799611	0.560311	1.34607	1.42467	1.36484	0.732734	1.7278	1.44815	0.889058	1.6692	0.888604	0.470077
10.625/137.02432/4-HYDROXYBENZOATE	0.973579	1	0.798452	0.855025	0.664812	0.740088	1.10737	1.04913	1.23083	1.23864	0.757489	0.788034
7.734/137.02444/Salicylic acid	0.771418	0.62304	0.865546	1.36932	0.97457	0.78758	0.834916	0.795785	1.05689	2.02785	0.751784	0.937481
1.647/137.91821/Unknown	0.753663	0.766104	1.41996	1.66409	1.32165	1.07012	1.94895	1.19526	0.706248	1.09656	0.493469	0.833239
2.396/139.00385/Unknown	0.642567	0.675377	0.967715	0.951781	0.748767	1.019	0.864512	1.1576	0.494091	0.757569	1.12099	0.662617
2.363/142.05103/w/o MS2:Unknown (carbon number 6); PlaSMA ID-81	1.71554	1.44664	0.898627	1.20418	0.498905	0.906903	0.781847	0.846517	2.60051	1.43306	0.724187	0.844949
5.407/143.03493/w/o MS2:Unknown (carbon number 6); PlaSMA ID-83	0.746996	1.45608	1.14741	1.21889	0.98006	0.849527	1.32462	1.97544	0.422332	0.606117	1.5856	0.682511
7.539/143.03503/w/o MS2:Unknown (carbon number 6); PlaSMA ID-83	0.824579	1.80658	1.68883	1.86781	1.11468	0.972365	1.35393	2.41762	0.428352	0.639633	1.45172	0.736304
4.592/143.03505/w/o MS2:Unknown (carbon number 6); PlaSMA ID-83	0.772193	1.90015	1.53821	1.41662	0.720017	0.565466	1.22493	1.85579	0.172653	0.433957	1.59821	0.564855
5.301/143.03513/w/o MS2:Unknown (carbon number 6); PlaSMA ID-83	0.739136	1.33563	1.10848	1.16577	1.00293	0.752751	1.33663	2.00284	0.383845	0.580998	1.61515	0.723876
7.871/143.03516/w/o MS2:Unknown (carbon number 6); PlaSMA ID-83	0.626166	1.41791	1.07327	1.15782	1.22713	1.03019	1.59589	2.92007	0.363966	0.704014	1.42258	0.689174
1.609/145.06181/w/o MS2:Glutamine	0.514778	0.423592	1.36118	1.51271	0.316748	1.44541	0.870855	1.10471	1.61314	0.854634	0.90769	1.33318
1.611/145.9496/Unknown	0.63837	0.472966	5.22325	8.59333	3.70766	1.2801	6.89033	1.03639	1.05662	1.28	0.411015	0.528194
1.855/146.04584/w/o MS2:Glutamic acid	1.23136	1.19171	0.693365	0.789268	0.545013	0.770616	0.677028	0.696581	1.27441	0.754584	0.755737	0.945704
1.638/146.04613/L-Glutamic acid; LC-ESI-QTOF; MS2; CE	1.46972	1.31586	0.947178	0.91523	0.642629	0.886496	0.960233	1.09216	1.33514	1.11219	0.848312	1.05239
12.268/146.95894/Unknown	0.823384	0.911509	0.976467	0.925045	1.01197	0.992402	1.00763	1.02606	1.07662	1.11935	0.969071	1.02355
1.758/146.96593/Unknown	0.929213	0.906724	1.15527	2.08041	0.870364	1.02216	0.838382	0.617575	0.877647	1.31693	0.685728	0.857795
1.673/146.96602/Unknown	1.00629	0.838323	1.7043	3.58752	1.06694	0.93907	2.04476	1.20128	0.832437	1.66438	0.756751	0.695745
7.129/147.02963/w/o MS2:3-Hydroxyglutaric acid	1.14083	1.23708	0.983889	0.976393	0.620964	0.833128	1.05645	1.23833	1.00381	0.827226	1.04444	0.97873
6.851/147.02982/w/o MS2:3-Hydroxyglutaric acid	1.0944	1.27078	0.931534	0.806781	0.695745	0.86383	0.833082	1.06495	1.30346	0.888238	1.25471	1.6382
7.05/147.02995/w/o MS2:3-Hydroxyglutaric acid	1.02332	1.17063	1.07022	2.62312	0.808871	0.846237	1.25127	1.28947	0.928116	0.887107	1.37859	1.07299
7.536/147.03014/w/o MS2:3-Hydroxyglutaric acid	1.25691	1.3452	0.873157	0.775434	0.586334	0.84104	1.11106	1.13157	1.0902	0.791338	1.55298	0.983942
10.253/147.04532/p-Coumaraldehyde	0.80458	1.17524	1.60456	1.25258	0.475258	0.640778	1.08217	0.489246	1.20772	1.29458	0.33931	0.807696
2.654/147.06656/w/o MS2:Unknown (carbon number 6); PlaSMA ID-94	0.744611	0.83083	0.748157	0.914918	0.54122	0.577707	0.848322	0.742897	1.48837	1.45947	1.23883	1.2854
1.608/147.94821/Unknown	0.723914	0.468644	1.837	2.98299	3.89157	1.2967	3.7901	0.745188	1.00016	1.20323	0.41203	0.498479
7.629/148.04051/w/o MS2:4-Hydroxymandelonitrile	0.95635	0.774137	1.12222	1.08635	0.481866	0.74789	1.07182	0.897323	1.05979	0.845873	0.789519	0.788098
1.571/148.94984/w/o MS2:Trifluoromethanesulfonic acid	1.06669	0.810098	0.504299	1.33294	2.41941	1.11744	4.25987	1.57871	0.356205	1.58124	1.24014	0.843185
10.039/149.01193/Unknown (carbon number 7); PlaSMA ID-96	0.724038	0.934514	2.14106	0.885829	0.471538	1.1917	0.704885	0.364976	1.02808	0.617857	0.520323	0.617977
8.694/149.02766/w/o MS2:2-Carboxybenzaldehyde	0.912874	0.759217	1.18675	0.770627	1.06627	1.28313	0.812865	0.779727	0.641454	1.04295	0.7789	0.48118
10.086/149.04529/w/o MS2:Arabinose	1.19014	0.933988	0.922931	1.11723	0.807466	0.91647	1.10555	1.11682	0.965764	0.969789	1.35633	1.17657
9.559/149.04552/w/o MS2:Arabinose	1.0227	1.08011	1.17953	1.14094	0.944751	0.901657	1.18997	0.876201	0.74228	0.755184	2.13318	1.66162
9.916/149.04558/w/o MS2:Arabinose	1.23496	1.08193	0.866982	1.01072	0.929623	1.03896	1.17452	1.31247	0.812346	0.933273	1.47332	1.30235
1.611/149.04576/w/o MS2:Arabinose	1.02488	0.848108	1.11303	0.990269	0.88126	1.02337	1.01979	0.836314	1.01994	0.641343	1.747	1.76139
9.426/149.061/w/o MS2:p-Coumaryl alcohol; PlaSMA ID-101	1.40109	1.36239	0.958944	0.641162	0.792667	1.09247	0.928191	0.783919	1.10561	0.614796	3.4767	1.48252
7.933/150.01942/Unknown	0.978507	0.919344	1.16053	0.876863	0.584451	0.832017	0.767563	0.691227	0.773697	0.543548	1.41067	1.20204
7.189/150.01971/Unknown	0.784521	0.648278	1.126	0.983365	0.371702	0.727566	0.74816	0.630837	0.903545	0.684391	1.31281	1.12977
1.574/150.94688/w/o MS2:ADONITOL	1.26265	0.828916	0.558697	1.20959	2.5521	0.978399	5.02426	1.82884	0.363898	1.58436	1.16123	0.788996
1.611/151.06139/w/o MS2:Arabitol	1.18119	1.05859	0.924759	1.16703	0.939178	1.00016	1.53863	1.52166	2.32518	2.21158	0.723517	0.517618
8.675/152.03532/w/o MS2:3-Hydroxyanthranilic acid	1.05009	0.696992	1.17194	0.979308	0.614801	0.99373	0.586858	0.609106	0.613307	0.56497	0.778254	0.879956
8.044/153.01901/w/o MS2:"2,3-DIHYDROXYBENZOATE"	0.869986	0.574689	1.08789	1.11147	0.444417	0.71811	0.948644	1.08324	0.340621	0.854246	1.65376	0.985108
6.633/153.01918/PYROCATECHUIC ACID	1.00968	0.813034	0.696565	0.808063	0.814635	0.994428	0.771456	1.33676	0.549493	1.0556	1.10459	0.492784
9.466/153.01952/Unknown (carbon number 7); PlaSMA ID-114	1.3813	1.45097	0.687034	1.50528	0.616431	0.76156	1.04935	1.43865	0.581347	1.0756	1.09219	0.550397
6.602/153.01959/Unknown (carbon number 7); PlaSMA ID-114	1.00968	0.813034	0.703955	0.816635	0.849096	1.0365	0.771456	1.33676	0.54912	1.0556	1.10459	0.492784
1.579/154.06224/w/o MS2:3-(1-Pyrazolyl)-alanine	1.1229	0.90259	0.927946	1.50799	0.50104	1.23265	0.451057	0.838196	1.49341	1.44615	0.780424	1.09708
11.2/155.07146/w/o MS2:4,5-dihydroxy-3-propylcyclopent-2-en-1-one	0.803314	0.869378	1.64177	1.29383	1.56541	1.29574	2.0892	0.911549	1.25076	0.824383	1.31178	0.889253
9.169/155.07155/w/o MS2:4,5-dihydroxy-3-propylcyclopent-2-en-1-one	0.822203	0.817737	1.40897	0.577644	0.707251	0.785949	1.23623	0.601766	0.951905	0.642434	1.03832	1.117
8.635/157.05072/w/o MS2:Unknown (carbon number 7); PlaSMA ID-118	1.05531	0.795166	1.58993	1.74876	1.0358	1.23483	0.654649	0.402642	1.32712	1.21521	1.18951	4.15005
10.057/157.08714/w/o MS2:Unknown (carbon number 8); PlaSMA ID-119	0.947944	0.663656	0.995358	0.842187	0.843332	0.878062	1.10127	0.843698	1.3825	0.955728	0.857079	1.00402
7.39/158.08234/w/o MS2:N-Isovalerylglycine	0.812622	0.771099	0.700231	0.742284	0.622899	0.912053	1.01303	1.1365	1.15461	2.03761	0.961152	0.811094
7.303/159.09271/w/o MS2:Tryptamine	0.98826	0.833059	1.07468	1.43122	1.12737	1.17994	0.491161	0.522164	1.53637	1.36107	0.837978	1.25511
10.816/159.10278/Unknown	1.09018	0.939428	0.827096	0.518304	0.823138	1.22292	1.1206	1.35908	1.07463	1.08678	1.07728	0.833583
1.947/159.96515/Unknown	0.574085	0.940327	1.02748	0.645492	0.556499	1.34066	0.537965	1.68761	2.3223	0.630081	0.391747	1.51441
1.875/159.96541/Unknown	0.649646	0.975629	1.14899	0.695328	0.578239	1.43303	0.542498	2.3798	2.23175	0.834462	0.401361	1.47687
2.002/159.96545/Unknown	0.670374	0.87549	1.10039	0.766454	0.557156	0.991739	0.550961	1.08495	2.27373	0.531829	0.597424	2.11514
2/160.06158/w/o MS2:N-Methylglutamic acid	1.2167	0.877157	0.575086	0.711718	0.335021	0.511327	0.359782	0.469743	0.656601	0.682916	0.997057	0.753801
1.83/160.84189/Unknown	1.44534	1.49692	0.588969	0.984288	0.743252	0.980904	0.742041	0.62711	0.602873	0.258789	0.781754	0.53861
1.908/160.84218/Unknown	1.46806	1.57453	0.597417	2.56377	0.469644	0.495351	0.497851	0.225304	0.65453	0.293836	0.734482	0.187079
1.781/160.84236/Unknown	1.28475	1.37173	0.609145	0.992973	0.967634	1.02455	0.798572	0.682005	1.01085	0.441714	1.10373	0.614023
10.598/161.04535/w/o MS2:3-Hydroxy-3-methylglutaric acid	0.824025	0.94703	0.937025	0.865716	0.668946	0.845803	0.666452	0.622524	0.603115	0.705949	1.0017	0.822917
9.558/161.04559/w/o MS2:3-Hydroxy-3-methylglutaric acid	0.972533	1.00966	0.939214	0.875664	0.853339	0.922598	0.922061	0.964212	0.714607	0.74575	1.98769	1.57469
1.609/161.04567/w/o MS2:3-Hydroxy-3-methylglutaric acid	0.924984	0.748729	1.14052	0.859396	0.880822	0.977338	0.912562	0.758039	0.689186	0.406483	1.66431	1.83213
2.218/161.04573/Hydroxymethylglutaric acid; PlaSMA ID-124	0.995473	1.07414	0.844455	0.822323	0.885901	1.01483	0.610096	0.741304	0.770743	1.12312	1.2459	0.728807
9.912/161.04591/w/o MS2:3-Hydroxy-3-methylglutaric acid	1.20737	1.18093	0.896088	1.01308	0.935737	1.05229	1.1588	1.28727	0.749632	0.886497	1.40344	1.17036
10.053/161.04593/w/o MS2:3-Hydroxy-3-methylglutaric acid	1.22837	1.49945	0.868794	1.19868	0.760336	0.908158	1.04155	0.657619	0.903216	0.997425	1.36036	1.04228
10.101/161.04604/w/o MS2:3-Hydroxy-3-methylglutaric acid	1.1671	1.25474	0.880824	1.05379	0.747719	0.915923	0.919854	0.811055	0.943884	0.968765	1.36036	1.00102
8.085/161.08209/Unknown	1.0087	1.05652	0.754593	1.03281	0.665877	1.07359	0.877764	1.22557	0.859564	0.757869	5.88163	6.01633
7.215/162.05618/w/o MS2:R-3-Amino-5-(methylthio)pentanoic acid; LC-ESI-QTOF; MS2; CE	1.72187	2.18246	0.910938	1.03115	1.04908	1.30436	0.5921	0.398131	5.4186	3.5905	2.09232	4.64366
1.853/162.83893/Unknown	1.57234	1.61003	0.579156	1.15798	0.726117	0.911247	0.883432	0.560737	0.490896	0.218952	0.633554	0.436799
1.916/162.83913/Unknown	1.40755	1.3728	0.660031	2.99059	0.456985	0.444324	0.425823	0.183055	0.576945	0.280198	0.74909	0.155161
1.922/162.93993/Unknown	0.843234	0.945535	1.48852	4.18957	0.866687	0.583811	1.12186	0.259647	0.594165	0.335813	0.284871	0.41153
7.064/163.03995/w/o MS2:Coumaric acid (isomer of 131); PlaSMA ID-127	1.31157	1.53161	0.979113	1.92148	0.530813	0.492915	1.2426	1.23171	0.804969	0.65192	2.72118	0.999567
7.742/163.04015/w/o MS2:4-Hydroxycinnamic acid; PlaSMA ID-129	1.19826	1.38184	1.02029	1.05779	0.734331	0.909935	1.3059	1.37437	1.3237	1.13138	0.628504	1.30691
6.89/163.04024/Coumaric acid (isomer of 127); PlaSMA ID-131	1.14127	1.29601	0.839935	0.880521	0.849358	0.910552	1.40243	1.34577	0.864105	0.764766	1.64551	2.49419
7.44/163.04024/Coumaric acid (isomer of 127); PlaSMA ID-131	1.00433	1.05566	0.805707	0.854021	0.771317	0.949249	1.22413	1.30916	0.777095	0.731345	1.33924	1.18764
6.797/163.0403/w/o MS2:4-Hydroxycinnamic acid; PlaSMA ID-129	1.24666	1.94911	0.885678	0.926196	0.768656	0.84507	1.53555	1.60218	0.754876	0.764598	1.8964	3.15316
7.498/163.04037/w/o MS2:4-Hydroxycinnamic acid; PlaSMA ID-129	1.40719	1.47316	0.654404	0.799893	0.803411	0.948012	1.2592	1.30663	0.797693	0.791645	2.02836	1.18673
10.552/163.07648/w/o MS2:THYMOQUINONE	0.723035	0.967265	1.05629	0.827674	0.725622	1.09986	1.10514	0.672954	0.379727	0.466329	2.96742	0.795127
8.606/164.03508/w/o MS2:Phthalamic acid	0.854919	0.650496	1.00073	0.828762	0.646635	0.866647	0.610521	1.01123	0.653411	0.673389	1.05576	0.760843
10.039/164.03526/Unknown (carbon number 8); PlaSMA ID-138	0.771387	0.874296	2.06959	0.88789	0.5527	1.39152	0.696455	0.371269	1.04675	0.657755	0.549978	0.651784
4.508/164.07159/w/o MS2:Phenylalanine	1.21691	1.01441	0.990918	1.61056	0.647786	1.01919	0.570476	0.745095	1.2965	1.05761	0.491258	0.712125
4.405/164.07167/w/o MS2:Phenylalanine	1.09231	0.971053	0.984445	1.54283	0.626311	1.00437	0.609983	0.764289	1.38493	1.16254	0.506015	0.751175
4.354/164.07167/w/o MS2:Phenylalanine	1.0237	0.921845	1.01261	1.51883	0.628105	1.01252	0.631643	0.761781	1.43678	1.20784	0.518731	0.767712
3.828/164.0717/w/o MS2:Unknown (carbon number 9); PlaSMA ID-141	1.0922	1.32699	1.21569	1.66309	0.409074	0.680053	0.477255	0.571809	1.01637	0.999	0.517541	0.857872
9.143/164.0717/w/o MS2:Phenylalanine	0.866538	0.897156	1.09163	0.874181	0.856134	0.979284	1.18368	0.949551	1.28302	1.30394	0.890391	1.15364
4.221/164.07172/w/o MS2:Phenylalanine	0.960063	0.896765	0.918309	1.35178	0.636933	1.08072	0.674235	0.854499	1.53443	1.33185	0.547782	0.865007
4.663/164.07184/w/o MS2:Phenylalanine	1.43093	1.06168	1.08096	1.7205	0.617502	0.959469	0.578516	0.745355	1.13987	0.948859	0.45154	0.627334
4.279/164.07191/w/o MS2:Phenylalanine	0.980304	0.913553	1.00301	1.472	0.607023	1.03179	0.669878	0.839384	1.48112	1.27628	0.538736	0.818059
1.922/164.93839/Unknown	0.819826	0.946977	1.45853	4.16081	0.857044	0.545078	1.08728	0.290968	0.584958	0.328962	0.28515	0.401818
1.684/164.93854/Unknown	0.816423	0.76084	1.82207	2.67932	1.50858	1.16437	2.35263	1.53558	0.992247	1.26547	0.432749	0.684073
11.468/165.05592/w/o MS2:Caffeyl alcohol; PlaSMA ID-148	1.69108	1.74832	1.30795	2.34853	0.827914	0.88978	1.06041	0.789203	1.25419	1.83312	1.07094	1.65182
12.436/165.09235/w/o MS2:raspberry ketone	1.46479	1.09296	1.27331	4.2387	1.27534	1.56532	2.11429	1.59643	1.67733	0.972384	1.63999	1.40854
1.613/167.02303/w/o MS2:Uric acid	0.596231	0.63583	1.06744	1.23269	0.120492	0.889959	0.399289	1.83777	0.824413	0.965258	1.46461	2.32872
9.35/167.035/5-Methoxysalicylic acid	0.7542	1.27502	0.978427	0.637084	0.534725	0.543451	0.86908	1.69648	0.375661	0.803933	1.01833	0.525092
9.855/167.03508/w/o MS2:3,4-Dihydroxyphenylacetic acid	0.623899	0.537107	0.602767	0.679842	0.77532	1.03136	0.545698	1.20279	0.96988	1.23193	1.35836	0.989761
2.308/167.04614/Unknown	0.962449	1.19295	3.17729	1.18725	0.573464	0.821391	1.68488	0.624917	1.49789	1.21997	0.834529	1.29124
11.788/167.10825/w/o MS2:Geranic acid	0.865741	0.814815	1.91729	1.6391	1.01941	0.884774	0.969466	1.10305	2.18209	1.28672	4.0737	4.45297
1.624/168.04324/w/o MS2:N-(2-Furoyl)glycine	1.08359	1.13895	0.833105	0.994163	0.418329	1.13654	0.667885	1.16366	1.78177	0.826002	1.76726	1.70123
9.498/168.98953/w/o MS2:Dihydroxyacetone phosphate	0.823572	0.963397	1.73702	0.729362	1.30556	1.67429	0.86321	1.19988	0.636628	2.23256	6.23641	0.560962
1.608/169.02034/w/o MS2:Gallic acid	0.598506	0.556924	1.04632	1.24831	0.210812	0.882808	0.351351	1.97167	0.810761	0.816327	1.33599	1.45541
10.601/169.12326/Unknown	0.518439	0.586764	0.553816	2.03958	0.9	0.743401	0.905087	1.20573	1.1298	1.3587	1.41985	0.98929
12.528/170.06102/Unknown	1.03214	0.874892	2.0031	1.40186	0.372373	0.629866	1.04791	0.553576	1.54117	1.32592	0.406963	1.19072
1.612/170.90222/Unknown	0.673116	1.48859	1.01944	0.659023	0.398727	1.1756	0.271756	1.55151	3.56259	0.904271	12.417	3.44151
1.594/172.00238/w/o MS2:ANILINE-2-SULFONIC ACID	1.09309	1.07766	1.39921	1.56508	0.563358	1.09127	1.37077	1.03472	2.97888	0.974359	0.645397	1.27841
9.004/172.09764/N-ACETYL-L-LEUCINE	0.807126	0.359675	0.675648	1.10037	1.09974	0.492836	1.17579	1.20531	1.29699	0.962176	0.42058	0.329982
8.767/172.09769/N-ACETYL-L-LEUCINE	0.774028	0.597138	0.79362	1.07113	0.530564	0.78638	0.7539	0.75824	1.36959	2.85971	0.92744	0.82887
8.639/172.09787/Acetylleucine (isomer of 164); PlaSMA ID-165	1.11161	0.856131	0.690306	0.804818	0.745092	1.0037	0.75708	0.778644	1.19559	1.71001	0.982942	0.850017
1.613/172.8996/Unknown	0.698421	1.53864	1.02025	0.698869	0.394208	1.12129	0.257587	1.54999	4.29388	0.665306	10.6599	3.19756
8.485/173.00909/w/o MS2:Aconitic acid	1.26903	1.08371	1.35998	1.32423	0.94403	1.09599	1.50399	0.989868	1.18335	0.988798	0.952638	1.05164
7.84/173.00925/w/o MS2:Aconitic Acid	1.44816	1.2726	1.41377	1.37275	0.887894	1.03	1.36259	0.993326	1.20992	0.943587	1.01852	1.157
7.292/173.07225/w/o MS2:Indole-3-acetamide	1.16557	0.731442	0.883229	1.41272	0.986748	1.28648	0.889343	0.639445	1.23252	1.40067	0.888477	1.67713
9.986/173.08188/w/o MS2:SUBERIC ACID	0.62586	0.871029	0.943298	0.808943	1.24276	1.38353	1.56051	1.13464	0.926149	1.33042	0.758303	0.642544
8.919/175.04059/w/o MS2:4-methylumbelliferone	2.14513	3.10934	0.674725	1.04945	0.995552	0.747924	1.03504	1.57591	0.501882	1.1736	0.637128	0.753011
7.969/175.06117/2-Isopropylmalic acid; LC-ESI-QTOF; MS2; CE	0.740829	0.509858	1.58878	1.97516	1.12467	0.901237	0.875787	0.429335	2.4131	1.97898	0.756816	1.54155
9.354/176.0717/Unknown	1.25587	1.94014	2.37607	1.19231	0.536789	1.02246	1.42931	0.358621	2.66555	1.69844	0.306617	0.668523
1.942/176.93613/Unknown	0.519611	1.27278	0.607405	0.276469	0.305885	1.53694	0.156921	3.09022	3.13559	0.497175	10.7302	1.81746
6.54/177.0302/Unknown	0.822684	1.3342	1.09034	0.995944	0.466046	0.719277	0.745452	0.54341	0.870383	0.88063	0.998271	0.86045
8.064/177.03061/Unknown	1.2038	0.938847	1.13478	1.04795	0.516519	1.00366	0.958085	0.851313	1.2698	1.12012	0.844461	1.02884
7.443/177.04045/w/o MS2:Gluconic acid-gamma-lactone	1.01139	1.04928	0.81641	0.862974	0.740176	0.908082	1.17079	1.22163	0.91408	0.765391	1.19761	1.08885
7.498/177.04076/w/o MS2:Gluconic acid-gamma-lactone	1.54253	1.38823	0.668618	0.613759	0.661381	0.945709	1.51839	1.32117	0.785742	0.768508	2.2227	1.19714
1.638/177.04086/w/o MS2:Gluconic acid-gamma-lactone	1.49859	1.43115	0.891106	0.958089	0.650699	0.91305	1.06599	1.21348	1.44208	1.0719	2.25927	1.49556
11.3/177.05591/4-Methoxycinnamic acid	0.573554	2.51637	1.14544	0.772438	1.00097	0.676455	1.66667	2.92788	0.607375	0.940655	1.82345	1.08351
1.587/177.96785/Unknown	1.39027	1.27746	1.03122	1.03239	0.589106	0.962758	1.57448	1.51628	1.36282	1.23667	0.789628	1.21069
9.429/178.02707/Unknown	1.42994	1.45508	1.13695	0.649073	0.779248	1.07437	0.946122	0.783884	1.04825	0.547477	3.48347	2.00447
10.652/179.03513/w/o MS2:4-Hydroxyphenylpyruvic acid	1.37181	2.47898	1.41279	1.05065	1.13595	0.530411	1.74307	2.58527	1.86096	1.10312	0.626538	1.38841
9.443/179.05594/w/o MS2:D-FRUCTOSE	1.63372	0.926022	0.901539	1.04353	0.767433	0.940865	0.944818	1.01706	0.735479	0.847088	0.945909	1.32293
1.608/179.05602/w/o MS2:D-FRUCTOSE	0.907193	0.692811	1.13089	0.876718	0.777665	1.0635	0.919454	0.757439	0.738299	0.360991	1.69885	1.84917
6.439/179.05611/w/o MS2:Galactose	1.59215	1.08066	0.909153	1.03892	1.12798	0.904246	1.57093	1.32439	0.850714	1.27803	1.09991	0.891613
6.406/179.05626/w/o MS2:Galactose	1.44516	1.00781	0.874259	1.03892	1.14211	0.903534	1.62722	1.34984	0.895657	1.37124	1.10555	0.861333
8.978/179.05653/w/o MS2:Galactose	0.926473	0.917608	0.834159	1.1749	0.851703	0.92499	0.891179	1.00576	1.04533	1.13387	1.32603	1.33276
9.01/179.07156/w/o MS2:Propylparaben	0.927903	1.18258	1.02132	0.948223	0.811564	0.961377	0.870453	0.88302	1.24031	0.926357	0.690594	0.480198
1.586/179.96536/Unknown	1.42017	1.24965	1.05666	0.987273	0.608722	0.98521	1.4623	1.47937	1.39992	1.15896	0.878542	1.22429
8.676/180.03014/w/o MS2:Unknown (carbon number 8); PlaSMA ID-210	0.965716	0.592578	1.20506	0.989071	0.557181	0.976432	0.475285	0.519965	0.44874	0.386951	0.722159	0.898211
2.1/180.06664/Tyr	0.81294	0.716478	0.62953	0.711119	0.57067	1.27212	0.489067	1.21607	1.47251	2.52611	1.5656	4.0734
11.595/180.10283/Unknown	1.06618	1.01271	0.848984	1.13981	0.520613	0.93924	0.683221	0.558973	1.97711	1.1831	0.550459	0.747575
8.668/180.29834/Unknown	0.822877	0.459322	1.05913	1.04698	0.434472	1.00762	0.371054	0.360501	0.496443	0.361265	0.939574	0.915745
1.557/180.93106/Unknown	0.658729	1.46326	1.213	0.691752	0.472388	1.25895	0.302362	1.76072	7.43056	0.757407	7.74572	2.45992
1.619/181.03859/Unknown	0.489924	0.61134	0.970957	1.15244	0.211754	1.4348	0.677604	1.62587	0.948944	0.81338	1.17415	1.06856
1.607/181.07184/w/o MS2:Mannitol	1.39193	1.16127	1.20747	1.47697	1.11596	0.854255	2.06732	1.67212	0.997818	1.05903	1.40722	0.638111
9.989/181.08731/Unknown	0.687958	0.779058	1.23642	1.11342	0.829347	0.819914	0.969058	2.16526	0.630442	0.568449	1.32263	0.927704
1.632/182.02271/w/o MS2:HISTAMINE DIHYDROCHLORIDE	1.28367	1.44017	0.675882	0.75623	0.394899	0.836864	0.749912	1.70923	0.979182	1.27123	1.1676	0.915849
1.629/182.83438/Unknown	1.08268	1.12403	0.527026	0.533107	0.472927	0.929419	0.663576	0.84096	0.421568	0.538976	2.58458	1.37733
10.368/182.9886/w/o MS2:Carbamimidothioic acid	1.03285	1.03853	1.15967	1.148	1.0592	0.999588	1.02706	0.994031	1.10368	1.05206	0.943663	1.02525
2.344/182.99344/w/o MS2:Carbamimidothioic acid	0.578904	0.654518	0.846353	0.879282	0.698184	1.04516	0.747043	1.04392	0.481981	0.824589	1.47142	0.680614
2.095/182.99358/w/o MS2:Carbamimidothioic acid	0.301998	0.417527	0.63531	0.553163	0.713023	1.23714	0.713877	1.76207	0.510985	1.60724	1.91441	0.938012
2.18/182.99359/w/o MS2:Carbamimidothioic acid	0.415634	0.532834	0.751704	0.597826	0.780902	1.483	0.913634	1.81565	0.536064	1.53972	1.88648	1.03492
11.429/183.10291/Unknown	0.788027	0.71737	1.14138	1.18557	0.718342	0.949749	0.82244	0.916122	0.64652	0.868361	1.23474	0.899218
10.04/183.10297/Unknown	0.672115	0.758654	1.06098	0.869512	0.804829	0.951264	0.828887	0.916283	0.943942	0.670322	0.989985	0.811847
1.612/184.00203/w/o MS2:O-Phosphoserine	1.7557	1.39163	1.30309	1.17642	0.95873	0.963999	1.62454	0.939967	2.12476	1.15063	0.557143	0.903947
6.876/184.06163/Unknown	0.836522	0.691972	0.923723	1.4064	0.556484	0.96801	0.516616	0.765815	0.872578	1.39959	1.29818	1.04799
1.629/184.83173/Unknown	0.977846	1.10222	0.543504	0.564683	0.457779	0.950355	0.655428	0.84521	0.450837	0.551618	2.7429	1.46124
14.936/184.9162/Unknown	1.08142	0.986811	0.951769	1.00612	0.637846	0.963373	1.06105	1.23866	1.27265	1.14411	0.906597	1.01187
11.58/185.11806/Unknown	1.10564	0.926181	1.48238	1.01602	1.38871	0.876851	1.3385	0.652734	1.61973	1.16537	1.56869	1.45674
1.628/186.82903/Unknown	0.97501	1.09557	0.537503	0.571731	0.469617	0.945883	0.648988	0.793422	0.426096	0.545955	2.57141	1.31447
7.536/187.02467/Unknown	0.914377	1.99589	1.62207	1.96657	1.3338	1.07281	1.33754	2.16752	0.604366	0.799071	1.78975	1.07093
5.251/187.0249/Unknown	0.685113	1.26784	1.12321	1.17336	1.00776	0.726834	1.29639	1.96788	0.429235	0.65528	1.65129	0.738715
7.878/187.02492/w/o MS2:2,4-diaminobenzenesulfonic acid	0.611571	1.37085	0.98021	1.05841	1.39639	1.05806	1.67773	2.73606	0.423727	0.809876	1.53721	0.8002
4.529/187.02502/Unknown	0.724337	1.84506	1.67225	1.63161	0.669887	0.619439	1.74013	2.88942	0.0982863	0.30566	1.56841	0.48819
5.299/187.02505/Unknown	0.682497	1.30597	1.10253	1.196	0.996804	0.771233	1.2586	1.90684	0.413052	0.623762	1.68723	0.726675
1.637/187.0378/w/o MS2:1-Hydroxy-2-naphthoic acid	1.32002	1.5623	0.533134	0.879299	0.588405	1.16228	0.834649	1.43482	1.82357	1.44898	1.74889	0.721861
1.57/187.99657/Unknown	1.56739	1.26274	1.28175	1.28078	0.656556	1.01214	1.73249	1.32445	1.81231	1.09045	0.596658	1.15161
1.866/188.05629/w/o MS2:N-Acetylglutamic acid	0.767915	1.13192	0.874664	0.686659	0.387479	0.617669	0.413028	0.434967	1.31833	1.5735	1.70869	1.26483
1.918/188.05634/w/o MS2:N-Acetylglutamic acid	0.71641	1.12517	0.685975	0.541031	0.37725	0.663586	0.415578	0.404833	1.676	1.93697	1.7673	1.74048
1.984/188.05656/w/o MS2:N-Acetylglutamic acid	0.858613	0.882143	0.640183	0.555512	0.303591	0.492778	0.417242	0.281016	1.33241	1.51704	1.72245	1.72465
12.271/188.95169/Unknown	0.851248	0.947313	1.0051	0.942783	0.991028	1.01154	1.01111	0.973713	0.953397	0.927401	0.922524	0.922015
1.638/189.03487/w/o MS2:4-nitroquinoline 1-oxide	1.35458	1.62581	0.510013	0.844681	0.816176	0.909502	0.799888	1.18726	1.55043	1.62222	1.70298	0.996917
9.881/189.12862/Unknown	1.13249	1.02447	0.938187	0.99049	0.919848	1.03311	1.0876	1.2597	0.888733	0.793914	1.94662	1.62187
10.034/189.12894/Unknown	0.693312	1.01468	1.06098	1.3811	0.608474	0.580529	1.00706	1.28814	1.01165	0.832873	1.76203	1.55639
12.694/189.12901/Unknown	0.0540785	0.0518429	1.20316	0.0630368	1.6041	1.23377	1.68172	1.31906	1.14303	1.10945	1.00569	0.981777
7.35/190.05421/w/o MS2:N-Acetylmethionine	0.711068	0.603065	1.29675	1.29823	0.999341	1.12949	1.21059	0.957207	1.53664	1.64445	1.17882	1.51571
12.272/190.94836/Unknown	0.852682	0.975499	0.987213	0.94227	1.0245	1.03393	0.98158	0.972308	0.996524	1.00714	0.900057	0.998466
8.04/190.99823/Unknown	1.16901	0.669654	0.554767	0.44929	0.274576	0.704341	0.707688	0.867174	0.300752	0.865915	1.24876	0.754975
1.946/191.01945/w/o MS2:Citric acid (Not validated, isomer of 227); PlaSMA ID-228	1.288	1.17114	0.812833	0.466978	0.513899	1.618	1.31844	1.85427	2.50906	1.49747	1.77604	3.38299
7.588/191.0195/w/o MS2:Citric acid (Not validated, isomer of 227); PlaSMA ID-228	1.27308	1.38491	0.958314	0.863593	0.733314	0.971942	0.936619	1.15469	1.21941	0.957159	1.0638	1.03067
6.113/191.01958/w/o MS2:Citric acid	1.56304	1.4792	1.00051	1.05584	0.909115	1.15694	1.21269	1.17853	1.49624	1.26948	0.824816	1.20011
6.488/191.01958/w/o MS2:Citric acid (Not validated, isomer of 227); PlaSMA ID-228	1.47453	1.55064	0.933816	1.00688	0.69222	0.811305	1.21299	1.22378	1.19236	0.974015	1.47269	1.07988
7.304/191.01959/w/o MS2:Citric acid; LC-ESI-ITFT; MS2; m/z	1.32914	1.22589	1.04252	1.03803	0.677971	0.910294	0.872189	0.754949	1.10482	0.939828	1.04423	0.968819
7.05/191.0197/w/o MS2:Citric acid	1.16192	1.23749	1.02361	1.28185	0.815927	1.11203	1.25308	1.31063	1.00071	0.830776	1.22252	1.04628
6.85/191.0197/w/o MS2:Citric acid	1.18214	1.3267	0.958056	0.971467	0.840861	0.962359	1.3243	1.26726	1.45436	0.921791	1.18309	1.24528
7.639/191.01971/w/o MS2:Citric acid; LC-ESI-ITFT; MS2; m/z	1.23916	1.33529	1.00445	0.960169	0.76452	1.03359	0.977348	1.15124	1.20583	0.927283	1.0497	1.04458
6.821/191.01971/w/o MS2:Citric acid	1.17931	1.32432	0.958056	0.971467	0.866641	0.989475	1.34956	1.35797	1.45436	0.918799	1.18382	1.296
7.882/191.01976/Citric acid (Not validated, isomer of 227); PlaSMA ID-228	1.34297	1.23659	1.07275	0.921757	0.649614	0.969385	0.872178	0.86066	1.07481	0.897919	0.94885	0.764691
7.735/191.01978/Citric acid; LC-ESI-ITFT; MS2; m/z	1.40019	1.42687	1.02513	0.955687	0.792108	1.04998	0.966168	0.954406	1.17811	0.900877	0.838416	1.04986
7.127/191.01979/w/o MS2:Citric acid	1.26304	1.22222	0.970915	1.007	0.643161	0.929143	1.36236	1.54141	1.02956	0.873736	1.09784	1.01951
7.253/191.01985/w/o MS2:Citric acid	1.30494	1.26785	1.072	1.09787	0.648924	0.876889	0.98503	0.930532	1.05588	0.90766	1.1064	1.18263
2.189/191.01988/Isocitrate	1.41022	1.41173	1.18758	1.05778	0.986436	1.40741	1.57471	1.41988	2.09352	1.67327	0.960943	1.88343
8/191.0199/Citric acid; LC-ESI-ITFT; MS2; m/z	1.06228	1.07466	1.07257	0.893735	0.668834	1.00309	1.04803	0.963343	1.12596	0.945945	1.14639	1.02119
7.541/191.0199/w/o MS2:Citric acid	1.30009	1.4143	0.929727	0.833636	0.574756	0.750698	1.1379	1.19353	1.10177	0.832212	1.24002	0.973786
6.452/191.01996/w/o MS2:Citric acid	1.47828	1.50888	0.911802	0.97841	0.683563	0.774265	1.20772	1.27916	1.18115	0.964128	1.53626	1.14195
2.011/191.02/w/o MS2:Citric acid	1.31776	1.21667	0.818651	0.647199	0.399587	1.09859	0.946182	0.642211	2.10549	1.41075	1.09118	1.72036
13.436/191.10773/w/o MS2:D-(?)-Quinic acid	0.962897	0.985515	0.919988	0.960961	1.05618	1.04474	1.06751	1.02756	1.10087	1.07745	1.04495	1.09445
1.601/191.98351/Unknown	1.07271	0.956955	1.23187	1.26934	0.646663	0.998078	1.08712	1.30125	1.07149	1.05748	0.620049	0.808946
9.215/192.06638/w/o MS2:Actrarit	1.24882	1.08077	1.15831	1.36493	0.547764	1.00392	0.670129	0.53646	1.70805	1.07609	0.53316	0.773651
1.633/192.95901/Unknown	0.347962	0.384013	1.41176	2.39819	3.42442	0.457364	4.53333	1.25556	0.57451	1.82028	1.24279	0.87541
8.062/193.01414/w/o MS2:Quebrachitol	1.13419	0.913043	0.613587	0.755517	0.178018	0.584013	0.545449	0.849445	0.278564	0.776542	1.75865	0.965398
7.374/193.05055/w/o MS2:Ferulic Acid	0.822751	1.25017	1.09055	1.18264	0.64605	0.88538	0.959554	0.964496	0.890608	0.842361	0.499868	0.680508
9.429/193.05057/isoferulic acid	1.19919	1.37434	0.993505	0.638503	0.795363	1.12312	0.928063	0.764035	1.15003	0.611629	4.29286	1.89964
9.668/193.05061/w/o MS2:isoferulic acid	0.912311	0.501067	0.933223	0.498599	0.509202	0.781202	0.909006	0.975462	0.812624	0.818579	2.15953	1.07053
10.13/194.04636/w/o MS2:N-Acetyl Mesalazine	1.38059	0.896133	0.781421	1.08275	0.708939	1.04685	1.42235	1.18618	0.83935	0.77136	1.42349	1.33405
2.184/194.94633/Unknown	0.648698	1.36937	0.850651	0.651036	0.440385	0.890675	0.25474	0.928706	5.53125	1.15	18.683	2.52455
2.347/194.94644/Unknown	0.629267	1.24435	0.738801	0.67827	0.348682	1.20514	0.28142	1.08877	2.11443	1.05722	5.19585	2.14397
1.97/194.9465/Unknown	0.471613	1.19371	0.456432	0.108737	0.2532	2.21772	0.301193	5.631	5.39143	1.03429	10.6935	6.57419
2.411/194.9465/Unknown	0.680937	1.3371	0.753794	0.68796	0.42411	1.12488	0.266481	1.1722	1.94048	1.0696	4.47854	1.65023
2.014/194.9467/Unknown	0.566204	0.78079	0.497046	0.186202	0.253844	2.21772	0.301193	4.4877	5.82407	1.5	25.053	15.4394
9.688/195.02966/w/o MS2:Haematommic acid	0.816219	1.15739	1.12265	0.613267	0.642902	0.662018	0.826419	1.60522	0.605267	0.753073	1.0595	0.844111
6.895/195.05051/w/o MS2:GLUCONIC ACID	1.16248	1.32928	0.883168	0.910607	0.883629	0.884608	1.41798	1.40022	0.930068	0.811477	1.61755	1.37213
7.666/195.05113/w/o MS2:Gluconic acid	0.854346	0.793965	0.679153	0.667442	0.883124	0.941686	2.01	2.26105	0.709632	0.817402	1.57836	1.5202
7.937/195.05118/w/o MS2:Gluconic acid	0.845516	0.669941	0.737011	0.647966	0.816326	0.951216	1.28077	1.38756	0.606321	0.743415	1.44539	1.23574
7.43/195.05128/Gluconate	0.997163	0.955786	0.840108	0.870689	0.722269	0.929467	1.17052	1.2933	0.77801	0.748068	0.984187	0.920486
10.015/195.10234/w/o MS2:Unknown (carbon number 11); PlaSMA ID-254	1.2069	1.29757	4.1038	10.1521	0.891868	0.725398	1.05734	1.49957	1.19003	1.32866	0.723987	0.625894
12.812/195.13889/w/o MS2:Chrysanthemic Acid, Ethyl Ester	0.914005	1.11548	2.80988	0.751497	1.49612	1.39843	1.49814	0.812878	2.17603	0.598091	2.20728	2.00551
1.93/195.81079/Unknown	1.37837	1.6114	0.643279	1.61465	0.414549	0.465312	0.493792	0.227714	0.452313	0.363866	0.525831	0.188384
1.854/195.81091/Unknown	1.34919	1.46748	0.493195	0.92938	0.765086	1.02064	1.05586	0.973905	0.366277	0.23105	0.659475	0.494097
1.79/195.811/Unknown	1.21982	1.3688	0.602974	0.850614	0.982122	1.00195	1.09593	1.08414	0.403859	0.405305	0.940048	0.617383
2.002/195.81102/Unknown	2.17502	2.78563	0.525269	3.19013	0.222787	0.260114	0.147775	0.0724004	0.183959	0.0842454	0.643626	0.0461742
2.361/196.02496/Unknown	3.14844	4.84468	0.584002	0.898702	0.705982	0.793002	0.575649	0.7389	0.824052	0.8523	1.06975	0.976497
6.879/196.99464/Unknown	1.22933	1.50689	2.21633	0.87576	0.760037	0.675589	1.0659	0.989838	1.70355	0.567579	2.38686	2.13228
1.61/197.06625/w/o MS2:Harmol; PlaSMA ID-255	1.17452	1.02874	1.00463	1.30122	1.06986	2.59693	1.58498	1.677	2.63218	2.27994	0.790336	0.739967
11.872/197.11855/Unknown	0.734272	0.747574	1.34539	0.947193	1.27119	0.91281	1.42093	0.729638	1.2465	0.689336	1.64552	1.29407
1.737/197.8078/Unknown	0.811004	1.22881	0.576354	0.821179	1.04572	0.910537	1.06722	0.95521	1.30882	0.847007	1.27576	0.818313
1.989/197.80783/Unknown	1.4826	2.40603	0.617412	2.80921	0.336412	0.319791	0.176521	0.0775271	0.234124	0.117898	0.614698	0.069987
1.797/197.80794/Unknown	1.20254	1.35315	0.608362	0.862081	0.965529	0.991799	1.11652	1.11359	0.361809	0.322692	0.846292	0.625042
1.864/197.80797/Unknown	1.32474	1.48794	0.517731	1.02306	0.711339	0.931178	0.966478	0.857253	0.275625	0.223586	0.558492	0.446476
1.93/197.80801/Unknown	1.33228	1.57679	0.671151	1.63169	0.393267	0.444331	0.450377	0.220123	0.417563	0.337971	0.518815	0.181989
1.915/197.92085/Unknown	0.657406	1.10894	0.767377	0.693085	0.440675	1.07793	0.330829	0.82794	1.73333	0.496491	0.567617	2.01516
1.856/197.9211/Unknown	0.748216	1.37084	0.980406	0.658898	0.426245	1.10717	0.343343	1.48096	2.77222	0.583333	0.596744	1.80964
1.789/197.92116/Unknown	0.841484	1.53105	1.01167	0.705658	0.360586	1.08764	0.286591	1.52711	3.48778	0.837104	0.516017	2.12535
10.431/199.09789/Unknown	0.965788	0.97149	0.871995	0.893883	0.809652	1.16863	0.972499	0.880884	1.07127	0.834419	0.916072	1.04306
1.789/199.80489/Unknown	1.2563	1.36391	0.622169	0.859108	1.02394	1.01656	1.11785	1.11346	0.409196	0.458972	0.939036	0.676489
1.989/199.80489/Unknown	1.34087	1.97056	0.657947	2.79108	0.413891	0.321303	0.183226	0.0840751	0.241457	0.124493	0.593956	0.0688227
1.922/199.80502/Unknown	1.13741	1.35634	0.626919	1.39921	0.420445	0.520801	0.544692	0.274282	0.473382	0.362236	0.576972	0.2242
1.86/199.80504/Unknown	1.41388	1.54406	0.473808	0.934135	0.740442	1.07196	0.941043	0.920941	0.283891	0.220758	0.607579	0.468689
1.707/199.95993/Unknown	1.51134	1.14418	2.23211	1.22802	0.672601	1.06067	1.06884	0.245729	1.19692	0.792533	0.351111	1.47594
1.755/199.96065/Unknown	1.79488	1.28209	1.82756	1.0231	0.673888	1.06067	1.01749	0.321513	1.38686	1.01699	0.476113	1.46085
7.045/200.0927/Unknown	1.04938	1.00206	0.83156	0.87234	0.55866	0.700263	0.511817	1.08608	0.763194	0.968877	1.31882	0.707317
1.764/201.80177/Unknown	1.18219	1.37439	0.629552	0.785168	1.09491	1.06429	1.12871	1.13994	0.758716	0.617663	0.917147	0.521536
1.803/201.80194/Unknown	1.2615	1.37439	0.629552	0.900005	0.950542	0.988863	1.14706	1.14362	0.361822	0.397124	0.811605	0.562637
1.898/201.80219/Unknown	1.14466	1.37631	0.491227	1.12194	0.540686	0.688964	0.779518	0.526863	0.498135	0.341736	0.622602	0.385789
11.276/202.05099/w/o MS2:Indole-3-pyruvic acid	1.09462	1.71614	1.13919	1.0381	1.22319	0.70474	2.31615	3.39077	3.3849	1.70157	1.2178	2.60417
1.948/203.01967/w/o MS2:Unknown (carbon number 7); PlaSMA ID-264	0.938131	0.878347	0.557258	0.298443	0.725362	1.74358	1.59937	2.90163	1.2909	1.7202	1.14152	2.69051
1.889/203.01985/w/o MS2:Unknown (carbon number 7); PlaSMA ID-264	1.10781	1.04245	1.10493	0.695447	0.749685	1.28538	1.16484	2.80705	0.954882	1.60771	1.17134	1.26799
2.014/203.01994/w/o MS2:Unknown (carbon number 7); PlaSMA ID-264	0.969098	0.650801	0.519262	0.341444	0.640048	1.50292	1.32289	1.42283	1.08191	1.23726	1.295	2.79422
2.171/203.01996/w/o MS2:Unknown (carbon number 7); PlaSMA ID-264	0.686493	0.712895	0.746302	0.607636	1.00375	1.62702	1.21229	1.97556	0.935618	1.86258	0.922109	1.24187
10.566/203.05588/w/o MS2:(3Z,5E)-4-hydroxy-6-(4-hydroxyphenyl)hexa-3,5-dien-2-one	0.889885	1.0989	1.20624	0.925492	0.740788	1.17082	1.06548	0.667649	0.748154	0.875308	1.68466	1.07937
10.964/203.05614/w/o MS2:(3Z,5E)-4-hydroxy-6-(4-hydroxyphenyl)hexa-3,5-dien-2-one	1.0518	1.04955	0.85822	1.23831	0.539119	0.685259	1.51395	1.55814	1.41807	1.15126	2.77665	2.22335
10.457/203.05627/w/o MS2:(3Z,5E)-4-hydroxy-6-(4-hydroxyphenyl)hexa-3,5-dien-2-one	1.24144	1.00367	1.12672	1.09567	1.00162	1.19525	1.46321	1.68442	1.33597	1.48416	1.2253	1.28532
7.306/203.08247/Tryptophan; LC-ESI-ITFT; MS2; HCD; CE 80.0 eV; [M-H]-	0.927535	0.686867	1.09495	1.55207	0.649518	1.27272	0.761378	0.880293	1.69983	1.40266	0.680582	1.37823
9.36/203.0825/w/o MS2:TRYPTOPHAN	1.04532	1.87464	1.97823	1.42638	0.668526	0.985369	1.30665	0.56295	2.78471	1.64697	0.368196	0.883544
1.594/204.97871/w/o MS2:4-Hydroxy-6-Methylpyran-2-One	0.649898	0.48452	1.30653	1.3829	0.34266	0.807167	0.592891	1.0559	1.36328	1.35357	0.657292	1.30796
8.176/205.03568/w/o MS2:Lipoic acid	1.14497	1.50286	1.06421	1.02462	0.900165	0.855886	1.09365	1.52632	0.806606	0.799292	1.24584	0.949728
9.559/205.12335/w/o MS2:Ibuprofen; LC-ESI-ITFT; MS2; CE	1.01933	1.45876	1.39516	2.03427	0.78347	0.735471	0.927824	1.19979	0.728089	0.740385	2.18999	1.90039
12.807/205.12335/w/o MS2:Ibuprofen; LC-ESI-ITFT; MS2; CE	0.718486	0.892155	1.57376	0.654871	1.59424	1.47588	1.65642	0.801562	2.13145	0.522001	2.49242	2.14299
1.62/205.96288/Unknown	0.848378	1.06321	1.19426	0.825516	0.518232	1.56948	1.14043	1.07765	1.11417	0.726911	0.885268	1.61398
6.936/206.04599/w/o MS2:Unknown (carbon number 10); PlaSMA ID-269	0.949351	1.13377	1.03312	1.51465	0.720348	0.762786	1.20641	1.17861	0.840215	1.46786	1.20617	0.581102
9.139/206.08182/w/o MS2:AcetylPhenylalanine; PlaSMA ID-270	0.805631	0.815319	1.06395	0.840587	0.880493	0.981064	1.21735	0.950869	1.09612	1.40055	0.842262	1.17089
9.394/206.08243/w/o MS2:N-acetylphenylalanine	0.721715	0.408732	0.995642	0.971589	1.12801	0.368045	0.994634	1.032	1.51777	1.01122	0.749426	0.889126
1.587/206.9761/Unknown	0.597671	0.474286	1.31539	1.33107	0.232644	0.751446	0.586897	1.05047	1.16458	1.14765	0.878063	1.71899
11.355/207.10266/Unknown	0.872393	0.713009	1.53014	1.81096	0.564684	1.31544	0.876499	0.498801	1.25473	0.782121	1.02051	1.25656
10.456/207.13898/w/o MS2:3,4-Dimethoxycinnamic Acid	1.17246	0.954217	1.12068	1.19479	1.24417	1.69068	1.83235	2.60604	0.984586	1.17534	0.939005	1.24077
13.38/207.13899/w/o MS2:3,4-Dimethoxycinnamic Acid	2.67644	3.04573	1.11673	3.1097	0.994726	1.02861	0.977868	1.05676	1.00154	0.950556	0.953421	0.925536
1.653/208.05775/w/o MS2:C10H11NO4; PlaSMA ID-278	0.532031	0.337729	2.9011	3.3331	0.466675	1.10169	1.83138	1.49649	1.49769	1.0624	0.584896	0.990622
9.963/208.09795/Unknown	1.55749	1.27875	1.54443	0.874844	0.837788	0.898432	0.888264	0.462422	1.55492	0.723077	0.751139	0.748861
2.303/208.98575/Unknown	0.833316	0.620288	0.380413	0.393192	0.292437	0.418911	0.785386	0.370574	0.249871	2.18464	2.24178	1.12745
7.594/209.03004/w/o MS2:GALACTARATE	1.19867	1.35705	0.899885	0.833128	0.619211	0.832962	1.07211	1.9568	1.26486	0.866092	1.00471	1.01082
7.304/209.03017/w/o MS2:Mucic acid	1.23523	1.07251	0.900028	0.972003	0.923815	0.862752	0.54467	0.634378	1.06155	0.904694	1.12284	1.01217
7.735/209.03035/w/o MS2:Mucic acid	1.31943	1.33734	1.03525	0.902394	0.707252	0.922371	0.957759	0.989972	1.08518	0.869711	0.66039	1.03944
7.037/209.03038/w/o MS2:Mucic acid	1.0948	1.36265	0.974423	1.68106	0.460322	0.538603	1.09866	1.20472	0.933509	0.859732	1.49071	1.1548
7.808/209.03041/w/o MS2:Mucic acid	1.30626	1.25331	1.40305	1.48534	0.580554	0.87989	1.03537	1.01278	0.947253	0.896469	1.08392	0.947716
8.034/209.03041/w/o MS2:Mucic acid	0.973908	0.885649	0.975809	0.793712	0.6169	0.938007	1.23029	1.07799	0.857933	0.917202	1.25089	0.966518
7.542/209.03043/w/o MS2:Mucic acid	1.23872	1.35574	0.872525	0.794635	0.577093	0.805162	1.15756	1.22002	1.05672	0.817829	1.35171	0.946902
7.231/209.03043/w/o MS2:Mucic acid	1.38865	1.30632	0.980933	1.01262	0.613599	0.782182	1.04396	1.07651	1.01445	0.834478	1.11347	1.41925
6.109/209.03049/w/o MS2:Mucic acid	1.43293	1.46653	0.971754	1.06881	0.726511	1.05462	0.893001	0.874497	1.23111	0.839192	1.04498	1.05439
2.203/209.03049/w/o MS2:Mucic acid	0.997923	1.23607	1.26523	0.924219	0.519057	1.02473	0.674928	0.745706	2.20891	1.07139	1.17449	1.21652
6.822/209.03052/w/o MS2:Mucic acid	1.15611	1.39044	0.898129	0.827196	0.805033	1.05974	0.927047	1.09181	1.45237	0.843165	1.25705	1.69587
7.123/209.03055/w/o MS2:Mucic acid	1.14999	1.17579	0.915091	0.965159	0.772459	1.03111	1.33404	1.54113	1.01962	0.863901	1.12213	1.03303
1.68/209.03067/w/o MS2:Mucic acid	4.27173	3.52594	1.33266	0.730976	0.161816	0.987297	0.407709	0.986549	2.78312	0.943838	3.98044	1.80399
11.671/209.11804/w/o MS2:C12H18O3; PlaSMA ID-285	1.39402	1.18414	0.979146	1.64765	0.430871	1.97645	0.941834	0.543452	1.01195	0.657492	0.686901	1.18158
10.868/209.11804/w/o MS2:Jasmonic acid	1.04055	0.928645	1.67266	0.97482	1.13718	1.65487	1.3113	0.421449	3.24592	0.578726	1.51401	1.66748
14.482/209.11821/w/o MS2:Jasmonic acid	0.890134	0.760965	2.91328	1.16791	1.41856	1.16953	1.63806	0.609165	1.51963	0.482298	1.81922	1.33404
10.127/209.11836/w/o MS2:Jasmonic acid	0.985977	1.41262	1.94589	1.31846	1.7002	1.51163	2.06055	1.54754	1.10811	0.612988	1.15646	2.01436
10.415/209.11844/w/o MS2:Jasmonic acid	0.81218	0.680614	1.90435	1.08406	1.63093	0.980362	1.64713	0.601764	1.46689	0.899659	1.34177	1.00666
14.302/209.11845/C12H18O3; PlaSMA ID-285	0.736535	0.765496	3.54434	1.58257	1.55226	1.30037	1.57861	0.705227	1.80536	0.679224	1.74606	1.62209
10.5/209.11882/w/o MS2:Jasmonic acid	0.492907	0.722949	1.67549	1.04596	1.63515	0.956187	2.98833	1.11536	1.18684	1.06474	1.79402	1.17146
11.06/209.11885/w/o MS2:Jasmonic acid	1.07729	0.921136	0.733467	1.00601	1.60591	1.18444	1.63137	0.947712	0.745393	0.581286	0.813051	0.882842
1.836/209.85368/Unknown	1.22708	1.40512	0.413878	0.62556	0.332823	0.817929	0.466575	0.500934	0.526754	0.344828	0.645255	0.948031
2.304/210.98341/Unknown	0.825022	0.607384	0.347287	0.394781	0.295323	0.412038	0.762751	0.327168	0.225012	1.96141	1.68067	0.857907
12.318/211.13341/w/o MS2:Dihydrojasmonic Acid	0.942766	1.02287	0.786717	0.745581	1.03522	1.12888	1.03974	1.20712	0.959502	0.970725	1.06751	1.0128
12.607/211.13371/Unknown (carbon number 12); PlaSMA ID-290	0.555756	0.595443	1.16937	0.508843	1.19019	1.06422	1.64796	0.687553	1.16627	0.946536	2.0387	0.984628
7.605/212.09253/w/o MS2:Kainic acid; PlaSMA ID-291	0.908734	0.995633	4.69788	0.9947	2.08955	1.17446	1.30204	0.579083	1.53964	0.563063	1.10697	1.88682
11.156/213.11307/w/o MS2:Unknown (carbon number 11); PlaSMA ID-296	0.790878	0.834999	1.30628	1.00745	1.70402	1.44	1.66819	0.946153	1.29757	0.6531	1.14904	1.27077
10.602/213.11308/w/o MS2:Unknown (carbon number 11); PlaSMA ID-296	0.636638	0.763852	0.601205	1.99729	1.03087	1.00291	0.92222	1.20051	1.09991	1.0333	1.18675	0.897486
11.93/213.14949/w/o MS2:FA 12:1+1O; PlaSMA ID-298	0.878163	0.730308	0.951993	0.422733	0.652362	1.65301	1.30293	1.10744	0.966384	0.92148	2.44317	2.4606
8.463/214.10817/w/o MS2:Unknown (carbon number 10); PlaSMA ID-301	0.6975	0.6225	1.31377	0.906359	0.7945	0.70229	0.758676	1.10194	0.426503	0.914193	1.57309	0.552142
10.266/214.14494/Unknown	1.01956	1.02675	1.06615	0.974859	0.729898	1.05342	0.963754	1.09649	1.16446	1.09185	1.09073	1.05627
1.568/215.00743/Unknown	0.702886	0.475606	1.58196	1.74083	0.159753	0.807645	0.684058	0.91342	1.89833	0.959589	0.62875	1.538
1.63/215.03264/w/o MS2:5-Methoxypsoralen	0.978328	0.942095	0.660108	0.572282	0.450495	1.02355	0.513783	0.737171	0.560014	0.320255	3.34168	1.94354
1.958/215.03284/w/o MS2:5-Methoxypsoralen	1.0168	1.00706	0.518871	0.740202	0.33208	0.630354	0.268101	0.222476	0.374791	0.146928	3.82769	1.01085
1.833/215.03304/w/o MS2:5-Methoxypsoralen	0.853035	0.871775	0.493728	0.447097	0.405222	0.979871	0.407451	0.591528	0.479192	0.251952	3.71157	1.79696
9.193/215.05635/w/o MS2:Unknown (carbon number 9); PlaSMA ID-302	1.93071	1.24049	1.45558	1.98123	2.76536	1.12692	0.977918	0.639327	2.35714	2.65179	2.14741	2.45817
8.183/215.08257/w/o MS2:(2R)-2-[(2R,5S)-5-[(2S)-2-hydroxybutyl]oxolan-2-yl]propanoic acid	0.783659	0.886808	1.1932	0.913299	0.629243	1.14904	1.122	0.990826	1.11713	1.28399	0.65714	1.40178
11.414/215.12938/w/o MS2:(2R)-2-[(2R,5S)-5-[(2S)-2-hydroxybutyl]oxolan-2-yl]propanoic acid	0.684421	0.685416	0.972516	0.682015	0.732933	1.11714	1.14038	1.24681	1.32347	1.09584	1.20975	0.957475
8.749/216.08765/w/o MS2:Unknown (carbon number 9); PlaSMA ID-306	0.714892	0.443803	0.784632	0.992999	0.44686	0.71403	0.596683	0.613861	0.943396	2.58829	1.02851	0.838967
8.651/216.08765/w/o MS2:Unknown (carbon number 9); PlaSMA ID-306	1.08936	0.746965	0.757996	0.812862	0.684067	0.889798	0.596264	0.622615	0.936941	1.26229	0.985809	0.843512
1.564/217.00702/w/o MS2:Unknown (carbon number 13); PlaSMA ID-307	0.84377	0.540575	1.66865	1.69867	0.160668	0.812554	0.643882	0.890205	1.75581	1.00775	0.631853	1.42799
7.827/217.01776/w/o MS2:Unknown (carbon number 13); PlaSMA ID-307	0.711244	0.692504	1.77269	0.76367	0.799164	1.02019	0.960828	0.72881	0.525296	0.42457	0.95633	0.548595
1.629/217.02991/w/o MS2:4,4`-Thiodiphenol	1.03692	0.964261	0.642252	0.570104	0.45831	1.02511	0.516955	0.74486	0.548551	0.326547	3.46496	1.99935
1.634/217.04846/w/o MS2:4-methylumbelliferyl acetate	1.69749	1.70231	0.790844	1.18026	48.0288	29.2991	0.120247	1.55242	1.22482	1.24772	18.0803	0.0409592
9.993/217.07169/w/o MS2:1-hydroxypyrene	0.655715	0.799881	0.9588	0.9722	1.04582	0.958944	1.32803	1.52883	0.983724	1.51407	1.00205	0.771832
9.366/217.1082/Hydroxysebacic acid; PlaSMA ID-308	1.06073	1.06625	0.993876	1.27651	0.557718	0.803201	1.0232	1.00083	1.56286	0.975325	0.970683	1.07595
1.634/218.03503/w/o MS2:Ornidazole	1.07383	1.07325	0.69267	0.674217	0.410537	1.03279	0.507339	0.786536	0.863186	0.423752	3.34243	2.09401
6.101/218.10349/w/o MS2:Pantothenic acid	0.845593	0.887715	0.998256	1.05225	0.745998	1.23329	1.07612	0.953513	1.49502	1.17813	1.18049	1.18969
1.599/218.99458/Unknown	0.521632	0.458536	1.2716	1.44541	0.850889	1.4931	1.08659	1.20998	1.27953	1.2418	0.709307	1.02932
1.632/219.04556/w/o MS2:PURPUROGALLIN-4-CARBOXYLIC ACID	1.58151	1.615	0.733866	1.1719	0.694415	0.684752	2.38564	2.41515	0.863313	0.763001	2.55246	0.514308
1.626/219.88208/Unknown	0.828557	0.511564	3.50694	3.18408	2.26251	1.23471	3.909	0.964054	0.972949	0.946658	0.722076	1.29158
1.63/219.97855/Unknown	1.4849	1.32458	0.843338	0.875137	0.601284	0.855999	1.04895	1.08988	1.21748	1.09728	1.09785	1.2279
1.766/220.94948/w/o MS2:PFCA-pentafluorosulfide; C2HF7O2S	0.757192	0.739275	1.32758	1.41652	0.628069	0.829177	1.09463	1.04582	0.788769	0.733322	0.868042	0.61676
1.791/220.9496/w/o MS2:PFCA-pentafluorosulfide; C2HF7O2S	0.757192	0.739275	1.32758	1.41652	0.636773	0.829177	1.09463	1.04582	0.788769	0.733322	0.868042	0.61676
9.915/221.06651/w/o MS2:Ethyl-beta-glucuronide	1.25061	1.05703	0.89207	0.987299	0.900143	0.992038	1.23276	1.37221	0.799652	0.903518	1.46285	1.28388
10.112/221.06657/w/o MS2:Ethyl-beta-glucuronide	1.1922	0.966577	0.894753	1.0614	0.814695	0.939898	1.04925	1.1081	0.931018	0.878303	1.51826	1.305
10.605/221.06662/w/o MS2:Ethyl-beta-glucuronide	0.906101	0.894662	0.78318	1.05642	0.575406	0.733284	0.547094	0.567974	0.908706	0.992946	1.35907	1.04329
9.559/221.06665/w/o MS2:Ethyl-beta-glucuronide	1.11863	1.35814	0.793732	1.15999	0.809637	0.703562	1.14085	1.07819	0.711345	0.740775	2.02398	1.6811
9.736/221.06673/w/o MS2:Ethyl-beta-glucuronide	0.783804	0.721352	1.06827	1.07896	0.799658	0.671971	0.94493	0.86757	0.566232	0.701721	1.20725	0.580848
8.916/221.06683/w/o MS2:Ethyl-beta-glucuronide	1.12844	0.713523	1.25568	1.3522	0.994984	1.01046	1.66481	1.60556	0.63364	1.17091	1.12775	0.816767
10.05/221.06697/w/o MS2:Ethyl-beta-glucuronide	1.26204	1.11586	0.93815	1.32647	0.705615	0.779167	1.01864	1.18317	0.796935	0.959517	1.2968	0.997141
7.294/221.09335/w/o MS2:Ethyl ?-D-glucuronide	1.02849	0.937178	0.889695	2.63836	0.702291	1.19353	0.85796	0.919085	1.4445	1.50023	0.70272	1.22568
7.749/221.1033/Unknown	0.963888	0.790468	0.55046	0.402355	0.84375	1.62143	1.20486	1.59939	0.491054	0.934394	0.916137	0.532402
10.37/221.11842/Unknown	0.831727	0.984179	3.06107	1.07873	2.26345	1.89296	2.02194	0.80745	2.07009	0.410546	2.30293	2.59408
1.622/221.87923/Unknown	0.716392	0.403729	4.16349	3.68756	2.15772	1.06888	3.73877	1.03036	1.05482	0.970511	0.699202	1.30491
1.631/221.97575/Unknown	1.45128	1.3256	0.817458	0.852385	0.570993	0.893574	1.06121	1.08174	1.18604	1.078	1.08659	1.26983
12.772/223.02855/w/o MS2:Unknown (carbon number 10); PlaSMA ID-321	1.38525	1.46158	1.33388	1.32512	0.699673	0.700829	1.30559	0.882524	1.3833	1.93514	1.11251	1.96625
1.933/223.04597/w/o MS2:(E,2S,3R)-5-[3-hydroxy-2-(hydroxymethyl)phenyl]pent-4-ene-2,3-diol	0.873486	1.29498	0.833473	0.41061	0.557889	1.63794	1.01915	2.55679	3.10315	1.55673	2.30912	3.21171
8.719/223.04607/w/o MS2:(E,2S,3R)-5-[3-hydroxy-2-(hydroxymethyl)phenyl]pent-4-ene-2,3-diol	0.85504	0.642877	1.03165	0.888924	0.631579	1.58672	0.709334	0.719	0.714286	0.894625	0.797821	0.667877
8.194/223.04608/w/o MS2:(E,2S,3R)-5-[3-hydroxy-2-(hydroxymethyl)phenyl]pent-4-ene-2,3-diol	1.18016	1.3682	1.20346	1.34129	0.81168	1.20035	1.40312	1.69648	0.779047	0.807038	1.25996	0.889231
9.368/223.06134/SINAPIC ACID	1.0951	1.03206	0.987773	0.772507	0.545063	1.07559	1.13241	0.656187	1.43267	0.605441	4.06112	2.31545
9.598/223.0618/w/o MS2:Sinapic acid; PlaSMA ID-325	0.884918	0.360874	0.85212	0.374814	0.444556	0.722238	0.98823	0.873562	0.798127	0.58624	1.91002	1.53118
7.753/223.07278/w/o MS2:3-Hydroxykynurenine	1.13793	0.99637	2.04412	2.49866	0.546373	0.774551	0.849068	0.350387	1.72252	1.13289	0.607094	0.919545
12.808/223.13376/w/o MS2:Methyl Jasmonic acid; LC-ESI-QTOF; MS2; CE	0.754157	0.90362	3.80691	1.20898	1.66602	1.47237	1.68339	0.788591	2.20987	0.507426	2.5317	2.18858
11.589/224.09291/Unknown	1.08616	1.05462	0.881139	1.13832	0.579941	1.04918	0.663328	0.557738	2.37396	1.23163	0.595769	0.795883
1.593/225.06161/w/o MS2:1,8,9-Anthracenetriol	1.05809	0.820309	1.13756	0.91131	0.831643	1.04051	1.02868	0.632189	0.81608	0.496664	1.3721	1.60198
8.878/225.11317/w/o MS2:C12H18O4; PlaSMA ID-332	0.777503	0.639447	1.07098	0.98662	0.37955	0.742289	0.728342	0.552624	0.91795	0.621248	1.206	0.700157
11.137/225.11319/w/o MS2:C12H18O4; PlaSMA ID-332	0.683013	0.727104	1.51406	0.901919	1.38697	1.37627	1.43544	0.732376	1.3852	0.813924	1.48708	1.30874
10.51/225.11325/w/o MS2:C12H18O4; PlaSMA ID-332	0.740679	0.880727	2.00735	0.835084	1.48816	0.961401	1.33283	0.843721	0.757346	0.640526	1.25123	1.60597
8.677/226.03551/Unknown	1.04704	0.795139	1.23168	0.953468	0.589547	0.953615	0.590285	0.698436	0.591188	0.57777	0.849004	0.862111
1.789/226.99641/w/o MS2:3,3,4,4,5,5,5-Heptafluoropentanoic acid	0.954557	1.01702	0.150473	0.432843	0.408322	0.933512	0.455557	0.750477	0.290718	1.26795	4.42317	0.70225
11.743/227.12872/Unknown (carbon number 12); PlaSMA ID-335	0.791624	0.845503	0.787534	0.65698	0.589308	1.51738	1.07466	0.965649	1.44985	1.06466	1.37848	2.30734
9.271/227.12878/w/o MS2:9-methoxycarbonyldec-9-enoic acid	0.941862	0.778252	1.65185	1.25168	1.7213	1.31052	1.5618	0.592438	1.51211	0.90237	1.1361	0.794408
10.422/227.12889/w/o MS2:9-methoxycarbonyldec-9-enoic acid	0.794929	0.689937	1.87494	1.11175	1.65075	1.05915	1.58994	0.558796	1.46285	0.985476	1.10121	0.746585
10.011/227.12892/w/o MS2:9-methoxycarbonyldec-9-enoic acid	0.903966	0.904272	2.61592	1.27739	1.28156	1.02466	2.66893	0.635682	1.28005	0.536009	1.59745	1.29341
10.524/227.129/w/o MS2:9-methoxycarbonyldec-9-enoic acid	0.456704	0.88961	2.15251	0.980616	1.8003	1.15722	2.19841	1.40336	1.11381	0.946814	1.3126	1.05614
10.128/227.12903/w/o MS2:9-methoxycarbonyldec-9-enoic acid	0.957277	1.45088	1.9764	1.38692	1.91081	1.60431	2.00403	1.4315	1.26649	0.778174	1.12831	1.69932
8.791/228.08772/w/o MS2:Ergothioneine	2.27797	0.835964	1.31563	2.09697	0.628317	0.509666	0.804839	0.182527	0.963776	0.649326	0.28882	0.243786
10.932/228.16055/Unknown	1.21899	1.39544	0.984	1.10633	0.867179	1.05548	1.03052	1.12812	0.932947	1.10742	1.08558	1.0502
10.286/228.98108/w/o MS2:Diazoxide	1.46087	1.17886	1.25767	1.28089	0.792033	1.10881	1.11322	1.38305	0.544442	1.48479	1.64075	1.53003
10.447/228.98152/w/o MS2:Diazoxide	1.48405	1.14946	1.27256	1.10196	1.02451	1.12786	1.03093	1.15107	3.96183	1.65594	1.8143	2.58575
10.204/228.98158/w/o MS2:Diazoxide	1.50681	1.22276	1.45841	1.27938	1.01803	1.01963	1.18112	1.32125	0.0871582	0.752967	1.32592	0.555221
10.367/228.9817/w/o MS2:Diazoxide	1.27594	1.0849	1.5275	1.28277	1.10288	1.16081	1.35356	1.44843	2.00948	1.71775	1.65941	2.50578
1.796/228.99384/Unknown	0.983475	1.04542	0.145745	0.419533	0.448532	0.981113	0.486218	0.761566	0.335235	1.33666	3.47957	0.863441
1.575/229.02371/w/o MS2:Asulam; LC-ESI-ITFT; MS2; CE	0.591804	0.435881	1.68174	1.99274	0.388613	1.40332	1.1403	1.0258	2.44406	0.958208	0.686923	1.22383
9.72/229.14442/w/o MS2:Unknown (carbon number 12); PlaSMA ID-342	1.11445	0.879104	0.999221	0.622183	0.836706	1.98712	1.3915	1.29371	0.978228	0.776275	0.515939	1.38607
10.165/229.14461/w/o MS2:Unknown (carbon number 12); PlaSMA ID-342	1.15806	0.849899	1.1721	0.809467	1.11652	1.67423	1.67137	1.40761	1.33119	0.661805	0.80543	2.59235
12.066/229.14464/w/o MS2:Unknown (carbon number 12); PlaSMA ID-342	0.789142	0.7151	0.968054	0.717116	0.788943	1.19599	1.18071	1.36007	1.336	1.1955	1.19407	1.01636
10.792/229.14488/w/o MS2:Unknown (carbon number 12); PlaSMA ID-342	0.92147	0.762733	0.807378	0.593939	0.813526	1.96303	1.4729	0.996817	1.0298	1.0528	0.787958	1.50753
1.612/229.91133/Unknown	0.913355	0.714658	5.54825	6.84394	3.5888	1.34465	6.44837	0.91372	1.25164	1.20833	0.610256	0.937419
7.496/230.08235/Unknown	1.40008	2.24123	0.953931	1.02956	2.2633	2.07982	4.17385	1.54462	19.2907	9.52249	9.06083	7.71185
2.007/230.99104/Unknown	0.4783	0.704806	0.935525	0.362509	0.344766	1.9692	1.47133	6.48991	4.97473	1.77617	9.95221	15.0993
1.966/230.99142/Unknown	0.454465	0.697674	1.01667	0.396696	0.344766	1.9692	1.47133	6.98826	8.18738	2.71203	9.03082	13.5479
9.716/231.06999/w/o MS2:Goniothalenol	0.883509	0.979446	1.09991	0.972138	0.683312	0.996374	0.987687	0.79296	1.32008	0.996263	0.933276	1.19776
1.616/231.99794/Unknown	0.626174	0.364689	3.83258	4.32453	0.474094	1.04154	2.34333	0.990826	1.49787	1.29511	0.58966	1.04998
8.098/232.09787/w/o MS2:Unknown (carbon number 13); PlaSMA ID-349	1.37107	1.00385	1.7431	1.41999	0.551064	1.0772	0.606719	0.491825	2.22794	0.860306	0.553555	1.23747
6.084/232.11894/Unknown	1.02739	0.745697	1.12583	1.06592	0.704827	0.609172	0.936753	1.19992	0.707391	1.10797	1.17713	0.386422
1.643/232.90274/Unknown	0.590448	2.3997	1.2483	0.743495	0.170218	1.19593	0.0699366	2.82114	1.02888	0.762918	4.28679	0.950943
1.567/232.91132/Unknown	1.05137	1.26667	1.46311	0.968238	0.515612	1.33012	0.723688	2.46584	0.369911	1.43747	1.29947	0.792677
1.655/232.98158/w/o MS2:Dichlorprop	0.708241	0.75463	2.66298	2.01213	1.08269	1.5678	3.25174	1.49502	1.5304	1.09569	0.391447	1.11198
7.277/233.12912/Unknown (carbon number 13); PlaSMA ID-350	0.99485	1.20513	0.604734	1.50381	1.08728	1.55944	1.17523	1.06065	4.79511	2.67966	1.22931	1.30247
1.875/233.96571/Unknown	1.88926	1.01959	1.86719	1.91993	1.26471	1.29107	3.11395	1.39004	0.924144	0.931245	0.580828	1.01258
1.945/233.96591/Unknown	1.8586	1.06269	2.43069	3.51118	1.09451	0.786883	2.01993	0.463181	0.610261	0.591321	0.569624	0.746885
1.831/233.96602/Unknown	1.86631	0.936782	1.88642	1.93971	1.26959	1.29606	3.15832	1.61227	0.97485	1.09985	0.594914	0.991306
1.565/234.90874/Unknown	1.17766	0.78976	0.695738	1.33639	1.66351	0.951351	3.03318	1.81122	0.399522	1.41697	1.35171	0.930953
1.802/235.96452/Unknown	2.34907	1.16781	1.77013	1.29036	1.36866	1.42739	2.97674	1.63397	1.03202	1.19928	0.635773	1.0058
1.851/235.96512/Unknown	1.81693	0.969399	1.65752	1.66694	1.25773	1.26447	3.0842	1.58202	0.923726	1.02976	0.623164	1.05233
1.774/236.00438/Unknown	0.83035	0.679069	0.380729	0.748887	0.65022	1.11524	0.699863	1.04947	0.439516	1.65946	1.18097	1.14134
8.759/236.05646/Unknown	1.23971	1.51912	1.77978	1.25331	0.471333	1.01797	0.574716	0.292348	0.749049	0.564927	0.693773	0.767821
7.329/236.09279/w/o MS2:N-acetyl-O-methyltyrosine	0.353076	1.49587	1.845	1.13576	0.618096	0.676559	1.37252	1.14267	1.06191	1.26898	0.500134	0.812684
1.772/236.87215/Unknown	0.925342	0.90953	0.918336	1.00263	0.804699	1.02212	1.04495	0.817197	0.872875	0.652385	0.661978	1.35086
1.668/236.87254/Unknown	0.839702	0.673109	1.85469	2.42929	1.2	1.05042	2.7392	1.24686	0.701695	0.863891	0.541246	1.18492
9.736/237.04053/w/o MS2:SINAPIC ACID METHYL ETHER	1.21446	1.05366	0.904344	1.24048	1.05318	0.852183	0.769768	0.648975	1.30599	2.83441	1.47516	1.69182
1.67/237.06197/w/o MS2:4,8-dihydroxy-7-(hydroxymethyl)-6-methoxy-3,4-dihydro-2H-naphthalen-1-one	1.15708	1.21239	0.947831	1.05803	0.422776	0.811821	0.705921	1.05312	0.963891	0.825674	2.19434	0.994383
10.868/237.1138/w/o MS2:1-(3-ethyl-2,4-dihydroxy-6-methoxyphenyl)butan-1-one	0.919933	0.841551	2.64683	1.19962	1.28055	1.7804	1.60775	0.492081	3.68103	0.612976	1.34162	1.89134
12.711/237.14966/w/o MS2:3-hydroxy-5,5,8a-trimethyl-3,4,4a,6,7,8-hexahydronaphthalene-2-carboxylic acid	1.70937	1.55186	1.01991	1.65067	0.77726	1.62642	1.07472	0.964658	0.955923	0.891731	0.928714	1.11881
13.568/237.14996/w/o MS2:Unknown (carbon number 14); PlaSMA ID-360	1.60983	1.34002	1.33396	1.47092	1.14533	1.00561	1.22095	1.05714	1.21784	0.980738	0.633637	0.542582
10.618/238.10855/Unknown	0.978206	1.5778	2.227	0.647551	0.4887	0.620043	1.56545	0.398467	1.08778	0.436931	0.955626	1.50713
9.518/238.10895/Unknown	0.946176	1.08924	1.09504	0.915289	0.847876	1.06753	0.784135	0.583875	2.66209	1.04607	0.372133	1.14807
1.772/238.86983/Unknown	0.943666	0.961329	0.916518	1.05536	0.876034	0.978053	1.18787	0.820293	1.02959	0.718967	0.634858	1.38766
1.666/238.86993/Unknown	0.846281	0.702046	1.75598	2.26995	1.28728	1.11147	2.83922	1.2762	0.715139	0.823292	0.51504	1.1089
7.3/239.0591/w/o MS2:DANTHRON	0.834485	0.52801	1.02876	1.53389	0.601022	1.27501	0.614354	0.878857	1.85668	1.50966	0.542164	1.39967
12.77/239.06006/w/o MS2:DANTHRON	1.31009	1.41842	2.03514	1.98601	0.680824	0.723382	1.43481	0.893778	1.54083	2.09436	0.983777	1.84571
8.893/239.09274/w/o MS2:CMPF	1.27095	0.832387	1.06785	1.47526	0.656038	1.3538	0.872025	0.489584	1.0445	0.845617	0.471092	0.66315
10.369/239.12907/w/o MS2:Unknown (carbon number 13); PlaSMA ID-366	0.853165	0.974728	3.02981	0.856369	2.36509	1.9994	2.02736	0.807768	2.1972	0.444594	2.08053	2.18643
2.369/240.02785/w/o MS2:Indole-3-Acetaldehyde	1.44281	1.66479	0.835825	1.0148	0.376173	1.0429	0.3951	0.975095	3.88971	1	0.974729	1.1903
10.682/241.10818/Unknown (carbon number 12); PlaSMA ID-368	0.775019	0.841996	1.9897	1.16792	1.82063	1.08589	1.49947	0.657697	1.56087	0.824425	1.57307	1.77369
1.658/242.05179/Unknown	0.860432	0.657338	1.53744	1.43077	0.876755	1.03178	1.37752	1.00713	0.61338	0.496638	0.78483	1.53315
10.298/242.13945/w/o MS2:8-acetamido-2-methyl-7-oxononanoic acid	0.8595	0.777463	1.53226	1.02258	1.01321	0.664239	1.66831	0.611275	0.95691	0.617624	0.677695	0.509072
2.383/243.05093/Unknown	0.852673	0.890433	0.798205	0.87815	0.794154	0.885637	0.834197	1.01542	0.904008	1.17373	1.12633	1.05062
2.044/243.06409/w/o MS2:BIOTIN	1.62473	0.534068	0.353441	1.18896	0.540146	0.937781	0.371771	0.357558	0.794274	1.19663	1.46889	2.53794
12.692/243.16013/w/o MS2:(5E)-3,4,9-trihydroxy-2-propyl-2,3,4,7,8,9-hexahydrooxecin-10-one	0.858275	0.742755	1.05791	0.684723	0.729258	1.11365	1.04861	1.32064	1.6133	1.26133	1.29246	1.04721
1.598/243.91853/Unknown	0.863879	0.839223	1.60582	1.09202	0.850869	1.60215	1.48418	0.982351	1.70588	0.917413	0.633252	1.30712
9.605/243.98657/Unknown	3.01031	3.33043	1.68789	2.13422	0.781252	0.805598	1.26447	1.60657	0.0470587	0.425784	1.07967	0.286836
9.682/243.98662/Unknown	1.46072	1.45911	1.2038	1.27397	0.717786	1.02261	1.24368	1.15575	0.634766	0.959931	1.04604	1.00803
10.505/243.98662/Unknown	1.25512	1.28615	1.00161	1.08916	0.719864	0.946006	0.987575	1.00527	1.05942	0.962027	1.42616	1.12806
10.444/243.98674/Unknown	1.20782	1.23735	1.02041	1.10338	0.738685	1.03289	0.977913	1.04002	1.11229	0.968991	1.38567	1.13515
14.044/243.98676/Unknown	1.13621	1.13282	0.885376	1.02393	0.933372	1.09187	1.00773	1.09014	0.640749	0.643026	1.42675	0.827179
9.713/243.98685/Unknown	1.46072	1.45911	1.2038	1.27397	0.718643	1.02261	1.24368	1.15575	1.15648	1.09048	1.06511	1.0823
10.684/243.98689/Unknown	1.1814	1.25785	0.999471	1.06898	0.756401	0.9825	0.96687	1.00758	1.04612	0.912355	1.45455	1.10569
10.226/243.98712/Unknown	1.28559	1.32565	1.02017	1.14281	0.715779	0.998996	0.995587	1.04864	1.34036	1.02772	1.35998	1.25322
8.147/244.02888/w/o MS2:Unknown (carbon number 9); PlaSMA ID-379	0.223335	0.295006	1.17244	0.424942	0.826718	0.508906	0.813559	0.937853	0.758219	0.908833	1.21159	0.881535
1.67/244.06749/Unknown	1.56915	1.1491	1.64428	2.18528	1.4718	0.837838	2.95097	2.05677	0.778338	0.997639	0.774965	0.153405
1.629/244.83469/Unknown	0.775444	1.74087	0.719751	0.597269	0.273076	1.05393	0.238264	1.52662	1.60043	0.530238	18.2219	3.99696
7.416/244.97665/Unknown	0.507995	0.388069	0.77038	0.472309	0.65717	0.508433	1.11657	1.46725	0.351638	0.760116	2.32639	0.830499
1.593/245.04292/w/o MS2:2,2`,4,4`-Tetrahydroxybenzophenone	0.864996	0.96104	0.739178	1.07869	0.734866	0.880839	1.09362	1.46323	0.669967	0.67258	1.65139	1.21747
9.268/245.13933/Unknown	0.867828	0.663037	2.10387	1.37254	1.73817	1.32006	1.60964	0.588766	1.36468	0.809826	1.15065	0.920323
1.621/246.01317/w/o MS2:Pyridoxal-5'-phosphate	0.501749	0.279967	3.71945	4.50235	0.846906	1.13861	4.35199	1.59477	2.06465	1.28804	0.603961	0.92604
1.629/246.83237/Unknown	0.812341	1.71448	0.764626	0.595072	0.331396	1.13157	0.242572	1.51235	3.36867	0.674699	17.8636	3.90152
1.633/246.90114/Unknown	0.762391	0.641399	7.65663	12.8735	4.60047	1.34151	5.47816	0.701456	1.09886	1.27964	0.661068	0.87413
7.412/246.99156/Unknown	0.530724	0.475798	0.845287	0.496926	0.53504	0.444848	1.14174	1.56237	0.265792	0.716616	2.75126	0.837886
1.654/246.99768/Unknown	1.11315	0.889191	1.68535	1.98946	1.30188	0.991154	2.75021	1.49679	1.23917	1.33781	0.360778	0.692589
1.582/247.03438/w/o MS2:Fludioxonil; LC-ESI-ITFT; MS2; CE	1.82045	1.16649	1.19623	1.2521	0.656653	0.738492	1.33651	1.0425	0.724861	1.1093	0.891101	0.976146
9.681/247.07253/Unknown	1.01396	0.430192	1.58881	1.5737	0.445949	0.708869	0.429439	0.30635	0.88434	0.830092	0.899907	0.819277
7.725/247.14577/Unknown	1.45663	2.02176	0.736139	1.84372	0.467466	0.773973	0.327336	0.250145	1.66814	0.681416	0.378223	0.272206
1.656/248.9966/Unknown	1.05027	0.924166	1.78786	1.72524	1.24104	0.899559	3.26617	1.91941	1.31929	1.49655	0.416186	0.785083
10.553/249.06093/w/o MS2:13-methoxy-1,6-diazatetracyclo[7.6.1.0?,??.0??,??]hexadeca-3,5,7,9(16),10,12,14-heptaen-2-one	0.824102	1.12857	0.992002	0.783472	0.743736	1.11639	1.08381	0.665053	0.588727	0.622129	2.48551	1.32246
7.299/249.08748/w/o MS2:8-hydroxy-11-(hydroxymethyl)-1,5,11-trimethyltricyclo[6.2.1.0?,?]undec-2-en-9-one	0.985313	0.771081	1.07391	1.74021	0.614397	1.22262	0.934006	1.07799	1.5899	1.36383	0.654051	1.51781
5.981/249.0981/Unknown	2.49138	0.330944	0.121564	1.03754	0.800305	1.19369	1.96287	1.12018	0.969979	1.31366	1.1102	1.04187
5.931/249.09831/Unknown	2.11066	0.296399	0.12323	1.04961	0.811058	1.11721	2.09523	1.149	1.38845	1.93825	1.1635	0.929024
11.751/249.11276/Unknown	0.899638	0.820716	0.866667	0.7553	0.488565	1.35361	1.00414	1.21547	1.15254	0.950565	1.11164	0.998186
12.847/249.1129/Unknown	0.0925964	0.0964763	1.02929	0.10313	1.11856	1.06001	1.15741	1.0933	1.04812	1.09837	1.04333	1.10018
6.954/249.12454/Caffeoyl putrescin (isomer of 390); PlaSMA ID-391	1.66568	3.01553	0.674209	1.34025	3.53431	2.19886	0.707856	0.56082	5.61131	3.91111	0.982629	0.834548
9.572/249.13428/w/o MS2:Citrinin	1.13698	0.704237	0.480541	0.862219	1.16481	1.00585	1.13615	1.04066	1.2458	0.884099	1.23854	1.37423
9.453/249.13483/Unknown	1.56769	0.827378	0.716617	0.96161	0.251944	0.919166	0.774716	1.31642	0.695793	0.653846	1.84656	1.1523
13.659/249.14981/w/o MS2:Hydroxyvalerenic Acid	0.847649	1.1326	1.53879	1.04785	1.55269	1.16265	1.29118	0.664093	1.37745	0.65361	2.14466	2.28885
8.754/250.07182/w/o MS2:Phenylacetylaspartic acid; PlaSMA ID-393	0.904861	0.658445	0.919822	1.02887	0.535136	1.05156	0.418796	0.339493	1.1869	2.04207	0.487692	0.50723
9.138/250.07233/w/o MS2:Phenylacetylaspartic acid; PlaSMA ID-393	0.795786	0.794315	1.05125	0.897412	0.874268	0.987135	1.27037	1.02186	1.1188	1.42382	1.08571	1.43193
12.301/251.12918/w/o MS2:(8aR,12S,12aR)-12-hydroxy-4-methyl-4,5,6,7,8,8a,12,12a-octahydro-1H-3-benzoxecine-2,9-dione	1.71663	1.81176	0.847	1.80437	0.889508	0.950167	0.937134	1.02036	1.05283	1.06741	1.07277	1.03828
1.745/252.01842/Unknown	2.92793	1.56477	1.68811	0.946156	0.372229	0.8074	0.829427	0.104566	1.63419	0.739621	1.82955	1.93239
2.112/253.09297/w/o MS2:Obtusaquinone	1.1195	0.269222	0.206101	0.527504	1.31443	1.86822	0.699096	0.876467	0.772017	1.42775	2.84166	5.17052
1.577/253.94766/Unknown	0.858356	0.822258	2.0413	1.21569	0.727928	1.66274	1.80112	1.10527	2.41403	1.01284	0.56649	1.30359
1.76/254.0154/Unknown	0.925423	0.595785	0.43179	0.759331	0.788855	1.21045	0.826774	0.979414	0.583817	1.44641	1.36769	1.25511
1.828/254.01552/Unknown	0.814035	0.556508	0.415611	0.78647	0.962015	1.41783	0.840815	1.01808	0.553039	1.21376	1.44555	1.30061
1.582/254.8633/Unknown	0.723675	1.39482	1.22359	0.675649	0.496772	1.28217	0.308102	1.47564	4.88686	0.708029	8.80423	2.78571
7.701/255.05072/w/o MS2:Piscidic Acid	0.694304	0.668354	1.34943	1.38438	0.866625	0.832491	0.949302	1.02558	0.956413	0.94953	0.94199	0.801882
11.231/255.07742/Unknown	1.50228	0.839322	1.52486	1.7772	0.612616	0.889425	0.784071	0.245332	1.91833	1.16385	0.68061	1.04183
11.234/255.12378/w/o MS2:DL-Liquiritigenin	1.59927	2.0825	0.968527	1.0419	0.77658	1.24509	1.36943	1.19948	2.08965	0.884908	1.4324	2.64823
8.203/255.13574/w/o MS2:Piscidic Acid	1.904	1.3601	1.09351	2.10387	0.921044	1.47651	1.35596	1.4736	1.99518	1.56091	0.515084	0.69047
9.655/256.09833/w/o MS2:9-Methoxy-2,2-dimethyl-2,6-dihydro-pyrano[3,2-c]quinolin-5-one	1.03228	1.09741	1.25751	1.05587	0.963	1.26	1.2069	0.982759	1.45112	0.956153	0.640302	0.565611
1.61/256.76712/Unknown	0.846696	1.06406	0.50495	0.523952	0.582297	0.897904	0.789842	0.892864	0.385342	0.875543	1.93632	0.970502
1.612/257.93451/Unknown	1.57531	1.32026	0.979457	0.977423	0.775435	0.90696	1.31228	1.08153	1.49835	1.13282	0.772823	1.00717
7.225/258.09848/w/o MS2:(Z)-2-methyl-4-[(2R,3R,4S,5S,6R)-3,4,5-trihydroxy-6-(hydroxymethyl)oxan-2-yl]oxybut-2-enenitrile	1.27725	1.05539	1.31925	0.718075	1.48938	0.856096	2.33664	0.655529	0.944393	0.692394	1.10622	0.908957
1.609/258.76425/Unknown	0.856457	1.07462	0.51811	0.526781	0.55248	0.880057	0.828621	0.912484	0.401514	0.870275	2.01172	0.969709
2.019/259.02301/w/o MS2:Fructose 6-phosphate	0.912021	1.00157	0.753962	0.609827	0.54619	1.45097	1.00744	1.26823	2.3495	1.54723	2.19397	5.01711
9.93/259.11877/w/o MS2:1-(1-hydroxybutyl)-1,3,4,5,6,7-hexahydro-2-benzofuran-4,5,6,7-tetrol	1.07304	1.11004	0.947324	1.01168	0.632525	1.24585	0.963175	0.732162	0.762511	0.89081	0.972701	0.723317
9.123/259.15512/w/o MS2:3-hydroxy-2-octylpentanedioic acid	1.17712	1.07142	1.36529	1.28409	0.951915	1.92312	1.31159	1.20592	1.21994	0.720209	0.694608	2.02288
10.52/259.1553/w/o MS2:3-hydroxy-2-octylpentanedioic acid	0.415494	0.873324	1.97153	1.05331	2.0135	1.12846	2.19626	1.5263	1.0579	0.865324	1.46346	1.09713
1.615/259.93182/Unknown	1.43711	1.20066	1.01647	0.97915	0.753061	0.890397	1.28409	1.07512	1.49321	1.25491	0.86356	1.03843
8.691/260.02325/Unknown	0.832234	0.653229	1.19927	0.889888	0.606223	0.962893	0.555706	0.604011	0.386989	0.468307	0.547084	0.623898
6.291/260.11374/w/o MS2:Lotaustralin	1.3209	1.03428	1.12269	1.09885	0.729938	0.837464	0.789078	0.620171	2.11465	1.06721	0.39487	0.699899
6.236/260.11456/w/o MS2:Lotaustralin	1.10005	1.16614	0.916076	1.07455	0.722719	0.844312	0.94116	0.787948	2.13218	0.973823	0.465685	0.782371
1.61/260.7616/Unknown	0.893047	1.05536	0.515248	0.536594	0.556618	0.887804	0.83042	0.89194	0.394338	0.901276	2.02702	0.997613
6.701/261.00757/w/o MS2:Unknown (carbon number 9); PlaSMA ID-430	1.17359	1.24492	0.929341	1.14029	0.731762	0.78093	0.867237	0.838957	0.759721	1.05574	1.09097	0.625862
8.97/261.05481/w/o MS2:4-Thiouridine	1.03514	0.926621	2.13448	0.989445	1.43611	1.224	1.86951	0.923467	1.03557	0.419768	0.981163	1.90764
1.611/262.75858/Unknown	0.942452	1.15643	0.513981	0.533077	0.563506	0.89316	0.806876	0.905928	0.343722	0.834807	2.03695	0.961903
7.743/263.11414/w/o MS2:(9E)-11a-hydroxy-3,6,10-trimethyl-6,7,8,11-tetrahydro-4H-cyclodeca[b]furan-2,5-dione	1.0471	0.731688	0.515118	0.392121	0.809359	1.57035	1.34523	1.53905	0.592486	1.64451	1.375	0.820755
7.634/263.14066/w/o MS2:Unknown (carbon number 14); PlaSMA ID-436	0.77305	0.700075	0.548865	0.704657	0.874656	0.924769	2.89712	2.91145	3.26296	3.78759	2.20796	1.85063
1.707/263.89148/Unknown	0.949648	0.741646	2.14301	2.52257	1.2455	0.991342	2.21745	1.06571	0.82218	1.02823	0.485265	0.705461
9.629/265.11191/w/o MS2:(E)-5-(4-methoxy-5-methyl-6-oxopyran-2-yl)-3-methylhex-4-enoic acid	0.65152	0.922486	0.615984	0.563224	0.777096	0.851057	0.454248	0.353554	1.26988	1.09218	0.71397	1.13434
11.453/265.14774/w/o MS2:Dodecyl sulfate	0.8114	0.948356	1.40328	1.10973	1.81544	1.74321	3.25012	1.10742	0.0287227	0.834741	0.857486	0.300782
11.549/265.14777/w/o MS2:Dodecyl sulfate	0.787974	0.878269	1.43817	1.02468	1.62704	1.60063	2.91757	1.02595	0.038687	1.01258	1.12305	0.506123
12.273/265.1478/w/o MS2:Dodecyl sulfate	1.01575	1.07427	1.49039	1.19261	1.35551	1.46338	2.59167	0.8956	8.508	1.73916	1.55228	3.51937
12.017/265.14798/w/o MS2:Dodecyl sulfate	0.85631	0.891159	1.46426	1.13859	1.33456	1.34538	3.05193	0.940741	2.14407	1.80743	1.74013	3.5237
11.598/265.1481/C12-AS (TENTATIVE)	0.771189	0.885806	1.50169	1.06255	1.57837	1.52787	2.83045	0.961822	0.0379935	1.12852	1.18862	0.634566
12.148/265.1481/w/o MS2:Dodecyl sulfate	0.853308	0.874954	1.43286	1.11733	1.48189	1.41999	2.911	0.970122	4.78156	1.80311	1.62674	3.85024
12.434/265.14819/C12-AS (TENTATIVE)	0.94555	1.12472	1.34544	1.24988	1.30915	1.26431	2.57198	1.14683	12.0329	1.81596	1.42437	3.09651
11.759/265.14844/C12-AS (TENTATIVE)	0.838512	0.836646	1.63231	1.12192	1.37878	1.41273	2.76053	0.945329	0.18118	1.57458	1.74252	1.52455
1.683/265.89023/Unknown	0.842975	0.711247	2.05858	2.78415	1.17834	0.924593	2.84411	0.857839	0.804299	1.03583	0.48194	0.698426
1.685/265.99213/Unknown	1.25449	1.14296	1.53529	2.01037	0.88503	0.783195	2.13958	1.79653	0.734274	0.864415	0.433158	0.896639
1.564/266.97836/Unknown	0.517884	0.66766	2.23898	1.29929	0.214701	1.12569	0.156768	1.52555	1.37662	0.961039	1.42411	2.59375
12.675/266.98868/Unknown	2.46542	2.61664	1.1161	2.57526	1.01589	1.07843	1.01463	1.0555	1.05381	1.01964	0.992349	0.960393
1.865/267.03583/w/o MS2:Coumestrol	3.31727	1.06693	2.75635	1.35838	1.01218	2.12277	3.76414	3.18408	1.3261	1.71524	1.59105	1.23128
9.102/267.08713/w/o MS2:Unknown (carbon number 13); PlaSMA ID-458	0.93538	1.70598	0.905204	1.14477	1.03877	1.62985	0.865094	0.860061	1.08306	1.02097	2.35967	1.28736
8.799/267.09158/w/o MS2:6-Methoxyflavonol	0.72076	0.612573	1.32788	3.45113	1.29645	1.37265	0.7851	0.845272	0.980315	1.79626	0.952336	0.745163
9.765/267.12396/Unknown	0.909968	1.21061	0.803231	1.01468	1.08171	1.07796	1.15292	0.908546	1.85493	1.24225	1.76668	1.06542
12.471/267.12427/Unknown	0.972067	0.987674	0.966316	1.00745	1.01798	1.01114	1.07845	1.06536	0.967297	0.983055	1.10062	1.03461
1.596/267.96335/Unknown	1.83333	1.3684	1.92425	1.49507	1.1275	1.13095	1.39126	1.0126	2.41163	1.0292	0.514469	0.863791
1.908/268.94702/Unknown	1.1142	1.79126	1.15248	0.431866	0.569237	1.9253	1.11814	3.64254	3.50506	1.70445	4.70872	3.32839
1.987/268.94739/Unknown	0.832237	1.03289	1.1007	0.678034	0.533834	1.2964	0.96071	1.01934	2.50955	1.44174	5.18924	5.04514
12.675/268.9866/Unknown	2.38668	2.4017	1.13868	2.39428	1.12991	1.00519	1.10053	1.05398	1.16823	1.1279	1.10715	1.0443
7.081/269.0336/w/o MS2:Galangin	0.918605	1.10853	1.07803	0.852601	0.431734	1.65806	1.24382	1.57597	0.763711	0.695116	2.34616	0.957362
9.16/269.103/w/o MS2:11,22-dimethyl (6E,17E)-3,14-dioxo-8,19-bis({[(2S,3R,4S,5S,6R)-3,4,5-trihydroxy-6-(hydroxymethyl)oxan-2-yl]oxy})-4,9,15,20-tetraoxatricyclo[16.4.0.0?,??]docosa-6,10,17,21-tetraene-11,22-dicarboxylate	1.1759	1.03454	0.826146	0.899026	0.689268	0.917572	0.925556	1.08618	0.722979	0.919704	1.11109	0.870796
9.252/269.15076/w/o MS2:alpinetin	1.69614	1.36796	0.932886	1.54519	0.843646	1.1558	1.30792	1.11598	1.73015	1.29817	0.541481	0.610327
2.039/270.98618/w/o MS2:PFCA-H; C6H3F7O4	0.895407	0.759284	0.841497	0.406068	0.445334	1.24169	0.901735	3.53455	10.1801	2.99006	22.9474	19.1015
2.281/270.9863/w/o MS2:PFCA-H; C6H3F7O4	0.804793	1.14405	0.869583	0.769583	0.479987	1.04056	0.432195	1.01345	1.12756	1.08637	2.78502	1.69832
2.123/270.98633/w/o MS2:PFCA-H; C6H3F7O4	0.859948	1.49307	1.12116	0.898928	0.524961	1.04926	0.505831	0.946105	2.54494	0.732147	3.27611	3.97217
2.218/270.98636/w/o MS2:PFCA-H; C6H3F7O4	0.83131	1.3488	0.92683	0.870486	0.503165	1.08985	0.413077	1.05096	1.04341	0.894029	2.43082	1.4136
11.405/271.06122/w/o MS2:Naringenin; PlaSMA ID-472	1.17461	1.36559	1.14875	0.86449	0.535345	0.909442	0.645986	0.708686	0.935399	0.657539	2.30761	1.59058
8.747/271.08224/w/o MS2:Arbutin; PlaSMA ID-477	0.796	0.5778	1.07085	0.571896	0.787599	0.726864	0.793711	0.540483	0.516404	0.674478	0.931647	0.735199
7.145/271.08234/w/o MS2:Arbutin; PlaSMA ID-477	0.877017	0.91198	1.33869	0.627007	0.866696	0.772763	1.49141	0.590586	1.14802	0.59744	1.62918	1.59573
7.712/271.08261/w/o MS2:Arbutin; PlaSMA ID-477	0.7143	0.847736	1.1297	1.047	0.734338	0.873817	0.885757	1.12791	0.897087	0.875391	1.04038	0.964521
9.578/271.15546/Unknown	1.2421	0.965576	1.14174	3.03475	0.862348	0.795257	1.31197	1.2162	1.45742	1.00013	0.742868	0.593032
2.236/272.93466/Unknown	1.17041	1.07936	1.08133	1.05381	0.89862	1.11945	1.28169	1.03866	1.15159	1.01313	1.02819	1.21801
8.472/273.13654/w/o MS2:afzelechin	1.35279	1.68474	1.03634	0.825909	1.65978	0.951936	0.534653	0.528053	2.01435	3.2201	1.54926	1.45813
2.024/273.96109/Unknown	1.28483	1.66533	2.90218	10.3469	1.34019	0.583849	0.847857	0.127767	0.335273	0.314469	0.322113	0.211635
1.576/274.04462/w/o MS2:Paraoxon	1.15915	0.594728	1.76346	1.90784	0.13569	0.647094	0.957112	1.42237	1.17996	1.08589	0.789367	1.85144
2.175/274.0567/w/o MS2:Flufenacet ESA; LC-ESI-ITFT; MS2; CE	1.19713	1.13701	1.49293	0.779076	0.865386	0.928028	1.52583	0.763622	0.882062	0.728079	0.995712	0.956947
9.479/275.05682/w/o MS2:NCGC00381160-01_C14H12O6_Spiro[cyclopent-4-ene-1,1'(3'H)-isobenzofuran]-3,3'-dione, 2,4'-dihydroxy-6'-methoxy-5-methyl-	1.27787	0.925142	0.556294	0.879067	0.809606	1.09974	0.885251	1.12532	1.26582	1.28186	1.39047	1.89184
8.073/275.11331/Unknown	1.42914	1.25349	0.69977	0.671264	0.774026	0.783769	0.860406	0.909449	0.6	0.840179	1.32512	0.832512
7.91/275.15115/Unknown	0.683351	0.82239	1.18151	1.23009	0.817284	1.28984	1.43145	1.38549	5.51305	2.32226	1.47881	2.53145
7.556/275.15237/Unknown	0.476449	0.512029	0.883493	0.539432	0.993542	1.08764	0.995981	1.05291	1.42771	3.67068	1.86301	1.83311
14.674/275.2019/Unknown (carbon number 18); PlaSMA ID-488	1.37883	1.57205	0.998638	1.27698	1.87806	1.68208	1.38486	1.40218	1.63803	1.078	2.2171	3.90881
6.485/276.01804/Unknown	0.722843	0.870577	0.606672	1.222	0.356061	1.1405	0.459876	1.77926	1.00235	1.06824	0.941657	1.52625
10.632/276.12408/w/o MS2:Convolidine; PlaSMA ID-490	1.07778	1.11504	1.80847	0.943548	0.87655	0.781894	1.45126	0.443837	0.911436	0.507882	0.754952	0.732842
1.996/277.03253/Unknown	0.67675	0.766311	0.553131	0.293356	0.410806	1.24616	0.260032	0.719858	2.35664	0.713287	13.4238	3.92578
1.648/277.0332/Unknown	0.857749	1.40817	1.01962	0.607727	0.304648	1.25609	0.21132	1.1833	4.55522	0.635821	22.2576	4.25455
7.314/277.11948/Unknown	1.23492	0.831651	1.19059	1.0109	1.18132	0.962682	0.809984	1.05547	0.508627	1.28807	1.36455	1.00607
8.71/277.12967/Unknown	2.25758	0.748675	0.617733	1.07224	0.730266	1.29676	0.788788	1.0695	0.466014	0.756742	1.00157	0.666783
14.587/277.18091/w/o MS2:NP1EC (TENTATIVE)	0.97609	0.919737	1.0155	0.965377	1.06515	1.1036	1.09987	1.09206	1.15353	1.15847	1.04511	1.03278
10.699/277.20386/Unknown	2.59277	1.92062	2.07692	1.61538	0.99375	0.722849	1.33729	0.954005	2.02055	1.16797	0.441958	0.682603
8.121/278.06738/w/o MS2:C13H13NO6; PlaSMA ID-493	1.07401	1.36594	0.862325	1.08492	0.891411	1.30726	1.18008	1.04789	1.13823	1.05681	0.871078	0.930706
2.381/278.12469/Unknown	1.5093	1.2568	1.24237	1.06529	0.621642	0.928011	0.944733	0.901679	1.35473	0.883428	0.547019	0.811713
1.617/278.91174/Unknown	0.649563	0.527206	1.15654	1.33415	0.133479	0.665855	0.410179	0.850779	0.63738	0.707668	1.21531	2.50818
7.045/279.10809/w/o MS2:Unknown (carbon number 11); PlaSMA ID-494	0.809509	0.88583	0.728975	0.789441	0.338732	0.485753	0.806791	1.24904	1.73943	1.37243	1.22261	1.712
6.211/279.10852/w/o MS2:Unknown (carbon number 11); PlaSMA ID-494	0.766633	0.835564	0.858361	1.02343	1.27438	0.913935	1.10681	0.943419	0.670323	1.14711	2.36394	2.12402
6.263/279.10855/w/o MS2:Unknown (carbon number 11); PlaSMA ID-494	0.924276	0.82826	0.846431	1.13434	1.06123	0.815222	1.14357	1.0325	0.601653	1.0314	2.13234	1.74067
1.549/280.90833/w/o MS2:PFSA-Cl; C3HClF6O4S	1.11894	1.06106	0.881645	1.14466	0.590709	1.03203	0.709859	0.752775	1.37852	1.11913	1.24196	0.967937
2.026/280.97037/Unknown	0.731669	0.553425	0.758574	0.283173	0.256406	1.08487	0.63466	3.17942	2.18832	0.905275	15.9395	6.66372
2.187/280.97061/Unknown	0.526127	0.812419	0.814652	0.673938	0.571754	1.35331	0.525938	1.72112	1.66941	0.926871	2.25011	1.47856
12.436/281.10284/w/o MS2:methyl 3-(3,4-dihydroxy-5-phenyloxolan-2-yl)-3-hydroxypropanoate	1.20325	1.39295	1.15524	4.23522	1.24941	1.44248	1.39571	0.990798	1.42408	1.06283	1.53487	1.39498
6.702/281.12415/w/o MS2:(4E)-8-hydroxy-4-(1-hydroxypropan-2-ylidene)-10-oxatricyclo[7.2.1.0?,?]dodecane-8-carboxylic acid	1.53057	1.05293	0.785466	0.863081	1.63141	1.83075	1.87175	1.7377	1.15401	1.30274	1.04072	1.32692
7.583/281.12457/w/o MS2:(4E)-8-hydroxy-4-(1-hydroxypropan-2-ylidene)-10-oxatricyclo[7.2.1.0?,?]dodecane-8-carboxylic acid	1.57357	0.962965	0.693989	1.08093	0.876606	1.14311	1.12711	1.75613	0.854196	0.852699	1.4471	1.37912
11.931/281.13727/w/o MS2:NCGC00170013-03_C15H22O5_1H-3,9a-Methanocyclopent[c]oxocin-4-carboxylic acid, 3,4,5,6,6a,9-hexahydro-4-hydroxy-7-(1-hydroxy-1-methylethyl)-	0.956537	0.81514	0.931682	0.564705	0.61591	1.46618	1.11144	1.14427	0.836888	0.938425	1.93986	1.8821
1.654/281.97919/Unknown	1.1526	2.26298	1.01624	0.833452	0.314319	1.03672	0.312489	1.86998	7.43812	1.18564	4.32335	2.36527
9.981/282.09827/Unknown	1.07692	0.99018	1.85791	0.776978	0.709456	0.593994	1.09526	0.361492	0.879477	0.621944	0.699634	0.724054
7.298/283.07605/w/o MS2:rhein	0.733018	0.516729	1.08935	1.21479	0.600414	1.33057	0.667797	0.758475	1.94235	1.73385	0.679304	1.42407
1.696/283.07822/w/o MS2:rhein	0.803594	0.749965	1.07867	1.07742	0.502946	0.776632	0.816993	0.995492	0.9225	0.774817	0.524977	0.869915
9.001/283.08212/Unknown	0.753191	0.72234	1.0641	1.78571	0.703746	0.537724	0.604277	0.793806	0.659502	1.01018	2.02145	1.19905
1.751/283.94519/Unknown	0.676579	0.610794	1.66104	1.46135	0.765555	0.888056	1.48447	1.52174	0.598143	0.785478	0.426979	0.605179
1.607/284.0986/w/o MS2:Letrozol	1.41738	0.856593	1.04532	0.845653	0.440131	0.983496	1.08188	1.09117	0.913613	0.41525	1.36691	2.1049
2.337/284.12503/w/o MS2:Unknown (carbon number 12); PlaSMA ID-512	1.1442	1.01858	0.822283	1.21821	1.0119	1.08018	0.931052	1.51404	1.66579	1.931	0.887795	1.17497
1.645/284.95343/Unknown	1.27932	1.00367	1.40683	1.58482	1.2392	0.964081	2.89986	1.49464	1.39493	1.2122	0.411467	0.820194
6.05/285.00153/Unknown	0.433685	1.60073	1.37767	1.06392	0.921118	0.956004	1.02027	2.51809	0.859382	0.778147	2.04815	0.985554
10.666/285.0405/w/o MS2:kaempferol	0.785223	0.799282	0.816533	0.873893	0.496042	0.784102	1.11725	1.05474	0.472624	0.522073	3.39343	0.740522
7.341/285.0618/w/o MS2:C12H14O8; PlaSMA ID-517	0.585076	0.568165	1.47494	0.984108	0.693403	0.863735	0.777169	0.376822	0.602157	0.828355	0.991126	0.35661
10.436/285.13434/w/o MS2:methyl 2-ethyl-4-[(3R,4R,5S)-5-hydroxy-4,5-dimethyl-2-oxooxolan-3-yl]-2-methyl-3-oxobutanoate	1.10735	0.859525	0.793843	0.947608	0.992554	1.21578	0.867036	1.13356	0.667345	1.02658	1.40657	0.934956
1.644/285.78333/Unknown	0.814416	0.755687	1.29114	1.28221	1.14302	1.05234	2.16672	1.20066	0.570396	0.915	0.566953	1.04056
6.49/286.03922/Unknown	0.71205	0.843282	1.20315	1.14441	1.27297	1.1004	0.934747	0.715498	0.917988	1.0515	0.669813	0.655077
9.627/286.11185/Unknown	2.3089	1.09948	1.07851	1.7686	0.894928	0.816425	0.55643	0.643045	1.11102	0.82879	1.10999	1.84253
1.567/286.85355/Unknown	1.09728	1.02249	0.973077	1.02284	0.887959	0.932635	1.28772	0.805068	1.14564	0.945179	0.803778	0.918191
1.993/286.98132/w/o MS2:PFCA-unsaturated; C7HF9O2	0.979687	0.443413	0.554775	0.135311	0.249969	2.36012	0.538949	2.00335	3.47761	2.74627	4.78947	2.07895
10.711/287.05643/w/o MS2:Dihydrokaempferol; PlaSMA ID-524	0.771058	0.936285	0.890851	0.645265	0.578239	0.680738	0.492584	0.946526	0.346148	0.383302	9.93023	1.13238
11.302/287.09595/w/o MS2:5,10-dimethoxy-2,2-dimethylpyrano[3,2-g]chromen-8-one	0.792599	0.534423	0.994305	1.26538	0.901976	0.607232	0.838782	1.02931	1.00219	0.922	1.96675	1.80936
1.587/288.05997/w/o MS2:Cytidine; LC-ESI-ITFT; MS2; m/z	1.05349	0.557778	1.73725	1.77952	0.244658	1.09307	1.29261	1.51634	1.74296	0.793621	0.604211	1.19983
1.639/288.96536/Unknown	0.935573	0.863807	0.666843	0.602298	0.452819	1.01097	0.591895	0.686338	0.463684	0.26751	3.80316	2.50984
2.001/288.9967/w/o MS2:OPFC-perfluoroalkyl_sulfate; C6H8F6O4S	0.914458	0.768901	0.53515	0.242128	0.314243	2.04386	0.847339	3.52607	3.81111	1.51528	2.64625	5.84585
8.256/289.06415/w/o MS2:Catechin	0.991071	1.27679	0.985714	1.6	1.14378	0.890145	1.82849	3.26599	1.06807	0.686115	3.81508	2.4438
1.658/289.06949/w/o MS2:CIANIDANOL	1.38218	2.40387	0.700728	0.668054	0.554631	0.744552	0.98345	1.72274	1.29016	0.849297	4.08494	1.39411
12.474/289.10547/w/o MS2:NCGC00380665-01_C16H18O5_(8E)-11,13-Dihydroxy-4-methyl-4,5,6,7-tetrahydro-2H-3-benzoxacyclododecine-2,10(1H)-dione	1.1075	1.04304	0.990239	1.09048	1.00223	0.961208	0.986261	1.03703	0.927341	1.01369	0.949902	0.889956
7.499/289.13123/w/o MS2:CIANIDANOL	1.50008	2.22599	0.920179	1.01912	4.37165	3.41517	4.21515	1.177	22.6041	11.0981	4.5588	8.7255
11.102/289.1658/Unknown	1.04343	1.0456	0.861111	1.22222	0.529244	0.700874	0.496515	0.45461	1.42022	1.18989	0.819053	0.939121
14.3/289.18121/w/o MS2:C18H26O3; PlaSMA ID-533	0.663658	0.682758	2.90186	1.19851	1.46392	1.25775	1.52017	0.705287	1.90311	0.701894	1.93358	1.75894
12.968/289.1813/w/o MS2:C18H26O3; PlaSMA ID-533	0.88611	0.991551	2.08857	1.37507	2.59121	3.07198	1.65486	1.65571	1.10465	0.621998	2.84085	1.52005
1.637/290.96213/Unknown	1.03433	0.953713	0.669575	0.597937	0.458689	1.06171	0.574762	0.688824	0.4929	0.237517	4.17562	2.56628
9.527/291.05157/w/o MS2:N4-Acetylsulfadiazine; LC-ESI-ITFT; MS2; CE	0.819945	0.637119	0.692082	0.815249	0.847928	1.05591	1.19802	0.662171	1.20976	0.756098	0.969631	1.03037
12.808/291.12128/w/o MS2:curvularin	0.947816	1.00798	3.30494	1.30213	0.973068	1.2265	1.35582	0.865188	1.51683	0.605822	2.06722	1.79177
9.581/291.14499/Unknown	1.13516	0.783983	0.519032	0.977284	1.15821	0.939128	1.18374	1.01208	1.1328	0.813474	1.29875	1.59947
9.456/291.14542/Unknown	1.37002	0.870743	0.748029	0.970684	0.288856	0.938466	0.757528	1.31215	0.688679	0.62432	1.73672	1.19945
7.214/291.14603/Unknown	1.70286	2.28276	1.0117	1.14407	1.02583	1.41483	0.582951	0.408212	5.71933	3.72352	1.92364	3.40069
7.401/291.14642/Unknown	1.35059	1.40167	1.03957	1.07627	2.01595	2.25385	1.59633	1.05364	4.91287	3.61936	1.52706	2.41241
13.04/291.19662/w/o MS2:Unknown (carbon number 18); PlaSMA ID-542	1.1033	1.23092	1.74923	1.14031	1.32668	1.29811	1.29858	0.72687	1.41947	0.807378	2.10636	3.11682
14.431/291.19669/FA 18:4+1O; PlaSMA ID-539	0.845815	0.551942	2.98547	1.23679	1.26958	1.59843	0.748032	0.298272	1.8681	0.58984	1.93591	3.86368
1.708/291.97089/Unknown	1.50868	1.08509	2.89306	1.598	0.736187	1.0217	1.3916	0.434094	1.15613	0.835649	0.360311	1.24297
1.735/291.97147/Unknown	1.50868	1.08509	1.87833	1.05824	0.752786	1.0217	1.22842	0.404889	1.15613	0.835649	0.421216	1.42503
1.631/292.07172/w/o MS2:PFSM-ammonio; [C8H16F3N2O4S]+	0.536654	0.596546	0.613942	0.93771	0.639893	0.686495	0.947771	1.31162	0.540157	0.387664	2.45209	1.40474
8.73/292.08249/Unknown	1.41505	0.699502	1.23304	1.71734	0.428664	0.730343	0.410919	0.435172	0.742724	1.00582	0.740443	0.857545
1.569/292.81946/Unknown	0.545986	1.3769	1.05887	0.629634	0.510602	1.21087	0.365105	1.61648	3.18036	0.677355	7.50577	2.18707
1.615/292.9278/Unknown	0.507133	0.431097	1.02144	1.22507	0.395825	1.54448	0.822009	0.992106	1.32794	0.900405	1.20446	1.61376
9.611/293.06702/Unknown	0.880367	1.0831	0.989221	0.978441	0.641482	1.02342	0.735195	0.626649	0.965643	0.840339	1.24065	0.584089
5.987/293.08759/w/o MS2:cyclopenin	2.13491	0.320031	0.128627	1.10956	0.910321	1.17351	2.19812	1.34569	0.991627	1.27512	1.03266	0.952319
7.641/293.1243/w/o MS2:eupomatenoid 5	1.10971	0.932998	0.857887	0.933844	0.809695	0.765582	1.13574	1.10851	1.07244	1.35076	1.04055	1.10888
12.921/293.17667/w/o MS2:NCGC00017248-12!2,5-dihydroxy-3-undecylcyclohexa-2,5-diene-1,4-dione	0.864182	0.815396	0.8807	0.845463	1.06907	1.26895	1.12095	1.08881	3.71031	2.12168	3.31528	4.35596
14.003/293.17758/w/o MS2:NCGC00017248-12!2,5-dihydroxy-3-undecylcyclohexa-2,5-diene-1,4-dione	1.76506	1.7032	1.09318	1.89337	0.983165	1.065	0.921286	0.93854	1.39843	1.08112	1.00536	0.92105
13.297/293.17828/w/o MS2:NCGC00017248-12!2,5-dihydroxy-3-undecylcyclohexa-2,5-diene-1,4-dione	1.36505	1.29529	0.98975	1.27606	0.987502	1.09667	1.13304	0.98181	1.94056	1.21026	1.03923	1.20006
14.678/293.21234/9-HOTrE; LC-ESI-QIT; MS2; CE	1.45692	1.60899	1.04323	1.27722	1.63778	1.5208	1.293	1.24761	1.61295	1.04894	2.25397	4.061
1.618/293.81479/Unknown	0.724478	0.573551	3.3372	3.63493	2.23954	1.14663	4.88177	1.24027	0.834946	1.14515	0.496945	0.844428
1.635/293.91104/Unknown	1.52867	1.37445	0.736236	0.734308	0.485698	0.82058	0.862763	0.901912	0.922413	0.773437	1.4048	1.44861
7.863/294.01114/w/o MS2:Diclofenac	1.19968	1.10979	1.18327	0.739044	0.475653	0.559813	1.00634	0.293596	1.43794	0.671258	2.09976	1.24
7.984/294.09821/w/o MS2:Prulaurasin	1.30961	1.16038	1.12413	1.02499	0.668751	1.00039	0.617487	0.448561	1.67347	0.854306	0.583611	1.10367
8.1/294.09854/w/o MS2:Prulaurasin	1.22818	1.26886	1.47671	1.12291	0.600416	1.02416	0.551438	0.485623	2.24554	0.997991	0.473	0.953399
7.033/294.09888/w/o MS2:Prulaurasin	0.818983	0.743948	1.03603	1.06519	0.615194	1.01671	0.989	0.77232	1.01271	0.883722	0.850703	0.954411
9.343/294.11389/Unknown	0.605385	0.68312	0.839623	0.927072	0.702119	0.757376	0.590567	0.695081	0.444317	0.969549	1.22664	0.547552
8.163/294.14603/w/o MS2:1-(5,10-dioxo-2,3,5a,6,7,8-hexahydro-1H-dipyrrolo[1,2-d:1',2'-f]pyrazin-10a-yl)propan-2-yl carbamate	0.998515	1.13861	0.346409	1.73808	0.937349	1.09835	0.982447	1.05794	3.51581	0.953739	0.216206	0.695652
7.971/295.04959/Unknown	1.20604	1.44938	0.669231	0.689744	0.798638	0.835744	0.467335	0.635621	0.662456	0.912982	1.63121	0.914744
5.956/295.10367/w/o MS2:Unknown (carbon number 11); PlaSMA ID-570	2.4381	0.374693	0.132863	1.09608	0.725086	1.26155	1.88153	0.745984	0.789535	1.18488	1.0741	0.993888
1.618/295.81271/Unknown	0.769358	0.505223	3.54441	3.55494	2.45268	1.141	3.99396	1.03948	0.776069	1.04096	0.5085	0.838127
1.636/295.90826/Unknown	1.58946	1.29668	0.706303	0.759754	0.48342	0.846488	0.956023	0.930106	1.00637	0.744884	1.52449	1.49365
1.713/296.00259/Unknown	1.60297	1.18027	1.34008	2.0552	1.14404	0.894652	3.57216	2.3528	1.36714	1.56809	0.449051	0.883442
1.685/296.00281/Unknown	1.60297	1.18027	1.56405	2.39869	1.19084	0.894652	3.90612	2.81556	1.36714	1.56809	0.527406	0.924861
1.698/296.07339/Unknown	1.48681	1.18662	1.18826	0.96374	0.789244	0.986711	0.851041	0.812276	1.38517	1.12929	1.02946	1.68217
7.23/296.08255/w/o MS2:5'-Methylthioadenosine	1.0079	0.990339	0.890135	0.871817	0.846981	1.14699	1.17722	1.16927	1.3952	1.26047	1.06204	1.12627
8.905/297.06497/Unknown	0.76465	0.816635	1.55729	2.95573	1.08998	1.50904	0.836041	0.985229	0.953727	0.892074	0.881922	0.975364
8.932/297.09799/w/o MS2:picein	1.53634	1.09923	0.819865	1.12887	0.543267	0.860693	0.871384	1.33846	0.999642	1.63099	1.04279	0.802189
9.741/297.09842/w/o MS2:picein	1.05964	0.610338	1.17766	2.79121	1.11767	0.842243	1.29857	0.770582	1.20304	4.29412	3.25163	1.43537
9.105/297.11111/w/o MS2:Enterolactone; PlaSMA ID-583	0.769094	0.600553	0.855612	0.605417	0.62484	1.80313	0.65234	0.645631	0.710668	0.526116	1.1191	2.1247
2.487/297.11951/w/o MS2:picein	0.372087	0.904407	0.577572	0.304715	0.795015	0.874621	0.876856	1.24976	0.83052	1.94768	2.40783	1.13259
13.254/297.15292/w/o MS2:C10-LAS (TENTATIVE)	0.802717	0.854828	1.12982	0.941441	0.965772	1.00726	0.795587	0.93752	3.19898	1.17788	1.20207	1.7068
11.894/297.1705/w/o MS2:[5-hydroxy-3-(hydroxymethyl)-2-oxo-6-propan-2-ylcyclohex-3-en-1-yl] 3-methylpentanoate	0.931486	1.12393	2.11172	1.49666	1.3469	1.63138	1.26597	0.836844	1.44469	0.390556	2.1129	3.00416
1.618/298.11417/Unknown	1.08414	0.699613	1.10387	0.955619	0.442504	1.01836	0.688324	1.04488	0.935102	0.516873	1.07276	1.12192
1.796/298.87259/Unknown	0.778161	1.20442	1.31328	1.04179	0.598864	1.13608	0.520453	1.65752	2.98709	0.741168	0.327853	1.59671
1.719/298.87292/Unknown	0.772412	1.13657	1.35642	1.04293	0.481866	1.06915	0.751172	2.15823	3.77612	0.742877	0.313854	1.68812
1.857/298.87299/Unknown	0.664372	0.999102	1.26289	1.12043	0.640306	1.24528	0.561739	1.48722	3.31605	0.630682	0.286541	1.69754
1.555/298.96954/Unknown	0.805175	0.518721	1.55759	1.71491	0.167094	0.750743	0.701138	0.715729	1.85562	1.02604	0.667443	1.65879
1.597/298.99463/Unknown	1.03642	0.802318	1.08186	0.840906	0.901042	1.07962	0.945484	0.556769	0.68188	0.354541	1.54993	1.63203
10.093/299.02005/Unknown	0.944751	0.52723	1.0436	0.914205	0.209102	0.612042	0.448525	0.564283	0.581957	0.793308	0.724818	0.503337
10.754/299.0202/Unknown	0.631579	0.644737	1.37652	1.01619	0.248689	0.750678	0.630519	0.719048	0.755848	0.690058	1.01832	1
10.528/299.06699/w/o MS2:Methyl-3-[(2-nitrobenzoyl)amino]benzoate; LC-ESI-QTOF; MS2; [M-H]-; CE	0.676368	0.648106	0.495275	1.46874	0.823826	1.44316	0.688067	1.30551	1.125	1.41848	1.08237	1.51351
6.748/299.07712/w/o MS2:Unknown (carbon number 13); PlaSMA ID-594	1.36947	1.51851	0.766726	1.82698	1.11563	1.23616	0.925738	1.51656	1.39302	0.992614	1.54029	1.68654
7.735/299.0773/Benzoic acid + 1O, O-Hex; PlaSMA ID-595	0.890962	0.533626	0.789533	1.29455	0.997993	0.795735	0.83488	0.778962	1.07704	2.43346	1.32223	1.32764
2.412/299.07791/w/o MS2:Benzoic acid + 1O, O-Hex; PlaSMA ID-595	0.962796	1.00155	0.922831	0.871211	0.809187	1.03682	1.09471	1.20779	0.904622	0.826161	1.58722	1.3236
12.879/299.20135/w/o MS2:dehydroabietic acid	0.924209	1.15222	0.487198	0.649647	1.5927	3.18539	1.26789	0.986262	1.06364	0.677273	2.24832	4.68121
1.635/299.91348/Unknown	0.99252	0.899143	0.877634	0.997701	0.492118	0.971329	1.12122	1.23563	0.674552	0.431026	2.18376	1.86813
9.68/300.09079/w/o MS2:Dimethachlor ESA; LC-ESI-ITFT; MS2; CE	1.16041	1.08874	0.817337	0.981424	0.512658	1.09403	1.02795	0.468944	3.69041	0.898801	0.844886	2.26136
7.903/300.09909/Unknown	0.785766	0.535766	0.937152	1.38419	0.451885	1.21224	0.806887	0.970884	0.928071	1.09892	0.931786	1.49238
8.236/300.10892/Unknown	0.865264	0.680785	0.840537	1.21169	1.0966	1.15381	1.42528	1.47886	1.08043	2.35607	1.04596	0.835101
7.495/300.10934/Unknown	0.983339	0.814892	0.910318	1.78004	1.0211	0.92054	1.13362	1.15856	0.90853	1.10421	1.03824	1.01938
10.74/301.03519/Quercetin	0.751105	0.688513	1.39024	0.823171	0.204071	0.728867	0.499863	0.636065	0.529102	0.75074	1.53197	0.748224
6.785/301.05692/w/o MS2:C12H14O9; PlaSMA ID-600	0.684532	0.747817	1.91096	1.04709	0.664539	0.650827	1.06684	0.677735	0.829108	0.816675	1.53467	0.397324
2.398/301.09213/w/o MS2:2-(3-hydroxy-5-methoxyphenoxy)-6-(hydroxymethyl)oxane-3,4,5-triol	0.808194	0.785694	0.733657	0.727517	0.695359	1.00327	0.955277	1.00343	0.967066	1.08111	1.19573	0.90361
7.811/301.09308/w/o MS2:2-(3-hydroxy-5-methoxyphenoxy)-6-(hydroxymethyl)oxane-3,4,5-triol	1.26065	1.03735	0.963971	1.18199	0.456057	0.673227	0.56177	1.40943	0.908632	1.02035	1.34562	1.46164
11.018/301.1658/Unknown	0.867588	0.843959	0.680971	0.762822	0.486786	1.41755	1.01382	1.24944	1.32699	0.773356	1.32171	2.65837
13.806/301.18103/Unknown	1.12924	1.29733	0.644437	0.69695	1.77625	3.4795	3.33046	1.38277	1.87542	3.09293	0.819211	0.968461
11.531/301.18176/Unknown	1.33361	1.60222	0.3728	0.322751	1.95985	3.27737	0.828187	0.950119	0.979592	1.12925	0.569231	1.12308
1.644/301.91068/Unknown	0.955991	0.879489	0.790345	0.901691	0.484395	0.903871	1.0972	1.26768	0.625881	0.415056	2.21046	1.95982
9.925/303.10858/w/o MS2:(2R,3R)-2-(2,6-dihydroxyphenyl)-3,5,7-trihydroxy-2,3-dihydrochromen-4-one	0.938242	0.91053	0.819664	0.999534	0.667487	1.11807	1.15807	0.883084	0.575724	1.14477	0.794974	0.583333
9.771/303.13541/Unknown	1.62076	1.2763	1.03181	1.35256	1.62253	1.14035	1.25283	1.28074	1.85483	1.25405	0.791835	1.5503
9.407/303.13544/Unknown	0.76644	1.12726	0.89154	0.933037	0.758183	0.980436	0.599619	1.06172	0.504459	0.739356	1.0689	1.41217
9.831/303.14453/Unknown	1.31089	1.02389	1.10384	2.15422	0.899431	1.4199	0.754032	0.987632	1.6432	1.24327	1.1948	1.92657
1.614/303.84406/Unknown	0.793134	0.556674	7.18011	10.3884	3.70094	1.41174	7.69732	1.10477	1.03761	1.12645	0.439514	0.703944
1.872/303.97113/Unknown	0.860881	0.862669	1.50801	1.38796	0.968118	1.39969	1.50282	1.49153	0.676355	1.15439	0.655735	1.01549
2.007/303.97177/Unknown	1.02838	0.868919	1.25263	2.0288	1.45021	0.90249	0.887324	0.126761	0.494664	0.436284	0.545319	0.635211
1.887/304.99179/Unknown	5.35914	1.31562	2.32675	1.41374	1.23742	1.80571	5.65323	2.76452	1.109	1.87454	1.14416	1.49457
1.976/304.99179/Unknown	3.38215	1.15624	2.4453	2.04352	0.952001	0.982385	3.6382	0.854343	0.758949	1.40504	1.40703	1.74511
1.926/304.99194/Unknown	5.37546	1.46305	2.28798	1.5347	1.07263	1.47652	4.91321	1.88227	1.02327	1.8234	1.1173	1.58046
1.622/305.06503/w/o MS2:Flavanol base + 5O; PlaSMA ID-610	1.18027	1.46646	0.690332	1.00495	0.549271	0.813842	0.900371	0.983705	0.868248	0.993796	2.06598	1.30327
9.264/305.06711/w/o MS2:(2S,3S)-2-(3,4,5-trihydroxyphenyl)-3,4-dihydro-2H-chromene-3,5,7-triol	1.03166	1.08517	0.529498	0.85814	0.702337	0.910638	1.22892	1.78342	0.890351	0.856516	1.35825	0.897644
8.412/305.06979/w/o MS2:Sulfo jasmonate; PlaSMA ID-611	0.573678	0.727784	1.02638	1.64508	0.93231	0.403129	0.795226	0.736181	0.604528	0.859306	0.969501	0.563708
8.515/305.0704/w/o MS2:Sulfo jasmonate; PlaSMA ID-611	0.528796	0.470157	1.00587	1.47947	0.638985	0.394079	0.492798	0.609553	0.424801	0.642364	1.04961	0.554607
7.084/305.08151/w/o MS2:Glutamyl-S-(C3H5)-Cysteine sulfoxide; PlaSMA ID-612	1.00956	1.0184	0.996198	1.33662	1.07232	1.12348	1.43322	1.13113	0.929613	1.12143	0.856506	0.855021
10.398/305.10669/w/o MS2:15,17-dihydroxy-9-methyl-4,10-dioxatricyclo[11.4.0.0?,?]heptadeca-1(17),13,15-triene-2,11-dione	0.722598	0.629229	0.841642	0.652493	1.0678	0.472458	1.01768	1.00786	0.780082	1.02095	1.29512	0.861274
10.379/305.16055/w/o MS2:Propentofylline	0.740175	0.787118	0.933406	1.65066	1.36907	0.710727	0.977649	0.785361	1.08371	0.612613	1.02117	1.25615
8.138/305.16196/w/o MS2:Propentofylline	0.849383	0.718594	0.721511	0.586976	1.35647	1.63735	1.94532	1.76061	2.11796	2.50215	2.64081	3.38475
9.227/305.16211/w/o MS2:Propentofylline	1.89919	1.12399	0.936872	1.23745	1.02824	1.20155	2.66993	2.67709	1.40197	1.75759	0.559121	0.766739
13.869/305.17566/w/o MS2:NCGC00180037-02!2-hydroxy-4-methoxy-3-(3-methylbut-2-enyl)-6-pentylbenzoic acid	0.667916	0.644028	2.43092	1.44243	1.49016	1.66885	1.70952	0.945037	1.22161	0.874004	1.77026	1.64156
13.107/305.17603/w/o MS2:NCGC00180037-02!2-hydroxy-4-methoxy-3-(3-methylbut-2-enyl)-6-pentylbenzoic acid	0.979529	1.66547	1.55307	1.13116	1.50035	1.17531	1.31342	0.70955	1.80701	0.893322	1.89654	4.83111
13.407/305.17621/w/o MS2:NCGC00180037-02!2-hydroxy-4-methoxy-3-(3-methylbut-2-enyl)-6-pentylbenzoic acid	0.965481	0.823188	1.38066	1.23371	1.40807	1.20229	1.23318	0.606433	1.40209	0.690849	1.01036	1.07828
1.611/305.84131/Unknown	0.672131	0.340515	5.11919	6.71515	3.44869	1.22999	7.25	1.25926	1.05712	1.18847	0.472194	0.713144
2.007/306.05814/Unknown	0.861044	0.792824	1.25162	1.57717	0.413052	0.525136	0.459582	0.197161	0.592304	0.505001	0.528559	1.07531
1.627/306.83496/Unknown	0.701745	2.55315	1.07771	0.689178	0.179817	1.09891	0.109112	2.38113	0.500414	0.787252	0.722029	0.747047
1.574/306.8439/w/o MS2:naringenin	1.06971	1.34048	1.39267	0.821466	0.504148	1.47235	0.477848	1.76998	0.41281	1.48826	1.18954	0.725543
8.881/307.04263/Unknown	1.11071	0.896559	1.56302	1.04351	0.684494	0.768014	1.77655	0.692669	1.30439	0.832657	1.19496	1.13191
9.911/307.08224/w/o MS2:Clobenpropit	1.17678	1.47759	1.02041	1.232	0.897505	0.917256	1.1921	0.998621	0.619369	0.824191	1.25338	0.824032
7.74/307.10376/w/o MS2:Unknown (carbon number 12); PlaSMA ID-615	0.835585	0.789307	0.433266	0.450372	0.651042	1.30035	1.47112	1.51444	1.18164	2.27725	1.92326	2.76348
10.002/307.12216/w/o MS2:5,13,15-trihydroxy-9-methyl-10-oxabicyclo[10.4.0]hexadeca-1(12),13,15-triene-3,11-dione	0.943254	0.8625	2.09457	1.17505	1.07444	0.951875	2.80548	0.700314	1.09061	0.567568	1.90639	1.51263
9.106/307.13986/w/o MS2:Vincanidine; PlaSMA ID-618	1.00858	0.598091	0.913648	0.596732	0.590677	1.57104	0.721918	0.732183	0.820116	0.624766	1.05204	2.00365
8.882/307.13998/w/o MS2:Vincanidine; PlaSMA ID-618	1.25567	1.01526	0.92245	1.08607	0.703772	1.08159	0.931304	0.997266	0.977996	1.11498	0.840426	0.864781
14.482/307.19156/w/o MS2:albocycline	0.92293	0.785009	3.1102	1.15349	1.48186	1.21902	1.71908	0.64397	1.76191	0.56073	2.2254	1.58831
14.031/307.19156/w/o MS2:albocycline	0.911459	1.01567	1.98717	1.48209	2.0498	2.03192	1.75767	1.51588	1.78254	0.847128	1.47801	1.33076
12.989/307.19165/w/o MS2:Unknown (carbon number 18); PlaSMA ID-621	1.00027	0.856775	1.66483	1.02924	2.46267	2.63053	1.40167	1.24418	1.70884	0.726688	2.18888	1.57764
12.555/307.19168/Unknown (carbon number 18); PlaSMA ID-621	1.28802	1.78814	1.61431	1.16989	1.34654	1.28979	1.21999	0.709198	2.95616	1.01303	2.3853	4.74765
14.302/307.19171/Unknown (carbon number 18); PlaSMA ID-621	0.852104	0.901923	3.34774	1.35364	1.59975	1.28816	1.58179	0.697182	1.91239	0.612925	1.94038	1.74209
13.696/307.19183/w/o MS2:albocycline	1.26426	1.0146	1.4886	1.42895	2.41337	1.52444	1.58786	1.12267	2.28584	0.92	1.45678	1.55038
13.371/307.19193/w/o MS2:albocycline	0.847441	0.862018	1.09166	1.23229	1.11371	1.1236	1.81012	0.669765	1.29552	0.673165	1.23998	1.31989
12.889/307.19232/w/o MS2:albocycline	1.03571	1.17162	1.69469	1.40748	1.54139	1.96264	1.24729	0.892512	1.54861	1.00728	2.79428	2.72216
12.018/307.19284/w/o MS2:albocycline	1.14209	1.03897	1.74424	2.40848	2.58397	1.55307	1.32312	1.46156	1.95573	1.07026	1.29332	1.60149
2.291/308.94193/w/o MS2:PFSA-H; C5H2F8O4S	0.87542	1.2349	0.999411	0.911074	0.68378	0.976621	0.604643	0.936923	1.30419	0.933279	1.21889	1.03604
2.347/308.94199/w/o MS2:PFSA-H; C5H2F8O4S	0.827447	1.14992	0.912	0.947789	0.641351	0.918771	0.572356	0.88791	1.82367	1.02312	1.25583	1.06655
1.588/309.02319/w/o MS2:Diflubenzuron	1.25309	0.778131	1.31702	1.18162	0.934484	1.02238	1.17269	0.441844	0.951282	0.467839	1.07893	1.47034
10.359/309.08063/Unknown	1.0875	0.70625	1.14692	1.54976	0.948647	1.15355	0.993056	0.416667	1.1233	0.939257	2.95505	2.56743
6.757/309.11899/w/o MS2:C12H22O9; PlaSMA ID-628	0.884201	0.894796	0.816932	0.883014	0.711008	0.942578	1.03743	0.887351	1.29865	1.29035	0.865874	1.24184
6.784/309.11905/w/o MS2:C12H22O9; PlaSMA ID-628	0.884201	0.894796	0.816932	0.883014	0.711008	0.942578	1.03743	0.887351	1.29865	1.29035	0.865874	1.24184
6.246/309.1192/w/o MS2:C12H22O9; PlaSMA ID-628	1.05361	0.81698	1.02247	1.1111	0.679328	0.983384	0.748361	1.10169	1.28565	1.08107	0.892458	1.43584
7.749/309.11954/w/o MS2:C12H22O9; PlaSMA ID-628	0.954534	0.681485	0.483699	0.410773	1.41152	2.29775	1.42729	1.6535	0.781775	1.46043	0.763838	0.765068
13.559/309.17047/w/o MS2:C12-AE1S (TENTATIVE)	1.00578	0.965753	0.98057	1.01327	1.08663	1.0508	1.05489	1.0546	1.06251	1.08505	1.03561	1.01929
14.855/309.17487/w/o MS2:C12-AE1S (TENTATIVE)	0.550061	0.665451	1.40969	1.29582	2.41336	1.79454	0.576149	0.752566	0.633785	0.437636	0.506217	0.62031
13.042/309.20691/w/o MS2:13-HpOTrE(r); LC-ESI-QIT; MS2; CE	1.11469	1.22851	1.50141	1.11929	1.24864	1.23471	1.37594	0.769038	1.48922	0.770953	2.06251	2.74291
14.002/309.207/FA 18:4+2O; PlaSMA ID-636	1.05396	0.908064	1.48131	1.49078	1.35602	1.15044	1.09119	0.33504	2.90822	1.08095	1.98196	2.08177
13.623/309.20712/w/o MS2:FA 18:4+2O; PlaSMA ID-636	1.0352	0.989021	1.72721	1.15865	1.62168	1.63965	1.51772	0.887114	1.66456	0.798591	1.4686	1.76549
12.661/309.20721/Unknown (carbon number 17); PlaSMA ID-635	1.31463	1.52153	1.50287	1.55302	1.14744	0.947639	1.40563	0.314368	1.96869	0.752405	3.18288	3.764
13.374/309.20721/FA 18:4+2O; PlaSMA ID-636	1.063	1.06674	1.6492	1.38338	1.92553	1.77361	1.26329	0.700764	2.08678	0.846699	2.02575	2.9664
14.115/309.20728/Unknown (carbon number 18); PlaSMA ID-630	1.85726	1.96285	1.51123	1.62775	1.59138	1.38908	1.77864	0.583473	3.14263	1.12632	2.75241	5.43672
13.746/309.20728/w/o MS2:Unknown (carbon number 17); PlaSMA ID-635	1.1061	0.995813	1.52528	1.07099	1.48153	1.68174	1.49464	1.05263	1.57791	0.9251	1.72121	2.31813
14.839/309.2074/w/o MS2:Unknown (carbon number 18); PlaSMA ID-629	0.722335	0.741182	1.43703	1.20144	1.60257	1.35727	1.46257	0.828919	1.42099	0.586936	1.83442	1.79639
2.689/310.09348/w/o MS2:[3,4,5-trihydroxy-6-(hydroxymethyl)oxan-2-yl] 9-(hydroxymethyl)-2,2,6a,6b,9,12a-hexamethyl-10-[3,4,5-trihydroxy-6-[(3,4,5-trihydroxy-6-methyloxan-2-yl)oxymethyl]oxan-2-yl]oxy-1,3,4,5,6,6a,7,8,8a,10,11,12,13,14b-tetradecahydropicene-4a-carboxylate	1.07411	1.43575	1.01523	1.08952	0.82222	1.01541	1.04415	1.18578	2.36852	1.27495	0.613422	1.64607
8.728/310.10834/Unknown	0.631043	0.577099	0.927555	0.89344	0.811547	1.06565	0.979187	0.990089	0.508651	1.35263	1.12583	0.449567
1.655/310.80518/Unknown	0.760592	0.660212	1.91655	2.62628	1.73179	1.11721	4.01516	1.62303	0.728334	1.07221	0.394703	0.847884
9.608/311.07742/Unknown	0.876513	0.849879	1.91556	1.92889	0.6602	1.02596	0.694728	0.664253	0.963793	0.850575	1.3518	0.707596
6.737/311.08032/Unknown	1.00014	0.894302	0.913548	0.97259	0.748242	0.926415	0.881424	0.678852	1.11882	1.03458	1.2398	1.02007
6.767/311.08041/Unknown	1.00014	0.894302	0.913548	0.97259	0.74794	0.926415	0.881424	0.678852	1.11882	1.03458	1.2398	1.02007
1.605/311.10995/w/o MS2:(2R,3S,4S,5R,6S)-2-(hydroxymethyl)-6-[4-[(E)-3-hydroxyprop-1-enyl]phenoxy]oxane-3,4,5-triol	0.571007	0.395302	1.17111	1.12884	0.123472	0.743503	0.457605	0.785055	0.984596	0.485237	1.30283	3.0121
9.161/311.11349/w/o MS2:(2R,3S,4S,5R,6S)-2-(hydroxymethyl)-6-[4-[(E)-3-hydroxyprop-1-enyl]phenoxy]oxane-3,4,5-triol	1.19043	1.06084	0.781111	0.911616	0.668665	0.94519	0.878442	1.03382	0.643257	0.83087	1.10901	0.70901
8.961/311.11386/w/o MS2:(2R,3S,4S,5R,6S)-2-(hydroxymethyl)-6-[4-[(E)-3-hydroxyprop-1-enyl]phenoxy]oxane-3,4,5-triol	1.19609	0.958629	0.965627	1.09418	0.653249	0.827798	0.852446	0.873939	0.637828	0.879026	1.02538	0.771232
7.91/311.12805/w/o MS2:Magnolol	0.594558	0.750936	1.09929	1.08409	0.814418	1.18122	1.17762	1.33063	4.68418	2.07056	1.38198	2.18465
8.047/312.07266/w/o MS2:Flubendazole	0.67723	0.834208	1.08699	0.824124	1.06526	0.900513	0.882108	0.839509	0.612217	0.738915	1.31874	0.969927
1.625/312.09369/Unknown	0.82368	0.780767	1.03103	0.616731	0.393668	1.31474	0.814394	0.916048	0.787185	0.367855	0.964753	1.97745
9.034/312.10895/Unknown	0.708425	0.940296	0.943473	0.983871	0.74634	0.935127	0.737431	0.809659	0.626914	0.860988	1.11586	0.846559
14.875/312.22672/Unknown	1.10186	1.39363	1.33802	1.3835	1.78695	1.81486	1.62288	0.796723	3.31253	0.988175	1.58406	4.62026
1.655/312.80292/Unknown	0.769254	0.653303	2.05315	2.84763	1.75858	1.18307	4.27808	1.69975	0.755985	1.09261	0.398573	0.875969
7.815/313.05719/w/o MS2:Rofecoxib	1.15166	0.867299	1.07849	1.31105	0.717773	0.610677	1.42967	1.39884	1.47	0.814479	1.21636	1.14371
7.278/313.05945/w/o MS2:Luteolin 3',4'-dimethyl ether	0.854484	0.888325	1.14673	1.32957	0.577617	0.922503	0.589397	0.690813	0.794302	0.814805	2.37204	0.940118
1.819/313.07785/w/o MS2:Dipteryxin	1.14165	0.979915	1.26281	1.1245	0.570499	1.21207	1.00701	1.21804	0.685357	0.426023	0.696269	1.60887
14.648/313.07877/w/o MS2:Dipteryxin	1.51923	1.45395	1.45273	1.6587	0.519633	0.525731	1.68755	0.846532	1.43502	1.6384	0.999424	1.57718
8.682/313.09283/w/o MS2:Unknown (carbon number 14); PlaSMA ID-658	0.831247	0.819807	0.997651	1.00841	0.636484	0.949848	0.514961	0.621888	0.687793	1.18185	1.0855	0.631771
7.907/313.12463/w/o MS2:Dipteryxin	0.549357	0.668942	1.04223	1.07655	0.72507	1.10581	1.20419	1.31307	4.26775	1.84807	1.36129	2.1025
12.559/313.14511/w/o MS2:6-(1,1-DIMETHYLALLYL)-2-(1-HYDROXY-1-METHYLETHYL)-2,3-DIHYDRO-7H-FURO[3,2-G]CHROMEN-7-ONE	0.44448	0.410504	1.13439	0.443117	0.519576	0.899511	0.721264	0.672818	1.1733	1.05763	1.44758	1.40427
10.701/313.18011/w/o MS2:1,4a-dimethyl-9-oxo-7-propan-2-yl-3,4,10,10a-tetrahydro-2H-phenanthrene-1-carboxylic acid	2.37228	1.91497	0.841808	0.601695	0.525982	1.95288	0.797203	0.51014	1.81227	1.19441	0.465798	0.62664
1.606/313.87256/Unknown	0.894931	0.369585	9.27358	20.5849	4.7175	1.25375	7.1358	0.87037	1.44612	1.2187	0.449924	0.5173
7.17/314.08865/Unknown	0.787673	0.850406	0.953994	1.07926	0.764134	0.984592	0.946205	1.0046	0.709942	0.80036	0.878987	0.943797
1.647/314.79996/Unknown	0.800898	0.709351	2.17611	2.9367	1.57856	1.04766	3.67034	1.57222	0.833638	1.13926	0.408763	0.881617
1.581/315.07162/w/o MS2:Benzoic acid + 2O, O-Hex; PlaSMA ID-665	0.431068	0.173058	2.37074	2.4475	0.195335	1.07658	0.719586	0.959246	2.77381	1.91071	1.11932	1.99611
7.937/315.07196/w/o MS2:Benzoic acid + 2O, O-Hex; PlaSMA ID-665	0.631846	0.898242	0.836082	1.3134	0.744329	0.756068	0.658423	1.60467	0.470755	1.00472	1.69753	0.724868
5.1/315.07199/w/o MS2:Benzoic acid + 2O, O-Hex; PlaSMA ID-665	1.06867	1.09022	0.886535	1.03091	0.501399	0.594498	1.36602	1.15776	0.387865	0.560962	1.06297	0.406461
6.519/315.07202/w/o MS2:Benzoic acid + 2O, O-Hex; PlaSMA ID-665	1.14639	1.0396	1.0673	1.19329	0.658026	0.656567	1.36057	1.28667	0.414854	0.635709	1.51742	0.442006
5.868/315.07217/w/o MS2:Unknown (carbon number 13); PlaSMA ID-667	1.09354	0.852505	0.698276	1.07533	0.812386	0.812932	0.87586	0.958242	0.769931	1.31205	1.04261	0.641887
5.768/315.0722/w/o MS2:Unknown (carbon number 13); PlaSMA ID-667	0.904618	0.728392	0.68274	0.948639	0.757035	0.793562	0.941018	0.961902	0.75083	1.40916	1.19393	0.721589
5.821/315.07224/Benzoic acid + 2O, O-Hex; PlaSMA ID-665	0.965383	0.775028	0.675864	1.00143	0.772512	0.798653	0.928587	0.989746	0.737026	1.41305	1.17431	0.676563
7.35/315.07227/Unknown (carbon number 13); PlaSMA ID-667	1.30533	1.79482	1.34514	1.84814	0.80842	0.782087	0.916277	0.871028	0.649509	1.0745	1.33744	0.731305
6.752/315.07227/w/o MS2:Unknown (carbon number 13); PlaSMA ID-667	0.928132	0.769882	0.784512	1.22703	0.811738	0.702988	0.887899	0.98217	0.651684	1.45687	1.46116	0.672274
2.283/315.07236/w/o MS2:Unknown (carbon number 13); PlaSMA ID-667	0.609957	0.846385	0.719757	0.673872	0.678958	0.916873	0.750495	1.36021	0.361236	1.0114	1.47202	0.793031
5.261/315.07245/Benzoic acid + 2O, O-Hex; PlaSMA ID-665	1.15733	0.97092	0.772511	1.02494	0.52216	0.544057	0.67129	0.642863	0.462025	0.791002	1.10206	0.517542
5.156/315.07269/w/o MS2:Unknown (carbon number 13); PlaSMA ID-667	1.10075	1.09515	0.843017	1.02531	0.499948	0.550625	0.928368	0.806391	0.355616	0.6007	1.10909	0.471324
8.265/315.10843/Unknown	0.811465	0.898264	0.819942	1.00425	0.733109	0.932158	0.884788	1.88871	1.29151	1.24067	1.04555	0.72323
13.437/315.19681/(1S,4aS,5R)-5-[2-(furan-3-yl)ethyl]-1,4a-dimethyl-6-methylidene-3,4,5,7,8,8a-hexahydro-2H-naphthalene-1-carboxylic acid	0.63571	0.531563	0.935319	0.43414	0.681209	1.15208	0.929442	0.819349	1.60588	1.12217	1.72834	1.74339
14.788/315.25391/Unknown	1.45265	1.16127	0.998841	0.842306	1.37833	1.46746	2.11135	1.58359	1.53328	1.05935	1.00614	1.11702
14.518/315.25516/Unknown	1.05742	0.969895	0.970345	0.894115	0.829985	1.10374	1.06634	0.999781	0.869447	0.794015	1.09508	1.09559
6.429/316.10391/Unknown	1.51274	0.982897	0.850875	0.974957	1.26953	0.995671	1.70613	1.41643	1.04046	1.50811	1.03608	0.621698
6.38/316.10477/Unknown	1.17397	0.977325	0.80671	0.898524	1.38314	1.02151	2.30763	1.85387	1.11272	1.65104	1.10755	0.796784
1.563/316.87244/Unknown	1.13358	0.794807	0.727578	1.1263	1.40998	1.08358	2.33696	2.23456	0.388937	1.20822	1.25404	0.847618
2.017/317.01511/w/o MS2:Fragilin	0.651318	0.522466	1.2336	0.533497	0.424026	0.947213	2.09653	2.15618	0.657091	0.907849	5.2323	3.29954
10.754/317.03073/w/o MS2:Myricetin	0.899543	0.821918	1.23048	1.39777	0.247207	0.686126	0.83285	0.852792	0.622509	0.837046	1.40308	1.11013
1.648/317.03925/w/o MS2:[(1S,2R,4aR,8aR)-1-acetyloxy-1,4a-dimethyl-6-oxo-7-propan-2-ylidene-2,3,4,5,8,8a-hexahydronaphthalen-2-yl] 3-acetyloxy-2-hydroxy-2-methylbutanoate	1.31986	1.28222	1.38549	1.0676	0.58699	1.25135	1.53336	1.43938	2.33691	0.957376	0.525445	1.60576
8.383/318.0481/Unknown	0.953222	0.904243	0.783817	0.837761	0.707225	0.906985	0.982377	1.09008	0.290999	0.799058	1.32733	0.57685
1.622/318.76724/Unknown	0.739376	1.68977	0.729948	0.55401	0.285202	1.02683	0.232611	1.5429	1.93295	0.780314	15.3206	4.05575
1.563/318.8703/Unknown	1.03274	0.801729	0.529249	1.21965	2.03382	1.04104	3.66262	1.77103	0.408902	1.32956	1.19959	0.771921
2.016/318.92603/Unknown	0.684484	0.697105	1.41472	1.0459	0.501609	0.578395	0.587186	0.451744	1.294	0.68311	2.933	2.97767
1.821/318.92618/Unknown	0.627479	1.04838	1.05693	0.836189	0.428548	0.968342	0.705882	1.64959	1.09532	0.71504	4.5393	1.26939
8.846/319.04547/w/o MS2:Flavanone base + 6O; PlaSMA ID-675	2.04271	0.975513	1.02773	1.84723	0.384574	0.775705	0.544723	1.12795	0.529305	0.805355	0.992637	0.579325
9.084/319.0827/w/o MS2:NCGC00169879-02!2-hydroxy-6-[2-hydroxy-6-(hydroxymethyl)-4-methoxyphenoxy]-4-methylbenzoic acid	1.0094	1.35114	1.18662	1.58662	1.48356	1.45949	1.45504	1.20575	2.35356	1.50567	1.78352	2.01993
7.312/319.12988/Unknown	1.25473	0.797515	1.22155	1.00989	1.04548	1.00782	0.832031	1.05743	0.659965	1.51661	1.30939	0.951512
8.238/319.13968/w/o MS2:Mycophenolic Acid	1.30589	1.18304	1.05194	2.15035	1.32788	1.62212	0.900794	1.02837	1.75355	1.74956	1.46036	1.96602
8.981/319.13983/Unknown	1.03371	1.00431	0.869817	1.35878	0.740011	0.840369	0.817326	1.00282	1.31263	1.24043	1.26396	1.47967
8.148/319.14001/w/o MS2:Mycophenolic Acid	0.931004	0.739702	0.866076	0.999183	0.835242	0.880923	1.04624	1.11272	1.08435	1.13286	1.37239	1.78711
11.231/319.16626/Unknown	0.881509	1.08927	1.84435	2.08138	1.46018	1.74041	1.39695	1.08397	1.42673	1.0956	0.493683	0.965023
10.831/319.16632/Unknown	1.4285	1.47617	0.657833	0.571104	0.561644	0.927468	1.31924	1.79479	1.22516	0.825336	1.39208	1.7135
1.623/320.76459/Unknown	0.729571	1.6477	0.724789	0.517956	0.296847	1.06572	0.253875	1.53846	2.58031	0.398964	14.2725	3.38024
1.623/320.83405/Unknown	0.768285	0.418562	7.18039	13.6549	5.92273	1.62486	10.6291	1.31751	1.1529	1.26521	0.424061	0.588553
1.658/320.92914/Unknown	1.32658	0.957489	1.47319	1.53571	0.888222	0.914353	2.39133	1.34767	1.1941	0.940327	0.491872	1.16313
7.487/321.11893/w/o MS2:Indole-3-acetyl-L-phenylalanine; PlaSMA ID-679	0.892758	0.862117	2.11761	9.26567	0.887368	1.07789	0.81565	1.25729	1.672	1.17067	1.81844	2.41066
8.71/321.11938/w/o MS2:Indole-3-acetyl-L-phenylalanine; PlaSMA ID-679	2.21783	0.662558	0.630626	1.08386	0.725729	1.18177	0.755662	1.00512	0.339833	0.555179	1.01844	0.696994
8.901/321.11948/w/o MS2:Indole-3-acetyl-L-phenylalanine; PlaSMA ID-679	0.54833	0.731107	0.644535	2.3192	0.67083	1.1366	1.41103	1.63476	1.30317	0.88914	1.53893	1.68948
9.864/321.15524/w/o MS2:8:1+2O fatty acyl hexoside; PlaSMA ID-680	0.850424	0.897224	1.08108	1.28488	0.755958	0.898436	1.00476	1.03316	0.993247	1.14181	0.81581	0.852339
8.68/321.1557/w/o MS2:8:1+2O fatty acyl hexoside; PlaSMA ID-680	0.982731	1.03178	1.0263	0.949529	0.875693	1.0699	0.816056	0.848605	1.00751	0.895661	0.859457	0.924262
7.908/321.15656/w/o MS2:8:1+2O fatty acyl hexoside; PlaSMA ID-680	0.74261	0.869149	1.18581	1.21564	0.899744	1.17583	1.48876	1.39606	3.24155	1.54288	1.50442	2.6163
7.568/321.15738/w/o MS2:8:1+2O fatty acyl hexoside; PlaSMA ID-680	1.04623	0.791404	0.72442	0.668695	0.858569	1.12353	0.649595	0.399816	2.28222	2.66451	1.66708	2.35713
12.995/321.17084/w/o MS2:Zeranol	0.919799	1.19075	1.0643	1.25842	2.68745	1.58273	1.7877	0.854097	1.84816	1.12681	2.88621	4.30355
1.806/321.90088/Unknown	0.712516	0.669259	1.52909	1.77211	0.784331	1.00709	1.62584	1.26411	0.565873	0.635372	0.280059	0.657861
1.769/321.90121/Unknown	0.712516	0.669259	1.52909	1.6798	0.736866	0.911246	1.60758	1.24991	0.666394	0.784791	0.280059	0.657861
8.632/322.09329/w/o MS2:Metazachlor ESA; LC-ESI-ITFT; MS2; CE	0.856017	0.735219	0.814712	0.819597	0.598188	0.855021	0.609862	0.561931	1.9803	2.58944	0.731773	0.644464
8.589/322.09335/w/o MS2:Metazachlor ESA; LC-ESI-ITFT; MS2; CE	0.790835	0.735219	0.814712	0.75339	0.598688	1.02793	0.609862	0.904962	0.777056	1.29994	1.18182	0.909391
1.62/322.7619/Unknown	0.7572	1.69874	0.753281	0.583459	0.315831	1.05498	0.235926	1.47665	1.91781	0.835616	15.2452	3.06452
1.623/322.8313/Unknown	0.613112	0.422899	2.61995	5.3558	5.35047	1.62642	8.34225	1.54882	1.22678	1.31152	0.489665	0.638048
12.81/323.05927/Unknown	0.762371	0.906011	2.92315	1.16319	1.81513	1.57887	1.74881	0.817414	2.75103	0.50526	2.06615	2.04031
8.591/323.077/w/o MS2:skimmin	1.02902	0.925465	0.505123	0.807269	0.809143	1.10928	0.976082	1.99869	0.484547	0.605029	1.50281	0.915053
9.556/323.07709/w/o MS2:skimmin	0.707702	0.602456	0.492853	0.581151	0.856041	1.02314	1.32562	2.6147	0.695111	0.790222	1.43394	1.29068
9.263/323.07724/w/o MS2:skimmin	0.974952	1.10912	0.548351	0.830539	0.795597	1.01398	1.25946	2.04005	0.649958	0.687651	1.76993	1.13765
8.773/323.07724/w/o MS2:skimmin	0.774286	1.02838	0.715617	0.909074	0.758473	1.01565	0.90501	1.79929	0.513161	0.808163	1.40776	1.0985
8.025/323.07758/w/o MS2:skimmin	0.688326	0.694702	0.665	0.838108	0.680742	0.819831	1.17989	1.9809	0.551537	0.624386	3.38455	2.05772
6.52/323.08844/Unknown	1.52351	1.21862	1.20348	1.46899	0.603002	0.915539	0.90421	0.717046	1.84262	0.946126	0.994316	0.934323
6.786/323.13455/w/o MS2:Unknown (carbon number 13); PlaSMA ID-688	1.74147	1.03775	1.01658	2.42101	0.492623	0.991888	0.885065	0.97727	0.893406	1.33107	1.09482	1.02323
7.687/323.1347/w/o MS2:C13H24O9; PlaSMA ID-687	1.05764	1.02108	0.939936	1.19901	0.801986	0.982586	1.46015	1.27147	1.36073	1.11754	0.827508	1.2966
7.907/323.13486/Unknown (carbon number 13); PlaSMA ID-686	1.17357	0.957403	0.943576	1.0016	0.858661	1.01707	1.192	1.04688	1.02153	1.01583	0.798199	0.89651
7.331/323.13486/Unknown (carbon number 13); PlaSMA ID-688	1.01559	0.811514	0.922458	1.20638	0.650726	0.92377	1.1121	1.11225	1.09662	1.13879	0.99527	1.12479
13.746/323.18652/w/o MS2:calopocarpin	1.01815	0.767742	1.64278	1.25441	2.75531	1.2759	2.08563	0.541028	1.96034	0.69487	1.55973	1.58874
12.99/323.18652/w/o MS2:calopocarpin	1.13085	1.15589	1.21962	1.48745	1.85162	1.26099	1.30699	1.15339	2.94683	1.03904	1.80868	2.59289
11.917/323.18661/w/o MS2:calopocarpin	1.09495	2.02294	1.42434	1.11271	1.30238	1.16644	1.21219	0.763842	2.14702	0.992258	2.25138	3.92497
10.696/323.20905/w/o MS2:Lichesterinic acid	1.77889	2.58291	1.54054	2.66795	0.690729	0.559271	1.304	0.912	2.1482	1.2048	0.436173	0.667799
1.759/323.89981/Unknown	0.65162	0.627025	1.32151	1.5724	0.706423	0.92705	1.11161	1.15837	0.670602	0.818097	0.260508	0.638041
8.058/325.01318/Unknown	0.910727	0.842503	0.974722	0.797646	0.644872	1.08692	1.33257	1.27347	1.0028	0.786367	2.00542	1.45394
9.416/325.08691/w/o MS2:Coumaroyl Hexoside (isomer of 690, 692); PlaSMA ID-691	0.72466	0.611808	1.15057	0.738636	0.933782	0.749208	1.47472	0.982456	1.20971	0.55379	0.892009	0.829374
7.157/325.09299/w/o MS2:Coumaroyl Hexoside (isomer of 690, 691); PlaSMA ID-692	1.21723	1.36129	0.803354	1.23822	1.21976	1.67806	1.40731	1.23638	0.963574	1.01657	1.32954	0.64745
7.704/325.09637/w/o MS2:Coumaroyl Hexoside (isomer of 690, 691); PlaSMA ID-692	0.670268	0.941312	0.744215	0.763148	0.54971	0.915391	0.689339	0.809494	1.4371	1.19046	1.14042	1.62653
7.501/325.10736/w/o MS2:7-[(E)-3-methyl-4-(4-methyl-5-oxo-2H-furan-2-yl)but-2-enoxy]chromen-2-one	1.2432	1.83035	0.933132	0.963605	2.55706	2.26248	3.9574	1.29919	9.7027	6.39696	3.11158	5.63206
1.607/325.12561/w/o MS2:[(4E)-7-acetyloxy-6-hydroxy-2-methyl-10-oxo-2,3,6,7,8,9-hexahydrooxecin-3-yl] (E)-but-2-enoate	0.453903	0.304374	1.22434	1.21362	0.3135	1.26201	0.749438	0.872953	0.962486	0.37626	1.33707	2.05813
9.734/325.1293/w/o MS2:[(4E)-7-acetyloxy-6-hydroxy-2-methyl-10-oxo-2,3,6,7,8,9-hexahydrooxecin-3-yl] (E)-but-2-enoate	0.474664	0.505847	0.868944	0.889441	0.803718	0.70292	0.853519	0.796425	0.448471	0.565766	1.19528	0.534902
9.573/325.12943/w/o MS2:[(4E)-7-acetyloxy-6-hydroxy-2-methyl-10-oxo-2,3,6,7,8,9-hexahydrooxecin-3-yl] (E)-but-2-enoate	1.507	0.890579	0.659743	0.967301	0.715619	0.878583	1.22996	1.32874	0.91441	1.15697	1.04681	0.793531
7.9/325.14023/w/o MS2:4-amino-2-hydroxy-5-[[1-hydroxy-1-(5-oxo-6-bicyclo[4.1.0]hept-3-enyl)propan-2-yl]amino]-5-oxopentanoic acid	1.13532	0.964606	0.951794	0.995187	0.762269	0.962577	1.22214	1.03737	1.09285	1.06828	0.772991	0.945933
7.111/325.1507/w/o MS2:4-amino-2-hydroxy-5-[[1-hydroxy-1-(5-oxo-6-bicyclo[4.1.0]hept-3-enyl)propan-2-yl]amino]-5-oxopentanoic acid	3.32493	2.06566	1.09527	2.60335	0.423195	0.55771	0.681755	0.906488	1.25236	1.91117	1.48308	1.33045
12.49/325.20145/w/o MS2:Unknown (carbon number 20); PlaSMA ID-696	1.32414	0.94018	1.596	1.99648	1.20645	1.61325	1.45843	0.969147	1.77306	0.397284	1.51991	3.17229
12.11/325.20178/w/o MS2:HYDROQUINIDINE	1.13733	1.01747	0.959511	1.08545	2.06373	1.55588	1.44289	1.24628	1.72269	0.748913	0.920141	1.16517
11.645/325.20197/w/o MS2:Unknown (carbon number 18); PlaSMA ID-699	1.28786	1.34725	1.75191	1.53325	1.34126	1.2975	1.44996	0.719629	1.52616	0.568905	2.09412	2.68997
12.774/325.202/w/o MS2:Unknown (carbon number 18); PlaSMA ID-699	1.65477	1.50354	3.12936	1.3402	1.30545	1.18272	1.26201	0.727942	1.69672	0.745268	2.05631	2.67458
13.083/325.20212/w/o MS2:Unknown (carbon number 18); PlaSMA ID-699	1.62789	1.04027	11.8191	0.147348	1.3178	1.22039	1.3935	0.653548	1.33094	0.338362	1.6022	0.979626
11.813/325.20218/w/o MS2:Unknown (carbon number 18); PlaSMA ID-699	0.876823	1.02104	1.65186	1.13398	1.3109	1.77037	1.65404	1.01795	1.86921	0.624802	2.35951	3.19814
12.015/325.20239/w/o MS2:Unknown (carbon number 18); PlaSMA ID-699	1.07719	0.854352	1.80022	1.3833	2.6257	1.59384	1.37563	1.47361	1.83151	0.661775	1.69164	2.29263
10.52/325.22363/w/o MS2:Nephromopsic acid	0.937745	1.15686	1.508	1.4166	0.680877	0.975	1.16993	0.843137	1.88679	1.63377	0.539955	1.0622
11.18/325.22476/w/o MS2:Nephromopsic acid	1.36883	4.36104	0.770732	1.99268	0.807829	1.35789	0.774194	0.688172	2.17889	1.09586	0.793238	1.68503
1.635/326.10938/w/o MS2:(2S)-3-(4-hydroxyphenyl)-2-[[(Z)-3-(4-hydroxyphenyl)prop-2-enoyl]amino]propanoic acid	1.63893	1.1769	0.691674	0.642026	0.504599	0.843782	0.769833	0.888315	0.784134	0.518037	1.23719	1.49181
7.664/327.10852/w/o MS2:1-(4-hydroxyphenyl)-3-[(2R,3R,4S,5S,6R)-3,4,5-trihydroxy-6-(hydroxymethyl)oxan-2-yl]oxypropan-1-one	1.28007	1.4774	0.937827	1.08543	0.943249	1.27125	1.24494	1.11654	0.990639	0.896734	1.23543	1.07711
8.397/327.1087/w/o MS2:1-(4-hydroxyphenyl)-3-[(2R,3R,4S,5S,6R)-3,4,5-trihydroxy-6-(hydroxymethyl)oxan-2-yl]oxypropan-1-one	1.12573	1.01264	0.763796	0.978761	0.68401	0.869585	0.72076	0.771435	0.755297	0.86648	1.19229	0.864672
7.236/327.12265/w/o MS2:2-(7-oxo-2,3-dihydrofuro[3,2-g]chromen-2-yl)propan-2-yl 3-methylbut-2-enoate	1.39196	1.99387	0.882957	1.08131	0.965975	1.37108	0.525154	0.380944	2.32258	2.03226	1.35908	2.51645
7.387/327.12387/w/o MS2:hirsutanone	1.09945	1.15637	0.968284	1.07426	1.88964	2.32489	1.42369	1.07998	4.28358	3.43803	1.35529	1.91924
12.612/327.21744/w/o MS2:Unknown (carbon number 18); PlaSMA ID-722	1.51009	1.12562	1.68178	1.77512	1.49781	1.39452	1.20414	0.590109	1.76407	0.754336	1.0891	1.58682
12.25/327.21744/w/o MS2:Unknown (carbon number 20); PlaSMA ID-721	0.850388	1.03967	1.38355	1.26838	1.35948	1.61518	1.39385	0.918395	1.60546	0.676384	1.86753	2.59657
12.908/327.21756/w/o MS2:Unknown (carbon number 18); PlaSMA ID-718	0.816378	0.821168	1.40665	1.01885	1.0034	1.98713	1.11243	0.81446	1.61642	0.737955	1.28258	2.81496
12.042/327.21799/Unknown (carbon number 18); PlaSMA ID-722	0.961292	0.84163	1.21812	1.03521	0.724651	1.78886	1.16954	0.995867	1.37829	0.659223	0.932768	2.33449
11.305/327.21805/Unknown (carbon number 18); PlaSMA ID-722	1.07321	1.40268	1.13081	1.00044	1.24728	1.59483	1.33043	1.05952	0.861251	0.61877	2.59057	2.83029
9.654/328.05856/Unknown	1.28197	1.48741	1.3309	1.47566	0.675669	0.970336	1.3046	0.89737	0.36614	0.823412	1.12816	0.687027
9.744/328.0593/Unknown	1.0353	1.14557	0.941289	1.04017	0.631979	1.17553	1.08016	0.938966	1.47471	1.28982	1.06558	1.27987
6.987/328.06744/Unknown	0.719718	0.801898	0.920801	0.593843	0.792945	0.95092	0.697007	0.638596	0.830317	0.985797	0.966509	0.527147
7.938/328.06757/Unknown	0.931714	1.05951	1.10425	1.06758	0.797886	0.874402	0.931077	1.29196	1.18769	1.51531	1.1847	0.707323
7.565/328.10367/w/o MS2:Unknown (carbon number 14); PlaSMA ID-725	0.972039	0.963552	1.26869	1.65669	1.16593	1.0712	0.700624	0.858112	1.3333	1.29029	1.02039	1.10687
2.095/328.10471/w/o MS2:Unknown (carbon number 14); PlaSMA ID-725	1.57365	1.69357	1.30622	1.43257	0.809024	1.1574	0.818092	1.11504	1.47364	2.10316	1.03802	1.0372
8.288/329.0463/Unknown	0.782369	1.01264	1.02158	0.880156	0.640945	1.03094	0.672521	0.959166	1.47832	0.992632	1.05987	1.00112
8.396/329.04645/Unknown	0.780512	1.03914	1.09866	0.917814	0.68588	1.0805	0.761525	0.986785	1.81575	0.988152	1.06755	1.12753
8.468/329.047/Unknown	0.793507	0.963725	0.984634	0.794492	0.703316	1.17803	0.79433	1.10266	1.89411	1.05314	1.10549	1.13117
7.004/329.08765/w/o MS2:Unknown (carbon number 16); PlaSMA ID-731	1.4548	1.30932	0.853096	0.933119	0.61524	0.76011	1.06861	1.12751	0.994492	0.902966	0.962807	0.768772
6.024/329.08774/w/o MS2:Unknown (carbon number 16); PlaSMA ID-731	0.964075	0.877576	0.857935	0.927451	0.72218	1.05243	0.901023	0.658012	1.06039	0.810231	0.960816	0.895869
7.22/329.08789/w/o MS2:Unknown (carbon number 16); PlaSMA ID-731	0.908216	1.00627	0.748746	1.02661	1.1939	1.42103	1.25609	1.79218	1.6549	1.33745	1.19212	1.61378
5.966/329.08792/w/o MS2:Unknown (carbon number 16); PlaSMA ID-731	0.899623	0.89638	0.882673	0.964059	0.717579	0.997259	0.935842	0.657348	1.1354	0.929074	1.03114	0.981869
5.919/329.08798/w/o MS2:Unknown (carbon number 16); PlaSMA ID-731	0.839948	0.854756	0.82923	0.883159	0.765329	1.07126	1.06258	0.750927	1.12519	0.954046	1.05649	0.989899
6.079/329.08823/w/o MS2:Phenylacetic acid + 2O, O-Hex; PlaSMA ID-732	1.06458	0.948768	0.903888	0.98061	0.775711	1.09869	0.936375	0.681513	0.999366	0.805879	0.926931	0.844431
10.129/329.10703/w/o MS2:Pesticide4_Halofenozide_C18H19ClN2O2_N'-Benzoyl-4-chloro-N'-(2-methyl-2-propanyl)benzohydrazide	0.919765	0.712329	0.913363	1.25404	0.51857	0.639769	0.606335	0.806561	0.875648	0.91019	2.59261	2.07499
8.972/329.12405/w/o MS2:(2S,3R,4S,5S,6R)-2-[[(1S,4aR,7aS)-7-(hydroxymethyl)-1,4a,5,7a-tetrahydrocyclopenta[c]pyran-1-yl]oxy]-6-(hydroxymethyl)oxane-3,4,5-triol	0.628989	0.500633	0.979154	0.78648	0.672993	0.789143	0.914039	0.951195	0.36585	0.6046	0.885562	0.451788
9.159/329.12411/w/o MS2:(2S,3R,4S,5S,6R)-2-[[(1S,4aR,7aS)-7-(hydroxymethyl)-1,4a,5,7a-tetrahydrocyclopenta[c]pyran-1-yl]oxy]-6-(hydroxymethyl)oxane-3,4,5-triol	1.04106	0.95859	0.752647	0.878375	0.68497	0.915304	0.941601	1.08264	0.664759	0.904626	1.16989	0.790285
9.029/329.12433/w/o MS2:(2S,3R,4S,5S,6R)-2-[[(1S,4aR,7aS)-7-(hydroxymethyl)-1,4a,5,7a-tetrahydrocyclopenta[c]pyran-1-yl]oxy]-6-(hydroxymethyl)oxane-3,4,5-triol	0.189327	0.175726	0.844475	0.559434	0.777898	0.81015	0.828015	0.767034	0.419849	0.659101	1.0074	0.41491
10.614/329.16049/w/o MS2:Unknown (carbon number 16); PlaSMA ID-734	0.714203	0.592956	1.05004	1.19571	0.5825	0.724084	0.461219	0.469513	0.989197	0.785596	0.997408	1.11736
12.282/329.17557/w/o MS2:(4,7,7-trimethyl-3-bicyclo[2.2.1]heptanyl) (E)-3-(4-hydroxy-3-methoxyphenyl)prop-2-enoate	0.442678	0.371294	1.05429	0.428239	0.566147	0.95459	0.826584	0.781647	1.57592	1.22022	1.56954	1.59653
13.861/329.17566/w/o MS2:(4,7,7-trimethyl-3-bicyclo[2.2.1]heptanyl) (E)-3-(4-hydroxy-3-methoxyphenyl)prop-2-enoate	1.10989	1.1589	0.792782	1.11703	1.12061	1.54684	1.66786	1.28273	1.80055	3.98424	1.05321	1.3973
11.693/329.2337/FA 18:1+3O; PlaSMA ID-741	0.802409	1.28433	0.994724	0.965964	1.00342	1.46448	1.19874	1.12079	0.718889	0.598164	3.23907	1.95482
1.996/329.9267/Unknown	1.86035	1.54655	2.24949	5.79346	0.985228	0.329946	0.901258	0.170378	0.647731	0.590211	0.24359	0.437305
2.078/330.04675/w/o MS2:Unknown (carbon number 12); PlaSMA ID-743	0.905472	0.493728	0.69442	0.74307	0.37244	0.884026	0.839713	0.863729	0.933689	2.03287	3.42967	4.27133
1.968/330.04688/w/o MS2:Unknown (carbon number 12); PlaSMA ID-743	0.929737	0.603188	0.408253	0.455217	0.240854	1.04182	0.541995	1.18348	0.863886	1.43828	2.38509	3.13878
1.895/330.04691/w/o MS2:Unknown (carbon number 12); PlaSMA ID-743	0.895639	0.638191	0.630062	0.727696	0.399917	1.40938	0.797649	1.48213	0.786068	1.61564	2.45979	2.57045
1.926/330.87924/Unknown	0.480371	2.1434	0.747031	0.141565	0.254836	1.93687	0.191235	6.37937	3.97333	2.45333	7.45865	2.27068
8.555/330.9949/w/o MS2:4-[(E)-2-[(1R,4aS,5R,6R,8aR)-6-hydroxy-5-(hydroxymethyl)-5,8a-dimethyl-2-methylidene-3,4,4a,6,7,8-hexahydro-1H-naphthalen-1-yl]ethenyl]-2H-furan-5-one	0.527814	0.540548	1.51561	0.847577	0.781349	1.1447	1.15859	0.625155	1.32828	1.32168	0.860023	1.09678
8.488/330.99509/w/o MS2:4-[(E)-2-[(1R,4aS,5R,6R,8aR)-6-hydroxy-5-(hydroxymethyl)-5,8a-dimethyl-2-methylidene-3,4,4a,6,7,8-hexahydro-1H-naphthalen-1-yl]ethenyl]-2H-furan-5-one	1.00254	0.943945	1.02413	0.928328	0.759883	1.07568	1.00976	1.03649	1.14241	1.12852	0.942047	1.05876
1.64/331.05545/w/o MS2:Unknown (carbon number 13); PlaSMA ID-746	2.07057	1.53806	1.10607	1.15695	0.654601	0.710354	1.45227	1.10868	1.97813	1.4215	0.553492	1.00516
2.497/331.06705/w/o MS2:Gallic acid hexoside; PlaSMA ID-747	1.75482	1.28781	1.20375	1.26525	0.458155	0.530133	1.17656	0.915723	0.437709	0.640874	1.94873	0.596162
2.394/331.06714/w/o MS2:Gallic acid hexoside; PlaSMA ID-747	0.969835	1.34195	0.897482	1.49616	0.854257	1.18703	4.11825	4.56931	0.623527	1.14901	1.61929	0.640534
2.445/331.06738/w/o MS2:Gallic acid hexoside; PlaSMA ID-747	1.43518	1.38294	1.06242	1.26911	0.561084	0.64692	1.69596	1.45269	0.42165	0.625397	1.86807	0.472311
7.868/331.14117/w/o MS2:methyl 2-{7-hydroxy-11-methyl-2,9-dioxo-12,15-dioxatetracyclo[8.4.1.0?,??.0?,?]pentadeca-3,5,7-trien-13-yl}acetate	0.79325	0.98525	2.01343	1.34751	0.668162	1.57502	1.09723	0.573365	6.0222	1.79387	1.47466	3.93281
11.108/331.17593/w/o MS2:(2R,3R,4S,5S,6R)-2-[(2E)-4-hydroxy-3,7-dimethylocta-2,6-dienoxy]-6-(hydroxymethyl)oxane-3,4,5-triol	0.804834	0.779221	1.00284	1.17557	0.501479	0.684152	0.499777	0.481578	1.05008	1.01642	0.771722	0.932808
14.006/331.18927/w/o MS2:NCGC00380217-01_C20H28O4_4a(2H)-Phenanthrenecarboxylic acid, 7-ethenyl-1,3,4,4b,5,6,7,9,10,10a-decahydro-4b-hydroxy-1,1,7-trimethyl-9-oxo-	0.964551	0.798183	1.39003	1.34129	0.791545	1.0762	0.960611	0.464937	2.13012	1.08944	1.58385	1.57307
1.613/331.86694/Unknown	1.53354	1.33474	0.869123	0.880607	0.672562	0.89161	1.2719	1.04067	1.21046	1.1284	0.894272	0.999906
8.175/332.08093/Unknown	1.30889	1.15778	1.33784	1.16757	0.955813	0.739818	0.699497	0.36	1.0342	0.668394	0.779762	1.01637
1.566/332.84995/Unknown	0.905271	0.642475	0.53268	1.03137	1.69494	0.767442	1.85154	0.794818	0.21799	1.32972	1.63797	0.795375
1.549/333.05908/w/o MS2:(2S,3S)-3,5,7-trihydroxy-6-methyl-2-(3,4,5-trihydroxyphenyl)-2,3-dihydrochromen-4-one	0.456767	0.519349	0.778614	0.798539	1.00824	0.883216	1.46077	1.73131	0.478442	0.309619	2.1257	1.20429
7.305/333.11255/w/o MS2:Isopongaflavone	0.713492	0.559593	1.59254	2.29356	1.16655	1.12875	0.882837	0.754113	1.31098	0.469717	1.22129	1.83983
9.646/333.12466/w/o MS2:MITOMYCIN C	0.687878	0.66191	0.855883	0.752085	0.76366	0.751471	0.586091	0.662981	0.595792	1.02986	1.20267	0.677207
10.054/333.1553/Unknown	0.892409	0.499103	0.640105	0.563616	0.499439	0.592185	0.596865	0.675963	0.70385	0.799934	1.00772	0.998183
11.545/333.19165/Unknown	1.00933	0.884648	0.887668	1.06921	0.832822	0.705788	1.21356	0.820916	2.05311	0.9746	1.45843	2.17076
11.131/333.19186/Unknown	0.757651	0.602192	0.823645	0.464656	0.602616	1.85839	1.19212	1.27391	0.748875	0.686093	1.90447	2.65383
1.815/333.85379/Unknown	0.736688	1.93693	1.07102	0.523599	0.240938	1.09009	0.130574	2.43251	4.5	0.630435	1.12	3.27
1.613/333.86386/Unknown	1.40298	1.23343	0.89293	0.815279	0.665408	0.827201	1.30749	1.12587	1.17466	1.18933	0.918619	1.02139
9.263/334.17743/Unknown	1.56369	1.01269	0.612561	0.617464	0.54347	1.08141	1.19207	1.6378	0.960255	0.866551	1.1263	2.12771
1.893/334.91684/Unknown	1.64421	0.902652	1.82069	2.02072	1.55119	1.45968	3.56533	1.01766	1.09008	1.02772	0.83671	1.14068
1.848/334.91739/Unknown	1.74978	0.959245	2.13717	2.30002	1.49873	1.48231	3.914	1.72446	1.12299	1.22798	0.867942	1.0924
1.796/334.91766/Unknown	2.21741	0.892873	2.00716	1.40136	1.2576	1.37444	4.01065	1.92799	1.08167	1.33423	0.747356	1.16783
2.395/335.05377/w/o MS2:Unknown (carbon number 19); PlaSMA ID-751	0.774679	1.06098	0.595439	0.649716	0.657441	0.952486	0.675577	0.953486	0.763664	0.853756	1.83406	1.1028
9.48/335.0777/w/o MS2:2-(4a,9,10a-trihydroxy-1-methyl-5,10-dioxo-3,4-dihydro-1H-benzo[g]isochromen-3-yl)acetic acid	1.0823	1.07795	0.632392	0.912286	0.81491	1.01557	0.912452	1.14249	0.927485	0.876023	1.28603	1.10168
8.493/335.0777/w/o MS2:2-(4a,9,10a-trihydroxy-1-methyl-5,10-dioxo-3,4-dihydro-1H-benzo[g]isochromen-3-yl)acetic acid	1.0515	1.14807	0.65144	0.94141	1.24173	0.852908	0.668088	0.999695	2.1564	1.17976	2.62473	1.41733
7.152/335.09836/w/o MS2:Carpachromene	0.777276	0.82539	1.61094	0.607812	0.839898	0.713102	1.50351	0.53968	1.179	0.6392	1.3857	1.27401
7.497/335.13669/w/o MS2:9-methoxy-4,4-dimethyl-13-phenyl-6,14-dioxatetracyclo[8.4.0.0?,?.0?,?]tetradeca-1,7,9-trien-11-one	1.46199	2.25798	0.941443	1.04547	2.87801	2.51403	3.50881	1.15912	15.611	8.04206	3.80699	7.68838
10.634/335.17108/w/o MS2:methyl (1R,18R)-17-ethyl-3,13-diazapentacyclo[13.3.1.0?,??.0?,?.0??,??]nonadeca-2(10),4(9),5,7,16-pentaene-1-carboxylate	0.538507	0.485782	1.00396	0.865258	0.482443	0.562102	0.502598	0.622093	0.799664	0.825965	0.708138	1.12363
9.028/336.10858/w/o MS2:NCGC00380603-02_C15H17NO5_Benzoic acid, 4-[[tetrahydro-2-[(1E)-3-hydroxy-1-buten-1-yl]-5-oxo-3-furanyl]amino]-	1.11396	0.975157	0.866128	0.988595	0.657458	0.984825	0.72287	0.687407	0.749249	0.745533	1.44506	1.06241
11.341/336.1973/w/o MS2:Lobeline Hydrochloride	0.966018	0.790238	0.869943	0.752728	0.868723	1.08276	2.76356	1.27121	1.68144	3.46347	3.19741	1.8684
9.741/336.96539/Unknown	1.10664	0.975053	0.930351	1.19103	1.00906	0.928201	0.877585	0.7836	2.72816	4.08738	1.46863	1.57647
9.201/337.05627/w/o MS2:5-Aminoimidazole-4-carboxamide-1-beta-D-ribofuranosyl 5'-monophosphate; LC-ESI-QTOF; MS2; CE	1.19141	1.34977	0.859003	0.913703	0.641472	1.31775	0.859424	1.27317	0.632072	0.840335	1.28622	0.887409
7.807/337.05655/w/o MS2:5-Aminoimidazole-4-carboxamide-1-beta-D-ribofuranosyl 5'-monophosphate; LC-ESI-QTOF; MS2; CE	1.25701	1.33488	0.926579	0.974936	0.519548	0.874771	1.21032	1.29601	1.0315	0.934908	1.4533	0.924069
7.751/337.05655/w/o MS2:5-Aminoimidazole-4-carboxamide-1-beta-D-ribofuranosyl 5'-monophosphate; LC-ESI-QTOF; MS2; CE	1.29571	1.49393	0.977728	0.909771	0.57072	0.950162	0.89957	1.03867	1.09184	0.819388	1.57101	1.06726
8.9/337.0567/w/o MS2:5-Aminoimidazole-4-carboxamide-1-beta-D-ribofuranosyl 5'-monophosphate; LC-ESI-QTOF; MS2; CE	1.18677	1.24611	0.827141	1.09719	0.724781	1.22842	1.92386	2.7131	0.520283	0.950676	0.903891	0.65386
8.718/337.05676/w/o MS2:5-Aminoimidazole-4-carboxamide-1-beta-D-ribofuranosyl 5'-monophosphate; LC-ESI-QTOF; MS2; CE	0.884094	0.805103	0.938712	0.913693	0.467304	1.01523	0.633229	0.490348	0.587174	0.684741	1.18757	0.824019
7.966/337.05698/w/o MS2:5-Aminoimidazole-4-carboxamide-1-beta-D-ribofuranosyl 5'-monophosphate; LC-ESI-QTOF; MS2; CE	1.07319	1.22088	0.738968	0.876746	0.611404	0.92495	1.1617	1.95197	0.607728	0.757377	1.63598	0.84467
7.765/337.09323/Coumaroyl quinic acid (isomer of 758, 759); PlaSMA ID-760	1.04963	1.52895	1.08946	2.03635	0.521087	0.893733	1.1282	1.59074	1.44665	1.25994	1.30928	2.03535
8.465/337.09351/Coumaroyl quinic acid (isomer of 759, 760); PlaSMA ID-758	2.58117	2.474	0.824493	0.971739	0.625868	0.829572	1.38947	1.33275	0.653766	0.883235	2.15156	1.21332
6.458/337.11417/w/o MS2:Griseofulvic Acid	1.35866	1.15359	0.697423	1.00949	0.910766	1.15037	0.777504	1.09748	0.882588	2.12672	2.05554	0.716618
7.314/337.14108/w/o MS2:Chalcone base + 2O, 1MeO, 1Prenyl; PlaSMA ID-767	0.989022	0.66345	1.01583	1.27252	1.03979	1.04241	0.76679	0.998938	0.899055	1.67398	1.292	1.40382
9.402/337.1499/w/o MS2:NCGC00380083-01!(E)-3-[2,4-dihydroxy-5-(2-methylbut-3-en-2-yl)phenyl]-1-(4-methoxyphenyl)prop-2-en-1-one	0.573534	0.421302	0.567427	0.61592	0.66204	0.754858	0.67762	1.31172	0.76644	1.16994	0.861658	0.698524
8.647/337.15079/w/o MS2:C20H22N2O3; PlaSMA ID-769	0.962237	0.808493	1.00071	0.994289	0.633424	1.0319	0.65604	0.654459	1.10367	0.989525	0.737948	0.954022
7.212/337.15161/w/o MS2:C20H22N2O3; PlaSMA ID-769	1.43371	1.78298	1.07988	1.21423	0.962193	1.145	0.887887	0.711496	1.15609	1.61906	2.24593	1.51268
7.399/337.15198/w/o MS2:C20H22N2O3; PlaSMA ID-769	1.40296	1.47673	1.02965	1.12187	1.8251	1.89088	1.48247	0.953292	3.82751	3.75766	1.75792	2.24579
11.09/337.1871/w/o MS2:coronardine	0.836655	1.04116	0.957115	0.818713	0.906844	0.686312	1.29182	1.13278	1.64968	0.92533	1.67828	2.04956
14.429/337.20206/w/o MS2:Bavachinin A	0.946283	0.728444	2.08601	1.15017	1.1766	1.47613	0.745904	0.330585	3.35412	0.75567	1.13621	1.43258
1.67/337.82385/Unknown	0.805602	0.662492	2.84495	4.78501	1.5633	0.961999	4.61072	1.4627	0.919445	1.19594	0.375967	0.75584
7.905/338.14679/w/o MS2:MMV1198433	0.511674	0.744532	1.39526	1.16707	0.986192	1.44283	1.7114	1.54071	5.17018	2.52281	1.5424	2.87983
10.61/339.07193/w/o MS2:6,7-Dihydroxycoumarin-6-glucoside; PlaSMA ID-774	1.22258	0.937416	1.34464	1.51738	0.90789	0.740686	1.1646	0.985187	0.924348	0.965186	1.70137	0.931217
9.606/339.07233/w/o MS2:6,7-Dihydroxycoumarin-6-glucoside; PlaSMA ID-774	0.635972	0.543029	2.28912	1.2069	0.652344	1.08069	0.778042	0.658573	1.0682	0.92513	1.36947	0.668879
10.399/339.07254/w/o MS2:Aesculin	1.37778	1.00673	0.936617	1.78703	0.909956	0.7684	1.19692	1.34874	0.745495	1.31081	0.993827	1.18519
6.637/339.08337/Unknown	0.842734	0.911463	1.02215	0.786581	0.708368	0.739994	0.65958	0.411057	0.727907	0.982398	0.802439	0.635243
9.341/339.17175/w/o MS2:Yohimbic Acid; PlaSMA ID-783	0.622857	0.665284	0.87187	0.927392	0.74043	0.770944	0.633611	0.697475	0.461856	1.02447	1.25086	0.564025
8.763/339.20352/Unknown	0.75495	0.923267	1.38832	1.78351	0.64527	0.463964	1.15179	0.794643	1.94812	1.38657	0.934371	1.57527
8.961/339.20358/Unknown	0.849462	0.750269	1.09848	1.39394	1.07986	0.652871	1.11594	0.775362	1.27107	0.82574	0.409499	0.460733
8.609/339.20422/Unknown	1.07101	0.618343	1.316	2.188	0.75	0.380368	0.704403	0.264151	1.56164	1.34521	0.945043	1.56505
1.668/339.82114/Unknown	0.776466	0.662942	3.00905	5.2475	1.73716	0.983547	5.95712	1.74965	0.930498	1.12913	0.380604	0.749916
7.032/340.1041/Unknown	0.77054	0.716248	1.12901	1.04377	0.699076	1.12773	0.918518	0.658333	1.01414	0.861143	0.811007	0.969159
10.691/340.19931/Unknown	0.98627	0.78032	0.710327	0.881612	1.03017	1.0431	1.10526	1.04934	2.174	1.3597	0.436297	0.628912
2.067/340.99185/Unknown	2.1511	1.61045	1.53231	5.86926	0.9646	0.499907	0.880433	0.459496	0.370743	0.342854	0.333144	0.25928
7.413/341.08749/w/o MS2:Caffeic acid hexoside; PlaSMA ID-784	1.03717	1.08031	0.796684	0.836368	0.788129	0.88948	1.14731	1.2523	0.69898	0.68904	1.51578	1.06837
8.249/341.08771/w/o MS2:Unknown (carbon number 15); PlaSMA ID-785	1.31819	1.29191	1.0699	2.22944	1.57476	1.49449	3.4773	3.99771	0.496891	0.896227	0.611247	0.62384
7.861/341.08783/w/o MS2:Caffeic acid hexoside; PlaSMA ID-784	1.14802	1.22657	0.950935	1.21652	1.03793	1.00552	2.0568	2.53612	0.661315	0.782319	1.00701	0.969019
8.084/341.08783/w/o MS2:Caffeic acid hexoside; PlaSMA ID-784	1.02688	1.04139	0.736631	0.879207	0.973081	0.990084	2.61988	2.7674	0.469886	0.672204	1.2878	1.14563
6.891/341.08807/w/o MS2:Unknown (carbon number 15); PlaSMA ID-785	1.17469	1.36283	0.822302	0.902606	0.874996	0.891079	1.36701	1.27319	0.914652	0.804916	1.6326	1.44109
7.653/341.08807/w/o MS2:Unknown (carbon number 15); PlaSMA ID-785	0.963448	0.940104	0.71336	0.739892	1.02318	0.919355	2.12492	2.36041	0.718506	0.777537	1.59468	1.44908
8.598/341.08813/w/o MS2:Unknown (carbon number 15); PlaSMA ID-785	0.921253	0.927964	0.910757	1.38247	1.27104	0.734043	0.565794	0.772093	0.323663	0.672607	1.04635	0.786156
8.444/341.08838/w/o MS2:Unknown (carbon number 15); PlaSMA ID-785	1.18131	1.08313	1.0568	1.65553	1.80241	1.33585	5.5049	4.42609	0.274191	0.64888	0.712915	0.628339
9.998/341.10638/w/o MS2:Unknown (carbon number 12); PlaSMA ID-789	0.500931	0.500931	1.09429	0.91	1.4314	0.914634	0.716639	0.566722	2.12618	1.20092	2.41052	2.35173
9.483/341.1066/w/o MS2:Unknown (carbon number 12); PlaSMA ID-789	1.08663	1.13465	1.287	1.01802	0.727556	0.381546	0.548086	0.172362	1.95547	1.25211	2.62574	2.51713
2.032/341.1088/w/o MS2:Trehalose	0.846847	1.81982	0.934341	0.570714	1.43878	1.45773	1.10145	0.6294	0.577419	0.758065	4.10169	1.74258
1.668/341.10904/w/o MS2:2-alpha-Mannobiose	0.886415	1.86915	1.23151	1.17854	6.20354	1.41386	1.00995	0.686924	0.841195	0.701887	1.68712	1.04804
9/341.12415/w/o MS2:coniferin	0.943866	1.00174	0.841667	0.935088	0.600387	0.793251	0.679098	1.36496	0.866698	0.92189	1.21813	1.1034
1.599/341.89597/Unknown	1.65265	1.29841	1.78838	1.57127	1.03199	1.03687	1.30942	1.00228	2.21473	1.07818	0.59444	0.935625
12.807/342.03296/Unknown	0.58653	0.911072	3.26445	0.945879	1.54161	1.44224	1.53532	0.766705	2.70495	0.440631	2.6145	2.81425
6.604/342.0835/w/o MS2:DIBOA + O-Hex; PlaSMA ID-793	1.04321	1.06755	0.716128	0.756017	1.10164	1.13527	1.42382	1.48192	0.795947	1.10648	1.00534	0.74364
6.566/342.08356/w/o MS2:DIBOA + O-Hex; PlaSMA ID-793	0.928583	1.06755	0.682278	0.686237	1.18626	1.15692	1.80762	1.81725	0.825819	1.10648	1.00534	0.74364
7.014/342.08459/w/o MS2:DIBOA + O-Hex; PlaSMA ID-793	1.14426	1.2922	1.01226	1.67627	0.861434	0.810691	1.18345	1.21599	0.828721	0.836329	1.38142	1.09131
7.226/342.08762/w/o MS2:Violacein; 3-(1,2-dihydro-5-(5-hydroxy-1H-indole-3-yl)-2-oxo-3H-pyrrol-3-ylidene)-1,3-dihydro-2H-indole-2-one	1.08745	1.04903	0.939849	1.06546	0.846996	1.09901	1.12801	1.29557	1.24483	1.17328	0.99701	1.08708
6.867/343.10071/w/o MS2:Unknown (carbon number 15); PlaSMA ID-795	1.02417	1.19539	0.836417	0.915586	0.850738	0.91561	1.16546	1.11927	0.846858	0.90501	1.13653	0.978518
9.586/343.12262/w/o MS2:Lactitol	0.348466	0.593138	0.354204	0.0069734	1.54611	1.31844	0.735255	1.02919	2.1846	1.57703	2.83753	2.10834
9.254/343.13968/w/o MS2:2-[1-hydroxy-1-(4-methoxyphenyl)propan-2-yl]oxy-6-(hydroxymethyl)oxane-3,4,5-triol	0.878363	0.877193	0.849817	0.962149	0.786099	0.9962	1.0267	1.03942	1.24809	0.917118	1.4021	1.51123
8.962/343.13998/w/o MS2:2-[1-hydroxy-1-(4-methoxyphenyl)propan-2-yl]oxy-6-(hydroxymethyl)oxane-3,4,5-triol	0.779436	0.561083	0.997912	1.38483	0.73652	0.849226	0.856854	0.885968	0.993557	1.04328	1.50579	1.33644
13.441/343.15466/w/o MS2:NCGC00169598-02!1,7-bis(4-hydroxyphenyl)heptan-3-one	1.26351	1.46772	0.571549	0.564201	0.807569	1.34542	1.01823	0.719967	2.20082	5.44672	0.626475	0.498525
14.3/343.16901/w/o MS2:Formoterol	0.68315	0.858974	1.5504	0.766129	1.51381	1.10918	1.44897	0.744826	1.50251	0.525084	1.64082	1.12041
11.899/343.17645/w/o MS2:SB 205607	0.949125	1.05968	2.29125	1.2016	1.23767	1.40236	1.26911	0.738496	1.58244	0.422101	2.98285	4.21575
12.06/343.17654/w/o MS2:SB 205607	0.645259	1.11233	2.68766	1.15079	1.08476	2.02475	1.19134	0.819257	3.50832	0.519677	2.35806	5.38933
1.602/343.89297/Unknown	1.71108	1.28978	1.6517	1.30852	1.16664	1.13982	1.65542	1.15655	1.88076	1.27872	0.757543	0.957543
7.664/344.08075/w/o MS2:Guanosine cyclic monophosphate	0.885831	0.720634	0.660391	0.854096	1.03362	1.54575	1.802	1.39653	0.752742	0.981619	1.58476	1.0913
1.989/344.98627/Unknown	2.60935	1.77051	3.15827	3.51352	1.75748	1.10516	2.20453	0.830733	1.06442	1.21437	0.619224	0.85485
2.021/344.98672/Unknown	2.37196	1.60943	3.06746	4.07022	1.7565	1.10516	2.20453	0.830733	0.87437	1.03974	0.619224	0.85485
2.394/345.08301/w/o MS2:Unknown (carbon number 14); PlaSMA ID-805	0.982022	1.01058	0.845239	0.89848	0.787043	1.0266	1.04389	1.17106	0.892666	0.845984	1.46772	1.21448
9.063/345.10971/Unknown	1.06674	1.00192	0.818648	1.01668	1.51394	1.27173	1.89876	0.942453	0.58863	1.02828	1.16458	1.35992
8.971/345.11264/Unknown	1.02398	1.07827	2.25592	1.04672	1.34992	1.11947	1.6378	0.795523	1.05849	0.444488	1.05966	1.82457
8.701/345.11353/w/o MS2:aucubin	0.960328	0.806778	3.0182	1.7786	1.26553	1.21011	1.20923	0.608046	0.805754	0.394765	1.06744	1.87887
7.681/345.13202/w/o MS2:Catechin Tetramethylether	0.848706	0.529935	0.272197	0.383409	0.833771	0.883049	1.16599	1.1194	0.817832	0.642846	0.459342	0.938598
9.04/345.155/w/o MS2:[(2S,3R,4S,5S,6R)-3,4,5-trihydroxy-6-(hydroxymethyl)oxan-2-yl] (2E,6E)-8-hydroxy-2,6-dimethylocta-2,6-dienoate	0.899981	0.919686	0.839364	1.05621	0.830967	1.00299	0.954003	0.832238	1.26472	1.11871	1.49029	1.46225
9.167/345.15527/w/o MS2:[(2S,3R,4S,5S,6R)-3,4,5-trihydroxy-6-(hydroxymethyl)oxan-2-yl] (2E,6E)-8-hydroxy-2,6-dimethylocta-2,6-dienoate	0.988913	0.935463	0.94591	1.50361	0.662224	0.875442	0.693616	0.713098	1.05864	0.970204	1.49584	1.59603
8.952/345.15582/w/o MS2:[(2S,3R,4S,5S,6R)-3,4,5-trihydroxy-6-(hydroxymethyl)oxan-2-yl] (2E,6E)-8-hydroxy-2,6-dimethylocta-2,6-dienoate	0.91447	0.616729	0.943576	1.59629	0.580816	0.653176	0.775754	0.776262	1.29177	1.08192	1.69271	1.49464
10.982/345.15598/w/o MS2:[(2S,3R,4S,5S,6R)-3,4,5-trihydroxy-6-(hydroxymethyl)oxan-2-yl] (2E,6E)-8-hydroxy-2,6-dimethylocta-2,6-dienoate	1.45188	1.7364	1.6601	1.75862	0.724383	0.895636	1.7033	1.64103	1.27329	0.82236	2.80196	2.2325
14.585/345.16846/w/o MS2:Gibberellin A24; LC-ESI-QQ; MS2; CE	0.969386	0.907798	0.979609	1.01599	1.01334	1.00821	0.995122	0.966345	1.09525	1.09033	1.05309	1.06478
13.999/345.18347/Unknown	0.939436	0.837916	1.12565	1.27236	1.21552	1.07843	0.964104	0.36259	2.18716	0.713497	2.03114	1.74237
13.375/345.1842/Unknown	0.896825	0.857753	1.46761	1.10682	1.79026	1.59122	1.01325	0.585428	2.17632	0.837683	1.85909	2.37273
9.694/345.22769/w/o MS2:Unknown (carbon number 18); PlaSMA ID-808	2.47032	1.74583	1.14019	3.63708	0.28845	0.341715	1.32347	1.2334	0.902413	0.80788	0.962988	0.817855
8.236/346.11423/Unknown	0.849397	0.773121	0.890673	1.27802	1.02704	1.09863	1.4984	1.52389	0.854131	2.15743	0.956688	0.87076
2.37/347.09851/w/o MS2:NCGC00380682-01_C13H18O8_	0.655424	0.728664	0.811583	0.728884	0.685208	0.990821	0.910514	1.00283	0.842367	1.10492	1.22413	0.921897
9.237/347.12558/Unknown	1.23181	1.11035	0.983142	0.929104	0.739443	1.06775	0.93301	0.823124	1.11792	0.978625	0.777979	0.835891
7.464/347.13556/Unknown	1.80855	1.43226	1.54032	1.17141	1.30839	1.43431	2.1743	1.06846	6.79327	5.32227	2.04132	4.74065
8.771/347.17068/w/o MS2:Unknown (carbon number 16); PlaSMA ID-811	0.99851	0.682721	0.778501	1.08074	0.657458	0.823966	0.498473	0.527059	0.851689	1.00603	0.791582	0.791717
9.274/347.17093/Unknown (carbon number 16); PlaSMA ID-811	0.934227	0.826199	0.722565	1.12705	0.622686	0.694171	0.707672	0.684108	1.29733	1.14609	1.32757	1.46571
9.629/347.17139/w/o MS2:Unknown (carbon number 16); PlaSMA ID-811	1.05635	1.05021	1.17971	3.26161	0.430956	0.768897	0.771191	1.26147	1.63809	1.13658	0.534716	0.586349
9.389/347.17151/w/o MS2:Unknown (carbon number 16); PlaSMA ID-811	0.994834	1.04935	0.860277	0.856628	0.757941	0.907784	0.951566	0.909683	1.16244	1.00193	1.06225	1.33412
14/347.18066/w/o MS2:NCGC00381207-01_C20H28O5_2(5H)-Furanone, 3-[2-[(1R,4aS,5R,6R,8aS)-decahydro-6-hydroxy-5-(hydroxymethyl)-5,8a-dimethyl-2-methylene-1-naphthalenyl]acetyl]-	1.06968	0.971178	1.22439	1.15775	1.25126	1.05623	0.946105	0.358201	1.69108	0.893593	1.74639	1.46124
1.67/347.94907/Unknown	1.2226	0.816956	1.78482	2.30231	1.18243	0.876931	3.78448	1.77709	1.34842	1.2953	0.4051	0.819884
7.88/348.13055/Unknown	0.708376	0.66546	1.25864	2.30576	1.25734	0.968838	3.33304	2.88363	1.12001	1.51649	1.66286	1.36234
8.837/348.14828/Unknown	1.1727	1.01316	1.33805	6.05281	0.95122	2.07317	0.998369	1.03426	1.9	1.39286	0.632609	0.634783
8.899/349.15076/Unknown	1.13358	0.989552	1.47411	7.79791	0.823308	0.970865	1.14259	1.14722	1.51604	1.45187	0.704202	1.55126
9.524/349.18634/w/o MS2:Unknown (carbon number 16); PlaSMA ID-816	1.0204	0.974097	0.898241	0.959051	0.691674	0.798673	1.24046	0.964104	1.2439	0.908281	1.14319	1.62868
9.186/349.18683/w/o MS2:Unknown (carbon number 16); PlaSMA ID-816	1.31667	1.00674	0.72907	0.703177	0.713428	0.816567	1.52937	1.29974	1.13125	0.870656	1.23765	1.43532
9.142/349.99689/Unknown	0.704786	0.80994	1.16649	0.925101	0.791187	0.882931	1.19286	1.00522	1.14014	1.40974	0.941496	1.24019
1.655/350.96567/Unknown	0.753593	1.30459	0.88806	0.656095	0.283495	1.22564	0.249483	1.39323	3.70504	1.1295	9.31278	2.94714
7.64/351.0563/Unknown	0.247624	0.338737	3.02083	0.795833	0.561739	1.01257	0.408178	0.544426	0.205977	0.549271	0.718757	0.287014
6.95/351.11951/w/o MS2:Isoflavone base + 2O + 1MeO + 1Prenyl; PlaSMA ID-822	1.13352	1.00847	0.920362	1.11291	0.6869	0.860856	0.87111	1.19146	0.950338	0.990553	1.05662	1.17911
6.018/351.12912/w/o MS2:Unknown (carbon number 14); PlaSMA ID-823	1.76122	0.467347	0.226839	1.05894	0.825	0.726667	2.4429	1.30088	2.06475	1.27818	1.13987	1.62004
8.64/351.13/w/o MS2:Unknown (carbon number 14); PlaSMA ID-823	1.43389	0.742182	1.26205	1.18894	0.518899	0.961683	0.495958	0.598527	0.529817	0.793339	1.64178	0.663515
8.18/351.13019/w/o MS2:Unknown (carbon number 14); PlaSMA ID-823	1.47789	0.76308	1.36255	1.39472	0.598201	0.971906	0.75203	0.789037	0.591262	0.952872	1.77974	0.747945
8.143/351.1669/w/o MS2:14,15-Dehydro-16-epi-vincamine; PlaSMA ID-825	0.866955	0.701534	0.766769	0.651184	0.838199	0.957438	1.36682	1.22277	1.3817	1.60315	1.97882	2.38308
1.594/351.92496/Unknown	1.83237	1.08748	1.90583	2.25224	0.955795	0.927853	1.76978	0.868132	3.07454	1.01541	0.440703	0.81369
6.436/352.06433/Unknown	1.18309	0.845228	1.33596	1.114	0.629899	0.929478	1.80695	0.776208	2.24379	1.05626	1.12042	1.08017
6.483/352.06436/Unknown	1.27177	0.794174	1.42768	1.13345	0.587021	0.874122	1.60702	0.669251	2.24314	1.09846	1.11673	1.0816
8.195/352.10379/w/o MS2:Parfumine	1.1019	0.906742	0.868105	1.06322	0.673257	0.861585	1.12031	0.953646	1.00726	3.37642	0.660464	0.388393
10.248/352.17639/w/o MS2:Unknown (carbon number 18); PlaSMA ID-827	0.434642	0.438952	1.09298	1.84814	0.374503	1.25775	0.393594	0.245289	0.875488	0.94164	0.632993	0.491624
1.607/352.84457/Unknown	0.620636	0.509722	1.15109	1.25628	0.30198	0.782414	0.498019	0.784331	0.810292	0.83871	1.0193	2.01743
6.437/353.06699/w/o MS2:NCGC00168859-03!2-(1,5-dihydroxy-3,4-dioxonaphthalen-2-yl)-3-methoxy-5-methylbenzoic acid	1.29793	0.843292	1.50847	1.16378	0.583805	0.851967	1.81424	0.742197	2.06787	0.990396	1.13755	1.14575
8.987/353.08759/w/o MS2:Caffeoyl quinic acid (isomer of 831, 832, 834); PlaSMA ID-834	0.905507	0.925688	0.721131	1.00613	0.811913	1.09042	0.717869	1.17384	0.739239	0.726594	1.37539	1.12465
8.836/353.08768/w/o MS2:Caffeoyl quinic acid (isomer of 831, 832, 834); PlaSMA ID-834	1.17884	0.943118	0.584702	1.01887	0.819176	1.0664	0.787695	0.968027	0.814991	0.823596	1.20571	1.29909
9.474/353.08798/w/o MS2:Caffeoylquinic acid	1.04958	1.005	0.572878	0.915492	0.843965	1.10999	0.940363	1.17303	1.02218	0.793333	1.39885	1.35692
9.678/353.08804/w/o MS2:Caffeoylquinic acid	0.754116	0.548358	0.500462	0.579027	0.669691	0.930066	0.657721	1.41597	0.7846	0.754386	1.44409	1.04366
7.742/353.08813/w/o MS2:Caffeoylquinic acid	0.543847	0.576713	1.16328	0.938389	1.01562	1.35355	1.28535	0.930328	1.01835	1.18909	1.00062	0.762112
6.935/353.09888/w/o MS2:3-Caffeoylquinic acid	1.08103	0.883936	0.960675	1.05607	1.04746	1.15208	1.49751	1.39526	0.984912	1.45907	1.21084	1.05778
6.618/353.13556/w/o MS2:C21H22O5; PlaSMA ID-837	1.09694	0.654323	0.886617	1.30235	1.32426	0.744041	1.39353	1.05113	0.454629	1.82218	1.69116	1.05924
6.589/353.13596/w/o MS2:C21H22O5; PlaSMA ID-837	1.09694	0.61307	0.90948	1.30824	1.31387	0.741749	1.39353	1.05113	0.449442	1.80018	1.69116	1.22412
7.382/354.14178/Unknown	1.18192	1.20173	1.14213	1.19505	2.23917	2.39068	1.70142	0.982881	5.39144	3.77173	1.24426	2.57808
1.603/354.84164/Unknown	1.11443	0.947567	1.1173	1.2291	0.498488	0.840726	0.607965	0.828123	0.89564	1.04027	1.10823	1.56275
1.899/354.97031/Unknown	2.24219	1.2083	2.0041	1.67077	1.00291	1.17276	1.80422	1.15709	0.620206	1.05935	1.53386	0.873136
2.008/354.97083/Unknown	1.07349	0.676025	2.57083	2.17976	0.668885	0.427621	1.27035	0.526163	0.422204	0.725205	1.25394	1.41589
1.811/354.97141/Unknown	1.89671	0.963585	2.0542	1.66993	0.806048	1.25501	2.87149	2.29542	0.696543	0.885282	1.22109	0.805727
9.979/355.04932/Unknown	0.305365	0.045392	0.832327	0.812207	0.544183	0.920807	0.45548	0.539147	0.181685	0.560427	0.902356	0.349946
7.247/355.06674/w/o MS2:Coumaroyl + C6H9O8 (isomer of 843, 844, 845); PlaSMA ID-846	1.35061	1.42203	0.878727	0.926775	0.584416	0.695323	1.38102	1.49917	0.905282	0.832716	1.34239	0.986498
6.105/355.06696/w/o MS2:Coumaroyl + C6H9O8 (isomer of 843, 844, 845); PlaSMA ID-846	1.60532	1.53136	0.95306	1.01933	2.62284	9.38793	2.238	1.76392	0.867247	0.771515	1.09252	0.986449
6.837/355.06702/w/o MS2:Coumaroyl + C6H9O8 (isomer of 843, 844, 845); PlaSMA ID-846	1.15639	1.35338	0.926463	0.834634	0.656937	0.840601	1.25036	1.24939	1.40106	0.878216	1.34616	1.13726
7.05/355.06705/w/o MS2:Coumaroyl + C6H9O8 (isomer of 843, 844, 845); PlaSMA ID-846	1.07794	1.23978	0.953233	0.871152	0.816252	0.921868	1.41742	1.68953	0.936344	0.787942	1.24733	0.974398
7.137/355.06708/Coumaroyl + C6H9O8 (isomer of 844, 845, 846); PlaSMA ID-843	1.18889	1.26966	0.902665	0.934879	0.602601	0.738126	1.37993	1.74569	0.955871	0.826177	1.19421	0.985351
7.742/355.06711/w/o MS2:Coumaroyl + C6H9O8 (isomer of 843, 844, 845); PlaSMA ID-846	1.44909	1.54359	1.03675	0.926632	0.677365	0.994799	1.58853	1.5511	1.17408	0.886097	1.21649	1.04115
7.545/355.06714/w/o MS2:Coumaroyl + C6H9O8 (isomer of 843, 844, 845); PlaSMA ID-846	1.28564	1.42299	0.908231	0.820239	0.579469	0.736603	1.31442	1.45258	0.992782	0.759086	1.40763	0.943254
7.927/355.06717/w/o MS2:Coumaroyl + C6H9O8 (isomer of 843, 844, 845); PlaSMA ID-846	1.53148	1.48305	0.929558	0.999379	0.797936	0.869174	1.94623	2.11535	0.597613	0.786365	0.949786	0.669429
8.791/355.06763/w/o MS2:Coumaroyl + C6H9O8 (isomer of 843, 844, 845); PlaSMA ID-846	1.23974	1.22991	1.1062	1.05886	0.628927	0.829451	1.20489	1.08625	0.955694	0.969933	0.985457	0.912786
8.458/355.06766/w/o MS2:Coumaroyl + C6H9O8 (isomer of 843, 844, 845); PlaSMA ID-846	1.3395	1.3677	1.042	0.972185	0.671854	0.728308	1.68669	1.50934	1.0216	0.921221	1.20283	1.07419
8.953/355.10287/w/o MS2:Feruloyl Hexoside (isomer of 849); PlaSMA ID-847	1.02953	1.13242	0.743529	0.942674	0.677849	0.872136	0.791855	1.04622	0.847553	0.853199	1.12236	0.970763
9.152/355.10333/w/o MS2:Feruloyl Hexoside (isomer of 849); PlaSMA ID-847	1.19133	1.00154	0.842847	0.885365	0.6213	0.995706	0.811082	0.970581	0.682755	0.702884	1.17379	0.901047
8.783/355.10358/w/o MS2:Feruloyl Hexoside (isomer of 849); PlaSMA ID-847	0.766728	2.33426	0.85437	0.931776	0.883457	1.33961	0.867303	4.05738	0.648998	0.876878	1.77544	0.958415
8.416/355.10382/w/o MS2:Feruloyl Hexoside (isomer of 849); PlaSMA ID-847	0.954464	0.908949	0.881926	0.636997	0.96484	0.989335	0.809373	1.07433	0.584338	0.630474	4.05933	1.5599
8.227/355.10394/w/o MS2:Feruloyl Hexoside (isomer of 849); PlaSMA ID-847	1.02095	1.21572	0.807154	0.688308	1.43618	1.4062	1.04249	1.25417	1.82224	1.55638	2.5839	2.2078
7.896/355.14413/Unknown	0.557397	0.720306	1.15224	1.04778	0.907275	1.26797	1.23498	1.23605	3.78208	1.7795	1.39421	2.18668
7.689/355.16061/w/o MS2:rutamarin	0.890522	0.42496	0.283334	0.435634	1.05667	0.666543	1.09951	1.09076	0.797971	1.1709	0.963967	0.69887
1.644/355.91129/Unknown	1.16438	2.03507	0.891882	0.777758	0.284828	0.994218	0.309473	1.6095	3.55904	1.09398	3.02365	2.09797
1.559/355.91971/Unknown	1.67654	1.1691	1.47393	1.50274	0.653	0.964065	1.5892	0.991593	2.00436	0.896748	0.551684	1.09968
7.373/356.04492/Unknown	0.760302	0.789341	0.99546	0.916167	0.808935	0.747573	1.02318	0.885187	0.589952	0.68718	1.06661	0.628209
7.683/356.09848/w/o MS2:HMBOA + O-Hex; PlaSMA ID-857	0.656105	0.709831	0.80524	1.20588	0.770645	0.745375	0.472672	0.692479	0.495081	1.90909	1.25799	0.428662
9.269/356.0993/w/o MS2:HMBOA + O-Hex; PlaSMA ID-857	1.39273	1.08291	0.841056	0.980739	1.37733	1.53022	2.13489	1.81885	0.892506	1.17927	1.19352	1.33252
9.032/356.09933/w/o MS2:HMBOA + O-Hex; PlaSMA ID-857	0.719922	0.93692	0.91623	1.02582	0.719409	0.81991	0.73952	0.853702	0.559933	0.754144	1.18386	0.863463
8.25/356.09964/w/o MS2:HMBOA + O-Hex; PlaSMA ID-857	1.0106	1.21524	0.822658	0.69218	1.46222	1.40223	1.02152	1.2295	1.51709	1.4483	0.775291	0.619734
2.196/357.0101/Unknown	0.642117	0.69861	0.959168	0.836671	0.783868	1.42888	1.15548	1.67951	0.645165	1.04615	1.2329	1.09231
2.221/357.01047/Unknown	0.642117	0.69861	0.959168	0.836671	0.783868	1.42888	1.10017	1.59911	0.645165	1.04615	1.2329	1.09231
7.283/357.02182/w/o MS2:Pesticide3_Triflumuron_C15H10ClF3N2O3_Benzamide, 2-chloro-N-[[[4-(trifluoromethoxy)phenyl]amino]carbonyl]-	0.881701	0.703737	1.05787	1.08192	0.635724	1.26389	0.792657	0.899175	1.18106	1.32541	0.724502	0.874087
7.141/357.07205/Unknown	1.15267	1.23225	0.950806	0.952514	0.690124	0.77493	1.22333	1.50511	0.92658	0.830031	1.17649	0.96089
8.68/357.08273/w/o MS2:Unknown (carbon number 15); PlaSMA ID-860	0.857914	0.741612	1.09409	1.03804	0.63293	0.894334	0.47429	0.543339	0.532967	0.702119	1.00277	0.52518
8.531/357.08282/w/o MS2:Unknown (carbon number 15); PlaSMA ID-860	1.13523	1.27758	0.965602	0.894349	0.826412	0.551435	0.707128	0.849656	0.577998	1.13504	1.36608	0.594305
8.203/357.08301/w/o MS2:Unknown (carbon number 15); PlaSMA ID-860	1.52346	1.14342	1.33787	1.5119	0.841769	0.586889	0.723098	0.646478	0.65025	0.891486	1.26781	1.1541
9.822/357.11841/w/o MS2:3-[4-methoxy-2-[(2S,3R,4S,5S,6R)-3,4,5-trihydroxy-6-(hydroxymethyl)oxan-2-yl]oxyphenyl]propanoic acid	1.22095	1.00128	1.03466	1.00503	0.655777	0.745831	0.981265	0.633326	0.963272	0.775459	1.09684	0.962608
9.16/357.11917/w/o MS2:3-[4-methoxy-2-[(2S,3R,4S,5S,6R)-3,4,5-trihydroxy-6-(hydroxymethyl)oxan-2-yl]oxyphenyl]propanoic acid	1.14449	1.00126	0.849216	0.902214	0.653543	0.850522	0.931634	1.09557	0.698522	0.863073	0.985643	0.72579
7.915/357.11942/w/o MS2:3-[4-methoxy-2-[(2S,3R,4S,5S,6R)-3,4,5-trihydroxy-6-(hydroxymethyl)oxan-2-yl]oxyphenyl]propanoic acid	1.14568	1.07544	0.968615	0.809387	0.715618	1.22089	1.26918	0.939786	0.983733	0.852495	0.906425	1.05283
8.961/357.11942/w/o MS2:3-[4-methoxy-2-[(2S,3R,4S,5S,6R)-3,4,5-trihydroxy-6-(hydroxymethyl)oxan-2-yl]oxyphenyl]propanoic acid	1.09258	0.879532	0.813208	0.956981	0.69939	0.858297	0.907271	0.99645	0.790503	0.799581	1.18196	0.967794
7.695/357.134/w/o MS2:NCGC00169025-02_C20H22O6_Benzoic acid, 2-hydroxy-6-[2-hydroxy-6-(hydroxymethyl)-4-methylphenoxy]-3-(3-methyl-2-buten-1-yl)-	1.54376	1.00849	0.673321	0.678454	1.47799	1.55466	2.77572	1.87389	3.71347	5.24534	1.99191	3.1721
11.489/357.1463/w/o MS2:Lactobionic Acid	0.858427	0.57603	1.00622	1.03991	1.26337	1.26475	0.525101	1.64021	0.60401	1.13158	2.39093	1.56829
9.961/357.15601/Unknown	0.857826	0.902614	0.76719	0.550493	1.09876	0.719494	0.637159	0.960812	1.10471	1.41703	1.51982	1.38326
11.448/357.19174/Unknown	0.765781	0.926357	2.17277	7.73396	3.7991	0.992226	0.921182	1.61752	1.40489	1.57155	1.80645	1.42522
2.111/358.07767/Unknown	0.646272	0.889109	0.909033	0.9497	0.786623	0.948297	0.543286	0.905653	1.08832	1.74038	1.62314	1.53899
7.278/358.07791/Unknown	1.0106	1.44123	0.99418	1.10121	0.584097	0.574127	1.14355	1.66455	1.29778	1.29528	0.958009	0.760403
8.022/358.07794/Unknown	1.07576	1.17573	0.960982	1.07902	1.17023	1.01314	0.977571	0.971129	1.18625	1.38705	0.704549	0.639065
9.406/358.11417/Unknown	1.22292	0.960862	0.919549	3.28028	1.19819	0.999019	1.70363	1.79127	0.807248	1.87706	0.900312	0.928401
7.706/358.1142/Unknown	0.971334	0.914906	0.85064	1.50366	1.38473	0.922899	1.76524	1.85626	1.19617	1.06719	1.14139	1.10098
7.842/358.11472/Unknown	0.879287	0.990055	1.07317	1.23864	0.841826	0.998974	1.46151	0.943983	0.923735	1.04088	1.04358	0.784582
1.643/358.88522/Unknown	1.20616	0.921577	1.69091	1.7563	1.23537	0.933264	3.03501	1.34262	1.2829	1.22007	0.400581	0.860426
10.527/359.08777/Unknown	0.663914	0.655921	0.495026	1.40632	0.968456	1.6943	0.584407	1.33946	0.89128	1.094	0.998078	1.44786
7.438/359.09781/w/o MS2:Benzoic acid + 1O, 2MeO, O-Hex; PlaSMA ID-868	0.58842	0.580026	0.908841	0.924045	1.10096	1.09173	0.863562	1.06324	0.93953	0.997957	0.921733	0.807486
1.604/359.11923/w/o MS2:ROSMARINIC ACID	1.44289	1.06643	1.36745	0.937622	1.10976	0.853816	1.13902	0.516965	0.6564	0.611405	1.59392	2.00703
9.043/359.13431/w/o MS2:(2R,3R,4S,5S,6R)-2-[3-hydroxy-2-(4-hydroxy-3-methoxyphenyl)propoxy]-6-(hydroxymethyl)oxane-3,4,5-triol	1.04253	0.934436	1.02134	1.10874	0.953267	0.934059	0.88582	0.938122	1.05919	1.06488	1.57277	2.16997
7.31/359.13489/w/o MS2:7-methyl-1-[(2S,3R,4S,5S,6R)-3,4,5-trihydroxy-6-(hydroxymethyl)oxan-2-yl]oxy-1,4a,5,6,7,7a-hexahydrocyclopenta[c]pyran-4-carboxylic acid	0.778639	0.853937	0.722651	0.565988	0.724534	0.9921	1.03386	0.963561	0.522649	0.965168	1.48278	0.847595
8.208/359.13489/w/o MS2:7-methyl-1-[(2S,3R,4S,5S,6R)-3,4,5-trihydroxy-6-(hydroxymethyl)oxan-2-yl]oxy-1,4a,5,6,7,7a-hexahydrocyclopenta[c]pyran-4-carboxylic acid	0.959224	0.785036	0.708761	1.06409	0.81952	0.966194	0.910586	1.04555	0.876733	1.90293	1.14635	0.926274
14.427/359.1842/w/o MS2:Cortisone	0.856567	0.598963	2.70011	1.1536	1.0935	1.51264	0.779736	0.361785	1.65215	0.573222	2.02637	3.24949
8.986/360.0495/Unknown	0.760683	1.12752	0.652856	0.601253	0.842617	1.10329	0.524792	0.834057	0.64127	0.913651	1.01176	0.662509
1.638/360.88272/Unknown	1.15505	0.900781	1.85545	1.86238	1.14842	0.939701	2.9532	1.36434	1.44812	1.24112	0.428048	0.84031
8.001/361.02313/w/o MS2:[(6E,10Z)-6-formyl-10-(hydroxymethyl)-3-methylidene-2-oxo-3a,4,5,8,9,11a-hexahydrocyclodeca[b]furan-4-yl] 3-methylbutanoate	0.817259	0.908629	1.07979	1.02394	0.637146	0.814016	0.62953	0.715436	0.697974	0.741375	1.62382	0.819416
8.677/361.06778/Unknown	0.945678	0.542254	1.27189	1.03662	0.548876	0.990254	0.438805	0.482729	0.420374	0.341946	0.693783	0.926762
7.17/361.07043/Unknown	1.04668	1.16273	0.73183	1.08935	0.35279	0.750239	0.617729	1.03753	1.01503	1.2505	1.09895	0.908735
8.825/361.15021/w/o MS2:Unknown (carbon number 16); PlaSMA ID-875	1.19871	0.831179	1.18329	1.18735	0.759704	0.682994	1.21569	0.939309	1.18953	1.16195	1.21041	1.36
9.249/361.15024/w/o MS2:Unknown (carbon number 16); PlaSMA ID-875	1.12634	0.94767	0.955628	1.54721	1.15757	1.38015	0.910381	1.10244	1.07845	0.874965	1.63713	1.81287
7.936/361.15073/w/o MS2:Unknown (carbon number 16); PlaSMA ID-875	1.0904	0.827169	0.821441	1.40099	0.895482	1.04062	1.38065	1.26037	1.1237	1.26238	1.92513	1.83738
8.186/361.15091/w/o MS2:Unknown (carbon number 16); PlaSMA ID-875	1.07587	0.868157	1.15568	1.04934	0.831587	0.95268	1.12714	1.12459	1.07958	1.2008	1.94345	1.67833
11.071/361.18649/Unknown	0.548139	0.776637	1.89426	5.64115	1.95869	0.721745	1.06411	1.68165	1.32547	1.59434	1.51323	1.59788
14.68/361.19955/w/o MS2:CORTISOL	1.35819	1.4931	1.05279	1.24458	1.27172	1.35737	1.25423	1.22048	1.47357	1.04339	2.15192	3.44992
6.426/362.10925/Unknown	1.60018	1.03374	0.899797	1.03065	1.25017	0.946757	1.79644	1.51885	1.16521	1.48595	1.02039	0.787427
13.489/362.2912/Unknown	1.13718	0.957566	0.8536	1.20448	1.08064	1.30019	2.24738	2.38055	1.327	1.39087	1.41146	1.55022
1.635/362.89807/Unknown	1.04953	0.822403	0.583331	0.568893	0.372316	0.982506	0.52653	0.652763	0.318584	0.179499	3.83443	2.3583
1.998/362.99664/Unknown	2.34432	1.18058	2.94375	2.40743	0.839533	0.913171	2.47374	0.513662	1.49198	1.64392	1.19879	2.55735
1.951/362.99713/Unknown	2.69224	1.4895	1.90476	1.03802	0.792569	1.33404	3.03114	1.23742	1.87295	1.67624	1.18367	3.17486
7.981/363.16617/w/o MS2:8-benzoyl-1,5,5-trimethyl-6,15-dioxatetracyclo[9.3.1.0?,??.0?,??]pentadeca-7(12),8,10-trien-9-ol	0.832663	0.671762	0.656291	1.23606	0.658356	0.683884	0.950515	1.18053	0.625921	1.26129	2.28923	1.89775
13.087/363.21768/Unknown	1.41437	1.84023	0.757749	1.8232	5.64739	3.56716	5.9385	3.02275	2.87797	2.22821	3.36762	2.53668
7.568/364.08075/Unknown	0.78953	0.803409	1.11058	1.3631	1.155	1.04251	0.710941	0.803035	1.24325	1.44637	0.982274	1.0074
11.893/364.22815/Unknown	1.40651	1.32526	0.733051	0.827786	5.05654	5.80919	4.88562	1.78594	2.04121	3.7751	2.09573	2.08767
11.395/364.22903/Unknown	1.33559	1.17646	1.05542	0.694151	3.82171	2.74104	6.25198	2.40675	2.58716	4.90342	1.94709	1.96158
1.67/364.84274/Unknown	0.928443	0.632477	6.23698	11.035	1.81362	0.978191	5.07285	1.05521	0.795924	1.0508	0.375702	0.629512
1.792/364.84293/Unknown	0.807102	0.594163	2.34492	3.12323	1.7358	1.05862	2.66338	0.816732	1.12061	1.1394	0.456075	0.950925
1.709/364.84296/Unknown	0.928443	0.632477	2.4189	3.68879	1.57959	1.06907	3.44547	1.27037	0.795924	1.0508	0.397843	0.682563
1.631/364.8952/Unknown	1.00975	0.928067	0.565619	0.538745	0.43904	1.01413	0.515326	0.635579	0.36799	0.231389	3.56581	2.16644
7.201/365.06427/Unknown	0.690486	0.883673	0.74254	0.88381	1.20474	1.51806	1.15833	1.78929	1.37851	1.19652	1.03147	1.41508
7.024/365.14499/w/o MS2:C15H26O10; PlaSMA ID-880	1.23316	0.849738	1.08782	0.982105	1.73346	0.87874	3.31424	1.35258	2.93711	1.23918	1.16725	3.16373
9.668/365.14517/w/o MS2:C15H26O10; PlaSMA ID-880	1.0275	0.979461	0.730794	0.829735	0.610689	0.8949	0.783408	0.736172	1.14043	1.05282	1.10373	0.985304
7.669/365.14569/w/o MS2:C15H26O10; PlaSMA ID-880	1.03031	0.826991	0.804675	0.693313	1.23238	1.21681	2.51806	1.96542	2.69462	1.88602	1.19186	2.52417
8.562/365.18164/w/o MS2:Unknown (carbon number 16); PlaSMA ID-881	1.19312	1.00504	0.829745	0.909225	0.704759	0.946143	0.880949	1.16646	0.725647	0.901273	1.02324	0.821891
8.673/365.18231/w/o MS2:Unknown (carbon number 16); PlaSMA ID-881	0.88985	0.88003	1.27334	0.92795	0.651057	1.01949	0.819987	0.722495	0.749528	0.732019	1.0821	0.829523
11.699/365.21048/w/o MS2:Unknown (carbon number 24); PlaSMA ID-883	0.753603	1.16461	0.88058	0.822292	1.06442	1.23529	1.04976	1.17129	0.614277	0.544034	2.70338	1.5814
14.835/365.26959/w/o MS2:NCGC00386000-01!3-pentadecylbenzene-1,2-diol	1.67893	1.04862	1.55303	1.34117	0.754568	0.777884	0.783076	0.506681	0.797398	1.24971	0.588848	1.04054
14.522/365.26971/w/o MS2:NCGC00386000-01!3-pentadecylbenzene-1,2-diol	1.42719	1.08298	1.5527	1.36382	0.708728	0.733832	0.799128	0.478299	0.79247	1.26565	0.612951	1.05389
7.572/366.07861/Unknown	0.823313	0.786453	1.15359	1.39283	1.15819	0.944199	0.657446	0.843152	1.38531	1.31572	1.07466	1.07577
2.516/366.08322/Unknown	1.5075	1.58383	0.826275	0.862782	0.488156	0.657941	1.27838	0.846721	0.475225	0.56982	0.674556	1.03254
2.446/366.08347/Unknown	0.885007	0.90327	0.496712	0.725939	0.918577	1.25344	5.02666	2.9501	1.08784	1.0045	0.964179	0.98209
2.373/366.08383/Unknown	0.594309	0.7373	0.421909	0.506212	3.58118	5.5469	13.4563	14.0417	0.780488	1.25366	1.25885	1.0885
8.788/366.11957/Unknown	0.814699	0.832353	1.11472	1.11218	0.676262	0.918534	0.767376	0.69248	0.848009	1.08041	0.717838	0.561516
11.474/366.20728/Unknown	1.33372	1.27506	0.907166	0.710165	1.39815	1.47942	5.20464	2.31325	1.76948	2.76218	1.64157	2.604
1.575/366.75183/Unknown	0.616577	1.39031	1.0744	0.625096	0.550045	1.20023	0.377748	1.61588	3.85246	0.335587	6.72171	2.23547
1.749/366.84103/Unknown	0.951655	0.664493	2.22976	2.76761	1.49599	1.01557	2.46277	0.796014	1.28655	1.23102	0.417937	0.933239
1.695/366.84113/Unknown	0.895039	0.64918	2.70621	4.30756	1.40563	1.07183	5.93905	2.21143	0.829103	1.11402	0.395625	0.692642
1.63/366.89243/Unknown	1.2027	1.00819	0.583764	0.573365	0.409766	1.11925	0.571417	0.682917	0.341163	0.204932	3.57002	2.03125
1.906/366.92447/Unknown	1.50584	2.79633	1.20277	0.231658	0.509996	2.66659	0.918013	8.59844	5.69903	1.48544	5.65897	2.91809
2.191/366.99414/Unknown	0.373976	0.487006	0.748051	0.55808	0.665846	1.5689	0.949153	2.4322	0.471952	1.55092	1.8673	1.19175
1.887/367.02911/Unknown	2.2902	1.23269	1.1316	1.16431	1.37058	1.3402	6.28242	3.91693	1.90846	2.5318	1.29085	1.39347
9.213/367.06665/w/o MS2:NCGC00385042-01!3-hydroxy-2-[(E)-3-(4-hydroxyphenyl)prop-2-enoyl]oxy-3-methoxycarbonylpentanedioic acid	1.09001	1.13083	0.874912	1.1261	0.698011	1.00502	0.811798	1.27239	0.687233	0.753322	1.09395	0.707301
9.102/367.06674/w/o MS2:NCGC00385042-01!3-hydroxy-2-[(E)-3-(4-hydroxyphenyl)prop-2-enoyl]oxy-3-methoxycarbonylpentanedioic acid	0.961443	0.90524	0.83672	0.873911	0.865612	1.19294	1.01874	1.51835	0.575132	0.774006	0.7518	0.561833
8.591/367.0668/w/o MS2:NCGC00385042-01!3-hydroxy-2-[(E)-3-(4-hydroxyphenyl)prop-2-enoyl]oxy-3-methoxycarbonylpentanedioic acid	0.947394	0.651109	0.779058	0.865108	0.421995	0.858509	0.297759	0.738909	0.515102	0.567733	1.34399	0.68732
9.399/367.06689/w/o MS2:NCGC00385042-01!3-hydroxy-2-[(E)-3-(4-hydroxyphenyl)prop-2-enoyl]oxy-3-methoxycarbonylpentanedioic acid	1.35298	1.34715	0.92761	0.950109	0.736095	1.09264	0.615611	1.09307	0.931436	0.878151	1.13649	0.932097
9.814/367.06699/w/o MS2:NCGC00385042-01!3-hydroxy-2-[(E)-3-(4-hydroxyphenyl)prop-2-enoyl]oxy-3-methoxycarbonylpentanedioic acid	0.913136	0.764681	0.764604	0.651746	0.47893	0.843052	0.6343	1.28393	0.61745	0.738255	1.40637	0.706628
8.979/367.06705/w/o MS2:NCGC00385042-01!3-hydroxy-2-[(E)-3-(4-hydroxyphenyl)prop-2-enoyl]oxy-3-methoxycarbonylpentanedioic acid	0.940853	0.959887	0.924666	1.10678	0.728767	1.0967	0.61681	1.2154	0.516516	0.882353	1.17635	0.774101
9.581/367.06729/w/o MS2:NCGC00385042-01!3-hydroxy-2-[(E)-3-(4-hydroxyphenyl)prop-2-enoyl]oxy-3-methoxycarbonylpentanedioic acid	1.10649	1.14331	0.816639	0.880251	0.585843	1.00968	0.636413	1.17892	0.837222	0.77073	1.32632	0.87362
9.448/367.06738/w/o MS2:NCGC00385042-01!3-hydroxy-2-[(E)-3-(4-hydroxyphenyl)prop-2-enoyl]oxy-3-methoxycarbonylpentanedioic acid	0.966992	1.14301	0.862395	0.890843	0.843333	1.25206	0.447207	1.10199	0.931436	0.772918	1.13649	0.932097
8.818/367.06747/w/o MS2:NCGC00385042-01!3-hydroxy-2-[(E)-3-(4-hydroxyphenyl)prop-2-enoyl]oxy-3-methoxycarbonylpentanedioic acid	0.806208	0.82938	0.907515	0.968391	0.537313	1.00199	0.492312	0.818275	1.05653	0.967112	0.882281	0.746168
8.053/367.10327/(1R,3R,4S,5R)-1,3,4-trihydroxy-5-[(E)-3-(4-hydroxy-3-methoxyphenyl)prop-2-enoyl]oxycyclohexane-1-carboxylic acid	1.50783	2.24436	0.826604	0.851328	0.608497	0.94746	0.684236	0.442583	1.30842	1.14546	4.13085	2.03867
10.552/367.13974/w/o MS2:(1R,2E,8S,10R,11S)-10,11-dihydroxy-6-(methoxymethyl)-1,10-dimethyl-5-oxo-4,14-dioxatricyclo[9.2.1.0?,?]tetradeca-2,6-dien-8-yl acetate	0.737449	0.995855	1.01251	0.785442	0.727966	1.08296	1.07918	0.668068	0.315156	0.44815	2.9906	0.89997
9.359/367.14047/w/o MS2:(1R,2E,8S,10R,11S)-10,11-dihydroxy-6-(methoxymethyl)-1,10-dimethyl-5-oxo-4,14-dioxatricyclo[9.2.1.0?,?]tetradeca-2,6-dien-8-yl acetate	1.01325	0.745695	0.590562	0.799973	1.42491	0.820195	1.69963	1.31383	0.935707	1.30734	1.02731	0.653265
8.586/368.09851/w/o MS2:Unknown (carbon number 16); PlaSMA ID-894	0.645783	0.52277	0.640646	1.07016	0.867472	0.89408	0.932401	1.83254	0.463768	1.21449	1.60172	0.62808
1.576/368.74951/Unknown	0.559018	1.34131	1.04849	0.557838	0.522833	1.15384	0.352551	1.51288	3.2093	0.867442	3.80661	1.22149
1.611/368.85767/Unknown	0.493086	0.42191	1.07208	1.25577	0.517586	1.51264	0.870405	0.872732	1.42815	1.00197	1.19683	1.61689
2.287/369.00555/Unknown	1.65624	1.4266	1.00166	1.52765	0.806621	1.14501	1.15448	1.00452	1.01281	0.993752	1.08447	1.01869
2.234/369.00665/Unknown	1.52212	1.35646	1.01405	1.54655	0.818909	1.17246	1.16545	1.08237	1.0225	1.00921	1.08447	1.01869
1.639/369.00998/Unknown	2.22082	1.58993	0.997636	0.951931	0.587313	0.765163	1.2851	1.28821	1.9879	1.38739	0.53974	1.11429
7.274/369.04645/Unknown	1.12552	1.09747	1.02043	1.01974	0.720925	0.949142	1.05701	0.927049	1.07633	0.815553	0.907247	0.965553
8.055/369.08286/w/o MS2:fraxin	1.07428	1.53401	1.06412	0.935285	0.814465	1.07263	1.43352	1.6977	0.961322	0.832325	1.55703	1.06121
8.196/369.08289/w/o MS2:NCGC00169184-02!7-hydroxy-6-methoxy-8-[(2S,3R,4S,5S,6R)-3,4,5-trihydroxy-6-(hydroxymethyl)oxan-2-yl]oxychromen-2-one	1.19855	1.53231	1.13878	1.13833	0.75811	0.969435	1.37154	1.75596	0.86187	0.855572	1.2627	0.904196
7.838/369.11942/Unknown	1.14399	1.09449	0.917174	1.11468	0.693877	0.944148	1.15253	1.29197	0.951132	0.933029	1.22202	1.20825
9.733/369.11954/Unknown	0.563183	0.547995	0.631579	0.913204	0.866336	0.656299	0.842682	0.781387	0.447579	0.625146	1.40086	0.486404
7.511/369.12451/Unknown	1.0196	1.62226	0.865946	0.81405	1.53125	1.48664	2.2532	1.01113	7.29242	4.83939	2.42483	4.44729
8.831/369.15567/Unknown	1.20921	0.773484	0.441114	0.579045	0.689492	0.569413	0.535064	0.573177	1.21562	1.24479	0.920356	1.09085
9.05/369.17673/w/o MS2:8-hydroxy-6-methoxy-7-[(2S,3R,4S,5S,6R)-3,4,5-trihydroxy-6-(hydroxymethyl)oxan-2-yl]oxychromen-2-one	0.699778	0.540247	0.443973	0.372657	1.52775	0.765337	2.11946	1.30285	0.317166	0.915439	1.35719	0.469035
7.078/369.17682/w/o MS2:8-hydroxy-6-methoxy-7-[(2S,3R,4S,5S,6R)-3,4,5-trihydroxy-6-(hydroxymethyl)oxan-2-yl]oxychromen-2-one	0.972129	0.701105	1.37198	0.978663	1.48265	0.898309	2.87081	1.97542	1.44604	1.05899	1.37002	2.01518
1.615/369.74487/Unknown	0.64645	0.525936	2.60021	2.65373	2.00605	1.23048	4.51741	1.2975	0.655264	1.0277	0.457791	0.742545
1.637/369.84131/Unknown	1.76648	1.42886	0.701183	0.670283	0.470072	0.844132	0.903388	0.906777	0.805693	0.803212	1.52283	1.42599
1.905/369.89828/Unknown	1.23188	1.38804	1.90202	0.96143	0.8257	1.5326	1.2747	1.75314	3.9533	1.07805	0.509574	2.92447
1.852/369.89835/Unknown	1.46205	1.40347	1.89301	1.10665	0.67075	1.4309	1.15529	2.66928	4.92648	1.43136	0.482916	2.49431
1.967/369.8988/Unknown	1.01407	1.07782	2.68369	2.19995	0.744556	0.771251	0.953058	0.259398	3.10304	0.825414	0.514056	3.0261
7.84/370.06326/Unknown	0.873147	1.09226	1.27764	1.8059	3.25	1	0.00563645	0.00563645	0.00180451	2.06278	1.11454	0.232966
8.447/370.07767/w/o MS2:Pesticide6_Diniconazole_C15H17Cl2N3O_(1E)-1-(2,4-Dichlorphenyl)-4,4-dimethyl-2-(1H-1,2,4-triazol-1-yl)pent-1-en-3-ol	1.21253	0.961399	0.945258	1.05068	0.733505	0.775372	0.793601	0.902097	0.926062	0.854575	1.24875	0.840738
12.812/371.06436/w/o MS2:(4R,8S)-17-chloro-2,18-dimethoxy-7,9,13-trioxapentacyclo[10.8.0.0?,??.0?,?.0??,??]icosa-1(12),2,5,10,14,16,18-heptaen-20-one	0.92893	0.970213	2.65434	1.23983	0.851488	1.12829	1.41185	0.976772	1.62146	0.706257	2.04541	1.8081
8.645/371.09808/w/o MS2:NCGC00180738-02!(E)-3-[2-[(2S,3R,4S,5S,6R)-3,4,5-trihydroxy-6-(hydroxymethyl)oxan-2-yl]oxyphenyl]prop-2-enoic acid	0.897479	0.787214	1.09523	1.57792	1.20085	1.35538	1.25328	1.47613	0.474011	0.698064	0.841954	0.819538
7.466/371.0983/w/o MS2:(2S,3S,4S,5R,6R)-6-(3-benzoyloxy-2-hydroxypropoxy)-3,4,5-trihydroxyoxane-2-carboxylic acid	0.982632	1.03628	1.00462	1.08787	0.845519	1.06376	0.883979	0.744773	1.09285	0.900518	1.12427	1.25194
8.823/371.0983/w/o MS2:(2S,3S,4S,5R,6R)-6-(3-benzoyloxy-2-hydroxypropoxy)-3,4,5-trihydroxyoxane-2-carboxylic acid	0.894047	0.822143	0.969475	1.04038	0.746842	0.993214	0.884126	0.882677	0.849807	1.24395	0.885435	0.673827
8.133/371.0983/w/o MS2:(2S,3S,4S,5R,6R)-6-(3-benzoyloxy-2-hydroxypropoxy)-3,4,5-trihydroxyoxane-2-carboxylic acid	0.846513	0.920835	0.944692	1.05089	0.853274	1.04588	0.9448	0.994641	0.944364	0.910986	1.05149	1.24923
7.8/371.09836/w/o MS2:NCGC00180738-02!(E)-3-[2-[(2S,3R,4S,5S,6R)-3,4,5-trihydroxy-6-(hydroxymethyl)oxan-2-yl]oxyphenyl]prop-2-enoic acid	1.06209	1.13056	0.90737	1.02488	0.882492	1.055	1.0523	0.957696	1.14302	0.898241	1.24884	1.45882
8.514/371.09845/w/o MS2:(2S,3S,4S,5R,6R)-6-(3-benzoyloxy-2-hydroxypropoxy)-3,4,5-trihydroxyoxane-2-carboxylic acid	0.893173	0.991856	1.24663	2.27721	1.27511	1.30546	1.57767	1.65091	0.534556	0.641249	0.836053	0.912991
7.16/371.09894/NCGC00180738-02!(E)-3-[2-[(2S,3R,4S,5S,6R)-3,4,5-trihydroxy-6-(hydroxymethyl)oxan-2-yl]oxyphenyl]prop-2-enoic acid	1.26205	1.35853	0.838455	1.26303	1.20979	1.69397	1.23683	1.10525	0.947751	1.00266	1.42322	0.666089
11.178/371.11353/w/o MS2:Quercetin Pentamethyl Ether	1.23994	1.24687	1.23831	1.12617	0.808589	1.00536	0.706295	1.00581	0.875746	0.917931	1.29628	1.217
1.687/371.11948/w/o MS2:Nephroarctin	0.501495	0.37483	0.692998	0.375982	0.395455	1.5703	1.23611	1.20501	0.658451	0.383803	10.0205	7.88852
9.019/371.13461/w/o MS2:syringin	1.02005	0.979912	0.919198	1.00132	0.62709	0.963804	0.712469	0.738661	0.896106	0.928896	0.691176	0.767254
10.097/371.13492/w/o MS2:syringin	0.556247	1.07519	1.19397	0.763009	0.732888	0.926983	1.1106	0.799434	0.398338	0.570972	2.17571	0.935519
8.735/371.13547/w/o MS2:syringin	0.967855	0.889833	0.73765	0.875655	1.85292	0.874935	1.96389	1.65884	1.12413	1.39198	1.01416	0.901325
7.382/371.13992/w/o MS2:syringin	0.976498	1.12221	0.953506	0.831066	1.80255	2.27894	1.46838	0.982909	5.06074	4.54042	1.4123	2.28085
9.735/371.17105/Unknown	0.87094	0.648801	0.758762	1.18904	0.644314	0.6239	0.824477	0.991781	1.19558	0.851426	1.63706	1.88167
11.779/371.17105/Unknown	0.963788	0.718663	1.14591	1.19217	0.665663	0.813253	1.02963	0.824691	2.08108	1.10647	4.08414	4.48867
13.583/371.19067/Unknown	0.823626	1.01887	1.69204	1.05152	0.966654	1.02522	1.41699	0.351805	2.03298	0.656224	1.42857	1.59821
8.414/372.09375/w/o MS2:Unknown (carbon number 15); PlaSMA ID-907	1.18333	2.0244	0.776499	0.93153	0.939491	0.908126	1.05912	1.06387	1.83758	1.94899	0.316376	0.292721
9.591/372.1665/Unknown	0.98533	0.982885	0.802857	0.940952	2.14727	1.17924	1.96633	0.7137	1.362	0.754717	1.41786	1.15987
13.973/372.20282/w/o MS2:Unknown (carbon number 18); PlaSMA ID-909	1.24084	0.908179	2.31434	2.08251	1.38974	1.19031	1.10838	0.427482	1.9864	0.984894	2.00784	1.67451
1.817/372.87347/Unknown	1.95655	0.908645	1.39486	1.60471	1.18331	1.36703	2.73676	1.35956	1.01919	1.0613	0.403108	1.06576
1.889/372.87347/Unknown	2.02973	1.086	1.52032	2.3722	1.24575	0.999688	2.57486	0.592148	0.804636	0.755541	0.429313	1.05804
1.57/372.90189/Unknown	0.765352	0.481174	1.40546	1.74366	0.208071	0.774955	0.683389	0.827303	1.06407	1.21194	0.799317	1.70096
7.343/373.11343/w/o MS2:NCGC00347404-02_C15H20O8_4-Acetyl-3-hydroxy-5-methylphenyl beta-D-glucopyranoside	1.00753	0.848698	0.71618	0.711334	0.300063	0.4765	0.808604	0.784891	0.663283	0.896769	1.03925	0.698601
9.502/373.14075/Unknown	0.486824	0.339117	0.855791	1.14349	0.613336	0.550713	1.02867	1.15011	0.52604	1.02099	1.91274	1.02773
9.24/373.14099/Unknown	0.741851	0.676662	0.867054	0.888612	0.648362	0.61365	0.981099	1.0882	1.05369	1.08176	1.92452	1.01568
8.469/373.15002/w/o MS2:NCGC00385639-01_C16H24O7_	0.947348	0.669834	0.557118	0.602085	0.583665	0.563735	0.851451	1.01258	1.06167	1.32211	1.37016	1.18103
8.149/373.15039/w/o MS2:NCGC00385639-01_C16H24O7_	1.33746	0.755057	0.599206	0.887362	0.890002	0.924062	1.02598	0.891321	1.51155	0.974373	1.41041	1.70521
10.598/373.15073/w/o MS2:NCGC00385639-01_C16H24O7_	0.637705	1.06803	0.955836	0.726183	0.610116	0.736227	0.487054	0.544373	0.983576	1.11872	1.02757	1.2227
10.015/373.18661/w/o MS2:2-[2-[(Z)-pent-2-enyl]-3-[3,4,5-trihydroxy-6-(hydroxymethyl)oxan-2-yl]oxycyclopentyl]acetic acid	0.850609	0.882378	0.756056	1.0932	0.593278	0.809462	0.762743	0.811068	1.25647	0.939285	1.58879	2.18763
9.259/373.18686/w/o MS2:2-[2-[(Z)-pent-2-enyl]-3-[3,4,5-trihydroxy-6-(hydroxymethyl)oxan-2-yl]oxycyclopentyl]acetic acid	0.924107	0.726992	1.14058	3.04743	1.24422	0.913602	0.738458	1.20612	0.835864	1.13727	1.31127	1.30144
10.308/373.18689/w/o MS2:2-[2-[(Z)-pent-2-enyl]-3-[3,4,5-trihydroxy-6-(hydroxymethyl)oxan-2-yl]oxycyclopentyl]acetic acid	1.06337	0.953813	1.15635	2.03196	0.937749	1.05918	1.34617	1.12142	1.62068	1.10127	0.608999	0.539883
10.237/373.18692/w/o MS2:2-[2-[(Z)-pent-2-enyl]-3-[3,4,5-trihydroxy-6-(hydroxymethyl)oxan-2-yl]oxycyclopentyl]acetic acid	0.790266	0.765259	0.925541	1.21468	0.921853	0.839704	1.12623	0.957151	1.26624	1.06361	0.969068	1.21656
9.856/373.18701/w/o MS2:2-[2-[(Z)-pent-2-enyl]-3-[3,4,5-trihydroxy-6-(hydroxymethyl)oxan-2-yl]oxycyclopentyl]acetic acid	0.791079	0.944489	0.897752	0.790326	0.609243	0.901623	0.840378	0.749341	0.809074	0.846881	0.940579	0.948106
7.524/374.10913/Unknown	1.0239	1.09515	1.13903	1.86002	1.10069	1.21479	0.83639	0.789696	1.38291	1.27166	1.201	1.19671
1.891/374.99753/Unknown	2.85771	1.37945	1.07752	0.588916	1.08116	1.60199	3.34884	3.32558	1.03574	1.99307	1.21016	1.43026
6.036/375.05682/Unknown	0.298558	1.55065	1.909	1.75725	1.40841	0.967977	1.56641	4.74038	0.376228	0.777057	2.36462	0.681871
6.068/375.05728/Unknown	0.297529	1.5453	1.83255	1.79477	1.38767	0.948076	1.56641	4.74038	0.369802	0.783742	2.25884	0.681871
1.652/375.06995/w/o MS2:Alectorialic acid	0.784375	1.43229	0.718831	0.756268	0.985314	1.05736	0.611824	0.599347	0.565397	1.96358	2.79986	1.03014
7.675/375.09323/Unknown	1.14578	0.903793	1.11968	1.14757	1.00119	1.19593	1.27445	1.39298	0.994077	0.991609	1.21336	1.1383
7.713/375.13007/w/o MS2:RIBOFLAVIN	0.487949	0.43966	1.5695	1.02267	1.26049	0.955542	0.980507	1.01871	0.727243	0.925249	1.31291	1.02821
9.273/375.15961/w/o MS2:Unknown (carbon number 17); PlaSMA ID-925	1.0579	0.972621	0.901378	1.00306	0.356644	1.03598	0.97003	0.748827	1.65278	1.39588	1.04017	1.47673
11.331/375.16473/w/o MS2:Unknown (carbon number 17); PlaSMA ID-926	1.40786	1.24324	1.36321	1.63915	0.606065	0.548582	0.505202	0.404624	1.62511	0.98296	3.62034	5.04897
10.018/375.16595/w/o MS2:Unknown (carbon number 17); PlaSMA ID-926	0.983576	0.783315	3.49653	7.92838	0.723179	0.872363	0.975559	1.59937	1.26528	1.56796	0.656763	0.58657
9.8/375.16599/w/o MS2:Unknown (carbon number 17); PlaSMA ID-926	0.941996	0.882391	2.57378	4.82992	1.1128	0.903079	1.50223	1.50779	1.27674	1.62289	0.913542	0.772635
14.486/375.17877/w/o MS2:(1S,4aS,7S,7aS)-7-hydroxy-7-methyl-1-[(2S,3R,4S,5S,6R)-3,4,5-trihydroxy-6-(hydroxymethyl)oxan-2-yl]oxy-4a,5,6,7a-tetrahydro-1H-cyclopenta[c]pyran-4-carboxylic acid	1.005	0.803001	2.82616	1.40562	1.28252	1.09848	1.72085	0.671736	1.62312	0.615486	2.16245	1.45642
14.302/375.17935/w/o MS2:(1S,4aS,7S,7aS)-7-hydroxy-7-methyl-1-[(2S,3R,4S,5S,6R)-3,4,5-trihydroxy-6-(hydroxymethyl)oxan-2-yl]oxy-4a,5,6,7a-tetrahydro-1H-cyclopenta[c]pyran-4-carboxylic acid	0.853908	0.981656	2.53689	1.24757	1.25197	1.11238	1.57517	0.757642	2.1042	0.609473	2.16141	1.85012
10.481/375.20297/w/o MS2:Unknown (carbon number 18); PlaSMA ID-930	0.661815	0.418594	0.923598	0.506005	0.440264	1.34672	0.721832	0.628563	0.684531	0.649871	1.51899	2.04261
9.992/376.10416/Unknown	1.38698	0.87314	1.26254	1.6423	0.486005	0.716586	0.39068	0.193787	0.889689	0.814739	0.551206	0.587377
12.8/376.17642/Unknown	1.14673	1.11924	1.16582	2.35655	0.587608	1.19853	0.887551	1.15479	1.35067	1.70272	1.62247	1.83063
1.564/376.78052/Unknown	0.665344	1.462	1.23032	0.66872	0.490461	1.19229	0.364482	1.56875	6.21647	0.934118	6.87778	2.19206
7.092/377.04846/Unknown	1.46575	1.36182	0.91986	1.20862	0.510404	0.932681	1.14801	1.05663	1.02468	0.871761	0.941483	0.967329
1.667/377.08545/w/o MS2:4-hydroxy-5-[(2S,3R,4S,5S,6R)-3,4,5-trihydroxy-6-(hydroxymethyl)oxan-2-yl]oxy-1H-benzo[f][2]benzofuran-3-one	0.787206	2.19164	0.664014	0.556344	1.33759	1.57576	0.566452	0.600695	0.429255	0.530313	4.30968	1.1465
1.957/377.08566/w/o MS2:4-hydroxy-5-[(2S,3R,4S,5S,6R)-3,4,5-trihydroxy-6-(hydroxymethyl)oxan-2-yl]oxy-1H-benzo[f][2]benzofuran-3-one	0.791479	1.80207	0.512427	0.550034	0.736033	0.958496	0.339117	0.220028	0.511994	0.391293	4.4639	0.702288
9.8/377.17523/w/o MS2:(2aR,4S,6R,7R,9R,9aR)-5'-(furan-3-yl)-4,9-dihydroxy-2a-(hydroxymethyl)-7-methylspiro[1,3,4,5,5a,7,8,9-octahydronaphtho[1,8a-b]oxete-6,3'-oxolane]-2'-one	0.775968	0.641643	1.04207	1.16041	0.416833	0.98984	0.76747	0.652178	1.7873	1.51173	0.883052	1.35869
8.89/377.18185/w/o MS2:Unknown (carbon number 16); PlaSMA ID-931	1.13415	0.78409	1.31167	2.99199	1.05081	0.855237	0.768397	1.02986	1.22484	1.06716	1.09663	1.47075
9.174/377.18216/w/o MS2:Unknown (carbon number 16); PlaSMA ID-931	1.02384	0.943604	1.32688	2.65533	1.11588	1.0235	1.13413	1.45797	1.20161	1.15375	1.28144	1.20698
14.116/377.19382/w/o MS2:NCGC00380217-01_C20H28O4_4a(2H)-Phenanthrenecarboxylic acid, 7-ethenyl-1,3,4,4b,5,6,7,9,10,10a-decahydro-4b-hydroxy-1,1,7-trimethyl-9-oxo-	1.63844	1.588	1.34437	1.41239	1.21149	1.28358	1.67324	0.683442	2.29847	1.13512	2.48235	3.93375
13.621/377.19434/w/o MS2:NCGC00380217-01_C20H28O4_4a(2H)-Phenanthrenecarboxylic acid, 7-ethenyl-1,3,4,4b,5,6,7,9,10,10a-decahydro-4b-hydroxy-1,1,7-trimethyl-9-oxo-	1.09417	0.961681	1.48212	1.16226	1.40333	1.52374	1.44732	0.937975	1.4461	0.792239	1.35412	1.60746
14.019/377.19458/w/o MS2:NCGC00380217-01_C20H28O4_4a(2H)-Phenanthrenecarboxylic acid, 7-ethenyl-1,3,4,4b,5,6,7,9,10,10a-decahydro-4b-hydroxy-1,1,7-trimethyl-9-oxo-	1.10886	1.00738	1.42882	1.34747	0.856821	1.1097	1.05004	0.490195	2.60142	1.0772	1.66013	1.79453
13.375/377.19519/w/o MS2:NCGC00380217-01_C20H28O4_4a(2H)-Phenanthrenecarboxylic acid, 7-ethenyl-1,3,4,4b,5,6,7,9,10,10a-decahydro-4b-hydroxy-1,1,7-trimethyl-9-oxo-	1.19946	1.06253	1.37985	1.23597	1.54278	1.55376	1.25508	0.770025	2.21073	1.11293	1.52575	2.02204
12.73/377.19669/w/o MS2:NCGC00380217-01_C20H28O4_4a(2H)-Phenanthrenecarboxylic acid, 7-ethenyl-1,3,4,4b,5,6,7,9,10,10a-decahydro-4b-hydroxy-1,1,7-trimethyl-9-oxo-	0.871277	0.987369	0.840008	1.15928	1.50875	1.63039	1.61466	1.5938	1.37389	1.75318	1.37679	1.26861
12.949/377.19983/w/o MS2:5-[(4S,8aS)-4-acetyloxy-2,5,5,8a-tetramethyl-3-oxo-4a,6,7,8-tetrahydro-4H-naphthalen-1-yl]-3-methylpentanoic acid	1.33395	1.41651	0.881911	1.04254	1.28113	1.60939	1.52632	1.40661	0.982257	0.980591	1.06578	0.934051
2.006/377.95279/Unknown	0.941358	0.82716	1.13268	0.7042	0.697661	1.99732	4.1745	3.78645	2.82523	4.03974	3.32883	6.95828
6.584/378.06073/Unknown	0.930233	1.01914	0.598613	0.614035	1.05437	0.955801	0.984437	1.31234	0.767797	1.12924	0.948189	0.747839
8.456/379.0607/Unknown	0.997567	0.883212	0.969811	0.933333	0.528309	0.753375	0.535166	0.503035	0.812043	0.864213	0.640305	0.663952
2.41/379.07129/Unknown	0.96225	0.89794	0.815606	0.814815	0.789551	0.94952	0.975166	1.14237	0.738644	0.763724	1.51519	1.25187
1.668/379.08301/Unknown	0.758429	2.08424	0.675374	0.564731	1.29654	1.5846	0.580699	0.628625	0.428872	0.522694	4.22652	1.17315
8.902/379.16046/w/o MS2:Unknown (carbon number 16); PlaSMA ID-935	0.92804	0.960794	1.02077	1.81776	0.366461	0.406241	1.43249	1.12611	0.680861	1.04785	1.19865	0.984571
8.669/379.16116/w/o MS2:Unknown (carbon number 16); PlaSMA ID-935	1.57096	0.958341	0.78695	1.47572	0.69869	0.906568	0.653641	0.616087	0.707182	0.586425	1.0398	0.842258
9.496/379.19736/w/o MS2:NCGC00381299-01!5-hydroxy-2,2-dimethyl-7,10-bis(2-methylbut-3-en-2-yl)pyrano[3,2-g]chromen-8-one	0.966965	0.88062	0.776755	1.93022	1.1963	1.42324	1.73612	1.54409	0.783169	1.26744	1.00403	0.917171
2.105/380.01074/Unknown	2.0519	2.64271	0.704651	3.88876	2.48323	7.46341	1.63793	1.37356	1.07812	0.773438	1.88814	3.03356
9.03/380.09869/w/o MS2:C17H19NO9; PlaSMA ID-937	0.929896	0.961761	0.910557	1.15029	0.596234	0.950304	0.648428	0.614909	0.787717	1.01736	1.19681	1.05053
1.618/380.7673/Unknown	0.555833	2.3849	1.03033	0.744613	0.386561	0.971338	0.25652	2.34448	0.473938	1.84056	1.18658	0.702236
1.674/380.97009/Unknown	1	0.648147	1.88427	2.78129	1.18975	1.00383	3.03333	1.49058	0.778244	0.704955	0.330836	0.603264
8.085/380.99594/Unknown	1.00394	0.76735	0.96743	0.698807	0.519773	0.6633	1.74671	0.607374	0.405318	0.77921	1.76852	0.536428
9.572/381.08289/w/o MS2:NCGC00380391-01!2-(4a,9,10a-trihydroxy-1-methyl-5,10-dioxo-3,4-dihydro-1H-benzo[g]isochromen-3-yl)acetic acid	0.905953	1.14531	0.841026	0.961026	0.802998	1.27206	0.747484	0.987491	1.00532	0.914045	1.03912	0.846731
9.299/381.08344/w/o MS2:NCGC00380391-01!2-(4a,9,10a-trihydroxy-1-methyl-5,10-dioxo-3,4-dihydro-1H-benzo[g]isochromen-3-yl)acetic acid	0.838231	1.15227	0.827355	1.03045	0.720968	1.18684	0.704154	1.08762	0.930202	0.836708	1.04768	0.80379
7.164/381.17639/w/o MS2:Unknown (carbon number 16); PlaSMA ID-942	0.902404	1.00402	0.856486	1.02315	0.730365	0.712133	1.40756	1.16021	0.913218	1.00602	1.87093	1.18589
8.838/382.10788/w/o MS2:2-[[1-(4-nitrobenzoyl)pyrrolidine-2-carbonyl]amino]benzoic acid	1.01881	0.961237	1.88759	0.844414	0.839992	0.921016	2.39991	0.755678	1.2119	0.81566	0.779373	0.998804
1.627/382.76553/Unknown	0.544287	2.2833	1.0993	0.643932	0.227496	1.07679	0.122654	2.20397	0.433977	0.584563	6.56087	4.62609
1.561/382.93033/w/o MS2:PFAP-diPAP; C5HF12O4P	0.783933	0.467782	1.74343	1.80537	0.191802	0.768085	0.633428	0.680855	2.01962	1.03454	0.539648	1.60094
8.686/383.04947/w/o MS2:Perfluorobutane sulfonamido amine	1.02812	0.730513	1.54501	1.29449	0.875207	1.37631	0.428123	0.767854	0.451903	0.548789	0.443292	0.699821
8.74/383.04999/w/o MS2:Perfluorobutane sulfonamido amine	0.907346	0.494668	1.7429	1.52683	0.490997	1.16286	0.325729	0.40671	0.469388	0.555243	0.443292	0.730948
2.025/383.11896/w/o MS2:S-Adenosyl-homocysteine	1.55189	0.325031	0.0851871	0.747557	0.636076	1.15612	1.48944	1.33803	1.03364	2.35168	0.892689	1.20165
1.985/383.11923/w/o MS2:S-Adenosyl-homocysteine	2.41583	0.431341	0.0843843	0.707795	0.380597	1.18284	0.939799	0.996656	1.29193	1.84472	1.02509	1.27957
10.505/383.1344/w/o MS2:Unknown (carbon number 18); PlaSMA ID-948	0.659037	0.930987	1.04869	0.998773	0.770223	0.840299	1.10584	1.18069	0.571429	0.695612	1.35752	1.10052
9.034/383.13452/w/o MS2:Unknown (carbon number 18); PlaSMA ID-948	1.32915	0.90468	0.509836	0.617601	0.720741	0.840065	0.61436	0.656051	0.85278	1.34555	0.958471	0.735586
10.003/383.13483/w/o MS2:Unknown (carbon number 18); PlaSMA ID-948	1.04137	1.331	0.730655	0.941468	0.999871	0.789949	1.34115	1.37054	1	0.818182	1.0205	0.957413
8.659/383.13867/w/o MS2:Unknown (carbon number 18); PlaSMA ID-948	3.30034	1.41528	1.12466	1.954	0.566825	0.944811	0.658247	0.954029	0.928854	2.11462	1.16164	0.808219
8.829/383.17102/w/o MS2:Artesunate	0.844332	1.10406	0.873801	1.08339	0.782967	0.58486	1.1411	0.532515	0.50677	1.07394	1.06408	0.733551
7.292/384.06921/Unknown	1.17157	1.00158	1.15349	1.45537	0.692091	1.12179	0.80409	0.843707	1.40834	1.13501	0.607132	1.23323
8.655/384.09363/Unknown	0.532097	0.532032	0.711239	1.08117	0.806144	0.921439	0.486261	0.735623	0.954673	1.13063	0.861726	0.6934
1.651/384.73782/Unknown	0.746346	0.65067	1.97534	2.56078	1.72367	1.07721	3.81477	1.50297	0.630715	1.05609	0.407861	0.856279
2.061/384.98141/Unknown	1.95735	1.54714	1.79184	6.0371	0.943734	0.473189	0.881293	0.41159	0.419465	0.343538	0.356009	0.277756
7.88/385.07742/w/o MS2:NCGC00380272-01!5,8-dihydroxy-6-methoxy-7-[(2S,3R,4S,5S,6R)-3,4,5-trihydroxy-6-(hydroxymethyl)oxan-2-yl]oxychromen-2-one	1.08015	1.16841	1.12792	0.907341	0.639346	0.9483	0.879585	0.86511	1.11208	0.894272	1.00106	0.791514
8.75/385.07742/w/o MS2:NCGC00380272-01!5,8-dihydroxy-6-methoxy-7-[(2S,3R,4S,5S,6R)-3,4,5-trihydroxy-6-(hydroxymethyl)oxan-2-yl]oxychromen-2-one	1.06042	0.895814	1.2125	1.14534	0.64051	0.979775	0.719271	0.664997	0.943487	0.977904	0.786171	0.812105
7.703/385.07748/w/o MS2:NCGC00380272-01!5,8-dihydroxy-6-methoxy-7-[(2S,3R,4S,5S,6R)-3,4,5-trihydroxy-6-(hydroxymethyl)oxan-2-yl]oxychromen-2-one	1.06245	1.02239	1.01798	0.941466	0.774086	0.991378	0.921773	0.901472	0.977345	0.877197	0.990778	0.883351
7.26/385.07755/w/o MS2:NCGC00380272-01!5,8-dihydroxy-6-methoxy-7-[(2S,3R,4S,5S,6R)-3,4,5-trihydroxy-6-(hydroxymethyl)oxan-2-yl]oxychromen-2-one	1.2925	1.24334	1.10573	1.1088	0.621502	0.905788	0.874671	0.829734	1.12963	0.893426	1.03929	0.871224
8.435/385.07761/w/o MS2:NCGC00380272-01!5,8-dihydroxy-6-methoxy-7-[(2S,3R,4S,5S,6R)-3,4,5-trihydroxy-6-(hydroxymethyl)oxan-2-yl]oxychromen-2-one	1.16472	1.16971	1.07587	1.07096	0.784876	0.980594	1.29874	1.09071	0.919417	0.966773	0.977559	0.875917
8.01/385.0777/w/o MS2:NCGC00380272-01!5,8-dihydroxy-6-methoxy-7-[(2S,3R,4S,5S,6R)-3,4,5-trihydroxy-6-(hydroxymethyl)oxan-2-yl]oxychromen-2-one	1.02845	1.1078	1.10288	0.874998	0.663741	1.03213	1.00152	0.907317	1.138	0.888717	1.27855	1.02234
7.123/385.0777/w/o MS2:NCGC00380272-01!5,8-dihydroxy-6-methoxy-7-[(2S,3R,4S,5S,6R)-3,4,5-trihydroxy-6-(hydroxymethyl)oxan-2-yl]oxychromen-2-one	1.24354	1.20545	1.05405	1.09571	0.61913	0.987205	1.4358	1.5532	0.741993	0.621911	1.23048	0.844572
8.189/385.0777/w/o MS2:NCGC00380272-01!5,8-dihydroxy-6-methoxy-7-[(2S,3R,4S,5S,6R)-3,4,5-trihydroxy-6-(hydroxymethyl)oxan-2-yl]oxychromen-2-one	1.1458	1.08412	1.13683	1.15604	0.796847	0.987948	1.20646	1.13595	0.69824	0.857527	0.83465	0.654963
6.717/385.07788/w/o MS2:NCGC00380272-01!5,8-dihydroxy-6-methoxy-7-[(2S,3R,4S,5S,6R)-3,4,5-trihydroxy-6-(hydroxymethyl)oxan-2-yl]oxychromen-2-one	1.03218	1.06201	1.00293	0.947803	0.865187	1.11495	0.737351	0.743707	1.06303	0.966912	1.04688	0.885742
8.68/385.07809/w/o MS2:NCGC00380272-01!5,8-dihydroxy-6-methoxy-7-[(2S,3R,4S,5S,6R)-3,4,5-trihydroxy-6-(hydroxymethyl)oxan-2-yl]oxychromen-2-one	1.0283	0.892145	1.26042	1.09082	0.720741	0.954358	0.738333	0.732237	0.935021	0.925692	0.786562	0.830005
8.961/385.11368/w/o MS2:1-O-beta-D-Glucopyranosyl sinapate; LC-ESI-QTOF; MS2; CE	0.710045	2.20476	0.882956	1.19856	0.9366	1.46598	0.748027	2.90726	0.564823	0.658361	1.60907	1.0978
8.544/385.11371/w/o MS2:Sinapoylhexoside (isomer of 953); PlaSMA ID-955	0.832665	1.0844	0.774503	0.834184	0.908547	1.30385	0.6239	2.48871	0.497043	0.617312	2.12465	1.41158
8.225/385.11447/w/o MS2:1-O-beta-D-Glucopyranosyl sinapate; LC-ESI-QTOF; MS2; CE	1.17988	1.25378	0.857397	0.95519	1.65794	1.61106	1.32744	1.19067	3.10159	1.68908	2.34197	3.02639
10.58/385.1499/Unknown	0.746056	0.910473	1.30931	1.03032	0.856851	1.08483	1.16608	0.632587	0.999139	0.775387	1.74262	0.992616
10.335/385.15063/Unknown	0.720846	0.456964	1.92796	0.902672	1.46529	1.31891	1.86677	0.640966	0.766084	0.678532	1.69797	1.07789
9.62/385.15094/Unknown	0.766445	0.743721	1.7642	0.910041	1.65969	1.51057	1.99206	0.842012	1.40106	0.695234	1.34485	1.37426
11.294/385.18695/w/o MS2:C19H30O8; PlaSMA ID-958	0.853348	0.938501	1.26981	1.12816	0.701177	0.969529	1.3317	1.13405	0.684136	0.72655	2.1895	1.46961
7.597/385.59821/Unknown	0.564456	0.80413	1.02933	0.907333	0.953769	0.896807	0.936311	1.01725	1.06721	1.00815	1.59778	1.23293
1.652/385.90482/Unknown	1.1612	0.91719	1.86931	2.46388	1.41583	0.957522	3.78244	1.78702	1.3467	1.28143	0.350228	0.737545
10.529/386.1604/w/o MS2:C21H25NO6; PlaSMA ID-959	0.448086	0.610145	0.914278	0.921585	0.519604	0.988901	0.540467	0.393098	0.935151	1.05886	0.763502	0.625728
1.652/386.7352/Unknown	0.760921	0.650803	1.78329	2.4606	1.60326	1.13528	4.29056	1.655	0.666989	1.10082	0.377519	0.860874
2.05/386.98102/Unknown	2.00135	1.57276	1.54425	5.54148	0.951319	0.535942	0.883021	0.536229	0.407915	0.337553	0.3473	0.283219
11.295/387.02042/Unknown	0.985294	0.438971	0.775	1.38333	0.372638	0.957087	0.64021	0.738112	0.911685	0.883152	1.93826	1.81572
2.019/387.11407/w/o MS2:NCGC00169103-03_C19H18O6_Benz[3,4]anthra[1,2-b]oxirene-5,6-dione, 1a,2,3,4,5b,11,11a,11b-octahydro-10,11,11a-trihydroxy-3-methyl-	0.734663	1.18252	0.917167	0.550981	1.34475	1.56793	0.967352	0.735608	0.532787	0.82377	3.62382	1.61029
1.981/387.11432/w/o MS2:NCGC00169103-03_C19H18O6_Benz[3,4]anthra[1,2-b]oxirene-5,6-dione, 1a,2,3,4,5b,11,11a,11b-octahydro-10,11,11a-trihydroxy-3-methyl-	0.84041	1.55637	0.887885	0.48214	1.49597	1.60729	0.969033	0.800927	0.478528	0.748466	3.09045	1.39673
1.556/387.11441/w/o MS2:NCGC00169103-03_C19H18O6_Benz[3,4]anthra[1,2-b]oxirene-5,6-dione, 1a,2,3,4,5b,11,11a,11b-octahydro-10,11,11a-trihydroxy-3-methyl-	0.429712	0.438793	1.04426	0.987898	0.722455	0.936522	1.32015	0.811435	0.35293	0.496266	2.46702	0.7585
1.668/387.11487/w/o MS2:NCGC00169103-03_C19H18O6_Benz[3,4]anthra[1,2-b]oxirene-5,6-dione, 1a,2,3,4,5b,11,11a,11b-octahydro-10,11,11a-trihydroxy-3-methyl-	0.902503	2.23086	1.39386	1.31846	5.45416	1.62173	1.1283	0.697688	1.07326	1.00923	1.52882	0.98611
7.944/387.13025/w/o MS2:geniposide	1.10134	0.786723	0.844029	0.848633	1.69366	1.12966	1.82281	1.54001	0.694561	0.923067	1.22986	0.996338
12.314/387.14838/w/o MS2:Cetirizine	1.1721	1.34859	2.9199	1.20069	2.83994	2.5622	1.25696	1.01193	1.224	0.859429	1.48299	1.62812
9.936/387.16544/w/o MS2:12:4+3O fatty acyl hexoside; PlaSMA ID-967	1.1652	1.02058	1.05501	0.941827	0.986743	1.09855	1.28576	1.45218	1.1767	0.947767	1.87045	2.23466
8.573/387.16571/w/o MS2:12:4+3O fatty acyl hexoside; PlaSMA ID-967	1.07327	0.813001	0.64837	0.780106	0.701822	0.89327	0.75102	0.964851	0.909638	0.670675	1.29016	1.19844
9.162/387.16602/Unknown (carbon number 18); PlaSMA ID-965	1	0.67947	0.71511	1.04868	0.812332	0.84097	1.01814	0.947897	0.98821	0.850406	1.76012	2.05225
9.002/387.16611/w/o MS2:12:4+3O fatty acyl hexoside; PlaSMA ID-967	1.04486	1.01881	0.814765	0.996275	0.653558	0.795672	1.08479	0.899512	1.13709	1.06325	1.58173	1.65569
8.802/387.16699/w/o MS2:12:4+3O fatty acyl hexoside; PlaSMA ID-967	1.53216	0.970067	0.804392	1.09765	1.32202	1.16872	2.17309	1.39059	1.27807	1.09135	1.16159	1.20364
13.371/387.18478/w/o MS2:Pesticide4_Tebufenozide_C22H28N2O2_Benzoic acid, 3,5-dimethyl-, 1-(1,1-dimethylethyl)-2-(4-ethylbenzoyl)hydrazide	0.762251	0.763555	2.41342	1.06907	1.19172	1.23281	1.93406	0.539863	1.21234	0.545285	2.60687	1.3807
1.606/387.80518/Unknown	0.890029	0.409091	5.38617	7.01729	4.83962	1.64654	6.21231	0.690021	1.19719	1.13463	0.445686	0.671715
6.599/388.08841/w/o MS2:Unknown (carbon number 15); PlaSMA ID-970	0.982797	0.973905	0.679992	0.805269	1.12154	0.987304	1.46668	1.44912	0.783871	1.10216	1.12203	0.777326
8.077/388.08868/w/o MS2:Unknown (carbon number 15); PlaSMA ID-970	1.11198	1.15891	1.01494	1.10128	1.07755	1.28509	0.894112	0.911544	1.06471	1.15051	0.78939	0.797601
6.565/388.08945/w/o MS2:Unknown (carbon number 15); PlaSMA ID-970	1.03702	1.02764	0.742509	0.77814	1.20506	1.09363	1.40203	1.47523	0.817193	1.10216	1.13235	0.784473
6.05/388.11887/Unknown	1.25192	1.61447	2.92506	1.3385	0.791009	0.901771	1.19058	0.71043	0.998758	0.368057	1.3089	1.63195
1.657/388.73166/Unknown	0.746367	0.69139	1.86549	2.56205	1.63008	1.08593	4.12023	1.28935	0.597181	1.10144	0.41383	0.836361
9.479/389.06424/Unknown	0.903102	1.07337	0.636442	0.873404	0.874115	1.26141	0.717786	1.03141	0.97416	0.890612	1.1872	1.20048
7.379/389.12335/w/o MS2:NCGC00180657-03!(3S,6R,6aS,7S)-6,6a,7,8-tetrahydroxy-3-methyl-3,4,5,6,7,12a-hexahydro-2H-benzo[a]anthracene-1,12-dione	0.947026	1.16614	1.02293	0.937219	1.60564	2.34339	1.22304	1.27165	5.24754	2.38986	1.93765	2.5377
8.739/389.14487/w/o MS2:methyl (1S)-7-hydroxy-7-methyl-1-[(2S,3R,4S,5S,6R)-3,4,5-trihydroxy-6-(hydroxymethyl)oxan-2-yl]oxy-4a,5,6,7a-tetrahydro-1H-cyclopenta[c]pyran-4-carboxylate	1.01489	0.866005	0.849808	0.864683	0.611103	0.810264	0.41618	0.420194	0.618402	0.645521	1.15618	0.962697
9.387/389.14514/w/o MS2:Loganin; PlaSMA ID-973	0.667564	0.571736	1.53517	1.1896	0.83413	0.883478	0.926569	1.69292	0.873623	0.71239	1.63438	1.54783
8.808/389.14526/w/o MS2:methyl (1S)-7-hydroxy-7-methyl-1-[(2S,3R,4S,5S,6R)-3,4,5-trihydroxy-6-(hydroxymethyl)oxan-2-yl]oxy-4a,5,6,7a-tetrahydro-1H-cyclopenta[c]pyran-4-carboxylate	0.743652	0.689941	0.90896	1.10541	0.659429	0.804638	0.481039	0.598394	0.755033	0.820527	1.65135	1.57209
9.163/389.14566/w/o MS2:Loganin; PlaSMA ID-973	0.187256	0.0218911	1.1405	0.640881	0.601525	1.37067	0.54	0.497105	1.07297	0.908348	1.67406	1.55542
9.342/389.1644/w/o MS2:4-(carboxymethyl)-3-ethenyl-2-[3,4,5-trihydroxy-6-(hydroxymethyl)oxan-2-yl]oxy-3,4-dihydro-2H-pyran-5-carboxylic acid	0.574056	0.663409	0.827256	0.75264	0.293165	0.00338919	0.207251	0.797297	0.374844	0.950713	1.30014	0.309738
10.03/389.18137/w/o MS2:C18H30O9; PlaSMA ID-974	0.941954	0.857825	1.23949	3.19962	0.684601	0.635507	0.881419	0.887768	1.04402	1.11467	0.885396	0.725828
12.67/389.20007/Unknown	1.4431	1.74178	1.26124	1.28379	1.12727	0.940173	1.66308	0.376876	1.70961	0.898029	4.78541	4.70838
7.555/389.20395/w/o MS2:3-[3-[(2E)-3,7-dimethylocta-2,6-dienyl]-4-hydroxyphenyl]-7-hydroxychromen-4-one	0.937493	0.682844	0.937398	1.04559	0.608342	1.11496	0.632494	0.632343	1.22188	1.09547	1.03774	1.24684
1.604/389.8031/Unknown	1.08534	0.628606	4.91579	8.84211	4.88271	1.77383	5.6477	0.457588	1.07611	1.11353	0.424023	0.625635
7.282/390.13367/Unknown	1.14997	0.924509	2.84322	1.24839	1.27301	1.38414	1.72973	0.878377	1.64691	0.522082	1.07883	2.15558
11.316/390.21341/Unknown	1.69038	1.43371	1.14395	1.09603	1.51623	1.55507	1.30286	1.0168	0.804925	0.613181	2.24813	2.66201
1.574/390.80481/Unknown	0.973548	0.927545	0.799328	1.07201	1.08844	1.12886	1.4255	1.82148	0.412126	1.36165	1.08896	0.767422
2.007/390.90103/Unknown	0.793548	0.316846	0.372136	0.0531622	0.337703	6.70163	0.516129	32.9919	0.689796	0.35102	1.67249	0.83345
8.226/391.08057/w/o MS2:Bisanhydrorutilantinone	0.80007	1.07854	0.722672	0.581474	1.44127	1.42574	0.94295	1.08867	1.95275	1.55957	2.96098	2.45374
7.565/391.09985/Unknown	0.867806	0.797559	1.22805	1.27889	1.3564	1.2306	0.865679	0.714733	1.64598	2.05622	1.10955	1.15741
8.104/391.12473/w/o MS2:Unknown (carbon number 16); PlaSMA ID-975	0.568358	0.477214	0.739756	0.904762	0.624849	0.764167	0.792235	0.555294	0.425403	0.851573	1.45531	0.789818
10.274/391.16061/w/o MS2:C17H28O10; PlaSMA ID-978	0.912597	0.736395	1.05154	0.655729	0.291335	0.861017	0.475398	1.02634	4.50231	0.94732	1.12172	4.78179
8.953/391.16086/w/o MS2:C17H28O10; PlaSMA ID-978	0.809309	0.785106	0.992945	1.77381	0.772648	0.948509	0.82302	0.956279	0.779897	0.688174	1.73448	1.77496
10.54/391.16095/w/o MS2:C17H28O10; PlaSMA ID-978	1.41611	1.19336	0.759377	0.888456	0.552757	0.847524	0.802188	0.92874	2.01773	1.54362	1.53767	1.31624
8.753/391.16107/w/o MS2:C17H28O10; PlaSMA ID-978	1.10529	0.63624	0.798566	1.08234	0.572238	0.786009	0.387395	0.398476	0.639495	0.854025	0.758956	0.782839
9.55/391.16187/w/o MS2:C17H28O10; PlaSMA ID-978	1.13833	0.615068	0.757531	1.22164	0.706705	0.544799	1.07511	0.961463	1.05976	0.865532	1.72081	1.30359
9.312/391.1972/w/o MS2:NCGC00385677-01!3-[(2E)-3,7-dimethylocta-2,6-dienyl]-2,4-dihydroxy-6-[(E)-2-phenylethenyl]benzoic acid	0.899547	0.779758	1.07121	1.22824	0.643579	1.3882	0.84363	0.790402	0.913533	0.746236	0.998802	1.66958
8.786/391.19742/w/o MS2:NCGC00385677-01!3-[(2E)-3,7-dimethylocta-2,6-dienyl]-2,4-dihydroxy-6-[(E)-2-phenylethenyl]benzoic acid	2.51355	1.37691	0.883584	1.34082	0.651575	0.892112	0.669029	0.748405	0.826552	0.938972	0.962528	0.900073
9.023/391.19766/w/o MS2:NCGC00385677-01!3-[(2E)-3,7-dimethylocta-2,6-dienyl]-2,4-dihydroxy-6-[(E)-2-phenylethenyl]benzoic acid	1.17514	0.859679	1.32728	2.44898	0.612485	1.59951	0.729768	0.779767	0.962675	0.884985	0.625528	1.10004
9.136/391.19836/w/o MS2:NCGC00385677-01!3-[(2E)-3,7-dimethylocta-2,6-dienyl]-2,4-dihydroxy-6-[(E)-2-phenylethenyl]benzoic acid	1.10287	0.970314	0.805039	1.07426	0.699471	1.0699	0.735347	0.877004	1.02443	0.960133	1.31205	1.55511
8.199/392.13834/Unknown	1.1828	0.88172	1.07203	1.09958	0.76055	0.734479	0.587511	0.432695	0.998398	1.11173	0.645649	0.703972
7.33/392.14948/Unknown	0.771869	0.542849	1.06333	2.50873	0.642473	2.56521	0.628659	1.34719	1.24427	1.76849	0.834565	3.82696
9.646/392.19781/Unknown	0.727725	0.653022	0.795585	0.783764	0.656677	0.789978	0.644891	0.725547	0.673348	0.97513	1.28305	0.884989
1.619/392.69983/Unknown	0.671441	1.57885	0.656341	0.476721	0.304352	1.10989	0.219541	1.43845	1.13084	0.443925	15.7841	3.39773
1.565/392.80313/Unknown	0.973839	0.659908	0.774379	1.07266	1.52329	1.07166	2.8545	2.06261	0.390399	1.36547	1.17395	0.753267
1.805/392.92639/Unknown	1.4674	0.861304	1.57443	1.41459	0.88336	0.99655	1.45806	0.845968	0.925359	0.919231	0.907179	1.04393
9.609/392.99213/Unknown	1.0347	1.32808	1.96744	0.846512	0.676928	1.06032	0.703936	0.646344	0.797777	0.822128	1.37588	0.669745
8.224/393.07794/w/o MS2:Hexsose + C5H10O3, 1phosphate; PlaSMA ID-986	0.875498	1.10573	0.818416	0.61476	1.42225	1.35236	0.94953	0.990104	1.58499	1.51991	1.48382	1.26942
7.792/393.14059/w/o MS2:NCGC00160168-03!5,9,10-trihydroxy-2,2-dimethyl-12-(2-methylbut-3-en-2-yl)pyrano[3,2-b]xanthen-6-one	2.18222	0.364146	0.197632	1.10745	0.821786	0.99	2.13178	1.50517	2.46234	2.18961	1.24638	1.96687
9.481/393.17624/w/o MS2:C17H30O10; PlaSMA ID-988	0.870229	0.771538	1.00928	1.29729	0.763168	0.679569	0.909499	0.712189	0.949698	0.674547	1.11645	1.15132
9.184/393.17627/w/o MS2:C17H30O10; PlaSMA ID-988	1.23057	0.863689	0.882005	1.01208	0.74823	0.84197	1.44547	1.3301	1.12013	0.777361	1.2893	1.51058
10.19/393.21234/w/o MS2:Bixin	1.04278	1.04067	0.760277	0.870643	0.754767	0.964325	1.02394	1.00837	1.04264	1.17532	1.18373	1.52013
9.098/393.21307/w/o MS2:Bixin	1.38271	1.40068	1.30822	2.47357	1.04408	1.53004	0.833972	0.948091	0.933319	0.826758	0.794603	0.909115
9.312/393.2132/w/o MS2:Bixin	1.04974	1.09222	0.93363	0.854143	0.630306	0.943319	0.852334	0.807712	0.920434	0.872707	0.975129	0.9977
9.595/393.21362/w/o MS2:Bixin	1.16629	1.27607	1.06819	0.965122	0.729341	0.899416	0.923545	0.947003	1.06358	0.97263	0.938996	1.11853
10.996/393.21857/Unknown	0.476701	0.406186	1.03255	0.840762	0.422119	0.820312	3.68899	2.59591	1.57471	1.92241	1.76746	3.87001
1.618/394.69763/Unknown	0.726333	1.68448	0.635767	0.490589	0.294867	1.04613	0.255826	1.39447	1.68784	0.580762	19.0625	3.38839
1.625/394.76611/Unknown	0.659166	0.377058	5.34387	8.99605	3.77131	1.31172	8.06931	1.0132	0.936575	1.20746	0.428125	0.714375
2.185/394.96548/Unknown	0.65841	0.648146	0.916599	1.04438	0.907622	1.30489	1.17122	1.44712	0.525796	1.00108	0.600054	0.655755
2.038/394.96552/Unknown	0.538677	0.877305	1.5016	3.23995	0.825897	0.404769	0.836919	0.387694	0.528029	0.763684	0.665506	0.43298
2.293/394.96619/Unknown	0.740306	0.649922	0.969691	1.11412	0.849786	0.890449	1.0735	0.945105	0.439315	0.708054	0.733223	0.576596
1.622/395.09622/w/o MS2:NCGC00380394-01!methyl 2-(4a,6,10a-trihydroxy-1-methyl-5,10-dioxo-3,4-dihydro-1H-benzo[g]isochromen-3-yl)acetate	0.863556	0.627111	0.513072	0.390023	0.420508	0.934772	0.445969	0.496216	0.275392	0.130293	3.64319	2.32979
14.685/395.13815/w/o MS2:NCGC00380917-01!5,7-dihydroxy-2-(2-methylpropyl)-8-[(2S,3R,4R,5S,6R)-3,4,5-trihydroxy-6-(hydroxymethyl)oxan-2-yl]chromen-4-one	1.44774	1.50837	1.13836	1.30277	1.22387	1.34917	1.33436	1.20554	1.60862	1.16169	1.87573	3.15217
7.722/395.15613/w/o MS2:gamma-mangostin	0.36568	0.494166	0.525486	0.426563	0.430757	0.409872	1.24842	0.827143	0.501278	4.0784	1.19335	0.453345
9.182/395.19162/w/o MS2:Hexose + C10H19O2; PlaSMA ID-989	1.22997	1.18002	0.801785	1.06954	0.724328	0.791398	1.5476	1.31907	1.08477	0.892473	1.23775	1.43038
11.279/395.20499/w/o MS2:2,4-dihydroxy-5-methoxy-1'',6'',8''-trimethyldispiro[bis(oxolane)-3,2':5',7''-[3]oxatricyclo[6.3.1.0?,??]dodecane]-2''-one	1.17105	1.41195	0.888991	0.864539	1.11177	1.50041	1.33333	0.975626	0.768372	0.679027	2.28834	2.488
11.321/395.20584/w/o MS2:2,4-dihydroxy-5-methoxy-1'',6'',8''-trimethyldispiro[bis(oxolane)-3,2':5',7''-[3]oxatricyclo[6.3.1.0?,??]dodecane]-2''-one	1.17105	1.41195	1.15173	1.05044	1.11305	1.50041	1.25455	0.973796	0.868852	0.679027	2.11597	2.43729
8.199/396.09351/Unknown	1.06455	0.97358	0.823083	1.044	0.731108	0.877363	1.12415	0.96446	0.859624	2.91848	0.727178	0.460452
6.41/396.09683/Unknown	1.01039	0.727941	0.70498	0.667768	1.09191	0.836669	1.39039	1.2034	1.02726	1.75374	1.00473	0.688306
10.018/396.16605/Unknown	0.912319	0.944565	2.89935	1.41699	2.15196	1.49159	1.41662	0.674862	1.9636	1.04398	1.81888	1.42097
12.475/396.23895/Unknown	1.97307	2.18188	1.04736	2.21783	0.995769	1.05445	0.92118	0.993276	1.06027	1.06008	1.06613	0.997884
11.353/396.23972/Unknown	1.93116	2.02848	1.08188	1.95044	1.01793	0.964397	0.922766	0.936227	0.890162	0.96816	0.897374	0.894446
1.618/396.69424/Unknown	0.719213	1.71102	0.641156	0.446737	0.32176	1.09186	0.255593	1.45174	2.4	0.60625	11.8	2.41333
1.626/396.76294/Unknown	0.756098	0.392221	3.81461	6.30056	4.60703	1.52503	8.56562	1.2625	1.08441	1.30952	0.377491	0.635209
2.406/397.05414/Unknown	0.719194	1.14814	0.839472	0.756661	0.640688	1.16418	0.538107	1.21472	1.91952	0.803913	3.3027	1.71479
1.613/397.09268/w/o MS2:NCGC00380078-01!(12S,12aS,12bR)-4,9,12,12b-tetrahydroxy-2,11,12,12a-tetrahydro-1H-perylene-3,10-dione	1.01089	0.497667	0.571728	0.446466	0.377105	0.917966	0.461143	0.473385	0.28481	0.0640823	3.17899	2.33766
7.663/397.1142/w/o MS2:NCGC00168932-02_C18H22O10_5-Benzofuranpropanoic acid, 4-(beta-D-glucopyranosyloxy)-6-methoxy-	0.572304	0.65272	1.04566	0.762099	0.746606	1.04072	1.44583	0.8	0.78839	1.22095	1.03599	0.646241
2.22/397.13571/Unknown	0.982149	1.03752	0.469685	0.454226	0.702703	0.771772	0.796748	0.96206	0.554598	1.71552	0.676375	0.483819
11.695/397.22171/Unknown	1.00973	1.28142	1.03923	1.14692	0.920268	1.23581	1.0195	1.04969	0.703842	0.679842	2.48385	1.94962
8.03/399.05615/w/o MS2:methyl 2-(3,5-dichloro-2-hydroxy-6-methoxy-4-methylbenzoyl)-3,5-dihydroxybenzoate	1.01546	1.30436	0.902115	0.992513	0.86057	0.913171	1.1089	1.0987	0.778453	1.06239	0.892195	0.523766
8.712/399.09329/w/o MS2:5-hydroxy-6,8-dimethoxy-7-[(2S,3R,4S,5S,6R)-3,4,5-trihydroxy-6-(hydroxymethyl)oxan-2-yl]oxychromen-2-one	0.887424	0.755739	1.19269	0.941382	0.654176	0.965119	0.654803	0.750534	0.74615	0.919978	0.787397	0.661152
9.036/399.09332/w/o MS2:5-hydroxy-6,8-dimethoxy-7-[(2S,3R,4S,5S,6R)-3,4,5-trihydroxy-6-(hydroxymethyl)oxan-2-yl]oxychromen-2-one	0.939752	1.37792	1.23205	1.09302	0.698996	1.1631	0.65395	1.95385	1.04175	0.962071	1.09882	0.973549
8.466/399.09363/w/o MS2:5-hydroxy-6,8-dimethoxy-7-[(2S,3R,4S,5S,6R)-3,4,5-trihydroxy-6-(hydroxymethyl)oxan-2-yl]oxychromen-2-one	0.96658	1.39032	1.08214	0.990136	0.80395	1.06073	0.892134	0.863195	0.957466	0.943248	0.975197	0.830048
8.291/399.09366/w/o MS2:5-hydroxy-6,8-dimethoxy-7-[(2S,3R,4S,5S,6R)-3,4,5-trihydroxy-6-(hydroxymethyl)oxan-2-yl]oxychromen-2-one	0.935543	1.46936	0.883946	0.923497	0.877423	1.2939	0.696865	0.885533	1.34174	1.13457	0.884341	1.30812
7.618/399.09912/w/o MS2:5-hydroxy-6,8-dimethoxy-7-[(2S,3R,4S,5S,6R)-3,4,5-trihydroxy-6-(hydroxymethyl)oxan-2-yl]oxychromen-2-one	1.00541	0.812983	0.965683	1.27437	0.722465	0.795066	1.25379	0.801723	1.71145	1.19732	0.982365	1.06284
8.841/399.13031/w/o MS2:3,8-dihydroxy-7,14-dimethoxy-17-methyl-12,16,21-trioxapentacyclo[15.3.1.0?,??.0?,??.0?,??]henicosa-2,4(13),6,8,10,14-hexaen-5-one	2.0582	1.74318	0.731195	0.876816	0.91272	0.862072	0.97906	1.07739	1.1424	1.44919	0.778171	0.764798
8.116/399.13043/w/o MS2:3,8-dihydroxy-7,14-dimethoxy-17-methyl-12,16,21-trioxapentacyclo[15.3.1.0?,??.0?,??.0?,??]henicosa-2,4(13),6,8,10,14-hexaen-5-one	0.741379	0.625695	0.892527	0.879208	0.600853	0.954819	0.822372	0.68136	0.816291	0.783606	1.04012	0.926
9.286/399.16589/Unknown (carbon number 19); PlaSMA ID-1004	1.58642	2.05872	1.15767	1.37655	0.770727	0.931662	1.20286	1.38228	0.440667	0.652555	0.949425	1.55781
8.79/399.16626/w/o MS2:Hexose + C13H17O3; PlaSMA ID-1005	0.957699	0.835307	1.01387	1.06382	0.797521	0.829201	1.15131	0.771581	0.452407	1.5809	0.639486	0.364463
9.006/399.16647/w/o MS2:Hexose + C13H17O3; PlaSMA ID-1005	0.931167	0.886276	1.08372	1.36027	0.93424	1.23968	2.23575	2.30152	0.785642	1.64267	1.03358	0.843859
9.343/399.19278/w/o MS2:Reserpic acid; PlaSMA ID-1006	0.641896	0.689933	0.855723	0.94435	0.696111	0.781481	0.651633	0.721382	0.436825	1.00301	1.28701	0.564888
11.881/399.20276/w/o MS2:NCGC00380716-01_C19H30O6_(2E)-3-(4-Acetoxy-2,3-dihydroxy-2,5,5,8a-tetramethyldecahydro-1-naphthalenyl)acrylic acid	1.25684	1.31155	1.11046	1.21208	0.83812	0.617493	0.885329	0.89882	1.74366	1.14529	1.75656	1.37502
1.819/399.82367/Unknown	0.673929	0.941732	1.67498	1.45128	0.759607	1.09299	0.680056	1.53747	3.14624	0.552582	0.197094	1.51332
1.754/399.82394/Unknown	0.750266	1.07569	1.48285	1.31151	0.634055	1.16063	0.766045	1.65071	3.6781	0.747894	0.143858	1.67726
1.861/399.82443/Unknown	0.667555	0.936228	1.58083	1.56637	0.858443	1.18054	0.731883	1.48781	2.32444	0.665633	0.163083	1.15862
2.099/399.93723/Unknown	1.15316	0.867251	1.2865	0.82598	0.957811	1.12411	1.69453	1.34279	1.00213	0.896987	2.10491	3.20507
7.604/400.10117/Unknown	0.956274	1.00966	1.08574	0.878207	0.782871	0.888193	1.32165	0.883368	0.849169	0.910299	1.40197	1.27304
8.618/400.16144/w/o MS2:MMV688372	0.83849	0.412129	2.25628	1.66332	1.01583	1.40094	0.9621	0.49538	0.992401	0.756839	1.11078	0.871492
1.562/400.83368/Unknown	1.21502	0.734805	0.569316	1.23013	1.85315	1.09784	3.25958	1.92169	0.455644	1.2646	1.16381	0.892855
8.533/401.07248/w/o MS2:MMV688179	1.01362	1.26158	1.42276	1.79675	0.83525	0.573382	0.689284	0.827516	0.725114	1.05114	1.09075	0.535777
7.931/401.07281/w/o MS2:MMV688179	2.30621	1.2641	0.772637	1.6987	0.807288	0.540857	0.970738	0.874419	0.710262	1.16231	0.945088	0.682123
8.211/401.07281/w/o MS2:MMV688179	0.966263	1.09516	0.793731	1.35592	1.03334	0.658209	0.825805	0.73259	1.19335	1.51057	1.21735	0.772682
9.962/401.13495/Unknown	0.894779	0.72238	0.448997	0.668269	1.02693	0.943013	1.80137	1.44109	0.497101	1.33579	2.13416	0.846315
7.694/401.15091/w/o MS2:NCGC00380399-01!5-chloro-2,4-dihydroxy-6-methyl-3-[(2E,4E)-3-methyl-5-(1,2,6-trimethyl-5-oxocyclohex-3-en-1-yl)penta-2,4-dienyl]benzaldehyde	1.435	1.2226	0.727837	0.633393	1.40557	1.49925	2.40757	1.70971	3.59327	5.1114	2.02637	2.66752
1.732/402.08932/w/o MS2:4-Methylpentyl glucosinolate; PlaSMA ID-1021	1.16777	1.02464	0.886329	0.976208	0.649773	0.662727	0.830325	1.1509	0.825502	2.05385	1.38913	0.856314
2.036/402.99207/w/o MS2:URIDINE 5'-DIPHOSPHATE	1.94237	1.94773	2.20455	5.07718	1.01475	0.560023	0.78893	0.342758	1.07289	0.676434	0.247526	0.423013
2.168/402.99246/w/o MS2:URIDINE 5'-DIPHOSPHATE	1.65075	1.22148	1.16969	1.45236	1.22698	1.45602	1.79551	1.30253	1.48428	1.13911	0.617666	1.12003
10.763/403.10309/w/o MS2:2-[3-ethenyl-5-methoxycarbonyl-2-[(2S,3R,4S,5S,6R)-3,4,5-trihydroxy-6-(hydroxymethyl)oxan-2-yl]oxy-3,4-dihydro-2H-pyran-4-yl]acetic acid	0.358152	0.556725	1.2541	1.03293	0.505359	0.925187	0.690992	0.727733	0.971808	0.926182	0.979599	0.691484
9.458/403.11469/Unknown	1.00728	0.926787	0.684449	0.952738	0.942667	1.18948	1.9501	1.39107	0.649755	0.776655	1.51565	1.03628
9.661/403.11523/Unknown	0.925855	0.842419	0.797549	0.915983	0.900003	1.17339	1.88591	1.53019	1.08145	1.09742	1.13227	1.10499
8.507/403.16101/w/o MS2:12:4+4O fatty acyl hexoside; PlaSMA ID-1026	1.02216	0.779961	0.825133	1.34327	1.0326	0.820009	1.29584	1.20803	0.768387	0.934682	1.51764	1.04451
9.712/403.16125/w/o MS2:12:4+4O fatty acyl hexoside; PlaSMA ID-1026	0.948923	1.02814	1.41645	1.11829	1.33803	1.28441	1.69543	0.737058	2.13353	0.876833	1.50057	1.81725
9.735/403.19803/Unknown	1.00852	0.988953	0.940185	1.03927	0.835906	0.996066	1.08384	1.1781	0.662472	0.725919	1.43621	1.01374
7.672/403.22034/Unknown	1.007	0.923733	0.740224	0.700653	0.928508	1.15505	1.23909	1.34179	0.925435	1.01343	1.03958	1.2605
1.971/404.10477/w/o MS2:NCGC00385443-01!(2S)-3-(3,4-dihydroxyphenyl)-2-[[(E)-3-(3,4-dihydroxyphenyl)prop-2-enoyl]amino]propanoic acid	0.526498	1.30229	1.18119	0.93738	1.44642	1.16506	0.897158	0.355305	0.407917	0.492174	1.16886	0.972014
1.833/404.10483/w/o MS2:NCGC00385443-01!(2S)-3-(3,4-dihydroxyphenyl)-2-[[(E)-3-(3,4-dihydroxyphenyl)prop-2-enoyl]amino]propanoic acid	0.575037	1.39187	1.44436	1.00452	1.73385	1.41549	1.00121	0.720119	0.455736	0.686863	1.46024	1.06108
1.701/404.10489/w/o MS2:NCGC00385443-01!(2S)-3-(3,4-dihydroxyphenyl)-2-[[(E)-3-(3,4-dihydroxyphenyl)prop-2-enoyl]amino]propanoic acid	0.793805	1.85552	1.47323	1.04037	1.7564	1.49143	0.88597	0.600922	0.397091	0.7005	1.1054	0.835752
1.9/404.10501/w/o MS2:NCGC00385443-01!(2S)-3-(3,4-dihydroxyphenyl)-2-[[(E)-3-(3,4-dihydroxyphenyl)prop-2-enoyl]amino]propanoic acid	0.488922	1.17007	1.16297	0.832159	1.87388	1.70206	1.12751	0.767459	0.539394	0.586111	1.2056	1.21994
1.623/404.79465/Unknown	0.996377	0.183243	4.98693	10.0794	5.76761	0.967136	5.33784	0.871622	1.23371	1.28988	0.447065	0.575787
1.851/404.87958/Unknown	0.768724	1.61811	1.49552	0.528884	0.255585	1.24755	0.619725	3.64426	3.94531	1.34375	2.00482	1.27711
8.017/405.07901/Unknown	0.723274	1.09227	1.07871	0.95934	1.14775	1.31541	1.20162	0.897213	1.33464	1.44674	0.861922	0.941529
7.671/405.08545/Unknown	0.92051	0.989684	0.765229	0.861272	1.05576	1.04499	1.51574	1.41529	0.833267	0.830164	0.812317	0.81542
8.206/405.08557/Unknown	0.853222	0.933069	0.954439	1.2093	0.741149	0.919446	0.866729	0.887953	0.778348	1.02852	0.810675	0.825292
10.152/405.11917/w/o MS2:7-[3,4-dihydroxy-5-(hydroxymethyl)oxolan-2-yl]oxy-2-(4-hydroxyphenyl)-3,4-dihydro-2H-chromene-3,5-diol	0.770981	0.841131	1.50319	1.28435	0.881399	0.700385	1.165	1.13825	1.04604	0.858273	1.32536	0.98476
10.026/405.11923/w/o MS2:7-[3,4-dihydroxy-5-(hydroxymethyl)oxolan-2-yl]oxy-2-(4-hydroxyphenyl)-3,4-dihydro-2H-chromene-3,5-diol	0.850192	0.731456	1.19861	1.17115	0.83387	0.725657	1.1274	0.89838	0.805777	1.0443	1.30485	0.845945
7.3/405.1405/w/o MS2:Shanzhiside methyl ester	0.619879	0.73204	0.786236	0.515835	0.615789	0.957562	1.02188	0.943226	0.575105	0.818964	1.29845	0.604776
14.114/405.14102/w/o MS2:Shanzhiside methyl ester	1.53548	1.05316	1.61278	1.41457	0.951219	0.715725	0.797841	0.360136	5.12993	1.41437	2.29584	3.51953
14.031/405.14105/w/o MS2:Shanzhiside methyl ester	1.70714	1.6854	1.0994	1.46988	0.791812	0.638285	0.648875	0.321022	2.07287	1.53761	2.20242	4.02268
11.319/405.159/w/o MS2:Lariciresinol; PlaSMA ID-1029	1.33533	1.12986	1.68407	0.971139	1.746	1.4324	1.20558	0.818026	1.14149	0.794428	1.27657	2.31407
9.661/405.168/w/o MS2:C25H26O5; PlaSMA ID-1031	0.915636	0.942616	0.923069	0.747262	0.717459	1.00069	0.693045	0.854982	0.910079	1.0149	1.3477	1.17385
9.437/405.16943/w/o MS2:C25H26O5; PlaSMA ID-1031	0.780053	0.867307	1.00955	0.721425	0.65735	0.877509	0.753018	0.84661	0.785515	1.00162	0.883879	0.630806
8.92/405.17618/w/o MS2:Unknown (carbon number 18); PlaSMA ID-1032	1.24896	1.05738	1.2761	2.38772	0.925338	1.08885	1.25332	1.18516	1.13321	1.00719	0.871965	1.19769
9.243/405.17703/w/o MS2:Unknown (carbon number 18); PlaSMA ID-1032	1.0646	0.972315	0.97959	1.23695	0.891155	1.02938	0.855273	1.00625	0.738836	0.777452	1.28932	1.08402
9.871/405.17706/w/o MS2:Unknown (carbon number 18); PlaSMA ID-1032	1.84217	1.43978	1.74398	3.75815	0.928694	0.898053	0.930342	0.976068	1.25349	1.15471	1.1537	1.46964
12.05/405.1951/Unknown	1.02253	1.03972	1.49808	1.11036	1.62351	1.08865	2.30816	0.620697	2.30472	0.530189	2.44486	2.13011
11.828/405.19583/Unknown	1.01037	0.876807	1.30067	1.0557	1.56099	1.0932	1.98336	0.556265	1.74847	0.543511	1.69405	1.23092
1.614/405.79962/Unknown	1.29546	1.19333	0.893132	0.794293	0.681031	0.891651	1.33361	1.16018	1.07988	1.21501	0.999601	1.00459
1.938/405.94266/Unknown	3.42042	1.09384	2.21994	1.91745	1.36787	1.66583	5.29214	0.577178	1.04216	1.62127	1.1559	1.6641
1.882/405.94293/Unknown	4.48588	1.14153	2.23599	1.76627	1.46594	1.73166	6.63457	2.15062	1.10266	2.04716	1.21681	1.53982
9.715/406.06473/w/o MS2:PFSM-ammonio; [C10H20F5N2O5S2]+	0.431248	0.41216	1.25545	1.19604	0.410924	1.1419	0.311604	0.361463	0.401699	0.453455	0.707163	0.436251
7.664/406.06506/w/o MS2:PFSM-ammonio; [C10H20F5N2O5S2]+	0.198405	0.405159	3.52207	0.649595	0.571187	0.973432	0.38337	0.516036	0.233636	0.484553	0.705621	0.299762
8.153/406.06537/w/o MS2:PFSM-ammonio; [C10H20F5N2O5S2]+	0.0422655	0.322586	5.33468	0.314516	0.480474	1.05669	0.19046	0.295585	0.264474	0.51118	0.742654	0.317398
8.141/406.1655/Unknown	0.898851	0.625564	0.967874	0.917839	0.410194	1.73216	1.01268	1.05269	0.952642	0.806452	0.774487	1.33356
8.197/406.16623/Unknown	0.814607	0.663892	0.85256	0.887525	0.453825	1.88001	1.11477	1.12339	0.964536	0.633543	0.767915	1.77687
9.318/406.1868/Unknown	1.65616	1.25205	0.903442	1.20333	0.893243	1.14093	0.93894	1.09187	1.43575	0.822025	1.15041	2.48733
9.347/406.23453/w/o MS2:Leu-Leu-Tyr; LC-ESI-QTOF; MS2; CE	1.67905	1.1679	0.497404	0.386293	0.601272	0.984011	1.06257	1.02812	1.15343	0.560392	1.45979	1.57517
11.908/406.23874/w/o MS2:Leu-Leu-Tyr; LC-ESI-QTOF; MS2; CE	2.36797	1.31413	0.803581	0.506534	1.58535	1.60634	1.7892	1.13625	0.816152	1.93171	2.51844	2.01791
1.613/406.62918/Unknown	0.910517	1.15406	0.395102	0.431336	0.520358	0.841771	0.800661	0.903633	0.31593	0.770653	2.29874	0.903453
2.032/406.91882/Unknown	0.486884	1.23179	1.13244	0.519345	0.419572	0.991498	0.437228	1.99565	4.75253	1.96093	2.1157	4.47934
2.24/406.91931/Unknown	0.756186	1.30311	0.923863	1.01916	0.553679	1.0485	0.414862	0.954919	3.55742	0.669677	1.62616	1.36724
8.899/407.11014/w/o MS2:NCGC00381330-01_C18H20N2O9_2,4(1H,3H)-Pyrimidinedione, 1-[3-O-(4-hydroxy-2-methoxy-6-methylbenzoyl)-alpha-D-ribofuranosyl]-	0.681758	0.540169	0.901777	1.58572	0.434941	0.980266	0.329491	0.539774	1.18852	0.862684	0.701832	1.22421
14.3/407.11685/w/o MS2:(1s)-1,5-anhydro-1-[2,4,6-trihydroxy-3-(4-hydroxybenzoyl)phenyl]-d-glucitol	0.995069	0.978304	3.22406	1.19811	1.61075	1.24015	1.53015	0.656891	2.19726	0.669604	1.84469	1.90736
8.654/407.15637/w/o MS2:Beclometasone	0.972482	0.651601	0.896542	0.667229	0.692721	1.18138	1.31915	0.7853	1.32075	1.29434	0.694391	1.01934
9.666/407.16574/w/o MS2:Beclomethasone	0.963475	0.989576	0.941829	0.758623	0.692169	0.960365	0.710444	0.896999	0.892259	0.962594	1.22832	1.14211
7.307/407.17239/w/o MS2:Secoisolariciresinol; PlaSMA ID-1034	0.961357	0.528294	1.12702	2.15127	0.569352	1.52364	0.636541	0.777638	2.68628	1.89415	0.609108	1.94052
7.533/407.19193/w/o MS2:3-(2,4-dihydroxyphenyl)-7-hydroxy-6,8-bis(3-methylbut-2-enyl)-2,3-dihydrochromen-4-one	1.49693	1.3158	1.00566	1.7423	0.819992	0.935857	1.27321	1.61672	0.981779	1.91854	0.777285	0.646537
9.124/407.1922/w/o MS2:3-(2,4-dihydroxyphenyl)-7-hydroxy-6,8-bis(3-methylbut-2-enyl)-2,3-dihydrochromen-4-one	0.808472	0.907116	1.07113	1.07198	1.06715	1.14485	1.14124	0.921078	0.914881	0.900732	0.769819	0.598353
10.949/407.23401/w/o MS2:[6,10a-dihydroxy-4-(hydroxymethyl)-4,7,11b-trimethyl-9-oxo-1,2,3,4a,5,6,6a,7,11,11a-decahydronaphtho[2,1-f][1]benzofuran-5-yl] acetate	0.407053	0.421873	1.19125	0.981606	0.729323	0.895865	3.27549	1.77115	2.44093	2.22996	1.39111	2.00541
10.341/407.27057/Unknown	0.860195	0.778585	0.585736	0.491808	1.46746	1.51699	1.12072	1.35708	1.56048	5.12029	0.984373	0.923793
1.612/407.79657/Unknown	1.32577	1.19376	0.880103	0.816175	0.706235	0.875977	1.30981	1.11257	0.976311	1.11429	0.921433	0.873329
9.614/408.01526/Unknown	2.56573	2.76422	1.54599	1.83962	0.751615	0.791121	1.26232	1.62903	0.0787469	0.488014	1.00803	0.363681
9.72/408.01562/Unknown	1.33931	1.30997	1.15059	1.01037	0.732786	1.08705	1.27394	1.16781	1.22807	1.14891	1.00961	1.11671
9.677/408.01566/Unknown	1.33931	1.31536	1.15059	1.19933	0.713362	1.0595	1.29584	1.18788	0.627479	0.980494	0.988921	0.975886
8.424/408.07053/Unknown	0.861587	1.7872	0.7496	0.815798	0.735267	0.831618	0.93617	0.761702	1.62557	1.74489	0.327269	0.239457
7.566/408.09756/Unknown	0.745731	0.880585	1.103	1.18272	1.17953	1.12312	0.625395	0.702327	1.01571	1.15646	1.04156	1.04404
11.392/408.21869/Unknown	1.31225	1.14519	0.954272	0.608288	3.45898	2.71747	6.01561	2.14182	2.09475	4.378	1.82441	1.9012
11.715/408.25406/Unknown	1.93435	0.798893	0.728272	0.510624	1.59653	1.3901	1.82131	0.843507	1.45197	2.53701	1.83629	1.65369
1.614/408.62653/Unknown	0.958679	1.15722	0.359433	0.411579	0.513429	0.865495	0.831869	0.879848	0.234158	0.749472	2.34751	0.874553
10.762/409.02393/Unknown	1.38818	1.40474	1.04662	1.06869	0.946924	1.02367	2.52419	2.14151	1.11217	0.825143	1.86327	1.69047
2.271/409.05328/Unknown	0.853049	0.806687	0.615338	1.39955	0.317611	1.56133	0.767379	1.01409	0.522973	1.457	1.11973	1.25055
13.999/409.1319/w/o MS2:NCGC00180305-02!	1.07819	0.931672	1.62132	1.61603	1.17587	1.11138	1.13184	0.41495	2.8873	1.0996	1.93254	2.11456
13.374/409.13263/w/o MS2:NCGC00180305-02!	1.22324	1.11531	1.63035	1.44969	1.92053	1.69942	1.31157	0.715008	2.10647	0.747874	1.83118	2.95952
14.119/409.13315/w/o MS2:NCGC00180305-02!	1.74392	1.81179	1.59502	1.64335	1.37954	1.25576	1.7036	0.6369	3.43943	1.13984	3.13669	6.02534
10.842/409.15015/w/o MS2:NCGC00380558-01_C19H24O7_2-Propenoic acid, 2-methyl-, (3aR,4S,6R,11aR)-2,3,3a,4,5,6,7,8,9,11a-decahydro-6,9-dihydroxy-6,10-dimethyl-3-methylene-2,7-dioxocyclodeca[b]furan-4-yl ester	1.85477	1.29369	1.80534	1.48477	1.0014	0.855803	1.68461	1.60115	1.45699	1.3967	1.71816	1.88611
9.41/409.15356/w/o MS2:NCGC00380558-01_C19H24O7_2-Propenoic acid, 2-methyl-, (3aR,4S,6R,11aR)-2,3,3a,4,5,6,7,8,9,11a-decahydro-6,9-dihydroxy-6,10-dimethyl-3-methylene-2,7-dioxocyclodeca[b]furan-4-yl ester	1.5581	1.47877	1.1372	1.05803	1.28871	1.06166	0.847152	0.58649	1.07542	1.00443	0.954925	1.1689
9.856/409.16339/w/o MS2:Cratoxyarborenone E	0.703689	0.875465	0.803994	0.642267	0.604786	0.889829	0.753318	0.712423	0.730101	0.685368	0.905683	0.916767
7.684/409.20715/Unknown	1.55922	1.48854	0.962356	1.803	0.984051	1.23764	1.62368	1.77577	0.740937	0.880637	1.26316	1.03921
1.611/409.79477/Unknown	1.41402	1.22402	0.894602	0.853174	0.66529	0.861926	1.38464	1.16004	0.996408	1.18776	1.01396	1.12581
2.124/409.92126/Unknown	0.668562	0.478383	0.89148	0.653479	0.814676	1.45491	1.8057	3.3601	0.627879	1.23464	1.6666	1.86145
8.14/410.07016/Unknown	1.05875	1.02358	1.00919	1.20167	1.15932	1.48728	0.743426	0.603328	0.924339	1.07315	0.742226	0.640853
9.544/410.09152/Unknown	1.07912	1.02077	0.86811	0.852362	0.753499	0.867228	1.06715	0.63834	1.25474	1.048	0.543811	0.769745
1.616/410.62466/Unknown	0.955193	1.24336	0.408185	0.441282	0.495773	0.82763	0.82307	0.847162	0.281764	0.725654	2.50521	0.954241
10.551/411.12933/Unknown	0.707739	0.933985	1.01274	0.852225	0.744343	0.996306	1.0148	0.660842	0.45961	0.570334	2.51362	0.787289
14.011/411.13293/Unknown	1.0093	0.935621	1.45644	1.4164	0.883827	1.09235	1.05123	0.490013	2.98686	1.14093	1.75618	1.77897
14.106/411.13339/Unknown	1.52728	1.57661	1.31667	1.37313	1.34899	1.3381	1.59921	0.692441	2.63687	1.15108	2.65134	4.55863
6.999/411.15051/w/o MS2:NCGC00380168-01!3-[2-(2-hydroxy-4-methoxy-6-methylphenoxy)-4-methoxy-6-methylphenoxy]-5-methylbenzene-1,2-diol	2.13611	0.978168	0.549526	1.30524	0.922122	1.45034	1.27771	2.03996	0.642152	1.46064	0.937501	0.971163
10.42/411.16626/w/o MS2:4-[(2R,3R,4S,5S,6R)-3,4,5-trihydroxy-6-(hydroxymethyl)oxan-2-yl]oxypentan-2-yl (E)-3-(4-hydroxyphenyl)prop-2-enoate	1.09495	1.06968	1.34589	0.956152	0.937246	0.751691	1.74208	1.81776	1.30553	0.998697	1.58548	1.3573
10.457/411.20203/w/o MS2:Unknown (carbon number 21); PlaSMA ID-1044	1.14479	0.966786	1.11991	1.09851	1.49278	1.53729	1.54024	1.85815	1.15543	0.976395	1.67284	1.57817
9.916/411.20209/w/o MS2:Unknown (carbon number 21); PlaSMA ID-1044	1.27036	1.11198	0.908123	0.993586	0.905622	0.99581	1.25447	1.3891	0.745033	1.00373	1.28415	1.2055
10.037/411.20233/w/o MS2:Unknown (carbon number 21); PlaSMA ID-1044	1.25187	1.12694	0.896445	1.28286	0.701201	0.849475	1.32801	1.46527	0.65179	1.14734	1.12278	0.937609
10.114/411.20291/w/o MS2:Unknown (carbon number 21); PlaSMA ID-1044	1.23922	0.987095	0.911832	1.07452	0.816207	0.92037	1.03607	1.12364	0.915188	0.791124	1.84536	1.64537
1.659/411.75641/Unknown	0.747701	0.639422	2.49253	4.38151	2.14226	1.08412	5.76619	1.66802	0.814311	1.16467	0.296414	0.76219
8.613/412.10684/Unknown	0.721464	0.587149	1.37258	1.01121	0.457673	0.666266	0.406611	0.276877	0.599781	0.480545	0.696173	0.902947
11.433/412.16125/Unknown	0.441553	0.473398	8.89437	1.89085	0.482449	0.678871	0.76522	0.377858	0.72093	0.389359	4.58148	5.96296
2.017/412.86804/Unknown	1.5168	1.53607	2.37835	46.5053	1.24156	0.343137	0.584016	0.66291	0.268832	0.145349	0.0699209	0.0364826
2.01/412.97623/Unknown	0.861913	0.938177	1.13032	1.35769	0.51737	0.672161	0.796226	0.416981	1.05616	0.945129	0.545808	1.07137
7.842/413.07294/Unknown	0.237874	0.419896	3.10755	1.02956	0.402569	0.933048	0.291333	0.380811	0.480361	0.782301	0.551796	0.204579
8.445/413.1087/w/o MS2:Unknown (carbon number 18); PlaSMA ID-1046	0.779029	0.68408	1.14236	1.55902	0.664362	1.08436	0.574306	0.436617	1.18111	0.834256	1.74235	1.71834
7.425/413.1088/w/o MS2:NCGC00169648-02_C17H20O9_5-Benzofuranpropanoic acid, 6-(beta-D-glucopyranosyloxy)-	0.653603	0.658292	0.886341	1.00811	0.979989	1.44741	0.946452	0.791165	0.64268	0.989771	1.71914	0.970162
9.4/413.10883/w/o MS2:asperuloside	0.701754	1.86481	1.01053	1.08916	1.03041	1.22993	0.990118	2.04297	1.50341	1.6726	1.34055	1.13664
8.111/413.10913/w/o MS2:NCGC00169648-02_C17H20O9_5-Benzofuranpropanoic acid, 6-(beta-D-glucopyranosyloxy)-	0.804861	0.72659	0.862754	1.05327	0.671643	1.32481	0.700089	0.583913	1.04968	0.762047	1.41825	1.3384
11.243/413.14481/w/o MS2:3-oxo-3-[[(2R,3S,4S,5R,6S)-3,4,5-trihydroxy-6-(4-hydroxy-5-methyl-2-propan-2-ylphenoxy)oxan-2-yl]methoxy]propanoic acid	0.903493	1.03937	1.28288	0.96562	0.60472	0.896158	1.02219	0.400017	0.821374	0.654962	1.90498	0.846154
10.41/413.14532/w/o MS2:3-oxo-3-[[(2R,3S,4S,5R,6S)-3,4,5-trihydroxy-6-(4-hydroxy-5-methyl-2-propan-2-ylphenoxy)oxan-2-yl]methoxy]propanoic acid	1.4689	1.61897	2.22975	1.0648	1.39481	0.926527	1.92422	1.84287	1.28093	1.27428	1.89381	1.96064
9.17/413.14545/w/o MS2:3-oxo-3-[[(2R,3S,4S,5R,6S)-3,4,5-trihydroxy-6-(4-hydroxy-5-methyl-2-propan-2-ylphenoxy)oxan-2-yl]methoxy]propanoic acid	0.94279	1.08753	0.853272	0.851959	1.41938	0.895301	1.68404	1.17034	1.98843	1.20075	1.28566	1.39119
8.892/413.14545/w/o MS2:3-oxo-3-[[(2R,3S,4S,5R,6S)-3,4,5-trihydroxy-6-(4-hydroxy-5-methyl-2-propan-2-ylphenoxy)oxan-2-yl]methoxy]propanoic acid	0.727003	0.92023	0.82341	0.627442	0.354186	0.426062	0.622242	0.785878	1.01375	1.16145	2.29285	0.967617
9.558/413.14584/w/o MS2:3-oxo-3-[[(2R,3S,4S,5R,6S)-3,4,5-trihydroxy-6-(4-hydroxy-5-methyl-2-propan-2-ylphenoxy)oxan-2-yl]methoxy]propanoic acid	1.24126	0.247274	0.248587	1.25437	0.899488	1.16997	1.22859	1.09191	2.07982	1.26718	0.96714	1.17407
10.675/413.1825/w/o MS2:CHEMBL1616521	1.00814	1.10698	1.31303	1.41176	1.18057	0.662516	1.06754	1.21764	1.32242	1.06249	1.63056	1.47569
10.285/413.21826/w/o MS2:purpactin A	1.19493	1.09371	1.11448	1.07407	1.02944	1.42223	2.04864	2.54966	1.40477	1.1565	2.17996	1.88702
10.163/413.21851/w/o MS2:purpactin A	1.12856	1.06129	0.833282	1.08025	0.520498	0.708102	1.11376	1.78066	1.13075	0.895149	2.88513	2.30195
9.848/413.2186/w/o MS2:purpactin A	1.08076	0.718735	1.01749	0.897289	0.957385	1.06829	1.19163	1.56559	0.811519	1.02736	1.43073	1.12373
1.66/413.75427/Unknown	0.722749	0.5901	2.5075	4.44702	1.89493	0.94047	5.47789	1.6192	0.835237	1.18301	0.295246	0.7628
7.773/414.08603/Unknown	0.688341	0.966788	0.765313	1.05266	0.618763	0.857986	0.849536	1.00307	0.478867	0.869825	1.19735	0.722416
1.989/414.99301/w/o MS2:Geodin Hydrate	1.04925	1.2187	1.2	1.81333	1.0922	0.957118	1.89691	2.04124	1.08742	1.3869	1.26831	3.89016
8.486/415.0708/Unknown	0.679718	0.741035	1.00923	0.991011	0.812161	1.11814	1.09676	1.07001	0.748641	0.869508	0.990489	0.642121
8.871/415.12418/Unknown	0.60768	1.02633	0.967909	1.09355	0.569969	0.6742	1.02705	1.4414	0.374406	1.04982	0.716027	0.39771
7.597/415.12436/Unknown	0.955799	0.93066	0.78707	0.777142	0.83209	1.1592	1.28091	1.22689	0.881036	0.847342	1.04349	0.92299
8.729/415.13727/w/o MS2:[3-hydroxy-1-(4-methoxy-7-oxofuro[3,2-g]chromen-9-yl)oxy-3-methylbutan-2-yl] (E)-2-methylbut-2-enoate	1.36854	0.682567	0.946995	3.98582	1.33333	1.28583	1.1042	1.18554	0.630052	1.10259	1.0495	1.25023
8.516/415.16071/Unknown (carbon number 19); PlaSMA ID-1059	1.98131	2.95888	1.00134	1.25	0.890887	0.891159	1.23269	1.44137	0.432709	0.579216	1.15224	1.84932
8.285/415.16141/w/o MS2:(2R,3S,4S,5R,6R)-5-[(2S,3R,4R)-3,4-dihydroxy-4-(hydroxymethyl)oxolan-2-yl]oxy-2-(hydroxymethyl)-6-(2-phenylethoxy)oxane-3,4-diol	1.00474	1	0.750769	0.584615	0.992611	1.33116	2.4795	2.41079	0.82	2.356	0.925144	1.0499
8.728/415.18716/Unknown	0.642266	0.642154	0.955726	0.92975	0.626702	0.492218	0.791892	1.09865	0.556889	1.37112	1.02091	0.369888
9.442/415.19708/Hexose + C13H19O (isomer of 1061); PlaSMA ID-1062	0.936405	0.873268	1.01611	0.80781	0.747923	0.865049	0.842763	1.00656	0.798188	0.984072	1.2125	0.805389
10.039/415.19714/w/o MS2:Hexose + C13H19O (isomer of 1061); PlaSMA ID-1062	1.33481	1.20531	1.18637	1.07279	0.842251	0.926504	1.18926	1.46301	1.26689	1.1344	1.07981	1.08572
10.421/415.19733/w/o MS2:Hexose + C13H19O (isomer of 1061); PlaSMA ID-1062	0.957691	1.01115	1.15747	1.9616	0.87954	1.02808	1.17266	1.09919	0.972607	0.834136	1.37158	1.73275
10.646/415.19745/w/o MS2:Hexose + C13H19O (isomer of 1061); PlaSMA ID-1062	1.00231	1.10146	1.27446	2.61774	0.745085	0.748443	0.837087	0.984809	0.954312	0.827534	0.813333	0.559828
9.647/415.19754/Hexose + C13H19O (isomer of 1061); PlaSMA ID-1062	1.05372	0.988417	0.877844	0.8571	0.87226	1.12571	0.861626	1.1475	0.863193	1.16945	1.40936	1.2069
9.354/415.19757/w/o MS2:Hexose + C13H19O (isomer of 1061); PlaSMA ID-1062	1.1379	1.04671	1.07249	1.12403	0.584859	0.652057	0.66802	0.764755	0.809956	0.83106	2.02313	1.45652
9.1/415.1976/w/o MS2:Hexose + C13H19O (isomer of 1061); PlaSMA ID-1062	0.697672	0.757438	1.0697	0.893585	0.634074	0.934279	0.647716	0.606796	0.902937	1.06235	0.929183	0.878058
9.498/415.19778/w/o MS2:Hexose + C13H19O (isomer of 1061); PlaSMA ID-1062	0.950479	0.893617	0.989982	0.877055	0.716664	0.862579	1.0879	1.08525	0.680365	0.951126	1.48371	1.17599
9.532/415.19785/w/o MS2:Hexose + C13H19O (isomer of 1061); PlaSMA ID-1062	1.00555	0.848676	1.05023	0.994045	0.657432	0.828265	0.896737	1.10078	0.836227	0.951126	1.48371	1.17599
10.27/415.19809/w/o MS2:Hexose + C13H19O (isomer of 1061); PlaSMA ID-1062	1.00487	1.16604	0.698606	0.878173	0.631725	0.783877	0.814042	0.860203	0.912769	0.788884	1.15186	0.899008
1.655/415.75162/Unknown	0.719512	0.544563	2.48668	4.33414	1.87531	1.05003	4.61758	1.62708	0.827488	1.13653	0.286682	0.777401
9.492/416.08197/Unknown	0.990963	1.01916	0.750661	1.00413	0.876657	1.28157	0.933236	0.948398	1.17877	1.22235	1.14574	1.24593
8.002/416.16733/w/o MS2:NCGC00380314-01_C22H27NO7_3,5,7,9-Undecatetraenoic acid, 2-ethylidene-11-[4-hydroxy-4-(2-hydroxyethyl)-2-oxo-6-oxa-3-azabicyclo[3.1.0]hex-1-yl]-4,10-dimethyl-11-oxo-, methyl ester, (2Z,3E,5E,7E,9E)-	1.02855	1.17311	0.859976	0.540992	0.967358	0.940496	1.6669	0.848991	1.39398	0.630772	2.61227	2.92221
1.56/416.8111/Unknown	1.0246	0.639016	0.482104	1.07863	2.8125	1.01096	2.21137	0.534483	0.213643	1.10438	1.50258	0.791337
7.29/417.06671/Unknown	1.09108	0.94425	1.157	1.55732	0.692472	1.13702	0.780713	0.864231	1.54792	1.15402	0.649004	1.22709
7.617/417.06729/Unknown	1.82105	0.795576	0.799178	1.9825	0.754499	0.625653	1.38177	1.30959	0.563697	0.907899	0.789362	0.752378
8.032/417.06787/Unknown	1.04606	1.20642	0.98981	1.00302	0.865693	1.1303	1.073	0.96405	0.791156	1.00427	0.928486	0.655048
1.723/417.07849/w/o MS2:kaempferol-3-O-pentoside	0.788904	0.383326	1.33484	1.41182	0.131125	0.747188	0.237526	0.345929	0.721925	0.919786	1.01894	2.10559
10.745/417.08231/w/o MS2:Unknown (carbon number 20); PlaSMA ID-1066	1.02185	1.02442	1.04696	0.963327	0.841182	0.937827	1.11582	1.14814	1.05285	0.864917	1.04496	0.934103
7.725/417.10382/w/o MS2:C17H22O12; PlaSMA ID-1069	0.26076	0.237195	1.95359	0.767943	0.883862	0.705775	0.761543	0.411737	0.619526	0.690971	2.7254	0.775903
10.125/417.17694/Unknown	0.758936	0.519307	0.581132	1.49927	1.03384	0.86513	1.64877	1.47125	1.05317	1.13254	0.813906	0.77045
9.675/417.21252/w/o MS2:C20H34O9; PlaSMA ID-1074	0.943547	0.977427	0.885128	0.860168	0.714518	0.843928	0.937256	1.34275	0.958163	0.879075	2.22187	1.63865
10.836/417.21295/w/o MS2:C20H34O9; PlaSMA ID-1074	1.39429	1.41238	1.41658	4.70582	0.559981	0.713372	0.846107	1.0049	0.784559	0.858112	1.03057	1.119
9.823/417.21298/C20H34O9; PlaSMA ID-1074	1.47032	0.940844	1.12797	0.956507	0.773684	1.08627	1.92528	2.2766	1.14117	1.09526	1.15199	1.22539
9.241/417.21323/w/o MS2:Unknown (carbon number 19); PlaSMA ID-1073	1.65865	1.24221	1.33103	0.942588	0.662344	1.14694	1.08826	1.24067	0.815422	1.2459	1.18395	0.939732
10.037/417.21347/w/o MS2:C20H34O9; PlaSMA ID-1074	1.25734	1.01326	0.964925	1.43676	0.641265	0.700564	0.95975	1.09157	2.14664	1.18558	1.66588	1.45377
9.372/417.21353/w/o MS2:C20H34O9; PlaSMA ID-1074	1.48637	1.23774	1.01501	0.626948	0.878432	1.31486	0.966546	1.56174	1.03909	1.05569	1.21211	1.20416
13.024/417.32211/Unknown	0.391234	0.566558	0.413238	1.45975	0.563496	0.376943	0.126026	0.216226	0.448916	1.35929	2.248	1.864
2.181/417.94763/Unknown	1.23555	1.05902	1.13403	0.984779	0.958131	1.22543	1.55292	1.35292	1.3085	1.2587	0.891666	1.41262
2.217/417.948/Unknown	1.3515	1.16665	1.13403	0.984779	0.941475	1.20553	1.55292	1.33373	1.33625	1.28539	0.891666	1.41262
8.222/418.0993/Unknown	0.767249	1.03061	0.881768	0.679102	1.4558	1.54363	1.16601	0.94397	1.78182	1.71325	1.82345	1.80552
8.414/418.09949/Unknown	1.15519	1.99046	0.802496	0.95579	0.985401	0.947221	1.06311	1.13347	1.67427	1.83834	0.333705	0.299589
8.494/418.15112/Unknown	1.07966	1.3813	0.976944	0.900551	1.0061	1.81098	0.388535	1.44586	0.86085	0.855697	1.385	0.943411
1.556/418.80936/Unknown	0.88986	0.558566	0.474203	0.884674	2.49721	1.0838	2.21825	0.567201	0.263316	1.14744	1.35906	0.676138
11.996/419.12766/w/o MS2:Unknown (carbon number 21); PlaSMA ID-1079	1.1071	0.611613	0.762686	0.844524	0.547244	1.07863	0.529849	0.716841	0.792812	0.761099	2.88844	1.63794
9.857/419.19287/w/o MS2:NCGC00380210-01_C18H30O8_Cyclopentaneacetic acid, 3-(hexopyranosyloxy)-2-[(2Z)-2-penten-1-yl]-	0.810359	0.946061	0.904862	0.836132	0.62594	0.891273	0.876488	0.798543	0.781976	0.838749	0.962346	0.947972
9.499/419.22891/Unknown	0.889859	0.925746	1.01688	0.901688	0.669718	1.07924	0.915818	0.779359	0.959545	0.861652	0.839305	0.965897
6.904/420.14459/Unknown	0.756631	0.270115	7.96037	1.40472	0.760077	1.11509	0.606912	0.273234	0.950965	0.366437	0.598129	1.17795
2.158/421.00275/Unknown	1.19527	1.47811	1.44027	1.30489	1.19608	1.68314	2.22974	1.50275	2.27186	1.66985	0.84907	1.80765
1.957/421.00311/Unknown	1.28875	1.23142	0.747893	0.382375	1.42038	2.60781	4.73375	2.85759	6.37479	3.82117	1.24812	7.05714
2.005/421.00317/Unknown	1.21818	1.66006	1.04172	0.632334	0.806196	1.11089	1.33012	0.623099	2.89697	1.70491	0.453462	1.33738
8.713/421.08112/w/o MS2:NCGC00384833-01!1,3,6,7-tetrahydroxy-2-[(2S,3R,4R,5S,6R)-3,4,5-trihydroxy-6-(hydroxymethyl)oxan-2-yl]xanthen-9-one	0.662448	0.791686	0.806919	0.60827	0.798455	0.967697	1.20683	0.993976	0.312899	0.826845	1.69009	0.518998
8.96/421.09027/Unknown	0.641088	1.62054	0.835766	1.05931	1.00793	1.65324	0.761017	2.99059	0.569231	0.692308	1.87338	1.87013
8.221/421.0914/Unknown	0.876859	1.07561	0.789173	0.803797	1.3838	1.45882	1.04404	1.06629	2.52577	1.42946	2.24754	2.50379
1.686/421.10242/w/o MS2:(2R,3S)-7-[(2S,3R,4R,5S)-3,4-dihydroxy-5-(hydroxymethyl)oxolan-2-yl]oxy-2-(3,4-dihydroxyphenyl)-3,4-dihydro-2H-chromene-3,5-diol	0.776884	1.76737	1.20884	1.05534	2.63313	1.38545	0.863249	0.65935	0.640875	0.809083	1.37774	0.833455
7.949/421.11417/w/o MS2:(2R,3S)-7-[(2S,3R,4R,5S)-3,4-dihydroxy-5-(hydroxymethyl)oxolan-2-yl]oxy-2-(3,4-dihydroxyphenyl)-3,4-dihydro-2H-chromene-3,5-diol	0.888569	0.955312	0.972445	0.776973	0.899081	1.16097	0.841202	0.90853	0.895381	0.865283	1.29529	0.997267
9.418/421.11456/w/o MS2:(2R,3S)-7-[(2S,3R,4R,5S)-3,4-dihydroxy-5-(hydroxymethyl)oxolan-2-yl]oxy-2-(3,4-dihydroxyphenyl)-3,4-dihydro-2H-chromene-3,5-diol	0.958284	0.826675	1.11696	1.42245	0.582463	0.719903	1.1964	0.677349	0.793284	0.886611	1.35107	0.855732
13.263/421.13553/w/o MS2:lamalbid	1.20076	0.653131	2.8179	2.01749	1.08837	0.549905	0.910832	0.305206	0.507003	1.33333	2.63516	0.732967
12.94/421.13586/w/o MS2:lamalbid	1.49542	1.08892	1.79753	1.81671	1.0167	0.550569	0.932827	0.317842	0.96365	1.15631	3.91745	3.66184
11.905/421.1362/w/o MS2:lamalbid	1.05301	0.690023	2.70583	2.24413	1.08196	0.472866	0.938617	0.311765	1.52739	1.20163	2.13775	1.60515
8.246/421.16351/w/o MS2:3-[(7S,8S)-5-hydroxy-2,2,7,8-tetramethyl-6-oxo-7,8-dihydropyrano[3,2-g]chromen-10-yl]-3-phenylpropanoic acid	0.840506	0.692748	0.593288	0.650066	0.993762	1.19869	1.05992	1.89603	0.97988	1.25775	1.3	1.29684
9.47/421.17139/w/o MS2:(2R,3S,4R,5R)-5-(2,4-dioxopyrimidin-1-yl)-4-hydroxy-2-(hydroxymethyl)oxolan-3-yl] 2,4-dimethoxy-6-methylbenzoate	2.06112	0.967923	0.646924	1.5689	1.09074	1.22284	1.36955	0.854434	0.682085	0.963756	1.11765	1.00573
7.833/421.1716/w/o MS2:(2R,3S,4R,5R)-5-(2,4-dioxopyrimidin-1-yl)-4-hydroxy-2-(hydroxymethyl)oxolan-3-yl] 2,4-dimethoxy-6-methylbenzoate	1.15943	0.966327	0.875	1.31558	0.831851	0.90404	1.3541	1.89699	0.68133	1.07323	1.62164	1.02243
10.469/421.20789/w/o MS2:Oct-1-en-3-yl Ara (1-6)Glu (NMR)	0.714486	0.596633	0.666069	0.557674	0.630738	0.913115	0.910576	1.20563	1.09557	0.834098	1.90838	2.71073
1.63/421.78506/Unknown	0.545333	0.376	4.275	11.7167	8.06044	2.11355	6.50286	0.514286	1.27303	1.58806	0.423148	0.562337
6.602/422.07669/Unknown	0.864754	1.03767	0.662281	0.579191	1.01908	0.85584	1.16042	1.2726	0.903162	1.2307	0.993485	0.719925
6.562/422.07697/Unknown	0.809844	1.04402	0.579755	0.459755	0.999262	1.03424	1.41079	1.5506	0.864226	1.27566	1.06124	0.766753
7.344/422.10944/Unknown	1.31776	0.582895	1.99463	0.618962	0.328545	0.594725	0.79038	0.477569	1.71987	0.58442	1.21325	1.48108
1.782/422.85184/Unknown	0.646707	0.603359	1.60013	2.04579	0.899518	0.876763	1.80864	1.30159	0.633106	0.88205	0.202997	0.559631
1.753/422.85223/Unknown	0.646707	0.571466	1.60013	1.88033	0.90529	0.876763	2.40174	1.83582	0.633106	0.88205	0.202997	0.559631
2.037/422.93674/Unknown	2.90703	2.0476	1.78481	31.8759	1.03978	0.277285	1.37482	0.217227	0.199056	0.3662	0.0771155	0.0819914
8.687/422.99442/Unknown	0.839797	0.625708	1.40984	1.0883	0.582943	1.10486	0.363737	0.44235	0.439284	0.362059	0.457669	0.669325
8.735/422.995/Unknown	0.678603	0.4921	1.88863	1.33805	0.516867	1.0916	0.351832	0.427873	0.389209	0.346778	0.457669	0.634969
8.227/423.08966/Unknown	0.923071	1.0613	0.857292	0.833296	1.32122	1.38713	1.05596	1.00668	2.19029	1.42674	1.46393	1.73151
7.437/423.1507/w/o MS2:NCGC00169858-03_C24H24O7_Methyl (2R)-4-hydroxy-2-[4-hydroxy-3-(3-methyl-2-buten-1-yl)benzyl]-3-(4-hydroxyphenyl)-5-oxo-2,5-dihydro-2-furancarboxylate	1.08894	0.804773	0.71082	0.928642	0.952174	1.16464	0.8647	1.0856	0.586867	1.15325	1.11394	0.924372
7.578/423.15088/w/o MS2:NCGC00169858-03_C24H24O7_Methyl (2R)-4-hydroxy-2-[4-hydroxy-3-(3-methyl-2-buten-1-yl)benzyl]-3-(4-hydroxyphenyl)-5-oxo-2,5-dihydro-2-furancarboxylate	1.35998	1.05033	0.862657	2.5871	1.60835	1.25205	0.966837	0.96301	1.39848	2.5446	0.792511	0.861144
8.225/423.1799/w/o MS2:Unknown (carbon number 25); PlaSMA ID-1093	1.11711	0.829311	0.886546	0.920512	0.841724	0.857143	1.99281	2.26915	0.90104	1.25565	1.24902	1.0014
9.054/423.18674/w/o MS2:[(2R,3R,4S,5S,6R)-2-(acetyloxymethyl)-3,5-dihydroxy-6-[(2S,3R)-2,3,4-trihydroxybutoxy]oxan-4-yl] hexanoate	0.677261	0.39197	0.96813	0.663008	0.456764	1.49409	0.584641	0.618504	0.919155	0.529863	0.921576	1.54514
8.779/423.18695/w/o MS2:[(2R,3R,4S,5S,6R)-2-(acetyloxymethyl)-3,5-dihydroxy-6-[(2S,3R)-2,3,4-trihydroxybutoxy]oxan-4-yl] hexanoate	0.804424	0.747935	1.46417	1.21521	1.54473	1.24344	1.1099	0.600861	1.01713	0.808084	1.21492	1.44603
9.563/424.17404/Unknown	1.56152	1.54592	1.2948	1.33163	1.38252	1.00485	1.33967	1.10988	2.39128	0.861041	1.78425	1.79295
14.229/424.24738/w/o MS2:1-Myristoyl-2-Hydroxy-sn-Glycero-3-Phosphoethanolamine	1.02647	0.48741	0.985171	1.47153	0.822436	0.91388	1.07606	1.06668	0.43535	1.06294	0.986066	0.894014
1.759/424.8515/Unknown	0.637392	0.549127	1.48051	1.99306	0.98208	0.917832	1.41935	1.13196	0.654469	0.831591	0.227212	0.604674
1.637/424.89856/Unknown	0.8055	1.34541	0.851493	0.596515	0.26516	1.09401	0.228724	1.11908	2.1284	1.09728	10.9844	2.16732
1.975/424.92975/Unknown	0.538511	0.95534	0.898264	0.22758	0.385075	1.54854	0.64454	2.10974	6.87791	4.4564	0.941176	3.5625
11.109/425.14572/Unknown	1.74147	1.46425	2.07479	1.61966	1.27221	1.01927	2.02075	1.42557	1.50911	1.42193	2.11513	1.95077
7.92/425.16644/w/o MS2:Pentose-Hexose + C5H9; PlaSMA ID-1097	1.68669	0.879073	0.846513	1.24351	0.280761	1.05707	0.708624	1.85769	0.484158	1.0094	2.04935	1.24895
8.077/425.1666/w/o MS2:Pentose-Hexose + C5H9; PlaSMA ID-1097	1.06362	0.560292	0.626442	1.2438	0.859791	0.856941	1.13332	1.3065	1.18466	1.22966	1.258	1.84698
12.724/425.17728/w/o MS2:[5-formyl-4,8-dihydroxy-3-(3-methoxy-3-oxoprop-1-en-2-yl)-8a-methyl-2,3,4,4a,5,6,7,8-octahydro-1H-naphthalen-2-yl] 3,4-dihydroxy-2-methylidenebutanoate	1.25168	1.81797	1.09462	1.05233	1.18685	1.25404	2.1303	0.572773	1.80341	0.822276	4.00542	3.85366
9.219/425.1817/w/o MS2:[5-formyl-4,8-dihydroxy-3-(3-methoxy-3-oxoprop-1-en-2-yl)-8a-methyl-2,3,4,4a,5,6,7,8-octahydro-1H-naphthalen-2-yl] 3,4-dihydroxy-2-methylidenebutanoate	1.26778	1.15481	0.501429	0.57798	0.925658	1.22105	1.49087	1.35294	0.63963	1.19479	0.969829	0.6639
9.336/425.18207/w/o MS2:[5-formyl-4,8-dihydroxy-3-(3-methoxy-3-oxoprop-1-en-2-yl)-8a-methyl-2,3,4,4a,5,6,7,8-octahydro-1H-naphthalen-2-yl] 3,4-dihydroxy-2-methylidenebutanoate	1.19804	1.11711	0.816374	0.925926	0.91088	0.928879	1.1742	1.34766	0.685644	1.0986	1.2156	0.810856
9.102/425.18292/w/o MS2:[5-formyl-4,8-dihydroxy-3-(3-methoxy-3-oxoprop-1-en-2-yl)-8a-methyl-2,3,4,4a,5,6,7,8-octahydro-1H-naphthalen-2-yl] 3,4-dihydroxy-2-methylidenebutanoate	1.18992	0.939766	0.694382	0.798315	0.777709	1.50974	1.09508	1.12852	0.456175	1.163	0.733953	0.509482
13.098/425.21149/Unknown	1.53557	0.944664	2.26931	1.48515	2.35186	1.63449	2.50824	0.354159	1.19531	0.926655	1.11522	2.04094
1.602/425.85684/Unknown	1.89895	1.35441	1.77391	1.68007	1.23596	1.05702	1.98516	1.06678	2.32791	1.04055	0.52307	0.965449
7.571/426.08063/Unknown	0.666147	0.897502	1.28248	1.27361	1.04181	1.07382	0.616015	1.12696	1.78993	1.17391	1.09822	1.25128
9.52/426.08609/Unknown	1.02292	0.851003	0.481793	0.420168	1.03299	0.764405	1.42962	0.77476	0.902089	0.62141	0.743548	0.933871
1.608/426.77637/Unknown	0.693157	0.518257	1.00828	1.24029	0.231782	0.8579	0.573996	0.972138	0.639134	0.880513	1.07407	1.71233
9/427.11844/w/o MS2:Unknown (carbon number 19); PlaSMA ID-1098	0.965895	0.626408	0.422644	0.630562	0.672606	1.08691	0.968206	0.885865	0.851902	1.08628	1.25018	1.2311
11.305/427.14328/w/o MS2:Rutilantinone	1.28152	1.35437	1.11697	0.942178	1.20975	1.5897	1.34346	1.1827	0.913623	0.641587	2.23484	2.71542
9.528/427.16074/w/o MS2:(2R,3R,4R,5R,6S)-2-[[(2R,3S,4S,5R,6S)-6-(4-ethenylphenoxy)-3,4,5-trihydroxyoxan-2-yl]methoxy]-6-methyloxane-3,4,5-triol	0.94833	2.07618	0.857287	0.413899	0.439209	0.470855	0.547293	0.680084	0.98754	1.46596	2.8778	0.579987
9.401/427.19702/w/o MS2:C21H32O9; PlaSMA ID-1102	1.52598	1.16156	0.749721	0.942758	0.958304	1.02304	1.15922	1.18787	0.634998	1.05226	1.0825	0.842654
9.904/427.19751/w/o MS2:C21H32O9; PlaSMA ID-1102	1.16403	1.00603	0.87061	0.954632	0.788432	0.939919	1.30539	1.36616	0.808937	0.839201	1.35158	1.07058
9.332/427.19757/w/o MS2:C21H32O9; PlaSMA ID-1102	1.42466	1.06909	0.904321	1.07051	0.891583	1.04744	0.993477	0.95593	0.694813	0.908237	1.30653	1.08442
9.013/427.19763/w/o MS2:C21H32O9; PlaSMA ID-1102	1.27322	1.01109	1.00981	1.23588	0.972956	1.13459	1.10201	1.08762	1.00128	1.17514	1.36035	0.996631
9.547/427.19766/w/o MS2:C21H32O9; PlaSMA ID-1102	1.367	0.974081	0.933993	1.09644	0.92999	0.992248	1.11037	1.05382	0.718201	0.750823	1.65548	1.40948
8.881/427.19788/w/o MS2:C21H32O9; PlaSMA ID-1102	1.23442	1.08076	0.940319	1.34117	0.750361	0.768794	1.37917	1.39191	0.755118	1.25747	1.0282	0.862799
10.241/427.19791/w/o MS2:C21H32O9; PlaSMA ID-1102	1.21192	0.996559	0.918491	1.00561	0.842204	0.839247	1.13831	0.98857	0.798963	0.854043	1.82617	1.49841
8.948/427.19803/w/o MS2:C21H32O9; PlaSMA ID-1102	1.47077	1.10106	0.964699	1.16235	1.00594	1.06652	1.16512	1.14581	0.851664	1.34189	1.17344	0.938474
2.16/427.93204/Unknown	0.566631	0.594718	0.91661	0.743754	1.09078	1.77933	1.4538	1.96452	0.992921	1.79472	1.2241	1.93209
8.655/428.0835/w/o MS2:SMZ-PtO	0.472881	0.444492	0.763081	1.34048	0.728872	0.857588	0.402421	0.601593	0.715789	0.950526	0.879181	0.6
9.663/428.09833/Unknown	1.41762	1.49808	1.44269	1.47826	0.467251	0.994789	0.516634	0.257428	1.03685	0.601594	1.18147	0.849421
1.6/428.77332/Unknown	0.717832	0.561014	0.999473	1.14803	0.228018	0.701192	0.674896	0.973615	0.797042	1.08873	1.21256	1.83928
1.953/428.85645/Unknown	0.523392	2.27193	0.419305	0.0783601	0.151348	2.69225	0.316804	20.438	2.0299	0.889851	1.78333	1.05917
9.662/429.08621/w/o MS2:(2S,3S,4S,5R,6S)-3,4,5-trihydroxy-6-(5-hydroxy-4-oxo-2-phenylchromen-7-yl)oxyoxane-2-carboxylic acid	1.99959	1.74859	1.30941	1.38837	0.757086	1.02544	0.906022	1.07962	0.528221	0.765814	1.71094	0.927186
8.805/429.13989/w/o MS2:NCGC00380170-01_C19H26O11_5-{[4-(beta-D-Glucopyranosyloxy)benzyl]oxy}-3-hydroxy-3-methyl-5-oxopentanoic acid	2.74832	1.69074	0.709385	1.26445	0.980828	1.51549	1.67145	1.52567	1.72095	1.72303	0.963735	1.32548
7.3/429.15424/w/o MS2:Unknown (carbon number 18); PlaSMA ID-1109	0.982749	0.693081	1.11845	2.20659	0.641915	1.48081	0.693216	0.821357	2.259	1.82366	0.611617	1.42087
11.7/429.15851/w/o MS2:Unknown (carbon number 18); PlaSMA ID-1109	1.02438	1.27204	1.18484	1.1443	0.994714	1.47637	1.25608	1.37964	0.705111	0.595324	2.38771	1.66563
9.957/429.17554/w/o MS2:C20H30O10; PlaSMA ID-1110	1.0492	1.08459	0.824063	1.35773	0.88351	0.985321	1.14094	1.61693	0.533499	0.716014	1.34403	1.1939
9.482/429.17648/w/o MS2:C20H30O10; PlaSMA ID-1110	1.35977	1.00177	1.1288	1.24144	0.692568	0.962482	0.935035	1.07575	0.669508	0.748467	1.13234	0.975701
8.829/429.17667/w/o MS2:C20H30O10; PlaSMA ID-1110	1.04902	0.992094	0.908308	0.89195	0.851043	0.910474	0.837968	0.787161	0.522073	1.01055	1.06944	0.712294
9.125/429.21301/w/o MS2:Unknown (carbon number 21); PlaSMA ID-1112	1.14723	0.805403	0.941019	1.02473	0.895712	0.995275	1.22847	1.29062	0.586264	0.589335	1.59507	1.3033
9.01/429.21323/w/o MS2:Unknown (carbon number 21); PlaSMA ID-1112	1.29058	0.86844	0.926414	1.29481	0.958028	1.26828	1.92506	1.85707	0.422229	0.866635	1.09409	0.79289
9.185/429.21338/w/o MS2:Unknown (carbon number 21); PlaSMA ID-1112	1.2767	0.916031	0.927744	1.00188	0.907708	1.03145	1.10189	1.17539	0.623889	0.673978	1.72918	1.19774
1.639/429.84406/Unknown	1.05361	1.92078	0.845007	0.767809	0.352698	1.00518	0.285214	1.62716	7.20941	3.45882	3.9193	1.5614
9.721/430.07584/Unknown	1.65323	1.27957	1.22204	2.33055	0.865527	0.53494	0.654737	0.905263	1.23356	0.907503	1.98763	2.2066
1.6/430.77155/Unknown	0.701428	0.517796	0.97147	1.13288	0.345193	0.838517	0.66161	0.991832	0.988467	1.06106	1.25112	1.54131
1.996/430.87866/w/o MS2:PFSA-Cl; C6HCl2F11O3S	2	1.87545	2.43556	12.9778	0.879686	0.202905	0.698129	0.380952	0.445569	0.283792	0.176214	0.187547
8.926/431.09866/Isovitexin(4)	1.18543	1.64167	0.837608	0.748267	0.976769	1.2765	1.6246	1.62143	1.27865	0.847416	1.54679	1.71057
7.785/431.12018/w/o MS2:NCGC00180458-02_C18H24O12_Cyclopenta[c]pyran-4-carboxylic acid, 7-[(acetyloxy)methyl]-1-(beta-D-glucopyranosyloxy)-1,4a,5,7a-tetrahydro-5-hydroxy-, (1S,4aS,5S,7aS)-	0.991972	0.710051	1.13676	1.08443	0.984545	1.08394	1.63902	1.2875	0.853148	1.08443	1.48347	0.743322
8.247/431.19196/w/o MS2:C21H28N4O6; PlaSMA ID-1128	1.02499	0.7918	0.698219	0.85237	1.07811	1.33825	1.07401	1.84315	0.895683	1.61429	1.35797	1.1149
9.37/431.19202/w/o MS2:C21H28N4O6; PlaSMA ID-1128	1.19899	0.947189	0.837011	0.889638	0.755531	0.899921	1.10514	1.31276	0.946139	1.07575	1.32499	1.16087
10.617/431.19202/w/o MS2:C21H28N4O6; PlaSMA ID-1128	0.752025	0.666699	1.02965	1.31684	0.458492	0.697181	0.429865	0.453213	0.879134	0.785893	0.853764	1.05061
9.872/431.19229/w/o MS2:C21H28N4O6; PlaSMA ID-1128	1.02977	0.874326	1.08162	1.18295	0.940869	1.06682	1.01185	1.09245	0.645937	0.733266	1.34633	1.11589
9.67/431.19232/w/o MS2:C21H28N4O6; PlaSMA ID-1128	0.956668	1.10737	0.94855	0.993275	0.917345	1.09902	1.14145	1.17503	0.720329	0.791868	1.29756	1.2069
8.989/431.19238/w/o MS2:C21H28N4O6; PlaSMA ID-1128	0.8765	0.764952	0.9783	1.08827	0.90165	0.921855	0.878275	1.09454	0.612171	0.80029	1.96316	1.36646
8.436/431.19254/w/o MS2:C21H28N4O6; PlaSMA ID-1128	1.24991	1.16114	0.914759	1.15847	0.884219	0.984322	1.08044	1.24695	0.633082	1.04351	1.32188	0.926562
10.285/431.22861/Unknown	1.14391	1.08232	1.07733	1.09317	0.881858	1.21188	1.86875	2.12114	0.878778	1.48583	1.34025	1.21025
1.594/432.65326/Unknown	0.560889	1.3462	0.664612	0.376782	0.418561	1.07691	0.326581	1.50525	3.09748	0.987421	8.59603	2.56623
1.635/432.8172/Unknown	1.1935	0.859443	2.01687	2.01627	1.32372	0.95855	3.91033	1.58687	1.2233	1.29051	0.405136	0.871943
1.971/432.92157/Unknown	0.252874	1.67652	2.81272	2.03887	1.43212	0.88013	3.1725	1.45406	0.603771	1.30213	1.07382	1.39454
2.036/432.92233/Unknown	0.730302	1.18476	2.91544	16.6103	0.968077	0.627692	1.1037	0.966667	0.336555	0.39007	0.181741	0.211203
2.216/433.03906/w/o MS2:Perfluoropentane sulfonamido amine	1.32476	1.20609	0.924114	0.995417	0.804379	1.09608	1.183	0.94668	1.36483	0.899421	1.00734	1.6411
10.018/433.11386/w/o MS2:Naringenin-7-O-glucoside; PlaSMA ID-1137	1.30398	1.21896	0.892357	1.02772	0.534292	0.795682	0.824907	0.957754	0.990061	0.789326	1.30302	1.09909
8.747/433.20731/w/o MS2:[(2R,3S,4S,5R,6S)-3,4,5-trihydroxy-6-(4-hydroxyphenoxy)oxan-2-yl]methyl (E)-3-(1-hydroxy-4-oxocyclohexa-2,5-dien-1-yl)prop-2-enoate	0.905463	0.867445	0.88169	1.15118	0.942919	1.14139	1.34598	1.60405	0.691247	1.21613	1.32099	0.883353
9.333/433.20752/w/o MS2:[(2R,3S,4S,5R,6S)-3,4,5-trihydroxy-6-(4-hydroxyphenoxy)oxan-2-yl]methyl (E)-3-(1-hydroxy-4-oxocyclohexa-2,5-dien-1-yl)prop-2-enoate	1.07257	0.88829	0.794801	1.15109	0.7872	1.17351	1.49469	1.54654	1.05984	1.16249	1.17093	1.21958
8.533/433.20773/w/o MS2:[(2R,3S,4S,5R,6S)-3,4,5-trihydroxy-6-(4-hydroxyphenoxy)oxan-2-yl]methyl (E)-3-(1-hydroxy-4-oxocyclohexa-2,5-dien-1-yl)prop-2-enoate	1.28387	0.981198	0.783601	0.782834	0.826622	1.05859	0.77023	1.38531	0.498579	0.731628	1.49062	1.05951
8.223/433.20786/w/o MS2:[(2R,3S,4S,5R,6S)-3,4,5-trihydroxy-6-(4-hydroxyphenoxy)oxan-2-yl]methyl (E)-3-(1-hydroxy-4-oxocyclohexa-2,5-dien-1-yl)prop-2-enoate	1.32305	0.818683	0.890284	0.990704	1.29047	1.70784	2.11332	3.30927	0.776328	1.4117	1.16123	0.823584
7.85/433.20798/w/o MS2:[(2R,3S,4S,5R,6S)-3,4,5-trihydroxy-6-(4-hydroxyphenoxy)oxan-2-yl]methyl (E)-3-(1-hydroxy-4-oxocyclohexa-2,5-dien-1-yl)prop-2-enoate	1.23985	0.905443	1.01435	1.05199	0.948506	1.096	1.6109	1.40811	0.726507	0.999603	1.60163	1.06398
8.461/433.20801/w/o MS2:[(2R,3S,4S,5R,6S)-3,4,5-trihydroxy-6-(4-hydroxyphenoxy)oxan-2-yl]methyl (E)-3-(1-hydroxy-4-oxocyclohexa-2,5-dien-1-yl)prop-2-enoate	1.50972	1.14595	0.888287	1.03283	0.84647	1.08424	1.4321	1.93239	0.626017	1.12089	1.3933	0.940356
8.976/433.20813/w/o MS2:[(2R,3S,4S,5R,6S)-3,4,5-trihydroxy-6-(4-hydroxyphenoxy)oxan-2-yl]methyl (E)-3-(1-hydroxy-4-oxocyclohexa-2,5-dien-1-yl)prop-2-enoate	1.1065	0.873716	0.857876	0.996172	1.0276	1.13583	1.01998	1.26787	0.97554	1.07696	1.52732	1.62005
9.754/433.20813/w/o MS2:[(2R,3S,4S,5R,6S)-3,4,5-trihydroxy-6-(4-hydroxyphenoxy)oxan-2-yl]methyl (E)-3-(1-hydroxy-4-oxocyclohexa-2,5-dien-1-yl)prop-2-enoate	0.919092	0.920124	1.01319	1.015	0.651842	0.962191	1.00684	0.83577	0.839456	0.876627	1.00822	1.06567
9.731/434.16699/Unknown	1.23975	1.21136	1.02298	1.89497	0.990915	1.17869	1.1082	0.82574	0.940987	0.80544	1.61705	1.74858
1.638/434.81592/Unknown	1.19489	0.900596	2.1638	1.98957	1.22249	0.904993	3.74856	1.48063	1.26685	1.34524	0.454495	0.892191
7.728/435.0603/Unknown	1.07244	1.36084	0.905051	0.969309	0.81265	1.57662	1.06776	1.29051	0.858718	0.885668	1.16624	0.909475
10.547/435.09341/Irisxanthone	0.706402	0.818044	0.87773	1.01338	0.707132	0.699033	0.678388	0.628719	0.43891	0.764497	1.80538	0.554533
10.684/435.09351/w/o MS2:Irisxanthone	0.753631	0.768715	0.980674	1.15164	0.782315	0.673629	0.720465	0.679885	0.197507	0.996349	4.99176	0.643064
10.102/435.09354/w/o MS2:Irisxanthone	0.636442	1.099	1.34641	0.846872	0.678084	0.726103	1.03188	1.13422	0.785387	0.561383	3.02482	0.727494
10.064/435.12357/w/o MS2:Prunin; LC-ESI-QTOF; MS2; CE	0.485376	0.354051	0.683039	0.684913	0.740698	0.758723	1.04965	1.08143	0.506563	0.966776	2.23577	1.02289
11.466/435.22375/w/o MS2:1-[2,4-dihydroxy-3-[(2S,3R,4R,5S,6R)-3,4,5-trihydroxy-6-(hydroxymethyl)oxan-2-yl]phenyl]-2-hydroxy-3-(4-hydroxyphenyl)propan-1-one	0.313906	0.675714	1.24704	0.890866	0.822328	0.912575	0.770115	0.797701	1.64375	1.18115	0.969102	1.46832
9.268/435.22385/w/o MS2:1-[2,4-dihydroxy-3-[(2S,3R,4R,5S,6R)-3,4,5-trihydroxy-6-(hydroxymethyl)oxan-2-yl]phenyl]-2-hydroxy-3-(4-hydroxyphenyl)propan-1-one	1.08621	0.990806	0.827452	0.973761	0.851926	0.918573	1.00259	0.971059	0.805788	1.08929	1.17241	0.845575
11.756/435.22409/Unknown	0.869537	1.19917	0.665578	0.855588	1.17404	1.66154	2.05023	1.45205	1.35573	1.02767	0.262873	0.886179
1.955/435.86826/Unknown	1.62795	0.772166	5.04464	14.0146	1.421	0.468993	2.21636	0.0626831	0.53308	0.404587	0.412144	0.417444
1.833/435.86859/Unknown	1.87928	0.844276	2.39893	2.48487	1.69538	1.41396	5.28172	1.73504	1.02076	1.12804	0.526689	1.00969
1.897/435.8696/Unknown	1.65872	0.794966	2.17645	3.14084	1.83797	1.40764	4.58934	0.742606	0.829742	0.6823	0.494075	0.946494
2.155/435.95856/Unknown	1.51636	1.40772	1.16302	0.935787	1.23708	1.71603	2.45147	1.91066	2.22019	1.97795	1.35364	2.92269
7.523/436.13992/Unknown	0.740351	0.697911	3.69316	1.16057	0.707497	1.18988	1.51817	0.768862	1.61352	1.35649	0.426563	0.567435
1.929/437.09662/Unknown	0.448582	1.12234	0.645725	0.215495	0.86037	1.61588	0.969743	1.34254	0.677469	0.858025	3.20159	2.06575
1.689/437.09695/Unknown	0.804627	1.87789	1.05956	0.790819	1.03343	1.21373	0.642185	0.558796	0.680544	0.455395	2.81689	1.04146
2.002/437.09708/Unknown	0.555056	0.950562	0.774007	0.314254	0.800915	1.32606	1.01948	0.680324	0.697236	0.824121	4.86721	3.03255
9.181/437.10272/w/o MS2:[3-hydroxy-4-[(2S,3R,4S,5S,6R)-3,4,5-trihydroxy-6-(hydroxymethyl)oxan-2-yl]oxyphenyl]methyl 3,4-dihydroxybenzoate	0.76796	0.676301	1.16637	0.796263	0.619083	0.9714	0.800766	1.77011	0.820982	0.913378	1.90082	0.920256
7.794/437.13052/Unknown	2.39804	0.250728	0.163195	1.12338	0.632479	1.47293	2.12839	0.959113	3.05975	1.01811	0.591576	1.29994
8.368/437.16699/w/o MS2:NCGC00380596-01!2-[3-[(2E)-3,7-dimethylocta-2,6-dienyl]-2,6-dihydroxybenzoyl]-5-formyl-3-hydroxybenzoic acid	2.00657	1.40096	1.28163	3.88182	0.790398	0.85615	0.741831	1.31207	1.24453	2.19744	0.76585	0.532533
8.888/437.23932/w/o MS2:5-O-methyllicoricidin	1.16941	1.09628	1.06626	0.896353	0.73476	1.05899	1.09191	1.09506	0.8	1.03866	0.98085	0.981784
1.8/437.86694/Unknown	1.63469	0.852033	2.27397	1.72386	2.13628	1.60632	4.45117	1.47377	1.04759	1.21189	0.453403	0.971808
7.656/438.0166/Unknown	0.537604	1.09407	0.824216	0.729613	0.528915	0.58485	0.433787	0.782918	0.65167	1.04546	1.91801	0.899007
8.15/438.13419/Unknown	1.03319	0.964495	0.972114	1.22253	0.77611	1.02851	0.994791	1.141	0.674798	1.0267	0.918014	0.960817
10.485/438.19891/Unknown	0.910544	0.522364	1.0232	0.736117	0.479761	1.36527	0.8138	0.668034	0.756691	0.784976	1.26825	1.80871
9.647/438.2037/Unknown	0.69718	0.656705	0.730529	0.786144	0.834971	0.952341	0.719226	0.812183	0.780408	1.27285	1.28189	0.792092
11.633/438.2493/Unknown	1.35176	0.825882	3.06528	2.18991	1.67153	1.25005	0.973101	0.300831	2.18713	1.12573	1.04082	1.19048
1.672/438.77521/Unknown	0.797921	0.639701	3.75978	8.34105	1.92357	1.08288	5.15358	1.09318	0.951835	1.19266	0.293038	0.703596
2.274/439.05634/w/o MS2:C15H20O13S; PlaSMA ID-1164	1.38949	1.53478	0.637628	0.768226	0.86501	1.23491	19.3414	14.0381	0.590916	0.977362	3.20514	0.902228
7.406/439.06314/Unknown	0.551274	0.802765	0.836886	0.536634	0.525028	0.865324	0.654779	1.16617	1.0138	0.695075	1.57179	0.995912
7.376/439.06396/Unknown	0.563024	0.720407	0.886979	0.71365	0.539083	0.85467	0.71025	1.31877	1.2384	0.788809	1.72509	0.974962
6.889/439.06442/Unknown	0.791365	1.2578	0.849782	0.744684	0.717787	0.924554	0.926427	1.30165	1.42061	0.806145	2.37057	1.7316
2.175/439.08481/Unknown	1.14567	2.64173	0.829668	1.13035	2.07846	1.39362	0.302174	0.277382	0.726667	1.59333	2.20274	0.233437
1.987/439.08533/Unknown	0.452865	1.50737	0.63482	0.260968	0.792584	2.21451	0.43977	0.955801	1.32615	0.774425	12.8418	5.32005
2.024/439.08542/Unknown	0.452865	1.50737	0.63482	0.248495	0.793411	1.1602	0.489072	0.484858	1.36337	0.726736	12.8418	5.32005
1.917/439.08563/Unknown	0.498101	1.84882	0.692472	0.239951	1.04606	3.26041	0.383779	1.74048	1.19866	0.674107	12.5227	3.33663
1.696/439.08578/Unknown	0.638306	3.32746	0.837062	0.551032	0.699231	2.02978	0.256655	1.19128	1.2474	0.33564	19.7569	2.53663
7.812/439.08603/Unknown	1.20027	1.12251	0.930909	1.24627	0.754053	1.14911	1.01488	1.06267	1.19224	1.00277	1.0383	1.30342
14.426/439.12683/w/o MS2:(1S,3R,6R,7S,8S,9R,10S,13S,16S,17R)-8-tert-butyl-6,9,12,17-tetrahydroxy-16-methyl-2,4,14,19-tetraoxahexacyclo[8.7.2.0?,??.0?,?.0?,??.0??,??]nonadecane-5,15,18-trione	0.993283	0.61755	2.34371	0.981576	1.13237	1.55407	0.882734	0.3963	1.97062	0.747012	1.673	3.1635
10.575/439.15375/w/o MS2:Candesartan	0.99732	0.971061	2.08824	1.39319	1.17424	0.804689	1.83303	0.494102	2.03547	0.548011	1.51088	2.22715
8.879/439.18246/w/o MS2:Diferuloyl putrescine; PlaSMA ID-1166	1.37693	0.852777	0.668367	1.09732	0.849757	0.743869	0.884977	1.07056	1.15612	1.07897	1.06073	1.03267
10.289/439.2327/w/o MS2:NCGC00347826-02_C22H34O6_2-Hydroxy-2'',5'',5'',8a''-tetramethyl-5-oxododecahydro-2''H-dispiro[furan-3,2'-furan-5',1''-naphthalen]-4''-yl acetate	0.688325	1.68832	1.86809	4.37447	0.459975	1.45806	0.334598	0.797171	1.0664	1.50993	0.669428	0.471986
10.971/439.23322/w/o MS2:NCGC00347826-02_C22H34O6_2-Hydroxy-2'',5'',5'',8a''-tetramethyl-5-oxododecahydro-2''H-dispiro[furan-3,2'-furan-5',1''-naphthalen]-4''-yl acetate	0.820803	0.987642	0.943548	1.17641	0.813142	0.962355	0.849091	1.11818	0.895415	1.41179	0.772417	0.482492
10.086/439.23337/w/o MS2:NCGC00347826-02_C22H34O6_2-Hydroxy-2'',5'',5'',8a''-tetramethyl-5-oxododecahydro-2''H-dispiro[furan-3,2'-furan-5',1''-naphthalen]-4''-yl acetate	0.544367	0.450648	1.52915	3.21973	1.00921	0.742058	1.05556	0.863144	0.980147	1.51565	0.585521	0.436507
10.55/439.23376/w/o MS2:NCGC00347826-02_C22H34O6_2-Hydroxy-2'',5'',5'',8a''-tetramethyl-5-oxododecahydro-2''H-dispiro[furan-3,2'-furan-5',1''-naphthalen]-4''-yl acetate	0.921364	0.904662	1.01116	1.73919	0.67906	0.955167	0.590783	0.934101	1.04559	1.28657	0.720072	0.591494
11.611/439.23474/w/o MS2:NCGC00347826-02_C22H34O6_2-Hydroxy-2'',5'',5'',8a''-tetramethyl-5-oxododecahydro-2''H-dispiro[furan-3,2'-furan-5',1''-naphthalen]-4''-yl acetate	0.957993	0.98133	0.932476	1.13826	1.11597	1.28197	1.2381	0.84375	1.13707	1.56138	0.797942	0.535273
6.891/440.00375/Unknown	0.992342	1.1236	0.821267	0.826638	0.841175	1.02703	1.25574	1.21911	0.965045	0.901059	1.26607	1.38596
8.067/440.05948/Unknown	0.74707	0.984008	1.01083	0.815338	1.15412	1.49261	0.702701	1.0133	1.55157	0.974052	1.2507	1.24673
8.006/440.05969/Unknown	0.727256	0.921599	1.0247	0.82958	0.963008	1.44095	0.740091	1.10733	1.43544	0.883199	1.42356	1.38274
8.15/440.16977/Unknown	1.34802	1.14981	1.2264	1.58682	1.4258	0.973464	0.945846	0.940479	1.3351	0.617899	2.93114	1.31986
6.894/440.17621/Unknown	0.87234	0.58156	0.741641	1.66869	0.196295	0.174245	0.659905	0.51564	2.12981	7.57692	2.12723	1.19338
1.668/440.7728/Unknown	0.841058	0.661367	3.73186	8.10619	2.36973	1.4062	5.62835	1.57323	0.939548	1.13787	0.344696	0.737375
2.03/440.94818/Unknown	3.09091	2.13455	2.16372	12.3009	1.399	0.416955	1.039	0.190111	0.466647	0.324779	0.0750212	0.182303
6.888/441.01276/Unknown	1.07918	1.19867	0.870573	0.866686	0.791316	0.944026	1.40601	1.31434	0.969256	0.846407	1.42234	1.41796
7.394/441.01279/Unknown	0.717506	0.731512	0.88518	0.692116	0.653349	0.846096	0.797328	1.0831	0.594875	0.694636	0.964643	0.687071
10.234/441.18915/w/o MS2:Picrolichenic acid	1.27104	0.725676	0.711125	0.839892	0.917322	1.67738	0.587506	0.740248	0.228658	0.485589	1.8677	1.74649
2.377/442.13568/Unknown	1.43753	1.57036	0.760727	1.10169	0.503901	0.905161	0.834726	0.900799	2.3057	1.11721	1.0796	1.22839
1.581/442.68201/Unknown	0.606797	1.41235	0.958805	0.486578	0.54307	1.28386	0.368514	1.53098	3.54516	1	8.8629	2.71371
1.611/442.78998/Unknown	0.48189	0.413855	1.03354	1.16251	0.522006	1.16888	1.05896	1.00917	1.02663	0.951677	0.986447	1.12905
1.772/442.90659/Unknown	0.55889	0.581463	1.37809	1.43287	0.457282	0.683495	1.09091	1.04545	0.382459	0.587732	1.24196	0.419978
2.249/443.06055/Unknown	1.03647	1.20641	0.717535	1.34637	0.510351	0.822308	0.465236	1.05854	0.551842	0.933162	1.38104	0.765799
8.617/443.11951/w/o MS2:NCGC00168932-02_C18H22O10_5-Benzofuranpropanoic acid, 4-(beta-D-glucopyranosyloxy)-6-methoxy-	0.679538	0.949175	0.871163	1.35179	0.652323	1.39139	0.346898	0.381955	0.902511	0.654357	1.2194	1.043
9.106/443.15598/w/o MS2:C20H28O11; PlaSMA ID-1173	1.37121	1.07524	0.636368	0.668618	1.25032	1.16889	1.84652	1.42524	1.95011	1.15114	1.30571	1.72381
8.804/443.15662/w/o MS2:C20H28O11; PlaSMA ID-1173	1.50955	1.44173	0.8719	0.80973	1.40895	0.897264	1.60033	1.51936	1.98247	1.39841	1.02876	1.2162
10.482/443.19022/w/o MS2:C21H32O10; PlaSMA ID-1175	0.811293	0.539995	0.945901	0.690851	0.464183	1.23668	0.787812	0.690866	0.84429	0.791957	1.40972	1.84709
7.579/443.19235/w/o MS2:[4,5,8-trihydroxy-5-(hydroxymethyl)-3-(3-methoxy-3-oxoprop-1-en-2-yl)-8a-methyl-1,2,3,4,4a,6,7,8-octahydronaphthalen-2-yl] 3,4-dihydroxy-2-methylidenebutanoate	0.964089	0.943918	1.21353	1.04895	0.704448	0.921865	1.15513	1.09285	0.64078	0.88572	0.968624	0.909904
8.216/443.1926/w/o MS2:[4,5,8-trihydroxy-5-(hydroxymethyl)-3-(3-methoxy-3-oxoprop-1-en-2-yl)-8a-methyl-1,2,3,4,4a,6,7,8-octahydronaphthalen-2-yl] 3,4-dihydroxy-2-methylidenebutanoate	1.07835	1.16524	0.926966	1.19438	1.06494	1.29883	1.53931	1.68138	0.635516	1.39224	0.843914	0.628732
9.742/443.22815/Unknown	0.87696	0.952955	1.17339	1.14516	0.557815	1.04253	0.781143	1.41429	0.728143	1.51337	0.646631	0.449088
10.047/443.22879/Unknown	0.753535	0.710101	0.917495	1.48807	0.691634	0.773346	1.04099	1.10077	0.83993	1.18208	0.738767	0.644832
12.471/443.24423/Unknown	1.1331	1.07691	1.0462	1.11805	1.03979	1.03156	1.07742	1.10435	0.953001	1.04828	0.996163	0.992898
1.846/443.89908/Unknown	2.5619	1.08571	1.24626	1.08275	1.03729	1.29695	4.72555	2.14161	0.976337	1.51246	0.718361	1.16701
7.13/444.98871/Unknown	0.972019	1.08197	0.96309	0.841031	0.745487	0.962254	1.10022	1.55722	0.930767	0.863374	0.819909	0.936709
7.097/444.98904/Unknown	0.972019	1.08197	0.922461	0.817921	0.656321	1.23401	1.10768	1.07455	0.924326	0.862699	0.890241	0.937057
7.625/445.0802/w/o MS2:PAEDEROSIDE	0.609227	0.40487	0.704162	0.636147	16.7121	20.7374	1.26939	0.947515	0.661193	1.56958	1.74389	0.767171
9.364/445.1152/w/o MS2:Flavone base + 2O, 1MeO, C-Hex; PlaSMA ID-1183	0.979113	1.0246	0.927489	0.712481	0.570117	1.09379	1.19593	0.77413	1.51191	0.601818	2.61386	1.79769
7.684/445.13513/w/o MS2:Unknown (carbon number 19); PlaSMA ID-1184	1.34451	0.975124	0.773902	1.17958	0.921166	0.990331	1.24518	1.71804	0.854036	1.39602	0.972922	0.833129
9.475/445.20828/w/o MS2:(Z)-2,6-dimethyl-7-(4-methyl-5-oxooxolan-2-yl)-3-[[3,4,5-trihydroxy-6-(hydroxymethyl)oxan-2-yl]oxymethyl]hept-5-enoic acid	0.649696	0.879496	1.67265	1.5426	1.01976	0.769901	2.05832	1.02964	0.774489	0.747902	1.59458	1.40113
8.862/445.20862/w/o MS2:(Z)-2,6-dimethyl-7-(4-methyl-5-oxooxolan-2-yl)-3-[[3,4,5-trihydroxy-6-(hydroxymethyl)oxan-2-yl]oxymethyl]hept-5-enoic acid	1.01908	0.709193	0.904539	1.17399	1.05457	1.04093	1.1011	1.1664	0.755145	1.15046	0.853921	0.727599
8.467/446.18561/Unknown	0.914758	0.743639	1.15803	0.743769	0.860951	0.82021	0.961734	1.12281	0.594907	1.00102	1.55004	0.700167
13.819/446.25873/w/o MS2:NCGC00380312-01_C24H35NO4_	3.76825	2.75206	0.782037	1.60535	2.90342	2.55174	1.50269	1.38564	0.354956	0.982757	0.865057	0.593373
14.088/446.25873/w/o MS2:NCGC00380312-01_C24H35NO4_	3.47826	2.78355	0.712402	1.35747	2.47872	2.23761	1.67567	1.48826	0.31066	1.13575	0.797662	0.566975
7.201/447.06033/w/o MS2:Glucobrassicin	1.26672	1.26255	1.07692	0.995069	0.721194	0.82545	0.567801	0.557913	0.905972	1.46045	0.827356	0.753094
9.384/447.09302/w/o MS2:NCGC00385782-01!(2R,3R)-2-(3,4-dihydroxyphenyl)-3,5,7-trihydroxy-6-[(3R,4R,5S,6R)-3,4,5-trihydroxy-6-(hydroxymethyl)oxan-2-yl]-2,3-dihydrochromen-4-one	1.41588	0.976471	0.886457	0.898344	0.539133	1.01124	1.35752	1.43676	0.814043	0.718944	1.08397	1.1674
9.713/447.09332/w/o MS2:Maritimetin-6-O-glucoside; PlaSMA ID-1194	0.555801	0.886464	1.03535	0.889394	0.341779	0.668802	0.540838	0.662769	0.338067	0.583831	0.722358	0.308114
7.574/447.09341/w/o MS2:Maritimetin-6-O-glucoside; PlaSMA ID-1194	0.321094	0.0640052	2	0.83705	0.147	0.754923	0.102799	0.1136	1.77108	0.513024	0.757643	1.22845
8.478/447.09351/w/o MS2:Maritimetin-6-O-glucoside; PlaSMA ID-1194	0.992378	1.37546	0.61119	0.667794	0.895086	0.926697	1.27668	1.22343	0.874299	0.492432	3.59355	1.93268
8.67/447.09384/w/o MS2:NCGC00168934-02!2-(3,4-dihydroxyphenyl)-5,7-dihydroxy-8-[(3R,4R,5R,6R)-3,4,5-trihydroxy-6-(hydroxymethyl)oxan-2-yl]chromen-4-one	0.531162	0.77048	0.701654	0.767995	0.856982	0.943694	0.734726	0.969713	0.651635	0.843383	1.79172	0.577205
10.397/447.12946/w/o MS2:NCGC00384517-01!(2S)-2-phenyl-7-[(2S,3R,4S,5S,6R)-3,4,5-trihydroxy-6-(hydroxymethyl)oxan-2-yl]oxy-2,3-dihydrochromen-4-one	1.3503	1.05167	0.85531	1.63364	0.991807	0.753107	1.22994	1.32264	0.890585	1.06446	0.932371	0.558811
8.462/447.16953/w/o MS2:luteolin-7-glucoside	1.22649	1.04552	1.11735	2.06832	0.426638	1	1.88014	0.813476	3.19179	2.73567	0.201181	0.554658
9.319/447.18634/Unknown	0.901707	0.704005	0.81266	0.908919	0.730498	0.918784	0.572975	0.61346	0.752506	0.74984	0.977227	0.978574
7.939/447.18695/Unknown	0.881535	0.80812	0.981925	1.32908	0.972526	0.975169	1.18396	1.30195	0.649176	1.03741	1.64051	1.25126
10.486/447.18713/Unknown	2.06385	1.45044	1.30763	5.0096	0.859589	0.80274	1.06398	0.893799	0.991602	0.971576	1.3144	0.796484
8.741/447.18716/Unknown	0.858819	0.545682	0.886637	1.15609	0.752167	0.91715	0.414486	0.466033	0.672451	0.966367	1.08861	0.770244
8.913/447.18826/Unknown	0.925445	0.582982	0.824356	1.07624	0.759173	0.809937	0.528583	0.611208	0.640328	1.35894	1.17971	0.837522
11.702/447.23849/Unknown	1.57459	1.91415	0.412117	0.473627	1.01451	2.13243	1.39109	1.1607	1.99049	6.68583	1.27357	1.05196
9.884/447.23917/Unknown	1.22627	1.23277	0.466803	0.417564	1.35053	1.90343	1.32659	1.15176	1.29637	4.65738	0.823195	0.9207
12.808/447.27521/w/o MS2:[(2E,6Z,10Z)-7,11-bis(acetyloxymethyl)-3,15-dimethylhexadeca-2,6,10,14-tetraenyl] acetate	0.58873	0.842585	14.3157	1.59603	2.93273	1.86263	2.40603	0.615156	4.40351	0.291816	6.50381	5.74505
8.22/448.11029/Unknown	0.888259	1.05613	0.9435	0.939361	1.61218	1.91681	1.60653	1.07128	3.45841	2.1091	1.83976	2.62379
9.955/448.16141/Unknown	0.563187	0.983516	0.886584	0.908714	0.84375	0.655952	1.14559	1.11367	0.658807	1.08896	0.847136	0.478887
8.587/448.16452/Unknown	0.76022	0.599199	1.12917	0.953278	0.996307	0.986928	1.32185	0.571268	1.78526	2.03744	1.01854	1.08653
1.661/448.89883/Unknown	1.23082	0.764627	2.58291	3.90085	1.25119	0.940831	4.47472	1.69382	1.1485	1.23384	0.369494	0.735253
9.468/449.11182/w/o MS2:NCGC00168909-02!(2R,3R)-2-(3,4-dihydroxyphenyl)-5,7-dihydroxy-3-[(2S,3R,4R,5R,6S)-3,4,5-trihydroxy-6-methyloxan-2-yl]oxy-2,3-dihydrochromen-4-one	0.996867	1.17323	1.04784	0.772395	0.581837	0.689381	1.61259	0.972459	0.632722	0.786971	1.09023	0.891515
9.681/449.14554/w/o MS2:[(1S)-5-hydroxy-1-[(2S,3R,4S,5S,6R)-3,4,5-trihydroxy-6-(hydroxymethyl)oxan-2-yl]oxy-1,4a,5,7a-tetrahydrocyclopenta[c]pyran-7-yl]methyl benzoate	0.944025	0.824532	1.36261	1.2269	0.713015	1.05707	1.14146	0.588101	2.91697	0.888619	4.02567	2.25864
10.241/449.14868/w/o MS2:NCGC00380811-01!3-(3,4-dihydroxy-2,2-dimethyl-1-oxo-3aH-imidazo[1,2-a]indol-4-yl)-2-(4-oxoquinazolin-3-yl)propanoic acid	0.987981	0.949519	0.814471	0.640074	0.684685	0.714715	1.03317	0.839138	0.892265	1.27808	2.14095	1.88149
10.653/449.15842/Unknown	1.27156	1.51715	3.31169	1.1577	2.47176	1.55089	1.8539	0.943393	2.66703	0.817946	1.5387	3.08843
10.432/449.15845/Unknown	1.05025	0.968057	2.78823	1.34853	2.61269	1.32631	1.74307	0.763198	1.41313	0.652602	1.81091	2.29423
9.663/449.18546/w/o MS2:Geranylgeranyl pyrophosphate ammonium salt	0.935951	0.88196	0.80854	0.734101	0.0273431	0.0084805	0.359328	1.03772	0.566029	0.935853	1.03817	0.851003
7.924/449.20255/w/o MS2:C20H34O11; PlaSMA ID-1214	1.07175	0.8404	0.822393	1.22745	0.920096	1.0433	1.51104	1.62058	0.710739	0.999003	1.61173	1.28444
8.955/449.20285/w/o MS2:C20H34O11; PlaSMA ID-1214	1.15218	0.882065	0.857416	1.00555	0.824636	0.967744	0.826762	0.950903	0.674429	0.891342	1.45878	0.979693
8.989/449.20288/w/o MS2:C20H34O11; PlaSMA ID-1214	1.15218	0.882065	0.857416	1.00555	0.82529	0.899822	0.826762	0.950903	0.674429	0.891342	1.45878	0.979693
9.691/449.20288/w/o MS2:C20H34O11; PlaSMA ID-1214	1.07148	0.991578	5.19413	3.45759	1.81849	1.37664	1.68785	0.767482	1.10079	0.608411	1.33392	1.86471
8.188/449.20306/w/o MS2:C20H34O11; PlaSMA ID-1214	1.16292	0.789024	0.795009	0.908394	0.973315	1.04719	0.9351	1.30482	0.682726	1.2055	1.20446	1.12384
9.881/449.20309/w/o MS2:C20H34O11; PlaSMA ID-1214	0.901916	0.91954	1.12683	0.980408	1.56993	1.35464	1.48934	0.833175	1.30717	0.765025	1.26165	1.6165
7.691/449.20312/w/o MS2:C20H34O11; PlaSMA ID-1214	1.47092	1.0366	0.766801	0.772989	1.32466	1.23104	1.59465	2.14589	1.08256	1.82978	1.14178	0.767496
10.236/449.23953/Unknown	0.786222	0.668959	0.887908	0.337956	0.569973	1.37596	1.24932	1.06671	0.66463	0.794934	2.70911	2.31719
11.93/449.28842/Unknown	1.0695	0.672329	0.849851	0.210495	0.537545	2.09541	1.26426	1.09648	0.53252	0.841463	3.50294	3.75216
1.572/450.71378/Unknown	0.629434	1.2807	1.10015	0.658236	0.567223	1.21074	0.326118	1.50909	7.40758	0.649289	6.96742	1.65915
1.659/451.01801/Unknown	0.724224	1.91674	0.585232	0.542362	0.94195	1.47866	0.662564	0.700231	0.363495	0.468353	2.81236	1.15579
2.273/451.0556/Unknown	1.27719	1.42105	1.1444	0.67148	0.438821	0.521426	1.34205	0.788713	0.375558	0.813362	1.11174	0.822502
10.345/451.08844/w/o MS2:[(2R,3S,4S,5R,6S)-6-(3,4-dihydroxybenzoyl)oxy-3,4,5-trihydroxyoxan-2-yl]methyl 3,4-dihydroxybenzoate	1.03951	0.896486	1.2778	1.20634	0.742713	0.826824	0.921183	1.02877	0.396111	0.745859	2.46368	0.656413
10.025/451.12482/w/o MS2:NCGC00380620-01_C21H24O11_(3R,3'R,4R,6'S,7R)-5-Hydroxy-6',7-dimethyl-6,8-dioxo-3',4,4',5',6,6',7,8-octahydrospiro[isochromene-3,2'-pyran]-3',4,7-triyl triacetate	0.760582	0.746329	1.0155	1.08624	0.901547	0.808081	1.07928	0.91227	0.877965	1.07074	1.29288	0.873675
8.655/451.14618/w/o MS2:NCGC00380737-01_C17H26O11_Methyl (1S,4aS,6R,7R,7aR)-1-(beta-D-glucopyranosyloxy)-5,6-dihydroxy-7-methyl-1,4a,5,6,7,7a-hexahydrocyclopenta[c]pyran-4-carboxylate	0.97533	0.582938	0.823144	0.600741	1.00056	2.7265	1.25867	0.52	1.55607	1.34579	0.664	0.424
10.647/451.17392/Unknown	0.747049	1.19661	4.86689	1.38552	1.81238	1.71582	1.41506	0.636705	1.79793	0.431629	2.28947	4.34219
9.118/451.18286/Unknown	0.738418	0.916499	1.01496	0.756574	0.744389	1.19677	1.1293	0.901173	0.825309	0.866791	0.828469	0.482045
7.716/451.21814/w/o MS2:[(2R,3S,4S,5R,6S)-6-(3,4-dihydroxybenzoyl)oxy-3,4,5-trihydroxyoxan-2-yl]methyl 3,4-dihydroxybenzoate	1.2144	1.08762	0.722668	1.12255	0.789483	1.25841	1.88073	2.18095	1.11306	1.46718	1.35538	1.07292
7.602/451.21814/w/o MS2:[(2R,3S,4S,5R,6S)-6-(3,4-dihydroxybenzoyl)oxy-3,4,5-trihydroxyoxan-2-yl]methyl 3,4-dihydroxybenzoate	1.07827	0.961903	0.707441	1.08985	0.925823	1.07133	1.46436	1.49232	0.85886	1.30089	0.949137	1.05463
9.267/451.21844/w/o MS2:[(2R,3S,4S,5R,6S)-6-(3,4-dihydroxybenzoyl)oxy-3,4,5-trihydroxyoxan-2-yl]methyl 3,4-dihydroxybenzoate	1.10515	1.17581	0.825737	1.19851	0.527385	0.695289	0.784208	0.922417	0.849741	0.780957	1.33051	1.68401
7.147/451.21878/w/o MS2:[(2R,3S,4S,5R,6S)-6-(3,4-dihydroxybenzoyl)oxy-3,4,5-trihydroxyoxan-2-yl]methyl 3,4-dihydroxybenzoate	0.964315	1.0006	0.589712	1.01053	0.923682	1.32571	1.1505	1.44611	0.816282	1.11661	1.25465	1.5422
12.666/452.19513/Unknown	1.27743	1.76342	1.18388	1.05515	1.31399	1.11254	1.47941	0.308757	1.85304	0.651757	4.70764	4.02607
12.712/452.19604/Unknown	1.5179	1.76342	1.16419	1.27058	1.16491	0.906532	1.50298	0.330964	1.45716	0.619127	4.09781	3.94745
1.572/452.71072/Unknown	0.652356	1.35929	1.20509	0.630213	0.525839	1.0965	0.389115	1.55507	5.32353	1.25817	5.26638	1.80131
1.659/453.01538/Unknown	0.730998	2.00052	0.590763	0.556809	0.971104	1.53237	0.658204	0.707707	0.367471	0.451673	2.71609	1.12258
7.161/453.04056/Unknown	0.959654	1.09824	0.959985	0.819473	0.567708	0.7	1.10285	1.60181	1.0291	0.897528	1.47297	1.25099
9.161/453.08054/Unknown	0.967692	1.01077	0.84579	0.771907	0.629208	0.970586	0.644233	1.13638	0.894057	0.790698	1.5771	1.35878
9.512/453.08646/Unknown	1.33702	1.19935	1.27337	1.30993	1.34723	1.28768	2.25528	2.32622	1.00358	1.01926	1.28147	1.06384
7.869/453.10425/Unknown	0.608776	1.01637	0.823092	0.659723	0.642384	0.796909	0.867052	0.73025	0.35045	0.992492	1.32708	0.556848
8.159/453.16287/w/o MS2:Methotrexate	2.51221	0.905109	0.658703	1.45184	1.05304	1.48392	1.41439	1.7803	2.15556	1.13139	1.20763	1.13983
10.776/453.1763/Unknown	0.800512	0.671782	1.51921	1.49948	0.833432	0.907692	1.22547	0.901285	1.11998	0.755528	1.36882	1.1429
9.855/453.18045/Unknown	0.725107	0.836674	0.880312	0.677193	0.558081	0.825271	0.678595	0.719636	0.579096	0.680979	0.98815	0.92809
9.072/453.19724/w/o MS2:5-[(2R,3S)-6-hydroxy-2-(4-hydroxyphenyl)-4-[(E)-2-(4-hydroxyphenyl)ethenyl]-2,3-dihydro-1-benzofuran-3-yl]benzene-1,3-diol	0.885349	1.07357	1.45705	0.774194	1.80413	1.40576	1.52673	0.96179	1.00182	0.641785	1.41419	1.63186
9.604/453.1976/w/o MS2:5-[(2R,3S)-6-hydroxy-2-(4-hydroxyphenyl)-4-[(E)-2-(4-hydroxyphenyl)ethenyl]-2,3-dihydro-1-benzofuran-3-yl]benzene-1,3-diol	1.08538	0.940078	0.54457	0.601052	0.831457	0.650312	0.77429	0.794107	1.97739	1.36296	1.23509	1.46357
9.322/453.198/w/o MS2:5-[(2R,3S)-6-hydroxy-2-(4-hydroxyphenyl)-4-[(E)-2-(4-hydroxyphenyl)ethenyl]-2,3-dihydro-1-benzofuran-3-yl]benzene-1,3-diol	1.2608	1.00074	0.608468	0.602736	1.14853	1.37256	1.1039	1.16937	1.84566	0.977729	0.892218	1.38853
7.525/453.98349/Unknown	1.08358	1.1176	0.901213	0.871224	0.595888	0.946512	1.36042	1.2395	1.03053	0.869912	0.852001	0.936163
7.124/453.98459/Unknown	0.975107	1.07009	0.958181	0.904974	0.650098	0.800781	1.33257	1.332	1.02665	0.887404	0.970292	1.02431
7.736/453.98462/Unknown	1.16712	1.26316	1.08058	0.996389	0.712662	1.02165	1.19861	1.39492	1.60575	0.988053	0.871978	0.969084
1.618/454.69992/Unknown	0.794857	2.17709	1.01213	0.637292	0.559621	1.28045	0.336558	1.79202	1.74702	1.36993	3.05322	0.450111
7.741/454.99142/Unknown	1.26055	1.28771	1.15865	0.876143	0.674407	1.0168	1.55326	1.34022	1.29225	0.983974	1.0995	0.949218
7.122/454.99161/Unknown	1.11321	1.06818	0.873727	0.82579	0.716445	0.979534	1.02666	1.3673	1.03021	0.864715	1.06537	1.00242
7.531/454.99194/Unknown	1.01666	0.99178	0.915243	0.680994	0.637229	0.85152	1.2955	1.52306	0.963303	0.807136	0.942134	0.847837
1.659/455.01328/Unknown	0.723926	1.76728	0.583503	0.560367	0.893368	1.52962	0.683128	0.73492	0.394169	0.51895	2.77169	1.07251
9.162/455.0278/Unknown	1.10246	0.958374	0.956704	1.02607	0.66407	0.951354	0.888463	1.03937	0.757325	0.928645	1.23427	0.836535
14.3/455.12286/w/o MS2:7-hydroxy-2,6,9,12,17,17-hexamethyl-22-methylidene-5,16,19,21-tetraoxaheptacyclo[10.8.1.1?,?.0?,??.0?,?.0??,??.0??,??]docos-13-ene-4,8,15-trione	0.758039	0.909804	2.95169	1.28261	1.2967	1.20516	1.63125	0.790278	1.88018	0.710552	1.65638	1.75035
9.862/455.15643/w/o MS2:Unknown (carbon number 21); PlaSMA ID-1226	0.953124	0.878344	0.725076	1.04349	1.95627	1.79567	1.40822	1.31294	1.27046	0.972261	0.798773	0.997546
9.922/455.19156/Unknown	1.21032	1.08083	0.919562	1.00894	0.88652	0.97254	1.16783	1.2944	0.802737	0.865196	1.42853	1.22216
11.017/455.19202/Unknown	1.05289	1.01653	0.844875	1.18006	1.10365	1.12811	1.70926	1.76481	1.30843	0.824413	1.39961	1.53545
10.036/455.19238/Unknown	1.13022	1.07326	0.902626	1.29646	0.820864	0.81419	1.02871	1.19795	0.793445	0.825089	1.5301	1.16022
10.117/455.19254/Unknown	1.24167	1.0378	0.879711	1.03777	0.78333	0.894065	0.982542	1.01629	0.948037	0.747331	1.85368	1.66345
10.656/455.19263/Unknown	1.47439	1.4402	1.16485	1.09177	0.513725	0.995885	0.825859	1.60663	0.808032	1.20955	1.28849	1.24957
7.658/455.52396/Unknown	0.225294	0.483654	2.90534	0.553398	0.639732	1.05093	0.418662	0.550455	0.246169	0.548639	0.626573	0.275022
2.097/456.10083/w/o MS2:Amygdalin	0.953146	1.04771	1.22753	0.79661	0.672615	1.0924	0.828651	0.791926	1.88561	1.13406	3.30802	5.32869
1.618/456.6973/Unknown	0.534099	2.79899	0.969828	0.522727	0.187985	1.09955	0.154705	2.37028	0.783654	0.879808	3.07911	1.03481
7.242/457.13522/Unknown	0.416116	0.343292	1.09276	0.627956	0.481408	0.894224	1.18955	1.24666	1.2718	0.932655	2.03009	1.55703
10.026/457.20737/w/o MS2:Unknown (carbon number 21); PlaSMA ID-1235	1.11704	0.982763	0.816086	1.19617	0.881697	0.917158	1.23924	1.38013	0.677422	1.0824	1.25327	1.00914
10.285/457.20792/w/o MS2:Unknown (carbon number 21); PlaSMA ID-1235	1.11919	0.925403	1.00964	1.17992	0.805459	1.04235	1.66095	2.02986	0.894438	0.978408	1.68458	1.44901
10.686/457.2081/w/o MS2:Unknown (carbon number 21); PlaSMA ID-1235	1.32984	1.04116	1.27184	1.33903	0.75499	0.721722	1.06266	0.706735	1.01264	0.784451	2.27052	1.66561
10.115/457.20819/w/o MS2:Unknown (carbon number 21); PlaSMA ID-1235	1.22854	1.02829	0.90913	1.11397	0.830094	0.894698	0.96449	1.07828	0.966538	0.772279	1.86792	1.57013
9.915/457.20828/w/o MS2:Unknown (carbon number 21); PlaSMA ID-1235	1.21953	1.05295	0.895076	0.985761	0.908391	1.06437	1.22439	1.33676	0.752861	0.972611	1.25559	1.12605
10.488/457.20911/w/o MS2:Unknown (carbon number 21); PlaSMA ID-1235	1.43663	1.0797	1.1661	1.13476	0.76748	0.764818	1.19751	0.952974	0.881	0.905027	1.73012	1.40119
9.64/458.14917/Unknown	0.827486	0.745042	1.93913	1.06567	1.29191	1.49792	1.76954	0.57603	1.07651	0.652762	3.79202	1.93113
7.89/458.20413/Unknown	0.704041	0.713698	0.991171	1.25314	1.24048	1.17084	1.36331	1.93666	3.96599	2.20408	1.73054	2.68433
8.303/459.15067/Unknown	0.829491	0.800055	0.548611	0.576275	1.21996	0.86567	1.38342	1.98796	0.530879	1.09237	1.50386	0.832865
7.955/459.15076/Unknown	1.44306	0.985963	1.04831	1.01976	0.731503	0.702178	1.14298	1.3125	1.09013	0.820085	2.16095	1.49195
10.421/459.18668/w/o MS2:NCGC00380875-01_C21H32O11_4-(4-Hydroxyphenyl)-2-butanyl 6-O-[(4xi)-alpha-L-threo-pentofuranosyl]-beta-D-glucopyranoside	1.04318	0.889924	1.1966	1.40534	0.694978	0.782866	0.890521	1.07962	0.983024	0.826566	1.44721	1.88315
10.263/459.18753/w/o MS2:(2R,3S,4S,5R,6R)-2-[[(2R,3R,4R)-3,4-dihydroxy-5-(hydroxymethyl)oxolan-2-yl]oxymethyl]-6-[4-(4-hydroxyphenyl)butan-2-yloxy]oxane-3,4,5-triol	1.04693	1.20219	0.715689	0.9019	0.665801	0.913085	0.787823	0.911251	0.92175	0.797631	1.14899	0.930519
10.287/459.22293/w/o MS2:C21H34O8; PlaSMA ID-1243	1.09588	0.984853	0.994573	0.99805	0.823259	1.06005	1.50586	1.7068	1.4923	1.18269	1.41042	1.19887
10.832/459.22363/w/o MS2:C21H34O8; PlaSMA ID-1243	0.910865	0.901385	2.86419	1.19784	1.44242	1.23142	0.76696	0.447399	0.697832	0.323195	1.76853	1.89609
11.027/459.22385/w/o MS2:C21H34O8; PlaSMA ID-1243	0.868716	1.23489	2.71938	1.23899	1.6261	1.69906	1.34181	0.835503	2.38392	0.622504	3.40418	2.84509
1.641/459.83759/Unknown	1.14502	0.876602	1.80325	2.3247	1.7702	1.08698	4.59524	2.27311	1.33943	1.31861	0.404156	0.873804
8.701/459.98398/Unknown	0.856052	0.733364	1.11286	0.921632	0.651001	1.02959	0.613592	0.653039	0.488774	0.621762	0.54282	0.671281
8.049/460.01874/w/o MS2:Gluconasturtiin; LC-ESI-QTOF; MS2; CE	0.941821	0.959191	1.05397	0.959597	1.23086	1.51178	1.01033	0.974107	1.00768	1.1401	0.927493	0.997558
8.007/460.01877/w/o MS2:Gluconasturtiin; LC-ESI-QTOF; MS2; CE	0.864775	0.889519	0.928777	0.902799	1.20189	1.47619	1.01096	0.959123	0.990884	1.12899	1.04344	1.0888
9.678/460.08658/Unknown	1.77228	1.85376	1.48234	1.53347	0.821044	0.993924	1.47521	1.20264	0.465198	0.72506	1.35577	1.14819
2.272/460.10959/Unknown	0.986688	0.808144	1.85469	0.623957	0.449161	0.586411	0.68432	0.380621	0.781192	0.679392	1.07165	1.15964
13.721/460.24667/Unknown	1.64273	1.35	0.870987	3.24732	1.85152	1.36887	1.36578	1.34068	0.822261	1.32051	0.60736	0.728341
1.657/460.66797/Unknown	0.768971	0.68019	1.73258	1.92874	1.52899	1.10938	3.85142	1.38672	0.494676	0.816293	0.475663	0.91644
1.56/460.74255/Unknown	0.598189	1.44592	1.20076	0.689308	0.503794	1.18191	0.332571	1.43336	6.68041	0.693299	6.74396	2.15298
1.634/461.04727/w/o MS2:Kaempferol 3-glucuronide	0.80449	1.04634	2.00785	1.23435	1.1632	1.03314	1.50115	0.775072	0.507584	0.604213	1.71063	1.09971
9.587/461.07233/(2S,3S,4S,5R,6S)-6-[2-(3,4-dihydroxyphenyl)-5-hydroxy-4-oxochromen-7-yl]oxy-3,4,5-trihydroxyoxane-2-carboxylic acid	0.312957	0.308858	1.60147	0.709046	0.419577	0.739218	0.447927	0.726206	0.175058	0.414211	0.988685	0.391553
9.534/461.10934/w/o MS2:Isoflavone base + 2O, O-Hex; PlaSMA ID-1253	1.423	1.57127	1.0177	0.803334	1.2656	0.915417	1.57542	1.30731	0.75701	0.625319	2.13769	1.14243
9.634/461.10956/w/o MS2:Isoflavone base + 2O, O-Hex; PlaSMA ID-1253	1.30769	1.3702	1.01124	0.775617	1.19621	0.871366	2.30387	2.19684	1.17928	0.906171	3.04683	1.71697
7.223/461.12994/w/o MS2:NCGC00385222-01_C19H26O13_beta-D-Fructofuranosyl 6-O-(4-hydroxybenzoyl)-alpha-D-glucopyranoside	0.650152	0.69363	0.706119	0.997585	0.835342	0.726925	0.570321	0.686459	0.736402	1.65132	1.2303	0.816502
10.836/461.20245/w/o MS2:Unknown (carbon number 21); PlaSMA ID-1261	1.35356	1.45251	1.39489	6.38759	1.45221	1.35784	0.755024	0.814354	0.95122	0.955122	0.946539	1.01302
11.637/461.21857/w/o MS2:3-[7-hydroxy-8-(2-hydroxypropan-2-yl)-11-methoxy-4,5a,9-trimethyl-1-oxo-3,6,7,8,9a,10-hexahydro-[2]benzofuro[5,6-b]chromen-9-yl]propanoic acid	1.22412	1.0768	0.46672	0.557967	0.95155	1.4677	0.94204	0.945708	1.68406	4.12319	1.32847	1.75221
10.59/461.24036/w/o MS2:methyl 4,10-diacetyloxy-5,9-dihydroxy-1,4a-dimethyl-7-propan-2-yl-2,3,4,9,10,10a-hexahydrophenanthrene-1-carboxylate	1.28658	1.74405	1.67807	0.91944	1.02759	1.6687	1.21273	1.24744	1.03096	0.828953	1.83234	2.79983
1.564/462.74023/Unknown	0.550602	1.27428	1.15734	0.629037	0.52163	1.2461	0.364603	1.42948	5.33333	1.13123	4.4288	1.6272
1.635/463.04468/w/o MS2:4-Hydroxyglucobrassicin	0.674041	0.864307	1.63966	1.07821	1.01554	0.842645	1.41524	0.801172	0.771046	0.729347	1.61077	1.01442
9.046/463.08804/w/o MS2:NCGC00163625-02!3,5,7-trihydroxy-2-[3-hydroxy-4-[(2S,3R,4S,5S,6R)-3,4,5-trihydroxy-6-(hydroxymethyl)oxan-2-yl]oxyphenyl]chromen-4-one	1.10725	0.645616	0.918772	0.899914	0.425763	0.932089	0.842599	1.1632	0.563692	0.781961	1.08153	0.798731
9.185/463.08841/w/o MS2:Quercetin-3-O-galactoside; PlaSMA ID-1266	0.791444	0.679459	1.0932	1.04517	0.387931	0.803952	0.485434	0.731543	0.187	0.488318	1.03555	0.39001
10/463.10559/w/o MS2:4'-Methoxy-7-O-??-D-glucopyranosyl-8,3'-dihydroxyflavanone	0.977629	0.870246	1.42222	1.2	0.826305	0.551815	1.41321	0.460398	0.862745	0.923372	1.11574	0.522973
9.531/463.13858/w/o MS2:NCGC00180737-03_C21H24N2O10_Uridine, 2'-acetate 3'-(2,4-dimethoxy-6-methylbenzoate)	0.776172	1.94861	0.880536	0.311052	0.359266	0.487742	0.635266	0.785293	1.02207	1.4298	2.07321	0.703571
8.32/463.14621/w/o MS2:Unknown (carbon number 19); PlaSMA ID-1271	1.06957	0.924406	1.11382	0.985818	0.645945	0.901833	0.926147	0.776302	0.816798	0.895611	0.734933	0.74398
8.55/463.14682/w/o MS2:Unknown (carbon number 19); PlaSMA ID-1272	0.514526	0.514987	1.35858	0.87868	0.76532	0.94453	0.971615	0.424379	1.48845	1.41774	0.794108	0.97658
9.153/463.18219/Unknown	0.937202	0.713105	0.720403	0.900395	0.591783	0.691742	0.566144	0.624572	0.190372	0.366209	1.2223	0.53217
7.894/463.18381/w/o MS2:NCGC00385196-01![(E,2R)-5-(3-chloro-5-formyl-2,6-dihydroxy-4-methylphenyl)-3-methyl-1-[(1S,2R,6R)-1,2,6-trimethyl-3-oxocyclohexyl]pent-3-en-2-yl] acetate	0.553169	1.18215	1.13268	1.30129	1.23662	0.971408	1.4771	2.50272	1.21152	1.35079	1.50153	1.63466
10.182/463.21805/w/o MS2:Unknown (carbon number 21); PlaSMA ID-1276	1.15525	1.35642	0.760816	0.73909	0.594476	0.97721	1.07495	1.11908	1.29646	0.927077	1.83832	3.55883
9.241/463.21854/w/o MS2:Unknown (carbon number 21); PlaSMA ID-1277	0.687995	0.94014	1.30606	0.927314	1.86138	1.26439	1.67681	1.15395	0.750994	0.839295	1.11048	1.29676
10.362/463.21912/w/o MS2:Unknown (carbon number 21); PlaSMA ID-1278	1.06236	1.68474	1.18464	0.708341	0.548766	1.25395	1.1711	1.30253	2.21094	1.27334	1.35966	3.07233
8.992/463.25644/w/o MS2:1-[[(2S,3R,11bR)-3-ethyl-9,10-dimethoxy-2,3,4,6,7,11b-hexahydro-1H-benzo[a]quinolizin-2-yl]methyl]-7-methoxy-3,4-dihydro-2H-isoquinolin-6-one	0.737624	0.759076	1.16797	0.955078	0.784021	1.06924	0.987792	1.42842	0.868421	0.838346	1.19002	1.07486
7.126/465.10297/w/o MS2:Ideain; LC-ESI-QTOF; MS2; CE	0.562535	0.694963	0.628975	0.845406	0.394524	0.760093	0.411705	0.277407	0.847748	1.00541	1.07636	0.676364
8.461/465.10345/w/o MS2:Ideain; LC-ESI-QTOF; MS2; CE	1.16204	0.770825	0.987056	0.7846	0.410677	0.817147	0.549146	0.825552	0.445972	0.789784	1.24494	0.634278
7.58/465.10403/w/o MS2:NCGC00384929-01!(2S,3S)-3,5,7-trihydroxy-2-[4-hydroxy-3-[(2S,3R,4S,5S,6R)-3,4,5-trihydroxy-6-(hydroxymethyl)oxan-2-yl]oxyphenyl]-2,3-dihydrochromen-4-one	0.355732	0.095111	1.82967	0.899267	0.136747	0.716883	0.100008	0.11534	1.47079	0.469306	0.860127	1.15658
7.961/465.10428/w/o MS2:NCGC00384929-01!(2S,3S)-3,5,7-trihydroxy-2-[4-hydroxy-3-[(2S,3R,4S,5S,6R)-3,4,5-trihydroxy-6-(hydroxymethyl)oxan-2-yl]oxyphenyl]-2,3-dihydrochromen-4-one	0.319727	0.154011	1.53705	0.740935	0.152818	0.88969	0.146088	0.169282	1.7064	0.476648	1.15482	1.18138
9.024/465.1402/w/o MS2:[(1aS,1bS,2S,5aR,6S,6aS)-1a-(hydroxymethyl)-2-[(2S,3R,4S,5S,6R)-3,4,5-trihydroxy-6-(hydroxymethyl)oxan-2-yl]oxy-2,5a,6,6a-tetrahydro-1bH-oxireno[5,6]cyclopenta[1,3-c]pyran-6-yl] benzoate	0.197166	0.241169	2.83948	0.43691	0.961101	0.93007	0.773063	0.637454	0.471609	0.763407	0.913693	0.634025
9.478/465.16138/w/o MS2:NCGC00013053-07!3-(3,4-dihydroxyphenyl)-5-hydroxy-8,8-dimethyl-6-(3-methylbut-2-enyl)pyrano[2,3-h]chromen-4-one	2.08293	1.01024	0.669568	1.58657	0.664468	0.912569	0.841259	1.00969	0.706362	0.821519	1.05854	0.900509
7.305/465.16309/Unknown	1.59305	1.67117	0.645472	0.951305	2.12605	1.84387	1.55928	0.721238	3.07602	4.81871	2.54026	3.45175
9.941/465.19739/w/o MS2:agnuside	0.793404	0.908522	0.794268	0.914787	0.744814	0.71691	0.506895	0.586939	0.642348	0.632598	0.748488	0.683923
9.713/465.19751/w/o MS2:agnuside	0.78403	0.541442	0.66443	0.885746	0.751699	0.885251	0.600478	0.699239	0.537418	0.584529	0.96759	0.662604
13.789/465.2132/w/o MS2:NCGC00169179-04_C23H32O7_(5R,9aS,9bS)-9b-Hydroxy-6,6,9a-trimethyl-1-oxo-1,3,5,5a,6,7,8,9,9a,9b-decahydronaphtho[1,2-c]furan-5-yl (2E,4E)-6,7-dihydroxy-2,4-octadienoate	1.59268	1.00333	2.80411	2.26119	2.56788	1.48998	1.54232	0.427222	1.87608	0.631466	1.65357	1.72489
13.122/465.21371/w/o MS2:NCGC00169179-04_C23H32O7_(5R,9aS,9bS)-9b-Hydroxy-6,6,9a-trimethyl-1-oxo-1,3,5,5a,6,7,8,9,9a,9b-decahydronaphtho[1,2-c]furan-5-yl (2E,4E)-6,7-dihydroxy-2,4-octadienoate	1.12346	0.876538	2.69121	1.13824	1.14157	0.983146	1.0663	0.294471	1.64412	0.651838	1.92062	2.11374
12.472/465.2258/w/o MS2:1-[(2E,4E)-6,7-Dihydroxy-2,4-octadienoyl]prolyl-N-methylvalyl-N2-methylalaninamide	1.14793	1.10608	1.06168	1.18959	1.02922	1.08139	0.938105	1.05191	0.869723	0.980756	0.877595	0.878152
1.67/465.79431/Unknown	0.949795	0.507705	6.04506	14.5012	1.02437	0.395086	7.20241	1.2252	0.826773	1.12516	0.316087	0.614949
1.713/465.79443/Unknown	0.949795	0.609278	2.64245	4.77727	1.73585	1.06704	5.69221	1.61066	0.826773	1.12516	0.331513	0.655475
1.78/465.79446/Unknown	0.80642	0.555848	2.47861	3.13414	1.98963	1.15076	3.00876	0.793447	1.18396	1.18391	0.341782	0.958102
1.814/465.79486/Unknown	0.763146	0.538689	2.47861	3.89708	2.3028	1.20035	3.00876	0.757179	1.10864	1.05275	0.341782	0.958102
7.205/466.14999/Unknown	0.296952	0.185841	2.46711	1.06579	0.499526	1.03501	0.594366	0.341608	1.06897	0.903621	0.411135	0.432548
1.557/466.89108/Unknown	0.776354	0.51743	1.67042	1.71086	0.198413	0.718989	0.639559	0.702339	2.465	0.936	0.556099	1.56677
6.97/467.0878/w/o MS2:Gyrophoric acid	1.56605	0.489967	1.17321	1.01336	0.340667	0.681069	0.381534	0.244721	1.07876	0.830286	0.805103	0.905011
9.483/467.1506/w/o MS2:NCGC00385574-01![5-acetyloxy-1,7-bis(3,4-dihydroxyphenyl)heptan-3-yl] acetate	0.0978871	0.876438	1.64322	0.242544	0.634671	0.846626	0.848244	0.977085	0.660153	0.758273	1.0268	0.983187
9.913/467.21402/w/o MS2:NCGC00385558-01!(2R,3S,4S,5R,6R)-2-[[(2R,3R,4R)-3,4-dihydroxy-4-(hydroxymethyl)oxolan-2-yl]oxymethyl]-6-oct-1-en-3-yloxyoxane-3,4,5-triol	1.16385	1.0869	0.709966	0.693432	0.791156	0.825086	1.37696	1.61106	1.14261	1.23315	0.824762	0.806245
10.085/467.21411/w/o MS2:NCGC00385558-01!(2R,3S,4S,5R,6R)-2-[[(2R,3R,4R)-3,4-dihydroxy-4-(hydroxymethyl)oxolan-2-yl]oxymethyl]-6-oct-1-en-3-yloxyoxane-3,4,5-triol	1.0434	0.738831	0.789614	0.896286	0.616568	0.524887	0.51669	0.645068	0.645011	0.705034	0.830328	0.7032
10.276/467.21417/w/o MS2:NCGC00385558-01!(2R,3S,4S,5R,6R)-2-[[(2R,3R,4R)-3,4-dihydroxy-4-(hydroxymethyl)oxolan-2-yl]oxymethyl]-6-oct-1-en-3-yloxyoxane-3,4,5-triol	1.04171	1.02745	0.573833	0.608749	0.728638	0.700475	0.543438	0.673543	1.67664	1.5513	1.03773	1.10584
1.808/467.79257/Unknown	0.761082	0.530039	2.55783	3.65332	2.12164	1.19424	2.80754	0.80597	1.33237	1.16014	0.338266	0.999271
1.674/467.79279/Unknown	0.977114	0.625789	1.92116	4.99141	1.15343	0.78277	4.51471	2.5021	0.843651	1.12111	0.322174	0.68048
1.709/467.79318/Unknown	0.977114	0.625789	1.91153	3.52922	1.57091	1.0346	4.94981	1.3964	0.843651	1.12111	0.330014	0.756927
8.368/468.13385/w/o MS2:Rhizocarpic acid	1.30907	1.40744	0.768412	0.994558	0.64488	0.785714	1.36932	1.4175	0.488426	1.26759	1.50348	0.596649
1.618/468.62964/Unknown	0.783063	1.76552	0.561818	0.427184	0.298804	1.01922	0.259795	1.38784	1.50773	0.523179	14.1114	2.73096
9.734/469.04471/Unknown	0.471033	0.554996	0.892562	0.99449	0.816257	0.621884	0.913375	0.887106	0.39108	0.637553	1.41508	0.508777
7.795/469.07422/w/o MS2:G(8-O-4)FA sulfate; PlaSMA ID-1290	0.820721	1.10466	0.894526	0.803667	0.758207	1.06917	0.786448	1.04466	1.69475	0.9531	1.56566	1.71657
7.476/469.07556/w/o MS2:G(8-O-4)FA sulfate; PlaSMA ID-1290	0.674716	0.836338	0.962594	0.886508	0.697351	1.03825	0.617423	0.911018	1.40366	0.770509	1.23924	1.28354
9.467/469.17062/Unknown	0.847193	1.01605	0.88645	1.24793	0.902089	0.698441	1.20077	0.889511	0.869986	0.973978	1.04737	0.938426
10.518/469.17188/Unknown	0.648896	0.923177	1.11875	0.809881	0.886918	1.17741	1.2145	0.541667	0.324191	0.377546	3.96434	0.588555
8.634/469.19281/w/o MS2:NCGC00381210-01_C18H32O11_(2E)-4-Hydroxy-3,4-dimethyl-2-penten-1-yl 6-O-[(2S,3R,4R)-3,4-dihydroxy-4-(hydroxymethyl)tetrahydro-2-furanyl]-beta-D-glucopyranoside	1.29074	0.84995	0.537166	0.709587	0.715235	1.38553	0.541855	1.35831	1.18081	1.35901	1.11232	1.10573
9.057/469.19296/w/o MS2:NCGC00381210-01_C18H32O11_(2E)-4-Hydroxy-3,4-dimethyl-2-penten-1-yl 6-O-[(2S,3R,4R)-3,4-dihydroxy-4-(hydroxymethyl)tetrahydro-2-furanyl]-beta-D-glucopyranoside	0.617675	0.258576	1.13921	0.556839	0.389952	1.43438	0.561269	0.620151	0.705426	0.35449	1.11097	3.03189
12.807/469.25693/w/o MS2:Limonin	0.706912	0.945101	5.65077	0.856923	2.13146	1.73688	2.03458	0.676408	3.22228	0.32501	3.38583	2.821
7.286/469.28247/Unknown	0.571125	0.968436	0.444331	1.18256	0.918026	0.899402	0.621398	0.679695	0.513889	0.805556	2.2891	0.540284
7.801/470.01413/Unknown	0.884871	0.900937	0.946335	0.950263	0.831975	1.18506	1.10617	1.09553	1.1665	1.0769	1.0775	1.40301
1.617/470.62753/Unknown	0.742201	1.70647	0.583073	0.446039	0.296269	1.07072	0.241447	1.27478	1.62707	0.593923	10.8491	1.95755
1.93/470.85043/Unknown	1.1417	1.12302	2.35546	2.06505	0.868126	1.06258	0.95731	0.385882	3.01396	0.709168	0.381591	2.17694
1.875/470.85086/Unknown	1.24223	1.19489	1.90758	1.43575	0.863868	1.33675	1.61448	2.26532	2.81953	0.602367	0.437644	2.65242
1.815/470.85162/Unknown	1.19057	1.20441	2.08723	1.25843	0.601371	1.17862	1.45476	3.15524	5.03021	1.08854	0.301402	2.54206
7.483/471.02301/Unknown	0.852552	0.7835	0.947508	0.86514	0.750326	1.06064	0.810964	0.744211	1.00607	0.856095	0.841257	1.01503
8.132/471.02365/Unknown	0.736605	0.848264	1.11193	1.12659	0.792184	1.04191	0.86118	0.96027	0.782405	0.961065	0.767247	0.863415
1.622/471.07596/Unknown	0.650662	1.05795	2.64754	1.77313	1.99329	1.34013	2.19852	0.667415	1.49351	0.922696	1.15511	0.841867
9.741/471.09607/Unknown	1.43313	1.05389	1.27508	0.975684	0.823289	0.84816	0.770416	1.11864	1.07159	0.88555	1.6565	2.03717
6.673/471.13553/w/o MS2:[(4E)-7-acetyloxy-6-hydroxy-2-methyl-10-oxo-2,3,6,7,8,9-hexahydrooxecin-3-yl] (E)-but-2-enoate	1.55011	1.34586	1.08172	1.30721	0.833587	1.09927	1.1265	1.04799	1.2813	0.963959	1.80692	1.11471
6.64/471.13608/w/o MS2:[(4E)-7-acetyloxy-6-hydroxy-2-methyl-10-oxo-2,3,6,7,8,9-hexahydrooxecin-3-yl] (E)-but-2-enoate	1.49511	1.28006	1.08172	1.30721	0.834729	1.09861	1.1265	1.04799	1.27556	1.10104	1.80692	1.2943
9.558/471.18674/w/o MS2:NCGC00380744-01_C22H32O11_beta-D-Glucopyranoside, 4-hydroxy-3-(3-methyl-2-buten-1-yl)phenyl 6-O-[(2R,3R,4R)-tetrahydro-3,4-dihydroxy-4-(hydroxymethyl)-2-furanyl]-	1.03986	0.970008	0.957236	1.22628	0.68675	0.915304	1.17486	1.07489	0.658076	0.720021	1.96894	1.60619
8.887/471.18738/w/o MS2:2R,3S,4S,5R,6S)-2-[[(2R,3R,4R)-3,4-dihydroxy-4-(hydroxymethyl)oxolan-2-yl]oxymethyl]-6-[4-hydroxy-3-(3-methylbut-2-enyl)phenoxy]oxane-3,4,5-triol	1.12487	0.873505	1.12451	1.48086	0.91002	1.42894	2.53854	2.07222	0.704827	1.16606	1.04742	0.821874
9.331/471.18753/w/o MS2:2R,3S,4S,5R,6S)-2-[[(2R,3R,4R)-3,4-dihydroxy-4-(hydroxymethyl)oxolan-2-yl]oxymethyl]-6-[4-hydroxy-3-(3-methylbut-2-enyl)phenoxy]oxane-3,4,5-triol	1.41888	1.05226	0.904168	1.03189	0.83598	0.999247	0.930096	0.880878	0.687792	0.781219	1.42421	1.13113
8.945/471.18774/w/o MS2:2R,3S,4S,5R,6S)-2-[[(2R,3R,4R)-3,4-dihydroxy-4-(hydroxymethyl)oxolan-2-yl]oxymethyl]-6-[4-hydroxy-3-(3-methylbut-2-enyl)phenoxy]oxane-3,4,5-triol	1.35034	0.985208	1.02025	1.12169	0.958151	1.01994	1.30137	1.25953	0.657842	1.05571	1.21971	0.832074
13.103/471.21729/w/o MS2:Hypothallin	0.482667	0.8	1.04587	1.75688	1.25568	1.05682	0.825	0.8125	1.05128	0.891095	1.16086	1.85542
11.899/471.26028/Unknown	0.706571	0.54035	1.20569	1.2492	0.869975	1.42329	0.889336	0.438122	1.67652	0.527555	1.20887	2.37298
11.616/471.2605/Unknown	0.906109	1.03537	1.21817	1.32343	0.98534	1.26823	1.14183	0.702542	1.32401	0.692313	2.55827	4.85872
9.894/472.08621/Unknown	1.79198	1.53539	1.17543	1.42311	0.732574	0.930976	1.38354	1.51541	1.56548	0.995143	2.08023	2.15903
10.031/472.08688/Unknown	1.64298	1.49827	1.12817	1.86194	0.711656	0.945291	1.24588	1.41277	1.40266	0.936761	2.14717	1.71554
8.167/472.14008/w/o MS2:NCGC00380844-01_C19H25NO10_beta-D-Glucopyranoside, 1H-indol-3-yl 6-O-[(2R,3R,4R)-tetrahydro-3,4-dihydroxy-4-(hydroxymethyl)-2-furanyl]-	0.906951	0.623099	0.904762	0.930403	1.03066	0.609312	1.18571	0.873176	0.886919	0.671778	0.628718	0.51641
7.972/472.14612/w/o MS2:NCGC00380844-01_C19H25NO10_beta-D-Glucopyranoside, 1H-indol-3-yl 6-O-[(2R,3R,4R)-tetrahydro-3,4-dihydroxy-4-(hydroxymethyl)-2-furanyl]-	1.40543	1.52582	1.09726	1.47496	0.822069	1.0106	1.06767	1.24619	1.03524	1.08018	0.638677	0.607218
11.194/473.14609/w/o MS2:NCGC00380975-01_C24H26O10_	0.724092	0.686706	2.19786	0.711111	0.792211	1.12965	0.836427	0.831787	1.4312	0.769463	1.0272	0.968431
8.521/473.16644/w/o MS2:(2R,3S,4S,5R,6S)-2-(hydroxymethyl)-6-[4-prop-2-enyl-2-[(2S,3R,4S,5S,6R)-3,4,5-trihydroxy-6-(hydroxymethyl)oxan-2-yl]oxyphenoxy]oxane-3,4,5-triol	0.960848	1.26925	1.06455	0.760855	0.705034	0.832494	0.741961	1.48056	1.04084	0.935982	1.88899	0.534138
9.097/473.1665/w/o MS2:(2R,3S,4S,5R,6S)-2-(hydroxymethyl)-6-[4-prop-2-enyl-2-[(2S,3R,4S,5S,6R)-3,4,5-trihydroxy-6-(hydroxymethyl)oxan-2-yl]oxyphenoxy]oxane-3,4,5-triol	1.20294	1.06285	0.940898	1.08747	0.558886	0.871118	0.608014	0.755719	0.775907	0.933506	0.96648	0.801422
9.554/473.20215/w/o MS2:Sildenafil - Dark Web Drugs	1.01961	1.05562	0.890411	1.15453	0.986503	1.11642	1.14044	0.930224	0.716059	0.697702	1.78412	1.40639
9.037/473.20291/w/o MS2:Sildenafil - Dark Web Drugs	1.21605	0.74404	0.88083	0.992381	0.853957	1.16974	1.49586	1.65596	0.517273	0.928539	1.25547	0.943399
10.141/473.2037/w/o MS2:Sildenafil - Dark Web Drugs	0.916847	1.13686	0.900871	1.27197	0.847234	0.914274	1.21509	1.06381	0.880579	0.777461	2.13609	1.83701
9.164/473.20374/w/o MS2:Sildenafil - Dark Web Drugs	1.20874	0.933103	0.906015	0.980066	0.857639	0.993016	0.97833	1.09326	0.622744	0.742834	1.64938	1.08016
12.83/473.25455/w/o MS2:Gitoxigenin Diacetate	0.128138	0.134452	2.64828	0.290345	1.39688	1.42432	1.72898	0.952402	1.59864	0.694849	1.47717	1.3105
1.813/473.82516/Unknown	2.04742	0.882914	2.00531	2.22218	1.52594	1.33922	4.23944	1.54511	0.960256	1.02443	0.367221	1.11431
1.858/473.82532/Unknown	2.24596	1.05033	1.94563	2.65815	1.52771	1.27858	4.56248	1.29545	0.899518	0.832914	0.302643	0.918353
10.271/474.08521/w/o MS2:4-[7-acetyloxy-5-chloro-3-[(1E,3E)-3,5-dimethylhepta-1,3-dienyl]-7-methyl-6,8-dioxoisoquinolin-2-yl]butanoic acid	1.48368	1.36795	0.98331	1.20167	0.612396	0.990453	0.771757	0.973727	1.19812	0.787539	1.7616	1.17788
10.831/474.10138/Unknown	1.57891	1.28945	2.39797	1.65431	1.1299	1.15554	1.26968	0.872225	1.02615	0.540577	2.08095	1.88253
11.033/474.10297/Unknown	1.43953	1.34218	2.48341	0.727273	1.39624	1.48332	1.21921	0.871616	1.7577	0.54101	1.85473	2.76134
8.122/474.10449/Unknown	0.34083	0.244368	1.32113	1.24272	0.697328	1.92366	1.56031	0.828794	0.746747	1.14815	1.122	1.07865
7.88/474.12592/Unknown	1.0366	1.01352	0.670082	0.828385	0.520165	0.797027	0.559986	0.9229	0.376242	1.32279	1.00997	0.570876
1.678/474.14709/Unknown	0.766975	1.48457	1.27887	0.672631	0.976006	1.8144	0.829666	0.721306	0.696471	0.551765	1.19068	1.23881
8.387/474.21744/Unknown	0.812938	0.61921	0.846336	0.991998	0.946933	1.61963	0.618274	0.837563	0.666736	0.927686	0.688856	0.797773
14.262/474.26297/w/o MS2:C23H42NO7P; PlaSMA ID-1303	1.38177	0.779163	0.897861	1.44358	1.17898	1.39313	1.28217	1.23901	0.640012	1.18614	1.04241	1.04546
14.053/474.26321/w/o MS2:C23H42NO7P; PlaSMA ID-1303	1.29298	1.11832	1.12559	1.55575	0.993211	1.59498	0.874885	1.16785	0.908931	1.07506	1.23179	1.37588
7.103/474.99988/Unknown	1.1395	1.03904	1.07219	0.992892	0.997382	2.51658	1.46063	1.6752	1.03286	0.734742	0.236842	0.478328
9.709/475.04474/Unknown	1.74574	1.61521	1.00939	0.757325	1.7651	1.00064	2.03552	2.30688	1.15006	0.803027	3.50691	1.94211
9.676/475.08798/w/o MS2:NCGC00385228-01!(2S,3S,4S,5R,6S)-3,4,5-trihydroxy-6-[5-hydroxy-2-(2-hydroxyphenyl)-6-methoxy-4-oxochromen-7-yl]oxyoxane-2-carboxylic acid	0.50796	0.63112	1.28276	0.77931	0.580386	1.12636	0.400058	0.547794	0.702001	0.760475	0.822863	0.42106
10.48/475.1283/w/o MS2:Unknown (carbon number 23); PlaSMA ID-1309	0.795672	0.522219	0.936212	0.564398	0.499398	1.16252	0.749921	0.700471	0.754044	0.818461	1.60329	1.90472
[truncated: 5,163 more rows]

## Sheet: LC-MS data processed
Table S4. LC-MS data processed																								L318/ICP/infection/36	L318/ICP/infection/36	L318/ICP/infection/36	L318/ICP/control/20	L318/ICP/control/20	L318/ICP/control/20	L318/ICP/control/36	L318/ICP/control/36	L318/ICP/control/36	D33/CP/infection/20	D33/CP/infection/20	D33/CP/infection/20	D33/CP/infection/36	D33/CP/infection/36	D33/CP/infection/36	D33/ICP/infection/20	D33/ICP/infection/20	D33/ICP/infection/20	D33/ICP/infection/36	D33/ICP/infection/36	D33/ICP/infection/36	D33/ICP/control/20	D33/ICP/control/20	D33/ICP/control/20	D33/ICP/control/36	D33/ICP/control/36
Average Rt(min)	Average Mz	Adduct type	Post curation result	Fill %	MS/MS assigned	Reference RT	Reference m/z	Formula	Ontology	INCHIKEY	SMILES	Annotation tag (VS1.0)	RT matched	m/z matched	MS/MS matched	Comment	Fragment presence %	S/N average	Spectrum reference file name	MS1 isotopic spectrum	MS/MS spectrum	Adduct type	Metabolite name	10_GB4_1_607	11_GB6_1_610	12_GB7_1_611	13_GB8_1_612	14_GC1_1_613	15_GC2_1_614	16_GC3_1_615	17_GC4_1_616	18_GC5_1_617	19_GC6_1_618	20_GC7_1_619	21_GD1_1_622	22_GD2_1_623	23_GD3_1_624	24_GD4_1_627	25_GD5_1_628	26_GD6_1_629	27_GD7_1_630	28_GD8_1_631	29_GE1_1_632	30_GE2_1_633	31_GE4_1_636	32_GE5_1_637	33_GE6_1_638	34_GE7_1_639	35_GE8_1_640
14.65	91.022350000000003	[M-H]-	similar chromatogram in higher mz_1421	1.7999999999999999E-2	False	null	null	null	null	null	null	999	False	False	False		null	51.62	7_GB1_1_536	91.02235:4148 92.0257:420 93.02906:248		negative	14.65/91.02235/Unknown	1500	1979	2088	2199	1651	2283	2118	1628	1933	2154	1454	1776	1520	1823	1315	1951	1387	1320	1512	1455	770	1193	1064	1086	985	833
1.5980000000000001	92.928150000000002	[M-H]-		5.5E-2	False	null	null	null	null	null	null	999	False	False	False		null	64.959999999999994	27_GD7_1_560	92.92815:4654 93.9315:92 94.93486:4368		negative	1.598/92.92815/Unknown	2066	1583	582	611	1293	2049	402	375	1566	3799	3400	2045	3861	2483	1547	3943	2304	4654	1625	2136	1981	2716	2220	3835	4246	2999
8.9390000000000001	93.034459999999996	[M-H]-	similar chromatogram in higher mz_1258; similar chromatogram in higher mz_3006	1.7999999999999999E-2	False	5.22	93.034000000000006	C6H6O	Unknown			530	True	True	False		null	49.93	47_RB5_1_584	93.03446:4151 94.03781:412 95.04117:98		negative	8.939/93.03446/w/o MS2:Unknown (carbon number 6); PlaSMA ID-10	847	889	1797	836	357	673	852	882	1793	3248	1944	2488	3839	2445	1565	1160	1405	2664	1515	2100	1954	1533	1701	1694	2299	2533
13.999000000000001	94.980519999999999	[M-H]-	ion correlated with 4702; similar chromatogram in higher mz_2428	3.5999999999999997E-2	False	null	94.980829999999997	CH4O3S	Organosulfonic acids	AFVFQIVMOAPDHO-UHFFFAOYSA-N	CS(O)(=O)=O	530	True	True	False		null	10.96	20b_RC5_1_593	94.98052:7546 95.98387:72 96.98723:604		negative	13.999/94.98052/w/o MS2:Methanesulfonate	973	1230	1005	905	1114	1106	1098	904	1176	1628	1563	2296	1248	2177	1377	1668	1347	1638	1646	1676	1359	2306	1410	928	1052	1022
2.0289999999999999	94.980869999999996	[M-H]-		0.65500000000000003	False	null	94.980829999999997	CH4O3S	Organosulfonic acids	AFVFQIVMOAPDHO-UHFFFAOYSA-N	CS(O)(=O)=O	530	True	True	False		null	19.239999999999998	6_GA8_1_535	94.98087:13016 95.98422:182 96.98758:1688		negative	2.029/94.98087/w/o MS2:Methanesulfonate	9613	7676	8489	4618	7874	5554	4662	4006	3340	5505	7637	4758	7223	4979	4758	5642	5607	6082	8752	9665	8784	10644	7402	7206	11694	12783
7.2969999999999997	96.969639999999998	[M-H]-	similar chromatogram in higher mz_2235	0.127	False	null	96.969620000000006	H3O4P	Non-metal phosphates	NBIIXXVUZAFLBC-UHFFFAOYSA-N	O=P(O)(O)O	530	True	True	False		null	12.05	30_GE2_1_563	96.96964:7420 97.97299:0 98.97635:138		negative	7.297/96.96964/w/o MS2:Phosphoric acid	2622	2781	3551	2285	2337	1672	3314	2880	3028	3939	3472	3996	7399	6987	6749	4289	3232	5058	6557	6177	7420	4746	4725	6281	5140	6825
1.57	96.969660000000005	[M-H]-		0.2	False	null	96.969620000000006	H3O4P	Non-metal phosphates	NBIIXXVUZAFLBC-UHFFFAOYSA-N	O=P(O)(O)O	530	True	True	False		null	53.87	48_RB6_1_585	96.96966:64887 97.97301:288 98.97637:506		negative	1.57/96.96966/w/o MS2:Phosphoric acid	1044	20851	788	477	1083	393	1168	1182	671	8497	9364	10709	22555	15643	11856	15523	24831	26408	32757	19595	35234	11995	17092	16620	24680	28035
1.796	96.969700000000003	[M-H]-		1.7999999999999999E-2	False	null	96.969620000000006	H3O4P	Non-metal phosphates	NBIIXXVUZAFLBC-UHFFFAOYSA-N	O=P(O)(O)O	530	True	True	False		null	9.75	54_RC4_1_592	96.9697:12727 97.97305:88 98.97641:412		negative	1.796/96.9697/w/o MS2:Phosphoric acid	765	12916	536	366	1178	644	710	505	799	5503	6718	3241	9270	6839	3083	7949	9700	14186	7768	5934	8755	5758	6684	5888	13988	10390
2.0070000000000001	96.969710000000006	[M-H]-		0.16400000000000001	False	null	96.969620000000006	H3O4P	Non-metal phosphates	NBIIXXVUZAFLBC-UHFFFAOYSA-N	O=P(O)(O)O	530	True	True	False		null	22.67	43_RB1_1_580	96.96971:23622 97.97306:0 98.97642:208		negative	2.007/96.96971/w/o MS2:Phosphoric acid	1734	11457	4383	1676	3567	1734	1430	1051	1124	7349	11391	5262	12853	8477	4006	10625	9047	15443	12668	12377	12437	13115	9582	10397	22816	21049
8.7059999999999995	96.969740000000002	[M-H]-		0.127	False	null	96.969620000000006	H3O4P	Non-metal phosphates	NBIIXXVUZAFLBC-UHFFFAOYSA-N	O=P(O)(O)O	530	True	True	False		null	11.44	54_RC4_1_592	96.96974:6135 97.97309:196 98.97645:130		negative	8.706/96.96974/w/o MS2:Phosphoric acid	668	1582	1054	608	908	1163	1338	1023	822	3441	5412	2595	2383	4245	2843	3397	4522	2699	3654	4444	5206	6102	6127	3069	3529	3030
1.6419999999999999	96.969750000000005	[M-H]-	found in higher mz's MsMs_183	0.34499999999999997	False	null	96.969620000000006	H3O4P	Non-metal phosphates	NBIIXXVUZAFLBC-UHFFFAOYSA-N	O=P(O)(O)O	530	True	True	False		null	44.26	47_RB5_1_584	96.96975:82611 97.9731:118 98.97646:700		negative	1.642/96.96975/w/o MS2:Phosphoric acid	1058	27335	764	1163	1116	385	639	1010	634	11867	15170	10940	28840	18176	8233	19718	28614	38779	30431	17751	32777	13938	19324	17556	29841	28765
2.3809999999999998	96.969880000000003	[M-H]-	found in higher mz's MsMs_221	0.309	False	null	96.969620000000006	H3O4P	Non-metal phosphates	NBIIXXVUZAFLBC-UHFFFAOYSA-N	O=P(O)(O)O	530	True	True	False		null	45.38	27_GD7_1_560	96.96976:34374 97.97311:0 98.97647:210		negative	2.381/96.96988/w/o MS2:Phosphoric acid	7651	20487	10380	8534	8211	6534	7054	7476	7371	22691	27571	17974	34342	27410	20657	28707	23706	34374	24580	26616	24230	21243	30062	31930	33142	30588
2.2650000000000001	98.948970000000003	[M-H]-	similar chromatogram in higher mz_1089; similar chromatogram in higher mz_3991; similar chromatogram in higher mz_1411; similar chromatogram in higher mz_3183; similar chromatogram in higher mz_2821	0.90900000000000003	False	null	null	null	null	null	null	999	False	False	False		null	218.17	10_GB4_1_539	98.94902:13139 99.95237:64 100.95573:5172		[M-H]-	2.265/98.94897/Unknown	13139	1634	15245	12378	5494	5611	6257	5568	17262	73536	139991	18230	33556	54771	13812	21550	14490	39499	18413	34008	16260	19488	103275	106665	43733	61386
12.595000000000001	99.925790000000006	[M-H]-		5.5E-2	True	null	null	null	null	null	null	999	False	False	False		null	29.43	19_GC6_1_550	99.92604:6780 100.92939:8724 101.93275:2310	99.92789:70	negative	12.595/99.92579/Unknown	1143	1172	1068	1025	1016	996	1048	1203	1035	6780	1106	7076	954	1124	1038	1006	1090	1123	1008	1110	1112	1159	957	944	1002	928
1.8029999999999999	100.00400999999999	[M-H]-		1.7999999999999999E-2	False	null	null	null	null	null	null	999	False	False	False		null	18.079999999999998	11_GB6_1_542	100.00401:4817 101.00736:126 102.01072:0		negative	1.803/100.00401/Unknown	3538	4817	1279	995	2096	794	1184	933	1058	2039	2179	1800	1174	1037	840	1173	2363	1837	1869	1802	1012	1552	1970	922	2207	2007
9.7609999999999992	100.93371999999999	[M-H]-		1.7999999999999999E-2	False	null	null	null	null	null	null	999	False	False	False		null	19.989999999999998	1_GA3_1_530	100.93372:7292 101.93707:508 102.94043:428		negative	9.761/100.93372/Unknown	5430	5531	4754	5843	6893	6658	6214	5594	4525	4197	3596	4658	2705	2826	3341	3571	6430	2866	4171	2865	4122	4880	2860	2399	1724	1610
2.2639999999999998	100.9461	[M-H]-		0.8	True	null	null	null	null	null	null	999	False	False	False		null	40.57	19_GC6_1_550	100.9462:26589 101.94955:246 102.95291:328	100.94696:76	[M-H]-	2.264/100.9461/Unknown	4742	733	4882	4734	2032	2389	2170	2137	6406	26589	49394	6771	12022	19420	4700	7591	5363	13843	6389	11560	6288	7064	36950	38268	16201	21623
9.9730000000000008	101.02444	[M-H]-		1.7999999999999999E-2	False	null	101.02441	C4H6O3	Short-chain keto acids and derivatives	TYEYBOSBBBHJIV-UHFFFAOYSA-N	CCC(=O)C(O)=O	530	True	True	False		null	11.89	36_RA1_1_571	101.02444:5196 102.02779:420 103.03115:112		[M-H]-	9.973/101.02444/w/o MS2:2-Oxobutyric acid	2550	4973	2570	2788	2331	2125	1405	1702	2792	636	687	921	2096	1134	1429	713	720	1171	1198	1478	1226	699	1532	826	1493	1218
2.2109999999999999	101.02446	[M-H]-	found in higher mz's MsMs_319	1.7999999999999999E-2	False	null	101.02441	C4H6O3	Short-chain keto acids and derivatives	TYEYBOSBBBHJIV-UHFFFAOYSA-N	CCC(=O)C(O)=O	530	True	True	False		null	10.95	11_GB6_1_542	101.02446:6181 102.02781:378 103.03117:138		negative	2.211/101.02446/w/o MS2:2-Oxobutyric acid	2525	6181	4062	2927	3964	3255	2930	2898	3596	1534	929	1698	1688	1254	1551	1222	2114	1580	2787	1730	1412	1822	1067	1166	1138	1813
9.7319999999999993	101.02449	[M-H]-	found in higher mz's MsMs_2046	1.7999999999999999E-2	False	null	101.02441	C4H6O3	Short-chain keto acids and derivatives	TYEYBOSBBBHJIV-UHFFFAOYSA-N	CCC(=O)C(O)=O	530	True	True	False		null	8.6	11_GB6_1_542	101.02449:5142 102.02784:220 103.0312:394		negative	9.732/101.02449/w/o MS2:2-Oxobutyric acid	2529	5142	1762	1664	2621	2250	3594	2426	1823	518	474	641	702	490	647	745	549	731	619	673	655	744	815	746	614	890
9.5559999999999992	101.02455999999999	[M-H]-	ion correlated with 5998; ion correlated with 3682; ion correlated with 4042; ion correlated with 272; ion correlated with 3372	5.5E-2	False	null	101.02441	C4H6O3	Short-chain keto acids and derivatives	TYEYBOSBBBHJIV-UHFFFAOYSA-N	CCC(=O)C(O)=O	530	True	True	False		null	19.559999999999999	13_GB8_1_544	101.02456:6566 102.02791:360 103.03127:148		negative	9.556/101.02456/w/o MS2:2-Oxobutyric acid	3920	4618	3730	6566	3704	5374	1486	1803	3050	587	543	596	636	668	617	511	650	532	414	458	378	727	562	622	550	498
10.041	101.02469000000001	[M-H]-	ion correlated with 3217; similar chromatogram in higher mz_297	0.23599999999999999	False	null	101.02441	C4H6O3	Short-chain keto acids and derivatives	TYEYBOSBBBHJIV-UHFFFAOYSA-N	CCC(=O)C(O)=O	530	True	True	False		null	13.81	11_GB6_1_542	101.02469:12242 102.02804:706 103.0314:166		negative	10.041/101.02469/w/o MS2:2-Oxobutyric acid	7026	12242	7473	8008	5548	5217	4755	4452	7718	636	687	921	1181	902	771	596	720	2546	1016	789	767	732	795	774	1293	924
1.637	102.0562	[M-H]-	similar chromatogram in higher mz_154; found in higher mz's MsMs_243; similar chromatogram in higher mz_734; similar chromatogram in higher mz_243; similar chromatogram in higher mz_183; found in higher mz's MsMs_241; similar chromatogram in higher mz_479; similar chromatogram in higher mz_760; similar chromatogram in higher mz_1151; similar chromatogram in higher mz_1234; similar chromatogram in…	0.96399999999999997	False	null	102.05605	C4H9NO2	Gamma amino acids and derivatives	BTCSSZJGUNDROE-UHFFFAOYSA-N	O=C(O)CCCN	530	True	True	False		null	98.14	37_RA2_1_572	102.05614:17355 103.05949:1722 104.06285:120		negative	1.637/102.0562/w/o MS2:gamma-Aminobutyric acid	4911	4542	3281	8671	6002	9429	4400	5580	6179	14999	13248	14241	8995	8371	5488	11440	12246	14450	8415	7372	8192	8011	9648	12439	7319	9734
1.577	102.95693	[M-H]-	similar chromatogram in higher mz_265; similar chromatogram in higher mz_279; similar chromatogram in higher mz_219; similar chromatogram in higher mz_290	0.27300000000000002	False	null	null	null	null	null	null	999	False	False	False		null	24.36	36_RA1_1_571	102.95693:6613 103.96028:244 104.96364:2186		negative	1.577/102.95693/Unknown	3407	3195	2258	2760	2942	3297	1662	1870	3903	5758	4874	3840	6473	4098	4108	4327	4208	5711	3274	4266	3141	4633	3660	4895	4927	3947
1.9610000000000001	103.0034	[M-H]-		0.182	False	null	103.00368	C3H4O4	Dicarboxylic acids and derivatives	OFOBLEOULBTSOW-UHFFFAOYSA-N	O=C(O)CC(=O)O	530	True	True	False		null	34.25	51_RC1_1_589	103.0034:12155 104.00675:570 105.01011:2490		negative	1.961/103.0034/w/o MS2:Malonic acid	2668	8901	2413	1670	3550	2105	2148	2037	3351	3693	3494	3216	3797	3629	2961	1611	3092	4226	2251	3558	2791	3389	5494	2559	5281	3996
1.601	104.03539000000001	[M-H]-	similar chromatogram in higher mz_126; found in higher mz's MsMs_437; similar chromatogram in higher mz_137; similar chromatogram in higher mz_801; similar chromatogram in higher mz_99; similar chromatogram in higher mz_152; similar chromatogram in higher mz_238; similar chromatogram in higher mz_280; similar chromatogram in higher mz_546; similar chromatogram in higher mz_549; similar chromatogr…	0.98199999999999998	False	null	104.03532	C3H7NO3	Serine and derivatives	MTCFGRXMJLQNBG-UHFFFAOYNA-N	O=C(O)C(N)CO	530	True	True	False		null	313.67	30_GE2_1_563	104.03539:48637 105.03874:2288 106.0421:474		negative	1.601/104.03539/w/o MS2:Serine	23724	5056	16497	5322	6866	4764	14500	16352	15727	24491	23351	43398	39321	46923	28186	17952	21220	28629	32503	36516	48637	19417	20751	15787	31621	41094
8.7270000000000003	107.03749000000001	[M-H]-		1.7999999999999999E-2	False	null	null	null	null	null	null	999	False	False	False		null	66.3	43_RB1_1_580	107.03749:5239 108.04084:123610 109.0442:22460		negative	8.727/107.03749/Unknown	823	1295	474	920	1486	1347	1905	1003	764	1687	2093	1935	740	1710	609	1905	2729	500	1595	1952	1104	1968	2142	858	905	954
8.6720000000000006	107.03765	[M-H]-		7.2999999999999995E-2	False	null	null	null	null	null	null	999	False	False	False		null	52.52	52_RC2_1_590	107.03765:4984 108.041:139180 109.04436:13422		negative	8.672/107.03765/Unknown	823	1295	656	920	1486	1347	1905	1003	1178	2852	3337	1935	1646	3005	1306	1905	2729	1158	2720	1952	2564	3698	3238	858	1470	1841
8.6739999999999995	108.04544	[M-H]-	ion correlated with 1927; similar chromatogram in higher mz_193; found in higher mz's MsMs_448; similar chromatogram in higher mz_146; similar chromatogram in higher mz_201; similar chromatogram in higher mz_455; similar chromatogram in higher mz_2163; similar chromatogram in higher mz_3694; similar chromatogram in higher mz_5909; similar chromatogram in higher mz_1973; similar chromatogram in hi…	0.98199999999999998	True	null	108.04549	C6H7NO	Aniline and substituted anilines	PLIKAWJENQZMHA-UHFFFAOYSA-N	OC1=CC=C(N)C=C1	530	True	True	False		null	550.03	52_RC2_1_590	108.04544:136994 109.04879:9554 110.05215:1230	91.019:62	negative	8.674/108.04544/w/o MS2:4-Aminophenol	25492	41442	22149	22840	39694	43110	53741	26076	32126	77013	85598	45465	43280	78120	39346	45220	70508	28109	70251	51254	63521	91013	91076	23471	43787	46772
1.8180000000000001	108.90197999999999	[M-H]-		1.7999999999999999E-2	False	null	null	null	null	null	null	999	False	False	False		null	147.44	52_RC2_1_590	108.90198:10427 109.90533:0 110.90869:7410		negative	1.818/108.90198/Unknown	1244	5308	148	447	1026	1742	465	298	1898	3197	1595	1450	4487	4532	1210	2812	2024	3557	2516	3597	1427	1660	1910	1936	12332	6017
6.617	109.02930000000001	[M-H]-	similar chromatogram in higher mz_284; found in higher mz's MsMs_284	5.5E-2	True	2.673	109.0295	C6H6O2	Catechols	YCIMNLLNPGFGHC-UHFFFAOYSA-N	OC1=CC=CC=C1O	430	True	True	True		50	47.76	48_RB6_1_585	109.0293:6352 110.03265:454 111.03601:144	109.02848:116	negative	6.617/109.0293/Catechol	916	1070	1121	1108	663	1373	883	882	1304	826	500	517	872	288	373	415	364	696	501	366	388	394	1098	468	804	761
8.7270000000000003	109.02942	[M-H]-		1.7999999999999999E-2	False	null	109.0295	C6H6O2	Catechols	YCIMNLLNPGFGHC-UHFFFAOYSA-N	OC=1C=CC=CC1O	530	True	True	False		null	43.59	43_RB1_1_580	109.02942:4799 110.03277:1260 111.03613:304		negative	8.727/109.02942/w/o MS2:Catechol	262	475	707	399	493	573	924	553	452	2190	2442	1306	2283	1645	2272	2352	1386	1584	2002	2343	1389	2293	2745	1623	1724	1453
7.9509999999999996	109.02952999999999	[M-H]-	similar chromatogram in higher mz_4683; similar chromatogram in higher mz_580	0.29099999999999998	True	2.673	109.0295	C6H6O2	Catechols	YCIMNLLNPGFGHC-UHFFFAOYSA-N	OC1=CC=CC=C1O	430	True	True	True		100	70.8	49_RB7_1_586	109.02971:12312 110.03306:892 111.03642:70	108.02499:76 109.0298:604	negative	7.951/109.02953/Catechol	1267	5279	1019	3263	5245	5887	2954	886	2064	2344	857	1839	605	1484	953	1433	3792	624	2716	931	2272	4366	2478	320	798	936
1.8540000000000001	110.8991	[M-H]-		1.7999999999999999E-2	False	null	null	null	null	null	null	999	False	False	False		null	178.83	52_RC2_1_590	110.8991:8085 111.90245:0 112.90581:1774		negative	1.854/110.8991/Unknown	1064	4472	72	306	911	1184	344	220	1053	1900	1492	915	3125	3112	886	2144	1576	2721	1250	1303	1328	1024	1526	1403	6904	3087
5.3	111.00869	[M-H]-		1.7999999999999999E-2	False	null	111.00877	C5H4O3	Furoic acids	SMNDYUVBFMFKNZ-UHFFFAOYSA-N	O=C(O)C=1OC=CC1	530	True	True	False		null	23.69	46_RB4_1_583	111.00869:32163 112.01204:1790 113.0154:754		negative	5.3/111.00869/w/o MS2:2-Furoic acid	3679	21799	8403	2997	12181	8091	10845	8159	6090	8499	3498	4779	14946	19123	20088	12381	8544	8167	22472	17444	11495	13138	5527	3096	14706	16519
7.8719999999999999	111.00888	[M-H]-	ion correlated with 230; similar chromatogram in higher mz_213; similar chromatogram in higher mz_230; similar chromatogram in higher mz_3486; similar chromatogram in higher mz_4161; similar chromatogram in higher mz_4585; similar chromatogram in higher mz_3627; similar chromatogram in higher mz_3962; found in higher mz's MsMs_531; similar chromatogram in higher mz_5148	0.745	True	2.56	111.0082	C5H4O3	Unknown			430	True	True	True		50	52.61	30_GE2_1_563	111.00874:16582 112.01209:816 113.01545:220	111.00724:84	negative	7.872/111.00888/Unknown (carbon number 5); PlaSMA ID-18	4427	19728	13114	3704	12227	9330	12580	7637	6538	11830	4788	5544	18708	25972	23667	18518	9304	13361	24369	21559	16582	17539	7579	5800	19948	22812
1.6020000000000001	112.89645	[M-H]-	ion correlated with 1643; ion correlated with 1002; ion correlated with 1018	0.96399999999999997	False	null	null	null	null	null	null	999	False	False	False		null	91.88	34_GE7_1_569	112.89645:26261 113.8998:0 114.90316:1834		[M-H]-	1.602/112.89645/Unknown	16588	17535	4326	7322	14138	22918	7243	3762	14577	17541	19037	12808	14538	14561	12793	25799	15233	20890	12992	16674	12863	15772	19144	24896	26261	20654
10.847	112.98557	[M-H]-		7.2999999999999995E-2	False	null	112.98559	C2HF3O2	PFSA	DTQVDTLACAAQTR-UHFFFAOYSA-N	O=C(O)C(F)(F)F	530	True	True	False		null	15.94	54_RC4_1_592	112.98557:8348 113.98892:364 114.99228:290		negative	10.847/112.98557/w/o MS2:Trifluoroacetic acid	6673	4246	5175	6922	5471	6024	4335	3891	4384	5707	4704	5110	2645	3574	2673	3660	5416	4766	3158	3009	5247	5920	4170	3578	2362	2353
12.696	112.98566	[M-H]-		1.7999999999999999E-2	False	null	112.98559	C2HF3O2	PFSA	DTQVDTLACAAQTR-UHFFFAOYSA-N	O=C(O)C(F)(F)F	530	True	True	False		null	14.99	38_RA3_1_573	112.98566:8158 113.98901:804 114.99237:702		negative	12.696/112.98566/w/o MS2:Trifluoroacetic acid	5381	4889	4682	4918	4640	4667	4798	4894	4725	4850	4656	4665	4696	4376	4554	4412	4748	4600	4703	4606	4441	4726	4436	4295	4548	4079
10.041	113.02455999999999	[M-H]-	ion correlated with 517; ion correlated with 3859; ion correlated with 3568; ion correlated with 58	0.109	False	null	113.02197	C3H5F3O	PFSA	HDBGBTNNPRCVND-UHFFFAOYSA-N	FC(F)(F)CCO	530	True	True	False		null	15.85	11_GB6_1_542	113.02456:9905 114.02791:934 115.03127:300		negative	10.041/113.02456/w/o MS2:FT-OH; C3H5F3O	5166	9905	5669	5875	4718	4349	2895	3443	5742	272	323	423	811	338	503	319	413	1086	568	867	334	310	325	242	461	620
1.6040000000000001	113.03574	[M-H]-	found in higher mz's MsMs_181; similar chromatogram in higher mz_238; similar chromatogram in higher mz_1629; similar chromatogram in higher mz_1002; similar chromatogram in higher mz_1018; similar chromatogram in higher mz_1643; similar chromatogram in higher mz_1611; found in higher mz's MsMs_437; similar chromatogram in higher mz_1661; similar chromatogram in higher mz_1023; similar chromatogr…	0.56399999999999995	False	null	113.03565	C4H6N2O2	Alpha amino acids	BXRLWGXPSRYJDZ-UHFFFAOYNA-N	N#CCC(N)C(=O)O	530	True	True	False		null	40.69	30_GE2_1_563	113.03574:25456 114.03909:1418 115.04245:718		negative	1.604/113.03574/w/o MS2:beta-Cyano-alanine	5892	6715	7692	739	706	1237	2423	7193	4119	1975	3015	6239	14240	21372	8161	1684	3418	2947	9728	5478	25456	5981	8677	1466	5457	11773
1.6040000000000001	114.01978	[M-H]-	ion correlated with 663	0.38200000000000001	False	null	114.01967	C4H5NO3	Straight chain fatty acids	FSQQTNAZHBEJLS-UHFFFAOYSA-N	O=C(O)C=CC(=N)O	530	True	True	False		null	63.4	30_GE2_1_563	114.01978:16386 115.02313:972 116.02649:384		negative	1.604/114.01978/w/o MS2:Maleamic acid	3276	771	4478	959	1031	1295	1605	4884	2890	1952	2484	4602	9226	12938	5173	2485	2597	3109	6038	4118	16386	4748	6213	1992	3572	8053
2.371	115.00349	[M-H]-		1.7999999999999999E-2	False	null	115.00368	C4H4O4	Dicarboxylic acids and derivatives	VZCYOOQTPOCHFL-UHFFFAOYSA-N	O=C(O)C=CC(=O)O	530	True	True	False		null	21.02	48_RB6_1_585	115.00349:8270 116.00684:466 117.0102:3600		negative	2.371/115.00349/w/o MS2:Fumaric acid	4725	4948	9405	8133	5924	7266	4994	5935	9402	3829	789	5226	5567	3728	5251	1562	3957	2786	4794	3856	5610	2806	2570	1133	2251	4766
1.976	115.00367	[M-H]-	found in higher mz's MsMs_186	0.14499999999999999	False	null	115.00368	C4H4O4	Dicarboxylic acids and derivatives	VZCYOOQTPOCHFL-UHFFFAOYSA-N	O=C(O)C=CC(=O)O	530	True	True	False		null	286.93	22_GD2_1_555	115.00367:145486 116.00702:6866 117.01038:2514		negative	1.976/115.00367/w/o MS2:Fumaric acid	55998	113437	139599	86929	105381	98372	41669	58699	101308	47059	10397	95812	145486	66526	70270	9933	56745	36052	93667	78231	110658	36063	34104	8905	51203	96255
1.9159999999999999	115.00373	[M-H]-	ion correlated with 103; similar chromatogram in higher mz_188; found in higher mz's MsMs_188	0.29099999999999998	False	null	115.00368	C4H4O4	Dicarboxylic acids and derivatives	VZCYOOQTPOCHFL-UHFFFAOYSA-N	O=C(O)C=CC(=O)O	530	True	True	False		null	334.72	42_RA8_1_579	115.00373:207850 116.00708:9048 117.01044:4032		negative	1.916/115.00373/w/o MS2:Fumaric acid	81421	140716	160290	117016	99911	124746	52460	82801	132567	52762	7128	118887	130977	70234	91479	9933	56745	39025	133817	92942	138508	32611	38792	8908	46507	125826
1.875	115.00381	[M-H]-	ion correlated with 102; found in higher mz's MsMs_187; similar chromatogram in higher mz_187; similar chromatogram in higher mz_2076; similar chromatogram in higher mz_3060; found in higher mz's MsMs_1061; found in higher mz's MsMs_1529	0.50900000000000001	False	null	115.00368	C4H4O4	Dicarboxylic acids and derivatives	VZCYOOQTPOCHFL-UHFFFAOYSA-N	O=C(O)C=CC(=O)O	530	True	True	False		null	398.59	7_GB1_1_536	115.00381:224432 116.00716:9344 117.01052:2868		negative	1.875/115.00381/w/o MS2:Fumaric acid	81421	145807	160290	117016	99911	124746	52460	82801	132567	52762	7128	118887	120327	70234	91479	8750	52342	39025	133817	92942	138508	36264	38792	8908	43098	125826
9.7370000000000001	115.00385	[M-H]-	similar chromatogram in higher mz_880; similar chromatogram in higher mz_141; similar chromatogram in higher mz_5187; similar chromatogram in higher mz_1067; similar chromatogram in higher mz_1662; similar chromatogram in higher mz_3941; similar chromatogram in higher mz_5072; found in higher mz's MsMs_880; similar chromatogram in higher mz_4559	0.49099999999999999	True	null	115.004	C4H4O4		VZCYOOQTPOCHFL-OWOJBTEDSA-N	O=C(O)C=CC(=O)O	530	True	True	False		null	25.02	24_GD4_1_557	115.00385:13559 116.0072:778 117.01056:410	97.93225:282 99.92387:126 99.94511:52	negative	9.737/115.00385/w/o MS2:Fumaric acid	627	1096	1128	699	691	765	903	645	1150	6913	4924	7619	13007	9623	13559	5046	4832	6951	10378	9716	8425	4586	6608	5246	9406	12794
7.3739999999999997	116.05047999999999	[M-H]-		1.7999999999999999E-2	False	null	116.04655	C3H7N3O2	Alpha amino acids and derivatives	BPMFZUMJYQTVII-UHFFFAOYSA-N	O=C(O)CNC(=N)N	530	True	True	False		null	31.84	18_GC5_1_549	116.05048:9656 117.05383:2628 118.05719:354		[M-H]-	7.374/116.05048/w/o MS2:Guanidinoacetic acid	660	272	990	439	413	550	2438	955	9656	463	380	898	1386	1351	1217	390	233	453	1168	737	1009	325	622	636	567	961
8.7070000000000007	116.92823	[M-H]-		0.109	True	null	null	null	null	null	null	999	False	False	False		null	8.75	20_GC7_1_551	116.92831:12380 117.93166:1142 118.93502:376	99.92588:1734 99.94402:94 100.10772:72 116.92772:826 116.9496:60	negative	8.707/116.92823/Unknown	4870	4571	5917	4407	5930	6337	8404	6493	5528	9659	12380	8250	6523	10758	7753	9024	10715	6419	9058	9583	10415	12786	11642	7910	7963	8228
7.4020000000000001	116.92829	[M-H]-		1.7999999999999999E-2	True	null	null	null	null	null	null	999	False	False	False		null	5.05	17_GC4_1_548	116.92829:10269 117.93164:1072 118.935:562	99.92568:986 115.92154:74 116.92812:262	[M-H]-	7.402/116.92829/Unknown	8839	4027	7078	4296	7734	5822	5254	10269	5728	4459	4393	4085	3833	4460	3372	4065	3678	4470	3641	3409	4711	5159	4761	4653	3319	3561
14.951000000000001	116.92838999999999	[M-H]-		0.34499999999999997	True	null	null	null	null	null	null	999	False	False	False		null	29.2	15_GC2_1_546	116.92849:73398 117.93184:9714 118.9352:2200	100.92661:592	negative	14.951/116.92839/Unknown	79510	76021	75213	74027	72577	73398	70188	71573	69422	72140	72698	71161	66898	67736	66637	67175	68521	68714	68196	66424	67280	66136	64372	66255	62400	65300
13.836	116.92843999999999	[M-H]-		1.7999999999999999E-2	False	null	null	null	null	null	null	999	False	False	False		null	33.049999999999997	5_GA7_1_534	116.92844:68984 117.93179:8146 118.93515:1686		negative	13.836/116.92844/Unknown	57022	57292	58266	56862	56019	54898	54521	51729	51458	51638	52993	52288	52544	51251	51992	46614	52693	51429	51516	49442	49568	47681	48770	48869	46175	45531
10.859	116.92847	[M-H]-		5.5E-2	False	null	null	null	null	null	null	999	False	False	False		null	6.85	38_RA3_1_573	116.92847:30444 117.93182:3596 118.93518:542		negative	10.859/116.92847/Unknown	29350	26327	28675	31620	30059	31642	28194	29004	27252	29327	28200	27562	23913	26848	24386	27232	29292	27346	26121	25581	28135	30028	28534	27366	24039	23978
14.02	116.9285	[M-H]-		0.29099999999999998	True	null	null	null	null	null	null	999	False	False	False		null	14.52	20_GC7_1_551	116.92847:50991 117.93182:5554 118.93518:1766	94.01746:96 99.92587:5896 100.92651:938 100.93821:80 112.11005:102 116.92845:2036	negative	14.02/116.9285/Unknown	57471	53833	51987	46763	52010	49696	52871	51198	48616	49822	50991	52240	46944	47183	47664	47238	47746	48007	44027	50813	47045	50616	46866	46748	45087	44918
8.016	116.92854	[M-H]-	ion correlated with 120; similar chromatogram in higher mz_197	0.45500000000000002	True	null	null	null	null	null	null	999	False	False	False		null	7.05	10_GB4_1_539	116.92888:13071 117.93223:798 118.93559:530	99.92677:452 116.92813:200	negative	8.016/116.92854/Unknown	13071	10025	12226	12964	10842	12140	11946	11866	10232	9952	10939	9662	8663	9530	9655	11898	10058	10994	8997	10512	11564	13251	10592	13112	10400	9838
14.891	116.92855	[M-H]-		1.7999999999999999E-2	False	null	null	null	null	null	null	999	False	False	False		null	11.25	38_RA3_1_573	116.92855:56526 117.9319:6464 118.93526:1624		negative	14.891/116.92855/Unknown	66384	76021	76621	74027	62584	61539	57109	58999	61480	61268	62313	62350	61650	67736	56613	57103	59246	60089	63034	66424	57177	57773	52933	57888	53065	56146
13.371	116.92858	[M-H]-		7.2999999999999995E-2	True	null	null	null	null	null	null	999	False	False	False		null	7.83	38_RA3_1_573	116.92858:51774 117.93193:5674 118.93529:1426	100.92433:140	negative	13.371/116.92858/Unknown	57802	57882	56795	55941	57002	52828	53427	51502	54118	53868	52758	53794	53593	53222	50552	51262	53606	51757	51667	51558	51145	51241	49195	47192	48556	47986
14.103999999999999	116.92865999999999	[M-H]-		0.32700000000000001	True	null	null	null	null	null	null	999	False	False	False		null	17.25	1_GA3_1_530	116.92866:79581 117.93201:9834 118.93537:1878	99.74606:112 99.92572:8880 100.92639:1116 115.92084:208 116.92799:2392	negative	14.104/116.92866/Unknown	56392	56711	51198	52706	52757	51159	51526	48492	49407	53264	50913	53068	44650	46232	48371	49557	52349	48751	49095	49254	43654	51190	47491	48247	43398	44086
8.0540000000000003	116.92874	[M-H]-	ion correlated with 115	9.0999999999999998E-2	True	null	null	null	null	null	null	999	False	False	False		null	7.1	16_GC3_1_547	116.92839:12326 117.93174:1298 118.9351:278	99.92643:482 100.92399:56	negative	8.054/116.92874/Unknown	13071	10025	11659	12964	10842	11804	12326	12986	11144	10738	11055	8958	8663	9667	9926	10438	10414	10029	8997	10512	11564	13251	10219	13112	9889	9727
11.688000000000001	116.92883	[M-H]-		1.7999999999999999E-2	False	null	null	null	null	null	null	999	False	False	False		null	10.61	11_GB6_1_542	116.92883:45537 117.93218:4892 118.93554:1534		negative	11.688/116.92883/Unknown	40252	45537	38517	41040	44917	45455	41218	39782	38157	38940	38880	36286	34780	35326	33964	40268	39076	36158	33266	33526	35704	39718	38080	36663	34359	31788
1.9910000000000001	117.01933	[M-H]-	found in higher mz's MsMs_765	7.2999999999999995E-2	True	null	117.01933	C4H6O4	Gamma butyrolactones	SGMJBNSHAZVGMC-UHFFFAOYNA-N	O=C1OCC(O)C1O	530	True	True	False		null	17.18	44_RB2_1_581	117.01933:11252 118.02268:516 119.02604:532	99.92505:242 99.93571:56 102.97515:80	negative	1.991/117.01933/w/o MS2:Erythronolactone	2023	4882	716	2450	3712	2189	760	1458	1139	2066	5920	3906	1710	1406	1271	2108	3051	2105	2571	3391	2385	4151	3423	4042	4570	3389
2.1869999999999998	117.01942	[M-H]-	found in higher mz's MsMs_1988	0.98199999999999998	True	null	117.01933	C4H6O4	Gamma butyrolactones	SGMJBNSHAZVGMC-UHFFFAOYNA-N	O=C1OCC(O)C1O	430	True	True	True		50	20.7	6_GA8_1_535	117.01935:25593 118.0227:1354 119.02606:386	99.00856:84 99.92673:220 116.92814:276 117.02008:66	negative	2.187/117.01942/Erythronolactone	25049	20245	42389	38664	19140	23355	17783	16887	22383	21140	16710	26228	36326	35467	41170	17050	20783	20314	32098	30616	22667	18438	24124	17925	33242	31527
1.6180000000000001	118.05115000000001	[M-H]-	similar chromatogram in higher mz_437; similar chromatogram in higher mz_457; similar chromatogram in higher mz_1265; similar chromatogram in higher mz_1155; similar chromatogram in higher mz_129; similar chromatogram in higher mz_831; similar chromatogram in higher mz_854; similar chromatogram in higher mz_1485; similar chromatogram in higher mz_3123; similar chromatogram in higher mz_2287; simi…	0.98199999999999998	False	null	118.05096	C4H9NO3	L-alpha-amino acids	UKAUYVFTDYCKQA-UHFFFAOYNA-N	O=C(O)C(N)CCO	530	True	True	False		null	70.33	21_GD1_1_554	118.05115:27580 119.0545:1484 120.05786:552		negative	1.618/118.05115/w/o MS2:Homoserine	10516	5720	6492	5850	8303	7142	6214	9663	10136	17529	17335	27580	19955	21595	11697	13413	18037	17748	16549	15506	27541	20281	23242	15584	11537	20423
6.226	118.99319	[M-H]-		1.7999999999999999E-2	True	null	null	null	null	null	null	999	False	False	False		null	23.55	10_GB4_1_539	118.99319:5945 119.99654:108 120.9999:200	100.92693:136	negative	6.226/118.99319/Unknown	5945	574	4287	310	327	291	162	211	275	280	240	394	227	323	335	316	1694	1063	2241	588	557	541	210	299	321	312
1.605	119.03497	[M-H]-	similar chromatogram in higher mz_280; similar chromatogram in higher mz_1003; similar chromatogram in higher mz_1431; similar chromatogram in higher mz_2210; similar chromatogram in higher mz_1327; similar chromatogram in higher mz_2315	0.83599999999999997	False	null	119.036	C5H4N4	Purines and purine derivatives	KDCGOANMDULRCW-UHFFFAOYSA-N	N=1C=NC=2N=CNC2C1	530	True	True	False		null	87.54	5_GA7_1_534	119.03497:21845 120.03832:776 121.04168:428		negative	1.605/119.03497/w/o MS2:PURINE	15896	18221	15215	4027	9356	6112	10162	9577	10375	4636	4214	4595	8650	7692	10082	2735	5065	2642	14091	12410	7886	6230	5383	2178	9763	8386
9.6310000000000002	120.01254	[M-H]-	ion correlated with 1167	3.5999999999999997E-2	False	null	null	null	null	null	null	999	False	False	False		null	43.85	6_GA8_1_535	120.01254:8822 121.01589:430 122.01925:554		negative	9.631/120.01254/Unknown	2127	934	4707	738	651	455	2969	1674	3317	155	62	118	189	122	220	11	81	74	125	115	145	174	100	142	103	244
11.303000000000001	120.99635000000001	[M-H]-	similar chromatogram in higher mz_1173; similar chromatogram in higher mz_4844; similar chromatogram in higher mz_2185	0.127	False	null	null	null	null	null	null	999	False	False	False		null	57.64	6_GA8_1_535	120.99635:18129 121.9997:446 123.00306:1288		negative	11.303/120.99635/Unknown	8194	15432	11167	1673	1405	1183	7126	3485	8321	88	145	200	312	190	232	129	142	224	147	210	91	161	148	168	277	194
10.84	121.02943999999999	[M-H]-	similar chromatogram in higher mz_3257; similar chromatogram in higher mz_4061; similar chromatogram in higher mz_2432; similar chromatogram in higher mz_3027	0.49099999999999999	False	null	121.0295	C7H6O2	Hydroxybenzaldehydes	SMQUZDBALVYZAC-UHFFFAOYSA-N	O=CC=1C=CC=CC1O	530	True	True	False		null	43.47	5_GA7_1_534	121.02944:19252 122.03279:2192 123.03615:66		negative	10.84/121.02944/w/o MS2:2-Hydroxybenzaldehyde	8114	15768	10374	11666	7146	4295	6546	4789	7697	3043	1485	1775	2818	2483	1530	1256	2283	1811	4486	1809	2244	1552	1347	1798	2052	1324
9.7379999999999995	121.02961999999999	[M-H]-	ion correlated with 880; similar chromatogram in higher mz_2046; similar chromatogram in higher mz_5837; similar chromatogram in higher mz_5175; similar chromatogram in higher mz_5465; similar chromatogram in higher mz_2662	0.745	True	null	121.029	C7H6O2			O=Cc1ccc(O)cc1	430	True	True	True		50	240.71	20_GC7_1_551	121.0294:35330 122.03275:2740 123.03611:92	121.03049:76	negative	9.738/121.02962/4-HYDROXYBENZALDEHYDE	3139	4094	4974	1424	1053	962	4110	1506	5013	51307	35330	55372	93327	66684	92398	33928	33653	51599	70022	75065	60249	32727	47482	38349	68246	87227
8.7270000000000003	124.04045000000001	[M-H]-		1.7999999999999999E-2	False	null	null	null	null	null	null	999	False	False	False		null	133.53	43_RB1_1_580	124.04045:13788 125.0438:2496 126.04716:402		negative	8.727/124.04045/Unknown	2066	3371	3201	1717	3732	5778	7156	2609	4756	6118	7298	3455	3078	6100	3200	3128	5233	3722	5030	4578	4748	7633	7465	1866	3382	3641
8.673	124.04047	[M-H]-	similar chromatogram in higher mz_5860	0.70899999999999996	True	null	null	null	null	null	null	999	False	False	False		null	115.8	44_RB2_1_581	124.04033:14972 125.04368:994 126.04704:100	92.34098:66 123.03206:396 124.04063:418	negative	8.673/124.04047/Unknown	3240	5460	3201	3228	5777	5778	7156	3823	4756	10318	11740	6150	5929	10234	5496	6234	9494	3722	10202	7105	8398	12194	12672	3358	6052	6424
2.1549999999999998	124.98815999999999	[M-H]-		0.23599999999999999	True	null	null	null	null	null	null	999	False	False	False		null	43.69	29_GE1_1_562	124.98822:7507 125.99157:566 126.99493:756	96.9936:308	[M-H]-	2.155/124.98816/Unknown	214	1011	158	171	270	141	196	164	146	1204	3233	409	1791	7030	3485	4940	405	4591	4685	7507	2540	2514	1619	4843	4464	1040
7.6779999999999999	125.02439	[M-H]-	similar chromatogram in higher mz_2761; similar chromatogram in higher mz_4003; similar chromatogram in higher mz_5986; similar chromatogram in higher mz_1773	0.32700000000000001	False	null	125.02441	C6H6O3	Pyranones and derivatives	NSYSSMYQPLSPOD-UHFFFAOYSA-N	O=C1OC(=CC(O)=C1)C	530	True	True	False		null	79.11	24_GD4_1_557	125.02439:19699 126.02774:1688 127.0311:206		negative	7.678/125.02439/w/o MS2:4-Hydroxy-6-methyl-2-pyrone	176	254	172	306	192	127	246	249	238	16170	17393	14212	6359	17075	19699	13611	10536	14326	9040	18370	13265	10431	12841	16135	15797	13048
2.1579999999999999	126.01990000000001	[M-H]-		3.5999999999999997E-2	False	null	null	null	null	null	null	999	False	False	False		null	63.38	46_RB4_1_583	126.0199:6339 127.02325:560 128.02661:9582		[M-H]-	2.158/126.0199/Unknown	76	176	175	128	128	72	103	118	110	225	590	196	370	1761	785	1093	143	1136	1035	2210	734	555	303	1213	1054	259
2.1	128.03554	[M-H]-	similar chromatogram in higher mz_1286; found in higher mz's MsMs_167; similar chromatogram in higher mz_981; similar chromatogram in higher mz_453; similar chromatogram in higher mz_5669	0.8	False	null	128.03532000000001	C5H7NO3	Alpha amino acids and derivatives	ODHCTXKNWHHXJC-UHFFFAOYNA-N	O=C(O)C1N=C(O)CC1	530	True	True	False		null	162.34	30_GE2_1_563	128.03554:66287 129.03889:81044 130.04225:147462		negative	2.1/128.03554/w/o MS2:Pyroglutamic acid	7683	3691	21820	2228	4487	2354	3906	4141	4985	6988	21817	12368	41318	24939	19562	8985	9382	17207	27724	35337	66287	44169	45842	14279	27128	54241
1.6359999999999999	128.03559999999999	[M-H]-	ion correlated with 760; found in higher mz's MsMs_243; similar chromatogram in higher mz_1157; similar chromatogram in higher mz_4851; similar chromatogram in higher mz_1923	0.98199999999999998	True	null	128.03532000000001	C5H7NO3	Alpha amino acids and derivatives	ODHCTXKNWHHXJC-VKHMYHEASA-N	OC(=O)[C@@H]1CCC(O)=N1	430	True	True	True		50	132.47	19_GC6_1_550	128.03537:26081 129.03872:1874 130.04208:746	128.03366:82	negative	1.636/128.0356/L-5-Oxoproline	8862	8216	6225	14561	9897	15897	8378	8841	10407	26081	21619	24001	14913	14826	9940	18918	19686	25885	13665	13452	13740	13843	17775	20870	12561	16931
7.8639999999999999	129.01920999999999	[M-H]-		1.7999999999999999E-2	False	null	129.01933	C5H6O4	Methyl-branched fatty acids	HNEGQIOMVPPMNR-UHFFFAOYSA-N	O=C(O)C=C(C(=O)O)C	530	True	True	False		null	23.82	20_GC7_1_551	129.01921:10806 130.02256:1816 131.02592:1522		[M-H]-	7.864/129.01921/w/o MS2:Citraconic acid	5766	6312	3724	5447	6155	6198	5601	5738	4564	3753	10806	3804	3136	3328	4707	2787	3270	3390	4274	3094	2798	3918	2594	2841	3255	2731
7.5940000000000003	129.01926	[M-H]-	similar chromatogram in higher mz_2945	1.7999999999999999E-2	False	null	129.01933	C5H6O4	Methyl-branched fatty acids	HNEGQIOMVPPMNR-UHFFFAOYSA-N	O=C(O)C=C(C(=O)O)C	530	True	True	False		null	30.46	47_RB5_1_584	129.01926:11936 130.02261:2408 131.02597:1110		[M-H]-	7.594/129.01926/w/o MS2:Citraconic acid	4412	4886	3729	4130	4936	4714	5455	4912	4759	2920	2944	3530	3191	2929	3768	2324	3261	1948	3362	3030	2905	3196	2605	2256	2717	2589
8.1669999999999998	129.01933	[M-H]-		1.7999999999999999E-2	False	null	129.01933	C5H6O4	Methyl-branched fatty acids	HNEGQIOMVPPMNR-UHFFFAOYSA-N	O=C(O)C=C(C(=O)O)C	530	True	True	False		null	10.51	20b_RC5_1_593	129.01933:8981 130.02268:1438 131.02604:1722		[M-H]-	8.167/129.01933/w/o MS2:Citraconic acid	5944	8605	4679	6092	6234	6279	6295	6991	6615	5271	4574	5300	4556	4421	5445	4462	4838	3902	5571	4924	4325	4326	3687	3374	4308	3770
2.1549999999999998	129.01936000000001	[M-H]-		0.2	False	null	129.01933	C5H6O4	Methyl-branched fatty acids	HNEGQIOMVPPMNR-UHFFFAOYSA-N	O=C(O)C=C(C(=O)O)C	530	True	True	False		null	6826.31	15_GC2_1_546	129.01936:3698576 130.02271:208304 131.02607:34028		[M-H]-	2.155/129.01936/w/o MS2:Citraconic acid	2700142	4133270	2908974	3244322	4413956	3698576	2914034	2962620	2613645	2096301	2539161	2681612	3073912	2140449	2881214	1741144	2857029	1634158	3764634	3288602	2577530	2596255	2071692	1498306	2784325	2189914
5.5049999999999999	129.01936000000001	[M-H]-		0.127	False	null	129.01933	C5H6O4	Methyl-branched fatty acids	HNEGQIOMVPPMNR-UHFFFAOYSA-N	O=C(O)C=C(C(=O)O)C	530	True	True	False		null	22.09	41_RA7_1_578	129.01936:16588 130.02271:600 131.02607:572		[M-H]-	5.505/129.01936/w/o MS2:Citraconic acid	10295	16730	7437	10632	13238	10694	11719	10440	9224	10825	10083	12215	11488	9231	12468	5982	7373	6942	9644	11406	6087	7793	8709	6421	7787	7173
7.05	129.01938999999999	[M-H]-		1.7999999999999999E-2	False	null	129.01933	C5H6O4	Methyl-branched fatty acids	HNEGQIOMVPPMNR-UHFFFAOYSA-N	O=C(O)C=C(C(=O)O)C	530	True	True	False		null	33.68	22_GD2_1_555	129.01939:14497 130.02274:2282 131.0261:1000		negative	7.05/129.01939/w/o MS2:Citraconic acid	5589	6248	5776	5146	5808	4756	4486	4999	4322	4346	2978	4248	14497	3533	5061	2941	3791	2664	4411	3814	3297	3132	3262	2373	2984	3060
7.734	129.01940999999999	[M-H]-	similar chromatogram in higher mz_256; similar chromatogram in higher mz_1276; found in higher mz's MsMs_532; similar chromatogram in higher mz_339	3.5999999999999997E-2	False	null	129.01933	C5H6O4	Methyl-branched fatty acids	HNEGQIOMVPPMNR-UHFFFAOYSA-N	O=C(O)C=C(C(=O)O)C	530	True	True	False		null	19.89	4_GA6_1_533	129.01941:14287 130.02276:3086 131.02612:1300		[M-H]-	7.734/129.01941/w/o MS2:Citraconic acid	6053	5175	3918	4781	5333	4647	5146	5094	12430	5170	4169	5147	4707	4572	5082	3876	4236	3754	5198	3976	4288	3819	3109	3057	3763	3766
7.2240000000000002	129.01942	[M-H]-	similar chromatogram in higher mz_347	1.7999999999999999E-2	False	null	129.01933	C5H6O4	Methyl-branched fatty acids	HNEGQIOMVPPMNR-UHFFFAOYSA-N	O=C(O)C=C(C(=O)O)C	530	True	True	False		null	17.02	4_GA6_1_533	129.01942:12466 130.02277:1844 131.02613:616		negative	7.224/129.01942/w/o MS2:Citraconic acid	5815	7136	4867	5634	6281	6111	5387	6104	5783	4143	3538	4276	3444	3594	4204	2927	3668	2772	4456	3400	3527	3357	3298	2237	3018	2979
1.7050000000000001	129.01944	[M-H]-	found in higher mz's MsMs_1209; found in higher mz's MsMs_536	0.69099999999999995	False	null	129.01933	C5H6O4	Methyl-branched fatty acids	HNEGQIOMVPPMNR-UHFFFAOYSA-N	O=C(O)C=C(C(=O)O)C	530	True	True	False		null	84.93	2_GA4_1_531	129.01944:79162 130.02279:3708 131.02615:854		negative	1.705/129.01944/w/o MS2:Citraconic acid	31204	71357	13546	63695	39372	33556	14330	22950	23719	16168	8510	48949	5140	6550	8894	9251	43438	8792	20473	9375	20738	21455	13497	6429	13904	11937
2.11	129.01952	[M-H]-	found in higher mz's MsMs_399; found in higher mz's MsMs_1803; found in higher mz's MsMs_1073; found in higher mz's MsMs_2438	0.78200000000000003	False	null	129.01933	C5H6O4	Methyl-branched fatty acids	HNEGQIOMVPPMNR-UHFFFAOYSA-N	O=C(O)C=C(C(=O)O)C	530	True	True	False		null	8756.59	11_GB6_1_542	129.01952:4763110 130.02287:296684 131.02623:48484		[M-H]-	2.11/129.01952/w/o MS2:Citraconic acid	2700142	4763110	2908974	3244322	4413956	3283968	1879570	2103254	1840600	1791069	2539161	2681612	3073912	2140449	2881214	1741144	2857029	1634158	3764634	3288602	2577530	2596255	2071692	1498306	2784325	2802419
8.2240000000000002	129.01955000000001	[M-H]-		1.7999999999999999E-2	False	null	129.01933	C5H6O4	Methyl-branched fatty acids	HNEGQIOMVPPMNR-UHFFFAOYSA-N	O=C(O)C=C(C(=O)O)C	530	True	True	False		null	23.08	23_GD3_1_556	129.01955:8751 130.0229:1056 131.02626:1804		negative	8.224/129.01955/w/o MS2:Citraconic acid	5944	8605	4679	6092	6532	6279	6295	5021	6730	5271	4574	5300	4556	8751	5445	4462	4838	3902	5571	4924	4325	4326	3687	3374	4308	3770
7.4980000000000002	129.01961	[M-H]-		1.7999999999999999E-2	False	null	129.01933	C5H6O4	Methyl-branched fatty acids	HNEGQIOMVPPMNR-UHFFFAOYSA-N	O=C(O)C=C(C(=O)O)C	530	True	True	False		null	16.45	10_GB4_1_539	129.01961:11854 130.02296:1648 131.02632:1534		negative	7.498/129.01961/w/o MS2:Citraconic acid	11854	7702	4577	5788	7232	7224	5373	6354	5470	3307	2670	3603	2706	3108	3313	2942	2890	1879	3828	2736	3001	2661	2773	2526	3130	2684
7.931	129.05582000000001	[M-H]-	similar chromatogram in higher mz_580; similar chromatogram in higher mz_5129	0.8	True	null	129.05573000000001	C6H10O3	Short-chain keto acids and derivatives	BKAJNAXTPSGJCU-UHFFFAOYSA-N	O=C(O)C(=O)CC(C)C	430	True	True	True		100	29.45	51_RC1_1_589	129.05583:13878 130.05918:920 131.06254:334	129.05431:64	negative	7.931/129.05582/Ketoleucine	10107	6037	8886	19443	12014	18133	10356	10888	12430	11095	7919	18416	8898	12231	9114	9896	16820	12416	12854	7512	7234	9788	10730	8845	11350	6494
8.4149999999999991	129.05591999999999	[M-H]-	similar chromatogram in higher mz_2050; similar chromatogram in higher mz_2529; similar chromatogram in higher mz_3762	0.61799999999999999	False	null	129.05573000000001	C6H10O3	Short-chain keto acids and derivatives	JVQYSWDUAOAHFM-UHFFFAOYNA-N	O=C(O)C(=O)C(C)CC	530	True	True	False		null	24.85	21_GD1_1_554	129.05592:17976 130.05927:1538 131.06263:360		negative	8.415/129.05592/w/o MS2:3-Methyl-2-oxovaleric acid	4071	2522	4691	16444	9441	14557	3831	5210	6094	10808	8004	17976	6952	6896	6129	9587	11683	12592	5910	4584	3833	8353	10723	8063	5399	4105
2.1	129.20267999999999	[M-H]-	ion correlated with 176; ion correlated with 173	3.5999999999999997E-2	False	null	null	null	null	null	null	999	False	False	False		null	144.22999999999999	11_GB6_1_542	129.20268:9024 130.20603:982 131.20939:346		[M-H]-	2.1/129.20268/Unknown	1999	9024	2370	1976	6644	2846	1077	1350	1095	1154	2274	2128	2665	1884	2491	968	2645	1021	4428	3406	2223	2409	1545	1204	2317	2533
2.109	129.24806000000001	[M-H]-	ion correlated with 172; ion correlated with 176; ion correlated with 174	0.29099999999999998	False	null	null	null	null	null	null	999	False	False	False		null	125.48	2_GA4_1_531	129.24806:9148 130.25141:878 131.25477:774		[M-H]-	2.109/129.24806/Unknown	1931	9041	2456	2375	6640	3416	1443	1670	1320	1604	2342	2364	3065	1965	3045	1026	2771	1113	4684	3836	2311	2740	2045	1341	2652	2573
2.1070000000000002	129.34056000000001	[M-H]-	ion correlated with 176	0.309	False	null	null	null	null	null	null	999	False	False	False		null	163.5	2_GA4_1_531	129.34056:12196 130.34391:542 131.34727:512		[M-H]-	2.107/129.34056/Unknown	2764	11556	2686	2428	7608	3867	1422	1560	2818	1669	2282	2328	3298	1703	3115	1604	2956	1540	5211	4578	2969	2821	2019	1909	2688	3410
2.1640000000000001	129.35735	[M-H]-		1.7999999999999999E-2	False	null	null	null	null	null	null	999	False	False	False		null	98.99	15_GC2_1_546	129.35735:4263 130.3607:868 131.36406:300		[M-H]-	2.164/129.35735/Unknown	1958	4755	2419	3112	5126	4263	3246	2717	2138	2145	1841	2289	3114	1736	2860	1187	2784	1328	3560	2242	2046	2133	1500	1003	1771	1695
2.105	129.35738000000001	[M-H]-	ion correlated with 172; ion correlated with 174; ion correlated with 173	7.2999999999999995E-2	False	null	null	null	null	null	null	999	False	False	False		null	133.61000000000001	50_RB8_1_587	129.35738:9054 130.36073:792 131.36409:592		[M-H]-	2.105/129.35738/Unknown	2101	9126	2131	2012	6929	3384	1148	1864	1140	1153	2362	1928	3114	1736	2860	1419	2784	1328	5164	4208	2453	2728	1827	1290	2728	3244
2.1230000000000002	131.02393000000001	[M-H]-		1.7999999999999999E-2	False	null	null	null	null	null	null	999	False	False	False		null	200.19	9_GB3_1_538	131.02393:36414 132.02728:2492 133.03064:22254		[M-H]-	2.123/131.02393/Unknown	23815	47093	25415	29194	41413	33604	18204	26230	23381	18305	22508	23622	27932	19379	26111	15738	25290	13992	33185	29110	23787	22965	18499	13809	24329	24616
6.0529999999999999	131.03505999999999	[M-H]-		3.5999999999999997E-2	True	null	131.03498999999999	C5H8O4	Branched fatty acids	UKFXDFUAPNAMPJ-UHFFFAOYSA-N	O=C(O)C(C(=O)O)CC	530	True	True	False		null	35.340000000000003	54_RC4_1_592	131.03506:10939 132.03841:528 133.04177:84	113.92885:110	negative	6.053/131.03506/w/o MS2:Ethylmalonic acid	1208	2387	2012	626	1244	1200	864	1449	1940	844	1659	1144	990	1473	1517	824	1383	1021	1530	1339	1082	2105	1181	612	1078	1670
1.6040000000000001	131.04639	[M-H]-		0.96399999999999997	True	null	131.04622000000001	C4H8N2O3	Asparagine and derivatives	DCXYFEDJOCDNAF-REOHCLBHSA-N	N[C@@H](CC(O)=N)C(O)=O	430	True	True	True		50	203.25	48_RB6_1_585	131.04622:58973 132.04957:3696 133.05293:3666	113.03709:218	negative	1.604/131.04639/L-Asparagine; LC-ESI-ITFT; MS2; m/z	39252	1862	44865	4228	4229	7910	16843	47009	29947	12392	20967	42108	103257	159577	62083	11008	23731	19130	74567	43695	190297	44706	63050	10235	42245	93134
9.9830000000000005	131.07158999999999	[M-H]-	ion correlated with 403; similar chromatogram in higher mz_497; similar chromatogram in higher mz_746	0.38200000000000001	True	null	131.07137	C6H12O3	Hydroxy fatty acids	LVRFTAZAXQPQHI-UHFFFAOYNA-N	O=C(O)C(O)CC(C)C	530	True	True	False		null	36.1	17_GC4_1_548	131.07159:14485 132.07494:898 133.0783:438	131.06871:84	negative	9.983/131.07159/w/o MS2:2-Hydroxy-4-methylpentanoic acid	7122	7637	9056	4689	6634	6377	11665	14485	8681	3376	2797	4060	1358	2949	4999	3702	6244	3143	4446	2908	4798	6055	5824	5103	4966	3968
1.631	132.03039999999999	[M-H]-	similar chromatogram in higher mz_383; similar chromatogram in higher mz_388; similar chromatogram in higher mz_1193	0.98199999999999998	True	null	132.03022999999999	C4H7NO4	Aspartic acid and derivatives	CKLJMWTZIZZHCS-UHFFFAOYNA-N	NC(CC(O)=O)C(O)=O	430	True	True	True		50	464.59	3_GA5_1_532	132.03038:41130 133.03373:1616 134.03709:1608	115.00373:90 132.03162:168	negative	1.631/132.0304/Aspartate; LC-ESI-ITFT; MS2; CE 20.0 eV; [M-H]-	30527	15181	24721	31269	42563	46132	26033	30412	38032	58695	60096	88749	53342	55668	40176	97572	71489	96906	64203	63596	113713	105364	89399	63839	36679	67536
9.0299999999999994	132.04563999999999	[M-H]-	ion correlated with 445; found in higher mz's MsMs_1659	5.5E-2	False	null	132.04549	C8H7NO	Benzyl cyanides	AYKYOOPFBCOXSL-UHFFFAOYSA-N	N#CCC1=CC=C(O)C=C1	530	True	True	False		null	37.53	44_RB2_1_581	132.04564:4785 133.04899:292 134.05235:0		negative	9.03/132.04564/w/o MS2:4-Hydroxybenzylcyanide	129	213	159	153	277	231	143	163	191	360	386	291	218	287	286	241	341	190	234	276	232	449	492	177	292	369
1.6539999999999999	132.94627	[M-H]-		3.5999999999999997E-2	False	null	null	null	null	null	null	999	False	False	False		null	47.18	47_RB5_1_584	132.94627:6705 133.94962:0 134.95298:2752		negative	1.654/132.94627/Unknown	71	1420	55	51	141	61	75	65	47	1813	2305	981	1779	1280	325	2931	3038	5520	1265	951	1826	1179	2030	2220	2303	2167
1.9750000000000001	133.01418000000001	[M-H]-		0.2	True	null	133.01401000000001	C4H6O5	Beta hydroxy acids and derivatives	BJEPYKJPYRNKOW-REOHCLBHSA-N	O=C(O)CC(O)C(=O)O	430	True	True	True		42.9	1681.32	53_RC3_1_591	133.01431:589765 134.01766:26258 135.02102:10968	96.96909:50 115.00383:1392 116.00712:152 133.0132:308	negative	1.975/133.01418/(S)-MALATE	345813	717866	818631	475062	645569	566812	240830	327185	567350	320580	82408	549982	995856	408355	421188	60892	328594	277484	583113	542559	693062	242253	222409	62725	400479	666231
1.8740000000000001	133.01419000000001	[M-H]-	ion correlated with 188; similar chromatogram in higher mz_1312; similar chromatogram in higher mz_2386; found in higher mz's MsMs_2386; found in higher mz's MsMs_1061; found in higher mz's MsMs_1529; similar chromatogram in higher mz_3713; similar chromatogram in higher mz_1307	0.52700000000000002	True	null	133.01401000000001	C4H6O5	Beta hydroxy acids and derivatives	BJEPYKJPYRNKOW-REOHCLBHSA-N	O=C(O)CC(O)C(=O)O	430	True	True	True		42.9	2208.88	23_GD3_1_556	133.01428:441336 134.01763:19914 135.02099:11412	115.00339:1468 116.00797:64 133.01527:248	negative	1.874/133.01419/(S)-MALATE	474568	913429	943204	626688	596181	709217	298288	457118	727151	351320	49428	689366	806926	441336	561850	56939	317300	275240	843619	648004	855182	227465	275620	61080	319676	904847
1.9159999999999999	133.01421999999999	[M-H]-	ion correlated with 187; similar chromatogram in higher mz_864	0.27300000000000002	True	null	133.01401000000001	C4H6O5	Beta hydroxy acids and derivatives	BJEPYKJPYRNKOW-REOHCLBHSA-N	O=C(O)CC(O)C(=O)O	430	True	True	True		42.9	2651.75	12_GB7_1_543	133.01428:943204 134.01763:40960 135.02099:13772	115.00361:1230 116.00672:54 133.01526:142	negative	1.916/133.01422/(S)-MALATE	414905	846792	943204	626688	596181	654181	298288	457118	727151	351320	50183	689366	849614	441336	561850	60892	328594	275240	843619	648004	855182	207694	275620	65196	356464	904847
2.355	133.01433	[M-H]-	ion correlated with 190	0.218	False	null	133.01425	C4H6O5	Beta hydroxy acids and derivatives	BJEPYKJPYRNKOW-UHFFFAOYNA-N	O=C(O)CC(O)C(=O)O	530	True	True	False		null	43.78	7_GB1_1_536	133.01433:59235 134.01768:3542 135.02104:2854		[M-H]-	2.355/133.01433/w/o MS2:Malic acid	21322	20864	41948	33754	23002	34046	20923	25759	45962	20558	4112	28337	34770	20362	25630	5216	14505	15878	22070	21019	31971	11810	13812	5023	11591	25745
2.3940000000000001	133.01438999999999	[M-H]-	ion correlated with 189	7.2999999999999995E-2	False	null	133.01425	C4H6O5	Beta hydroxy acids and derivatives	BJEPYKJPYRNKOW-UHFFFAOYNA-N	O=C(O)CC(O)C(=O)O	530	True	True	False		null	38.49	42_RA8_1_579	133.01439:39908 134.01774:2082 135.0211:1764		[M-H]-	2.394/133.01439/w/o MS2:Malic acid	21322	22161	42192	33570	23711	34046	20923	25759	45962	20558	3813	28337	34770	20362	25630	5216	14505	15878	22070	20620	30638	11810	12295	5023	11591	25745
8.0190000000000001	133.01451	[M-H]-		0.16400000000000001	False	null	133.01425	C4H6O5	Beta hydroxy acids and derivatives	BJEPYKJPYRNKOW-UHFFFAOYNA-N	O=C(O)CC(O)C(=O)O	530	True	True	False		null	13.68	9_GB3_1_538	133.01451:10000 134.01786:9354 135.02122:750		negative	8.019/133.01451/w/o MS2:Malic acid	5539	2911	8791	6456	3993	6530	5342	5229	7294	3097	1166	3837	2695	2702	3497	1515	2654	2055	2784	2683	4032	2134	1439	1072	1338	2752
2.2189999999999999	133.05063999999999	[M-H]-		1.7999999999999999E-2	False	null	133.05063000000001	C5H10O4	Beta-hydroxy aldehydes	ASJSAQIRZKANQN-UHFFFAOYNA-N	O=CCC(O)C(O)CO	530	True	True	False		null	47.35	2_GA4_1_531	133.05064:18867 134.05399:896 135.05735:114		negative	2.219/133.05064/w/o MS2:2-Deoxyribose	11558	17685	13422	15893	12451	11016	11490	13893	12730	2803	4718	3731	4637	4890	4566	4002	4364	4587	5118	3882	4798	4492	4289	4816	3948	5322
8.6679999999999993	134.25673	[M-H]-	ion correlated with 202; similar chromatogram in higher mz_5900	1.7999999999999999E-2	False	null	null	null	null	null	null	999	False	False	False		null	114.1	52_RC2_1_590	134.25673:5987 135.26008:852 136.26344:326		negative	8.668/134.25673/Unknown	573	897	437	446	763	647	1077	699	819	1718	2241	775	1017	2069	831	861	1695	539	1624	1270	1692	2562	2788	515	742	1219
8.6769999999999996	134.35191	[M-H]-	ion correlated with 201	1.7999999999999999E-2	False	null	null	null	null	null	null	999	False	False	False		null	102.47	52_RC2_1_590	134.35191:5502 135.35526:416 136.35862:376		negative	8.677/134.35191/Unknown	394	746	469	500	832	977	1060	555	931	1789	1968	840	703	1854	836	1123	2053	655	1518	1150	1469	2960	2656	549	1070	837
1.792	135.92090999999999	[M-H]-		7.2999999999999995E-2	False	null	null	null	null	null	null	999	False	False	False		null	82.7	34_GE7_1_569	135.92091:32688 136.92426:388 137.92762:12548		negative	1.792/135.92091/Unknown	23393	777	6669	8894	10263	15397	11676	7437	20772	24633	19376	15219	27706	29268	20059	27462	16607	25583	18870	27816	17339	18769	21485	21882	32688	25365
1.6479999999999999	135.92096000000001	[M-H]-	similar chromatogram in higher mz_2187; similar chromatogram in higher mz_2899	0.92700000000000005	True	null	null	null	null	null	null	999	False	False	False		null	271.17	1_GA3_1_530	135.92113:76645 136.92448:404 137.92784:30476	135.89661:66	negative	1.648/135.92096/Unknown	66056	219	64225	91583	94656	109709	89865	66738	89663	67180	79470	63549	45651	53646	87194	98703	50673	56202	50596	59407	50252	76214	83222	114847	28563	35066
8.8829999999999991	136.04033000000001	[M-H]-		1.7999999999999999E-2	False	null	136.04041000000001	C7H7NO2	Aminobenzoic acids	RWZYAGGXGHYGMB-UHFFFAOYSA-N	NC1=CC=CC=C1C(O)=O	530	True	True	False		null	37.090000000000003	48_RB6_1_585	136.04033:10291 137.04368:852 138.04704:302		[M-H]-	8.883/136.04033/w/o MS2:Anthranilic acid; LC-ESI-QTOF; MS2; CE	667	461	866	454	580	519	472	609	431	1277	790	1074	1334	1002	851	586	910	1032	896	943	601	1311	1089	340	536	1310
6.4240000000000004	136.04057	[M-H]-	similar chromatogram in higher mz_440; similar chromatogram in higher mz_1459; similar chromatogram in higher mz_1941	7.2999999999999995E-2	True	null	136.04041000000001	C7H7NO2	Aminobenzoic acids	RWZYAGGXGHYGMB-UHFFFAOYSA-N	NC1=CC=CC=C1C(O)=O	530	True	True	False		null	24.78	29_GE1_1_562	136.04057:8293 137.04392:512 138.04728:434	107.04937:60 108.04494:62 134.89423:72 136.03931:132	negative	6.424/136.04057/w/o MS2:Anthranilic acid; LC-ESI-QTOF; MS2; CE	638	1829	1111	468	543	499	1009	612	1948	3569	2288	4464	6204	3463	6811	2108	1433	2944	3784	8293	3630	1315	3155	2746	3976	8134
7.718	136.041	[M-H]-	similar chromatogram in higher mz_4528	3.5999999999999997E-2	False	null	136.04041000000001	C7H7NO2	Aminobenzoic acids	RWZYAGGXGHYGMB-UHFFFAOYSA-N	NC1=CC=CC=C1C(O)=O	530	True	True	False		null	26.23	20b_RC5_1_593	136.041:5282 137.04435:94 138.04771:1930		negative	7.718/136.041/w/o MS2:Anthranilic acid; LC-ESI-QTOF; MS2; CE	1161	1755	1583	778	691	505	1610	711	2742	307	276	239	472	320	513	229	203	144	380	537	316	432	296	300	296	368
10.625	137.02431999999999	[M-H]-	similar chromatogram in higher mz_1694; similar chromatogram in higher mz_2639; similar chromatogram in higher mz_886; similar chromatogram in higher mz_4240	0.58199999999999996	True	null	137.024	C7H6O3	Hydroxybenzoic acid derivatives	FJKROLUGYXJWQN-UHFFFAOYSA-N	O=C(O)C1=CC=C(O)C=C1	430	True	True	True		100	55.93	43_RB1_1_580	137.02475:13653 138.0281:1004 139.03146:210	93.03472:2226 94.03935:196 99.92449:54 108.04352:56 137.02441:230	negative	10.625/137.02432/4-HYDROXYBENZOATE	4806	3229	10019	4892	2893	2959	10539	4394	8901	3090	3012	3884	4732	4142	4048	2632	3879	3746	3743	4284	4040	4460	3402	2395	4686	6814
7.734	137.02444	[M-H]-	ion correlated with 5048; similar chromatogram in higher mz_1276; found in higher mz's MsMs_1276; similar chromatogram in higher mz_4340	0.34499999999999997	True	null	137.02440999999999	C7H6O3	Salicylic acids	YGSDEFSMJLZEOE-UHFFFAOYSA-N	OC(=O)C1=CC=CC=C1O	430	True	True	True		50	131.63	41_RA7_1_578	137.02448:23559 138.02783:2254 139.03119:318	93.03337:154	negative	7.734/137.02444/Salicylic acid	513	808	3525	1141	727	681	1023	564	4859	934	498	684	2076	1828	2451	544	664	501	972	1794	1251	584	1474	685	752	2530
1.647	137.91820999999999	[M-H]-		0.90900000000000003	False	null	null	null	null	null	null	999	False	False	False		null	246.57	14_GC1_1_545	137.91811:37695 138.92146:362 139.92482:2734		negative	1.647/137.91821/Unknown	23803	100	25627	37583	37695	44912	37134	26400	36837	27534	33533	26587	19667	23349	37391	42669	22127	24305	21312	25024	22275	32247	34997	49060	12584	15063
2.0430000000000001	139.00378000000001	[M-H]-		3.5999999999999997E-2	False	null	null	null	null	null	null	999	False	False	False		null	257.52	11_GB6_1_542	139.00378:169095 140.00713:11654 141.01049:1750		[M-H]-	2.043/139.00378/Unknown	29846	169095	13277	21436	71894	43562	37260	34400	23556	21199	52199	22279	26829	24469	26375	46928	26271	25991	25930	36742	28866	34020	58336	50023	38446	29743
2.3959999999999999	139.00385	[M-H]-		9.0999999999999998E-2	True	null	null	null	null	null	null	999	False	False	False		null	54.94	11_GB6_1_542	139.00385:59828 140.0072:4096 141.01056:914	94.98199:82 95.0142:76	negative	2.396/139.00385/Unknown	34062	59828	25335	24305	42330	31863	42418	36006	27933	20382	33560	19382	22865	26677	25722	35541	20565	20962	22740	30238	23546	33047	40398	40666	26951	27977
1.583	140.91829000000001	[M-H]-		1.7999999999999999E-2	False	null	140.91561999999999	C6H6O4	Pyranones and derivatives	BEJNERDRQOWKJM-UHFFFAOYSA-N	O=C1C=C(OC=C1O)CO	530	True	True	False		null	40.61	7_GB1_1_536	140.91829:6290 141.92164:782 142.925:2250		[M-H]-	1.583/140.91829/w/o MS2:Kojic Acid	2097	162	1370	1270	937	3260	360	192	1860	545	364	390	729	377	420	315	198	326	152	312	107	223	480	573	532	668
10.981	141.09218000000001	[M-H]-	ion correlated with 640; ion correlated with 1777; similar chromatogram in higher mz_1777	3.5999999999999997E-2	True	4.49	141.09119999999999	C8H14O2	Unknown			530	True	True	False		null	32.75	6_GA8_1_535	141.09218:5363 142.09553:356 143.09889:484	113.29391:62	[M-H]-	10.981/141.09218/w/o MS2:Unknown (carbon number 8); PlaSMA ID-79	538	4746	1908	274	164	313	1434	189	942	169	70	140	184	88	283	164	148	112	151	191	168	184	134	175	159	142
2.363	142.05103	[M-H]-	similar chromatogram in higher mz_898; similar chromatogram in higher mz_912; found in higher mz's MsMs_912; similar chromatogram in higher mz_3128	0.98199999999999998	True	2.1	142.0506	C6H9NO3	Unknown			530	True	True	False		null	956.97	22_GD2_1_555	142.05103:198778 143.05438:13198 144.05774:1802	95.34875:82 96.96951:516 121.26546:92 142.05162:756	negative	2.363/142.05103/w/o MS2:Unknown (carbon number 6); PlaSMA ID-81	44985	31014	74760	13537	15752	9385	73668	76197	58312	102128	122665	94548	198778	165191	193628	73964	91357	103966	131296	183734	101080	54374	81843	49929	95086	189711
2.1589999999999998	142.99887000000001	[M-H]-		1.7999999999999999E-2	False	null	null	null	null	null	null	999	False	False	False		null	42.01	47_RB5_1_584	142.99887:5310 144.00222:310 145.00558:1150		[M-H]-	2.159/142.99887/Unknown	95	495	146	204	208	205	151	148	161	548	1257	207	772	2546	1100	1810	234	1846	1718	2907	1063	971	456	2314	1545	435
5.407	143.03493	[M-H]-		1.7999999999999999E-2	True	2.56	143.03419	C6H8O4	Unknown			530	True	True	False		null	64.86	35_GE8_1_570	143.03493:27376 144.03828:2388 145.04164:714	96.96986:240	negative	5.407/143.03493/w/o MS2:Unknown (carbon number 6); PlaSMA ID-83	4464	33490	11848	3628	17477	10742	14581	9892	6936	13262	4863	6307	25523	34247	32234	20726	12496	14402	38816	29667	18126	21167	7082	4458	23078	27376
6.04	143.03494000000001	[M-H]-	ion correlated with 226; ion correlated with 231	0.70899999999999996	True	2.56	143.03419	C6H8O4	Unknown			530	True	True	False		null	264	48_RB6_1_585	143.03494:297924 144.03829:19476 145.04165:2766	96.96952:74 111.00855:488 111.01997:90 112.01234:172	[M-H]-	6.04/143.03494/w/o MS2:Unknown (carbon number 6); PlaSMA ID-83	25675	173669	87864	26001	100348	88428	92170	66614	45327	50920	12567	18377	54398	137963	136514	110140	61734	63377	153210	100824	97629	108577	21751	14933	52806	76146
5.99	143.03502	[M-H]-	ion correlated with 224	0.14499999999999999	True	2.56	143.03419	C6H8O4	Unknown			530	True	True	False		null	133	30_GE2_1_563	143.03502:97629 144.03837:7160 145.04173:870	96.96913:292	[M-H]-	5.99/143.03502/w/o MS2:Unknown (carbon number 6); PlaSMA ID-83	25675	173669	87864	26948	100348	88428	76573	66614	45667	37570	9285	15390	44826	106441	116799	85051	55587	48700	132373	82112	97629	95667	16581	14933	43751	66841
7.5389999999999997	143.03503000000001	[M-H]-	ion correlated with 488; found in higher mz's MsMs_488; similar chromatogram in higher mz_2232; similar chromatogram in higher mz_781; similar chromatogram in higher mz_1103	0.96399999999999997	True	2.56	143.03419	C6H8O4	Unknown			530	True	True	False		null	168.9	46_RB4_1_583	143.03503:197986 144.03838:14832 145.04174:1576	96.94154:80 96.97064:166 99.0462:158	negative	7.539/143.03503/w/o MS2:Unknown (carbon number 6); PlaSMA ID-83	21545	93211	39678	17093	51832	35746	43871	35179	27330	31879	12481	15652	68164	119596	132144	49376	27528	54577	126679	88144	74426	53366	11589	7824	27431	56358
4.5919999999999996	143.03505000000001	[M-H]-		1.7999999999999999E-2	False	2.56	143.03419	C6H8O4	Unknown			530	True	True	False		null	19.989999999999998	46_RB4_1_583	143.03505:21414 144.0384:1596 145.04176:566		negative	4.592/143.03505/w/o MS2:Unknown (carbon number 6); PlaSMA ID-83	2072	14101	5291	1998	9112	4592	5884	4361	3185	4718	1308	1916	10625	14785	14353	8748	5222	5573	17846	16422	8908	7212	1974	1099	7234	10532
5.3010000000000002	143.03513000000001	[M-H]-	ion correlated with 490; ion correlated with 495	0.109	True	2.56	143.03419	C6H8O4	Unknown			530	True	True	False		null	43.36	28_GD8_1_561	143.03513:40746 144.03848:2300 145.04184:862	96.97086:322 97.97391:80 100.93493:62	negative	5.301/143.03513/w/o MS2:Unknown (carbon number 6); PlaSMA ID-83	4823	43380	13964	4178	21085	14701	17454	12190	8846	15770	5249	7216	28248	34583	35897	22863	14988	13170	40746	32514	20616	24034	8910	5256	27676	32072
7.8710000000000004	143.03515999999999	[M-H]-	ion correlated with 85	0.8	False	2.56	143.03419	C6H8O4	Unknown			530	True	True	False		null	43.74	46_RB4_1_583	143.03516:42238 144.03851:2996 145.04187:606		negative	7.871/143.03516/w/o MS2:Unknown (carbon number 6); PlaSMA ID-83	3619	23629	13856	2846	13584	10078	13626	8385	6883	11674	4583	3816	21867	29867	27469	21537	9883	14034	28998	25697	18724	19982	7031	5044	20539	24967
6.0860000000000003	143.03523000000001	[M-H]-	ion correlated with 224	0.127	True	2.56	143.03419	C6H8O4	Unknown			530	True	True	False		null	136.66999999999999	20_GC7_1_551	143.03482:15136 144.03817:1066 145.04153:332	96.96932:204 96.97759:66 111.01041:76	[M-H]-	6.086/143.03523/w/o MS2:Unknown (carbon number 6); PlaSMA ID-83	21509	153066	73865	20818	94808	77632	92170	66614	45327	50920	15136	18377	61654	137963	136514	110140	61599	63377	153210	100824	84740	108577	21751	14933	52806	76146
10.068	144.04552000000001	[M-H]-	similar chromatogram in higher mz_5690; similar chromatogram in higher mz_2674; similar chromatogram in higher mz_5040; similar chromatogram in higher mz_5392	0.78200000000000003	True	2.9329999999999998	144.04549	C9H7NO	Hydroquinolones	PMZDQRJGMBOQBF-UHFFFAOYSA-N	O=C1C=CNC2=CC=CC=C12	430	True	True	True		50	69.41	21_GD1_1_554	144.04547:8286 145.04882:1240 146.05218:222	144.04549:2148	[M-H]-	10.068/144.04552/4-Hydroxyquinoline	7849	19131	10195	8183	5319	6250	7458	6212	10088	10380	14903	8286	23945	20301	14965	5453	26500	35036	13149	10857	8797	17156	6010	5050	8184	24636
7.0949999999999998	145.05091999999999	[M-H]-	similar chromatogram in higher mz_2915; similar chromatogram in higher mz_5764; similar chromatogram in higher mz_1542; similar chromatogram in higher mz_2293; similar chromatogram in higher mz_1319	0.50900000000000001	True	null	145.05063000000001	C6H10O4	Methyl-branched fatty acids	AQYCMVICBNBXNA-UHFFFAOYNA-N	O=C(O)CCC(C(=O)O)C	530	True	True	False		null	13.11	43_RB1_1_580	145.05092:12049 146.05427:646 147.05763:120	100.93478:138 101.06115:172 127.0411:72 144.04576:84	[M-H]-	7.095/145.05092/w/o MS2:2-Methylglutaric acid	6707	2989	5973	3138	1868	2705	2913	3976	3570	3431	3997	4074	5464	3704	4548	3109	2326	3304	4976	5695	5321	6763	4484	5192	4440	4746
1.609	145.06181000000001	[M-H]-		0.85499999999999998	True	null	145.06186	C5H10N2O3	Alpha amino acids	ZDXPYRJPNDTMRX-UHFFFAOYNA-N	O=C(O)C(N)CCC(=N)O	530	True	True	False		null	132.49	32_GE5_1_567	145.06181:132767 146.06516:8744 147.06852:10400	99.0193:84	negative	1.609/145.06181/w/o MS2:Glutamine	20950	7771	24643	4719	8822	5308	13808	19789	25194	21840	35330	61213	83908	79722	61276	22570	28390	46453	44946	43996	113436	77326	132767	19876	34495	56073
10.371	145.08707000000001	[M-H]-		0.54500000000000004	True	5.0599999999999996	145.0864	C7H14O3	Unknown			530	True	True	False		null	15.34	34_GE7_1_569	145.08707:7114 146.09042:312 147.09378:0	99.08212:512 99.92568:154 100.08614:66 100.93381:658 101.02299:92 101.06175:88 101.93352:146 116.9302:70 117.92725:62 145.08669:126	[M-H]-	10.371/145.08707/w/o MS2:Unknown (carbon number 7); PlaSMA ID-87	5175	5790	3767	3133	2839	4478	3406	6198	4402	4466	5144	3832	2684	2715	2369	3404	3687	4403	5199	4165	5938	5146	5454	4813	7114	4815
1.611	145.9496	[M-H]-	similar chromatogram in higher mz_280; similar chromatogram in higher mz_262	0.76400000000000001	True	null	null	null	null	null	null	999	False	False	False		null	112.56	12_GB7_1_543	145.94986:105833 146.95321:7362 147.95657:11420	129.03714:76	negative	1.611/145.9496/Unknown	21935	164	105833	133059	57528	52674	127692	129061	54506	5727	12000	16383	2302	4078	46701	14086	8800	2386	12237	12342	7685	16621	11577	25235	840	2086
1.855	146.04584	[M-H]-		3.5999999999999997E-2	False	null	146.04588000000001	C5H9NO4	Glutamic acid and derivatives	WHUUTDBJXJRKMK-UHFFFAOYNA-N	O=C(O)CCC(N)C(=O)O	530	True	True	False		null	114.2	51_RC1_1_589	146.04584:53887 147.04919:3538 148.05255:814		negative	1.855/146.04584/w/o MS2:Glutamic acid	12051	13713	6806	20025	12356	17245	14855	15520	12722	27735	29344	24885	19596	24661	14414	24654	26223	28448	18470	17201	15871	18875	22154	25535	27893	24723
1.6379999999999999	146.04613000000001	[M-H]-		1	True	null	146.04588000000001	C5H9NO4	Glutamic acid and derivatives	WHUUTDBJXJRKMK-VKHMYHEASA-N	N[C@@H](CCC(O)=O)C(O)=O	430	True	True	True		100	592.19000000000005	14_GC1_1_545	146.04599:132620 147.04934:7898 148.0527:1228	102.0561:2586 103.06033:60 107.75677:102 127.05183:158 128.03534:662 146.04483:234	negative	1.638/146.04613/L-Glutamic acid; LC-ESI-QTOF; MS2; CE	118861	107256	83952	188053	132620	214393	107515	127396	130602	331726	270802	289916	180479	171097	120959	239503	247657	311853	166881	164274	157875	155157	197886	254176	158620	194715
12.268000000000001	146.95894000000001	[M-H]-		1	True	null	null	null	null	null	null	999	False	False	False		null	18.5	1_GA3_1_530	146.95882:12083 147.96217:488 148.96553:2360	100.92822:112 117.92757:54	negative	12.268/146.95894/Unknown	11728	10925	10684	11138	10735	11551	11289	11432	11680	11222	11699	13023	12783	12493	12538	14003	13110	12678	13436	13032	13448	14304	14252	15098	13684	13846
1.758	146.96592999999999	[M-H]-		1.7999999999999999E-2	False	null	null	null	null	null	null	999	False	False	False		null	15.44	36_RA1_1_571	146.96593:8489 147.96928:114 148.97264:116		negative	1.758/146.96593/Unknown	4499	56	8672	7276	4613	4449	5610	6620	7059	14331	14445	8452	9824	9997	10501	15450	8285	12592	4452	6597	5789	14684	10326	15054	3497	2589
1.673	146.96601999999999	[M-H]-		0.45500000000000002	False	null	null	null	null	null	null	999	False	False	False		null	21.05	7_GB1_1_536	146.96602:29157 147.96937:780 148.97273:690		negative	1.673/146.96602/Unknown	4857	52	21575	18727	9092	8800	9537	14312	11148	16884	15656	12765	9541	6416	13658	15450	6876	15417	3441	4936	5692	14789	12495	17738	1072	1366
7.1289999999999996	147.02963	[M-H]-		0.32700000000000001	True	null	147.02988999999999	C5H8O5	Beta hydroxy acids and derivatives	ZQHYXNSQOIDNTL-UHFFFAOYSA-N	O=C(O)CC(O)CC(=O)O	530	True	True	False		null	13.28	18_GC5_1_549	147.02963:7981 148.03298:656 149.03634:1386	100.93198:68 101.93346:86 119.02521:54	negative	7.129/147.02963/w/o MS2:3-Hydroxyglutaric acid	6283	10176	6080	7570	7693	7032	6939	6660	7981	5340	6022	5860	7358	6312	6390	5548	6566	6561	7329	6466	6419	4616	5510	4970	6960	7102
7.891	147.02972	[M-H]-	found in higher mz's MsMs_2168; similar chromatogram in higher mz_531	0.16400000000000001	True	null	147.02988999999999	C5H8O5	Beta hydroxy acids and derivatives	ZQHYXNSQOIDNTL-UHFFFAOYSA-N	O=C(O)CC(O)CC(=O)O	530	True	True	False		null	8.8800000000000008	20_GC7_1_551	147.02972:11527 148.03307:2162 149.03643:5134	102.05759:96	[M-H]-	7.891/147.02972/w/o MS2:3-Hydroxyglutaric acid	3428	7058	3761	5486	5693	5332	4614	5413	4917	3174	11527	3500	3540	2384	2605	2611	3054	2907	4138	2499	3234	3585	2405	2644	3710	3237
7.5940000000000003	147.02977000000001	[M-H]-		1.7999999999999999E-2	False	null	147.02988999999999	C5H8O5	Beta hydroxy acids and derivatives	ZQHYXNSQOIDNTL-UHFFFAOYSA-N	O=C(O)CC(O)CC(=O)O	530	True	True	False		null	37.69	47_RB5_1_584	147.02977:24056 148.03312:6972 149.03648:2518		[M-H]-	7.594/147.02977/w/o MS2:3-Hydroxyglutaric acid	5619	9958	4112	5220	6390	7594	4939	7448	4617	2525	2634	3525	3162	2438	3091	2388	3651	2974	3967	2433	3018	2462	2426	2139	3862	3066
6.851	147.02982	[M-H]-		1.7999999999999999E-2	False	null	147.02988999999999	C5H8O5	Beta hydroxy acids and derivatives	ZQHYXNSQOIDNTL-UHFFFAOYSA-N	O=C(O)CC(O)CC(=O)O	530	True	True	False		null	6.83	5_GA7_1_534	147.02982:7715 148.03317:1316 149.03653:4468		negative	6.851/147.02982/w/o MS2:3-Hydroxyglutaric acid	2927	6439	2092	3233	3575	3088	3118	2807	3207	1445	1524	1784	1671	1740	1491	1639	2252	1628	2170	1575	1915	1679	1524	1140	2236	2141
7.05	147.02995000000001	[M-H]-		1.7999999999999999E-2	False	null	147.02988999999999	C5H8O5	Beta hydroxy acids and derivatives	ZQHYXNSQOIDNTL-UHFFFAOYSA-N	O=C(O)CC(O)CC(=O)O	530	True	True	False		null	33.4	22_GD2_1_555	147.02995:26364 148.0333:4106 149.03666:2398		negative	7.05/147.02995/w/o MS2:3-Hydroxyglutaric acid	3689	8555	8399	6353	5698	4726	3877	5747	5350	3242	3324	4055	26364	4579	6001	3925	4165	4060	5093	5044	4936	3135	3749	3495	4767	5025
7.8079999999999998	147.02997999999999	[M-H]-		3.5999999999999997E-2	True	null	147.02988999999999	C5H8O5	Beta hydroxy acids and derivatives	ZQHYXNSQOIDNTL-UHFFFAOYSA-N	O=C(O)CC(O)CC(=O)O	530	True	True	False		null	21.07	22_GD2_1_555	147.02998:21032 148.03333:3280 149.03669:2200	101.02361:68	[M-H]-	7.808/147.02998/w/o MS2:3-Hydroxyglutaric acid	2143	4220	2625	3001	3985	2877	2554	3704	3288	4607	4130	5123	21032	4545	4834	4296	4434	6096	6697	13781	6809	3585	4205	2644	6376	5214
7.2160000000000002	147.03003000000001	[M-H]-		5.5E-2	False	null	147.02988999999999	C5H8O5	Beta hydroxy acids and derivatives	ZQHYXNSQOIDNTL-UHFFFAOYSA-N	O=C(O)CC(O)CC(=O)O	530	True	True	False		null	27.18	4_GA6_1_533	147.03003:22981 148.03338:5154 149.03674:1836		[M-H]-	7.216/147.03003/w/o MS2:3-Hydroxyglutaric acid	5834	10506	5028	6465	8118	6925	5610	6727	6359	5500	4200	4790	6426	4710	5041	5164	4423	6048	6149	4630	5078	3212	3606	2961	5534	4800
7.5359999999999996	147.03013999999999	[M-H]-		0.16400000000000001	True	null	147.02988999999999	C5H8O5	Beta hydroxy acids and derivatives	ZQHYXNSQOIDNTL-UHFFFAOYSA-N	O=C(O)CC(O)CC(=O)O	530	True	True	False		null	12.85	1_GA3_1_530	147.03:11513 148.03335:1322 149.03671:330	120.04471:260	negative	7.536/147.03014/w/o MS2:3-Hydroxyglutaric acid	10705	15744	4112	7835	8907	7594	5326	7448	6905	2525	2634	3525	3162	2055	3091	2669	3651	2974	3967	2183	3205	2462	2308	2139	3862	3066
10.253	147.04532	[M-H]-	similar chromatogram in higher mz_1831; similar chromatogram in higher mz_2426; similar chromatogram in higher mz_5123	0.47299999999999998	True	4.5220000000000002	147.04515000000001	C9H8O2	Cinnamaldehydes	CJXMVKYNVIGQBS-UHFFFAOYSA-N	OC1=CC=C(C=CC=O)C=C1	430	True	True	True		100	9.4700000000000006	26_GD6_1_559	147.04555:6112 148.0489:422 149.05226:218	101.93353:174 147.04559:762	negative	10.253/147.04532/p-Coumaraldehyde	2800	977	3736	5003	5633	4779	6233	11518	4391	2599	1786	4504	2363	2686	5762	4728	6112	2144	5787	4555	3507	5404	1836	3808	2918	2440
2.6539999999999999	147.06656000000001	[M-H]-		7.2999999999999995E-2	True	2.89	147.06509	C6H12O4	Unknown			530	True	True	False		null	20.55	50_RB8_1_587	147.06656:7473 148.06991:978 149.07327:144	128.03362:88	negative	2.654/147.06656/w/o MS2:Unknown (carbon number 6); PlaSMA ID-94	1086	1138	1687	1578	1041	1292	644	821	1692	900	483	897	1136	1127	963	662	884	998	1129	664	845	1166	1054	842	1300	1288
1.6080000000000001	147.94820999999999	[M-H]-	ion correlated with 1306; ion correlated with 1485	0.23599999999999999	False	null	null	null	null	null	null	999	False	False	False		null	47.31	13_GB8_1_544	147.94821:10649 148.95156:2922 149.95492:566		negative	1.608/147.94821/Unknown	1529	199	8157	10649	4761	3406	9871	9375	4745	452	1153	1177	323	480	3406	993	619	189	988	1039	565	1279	794	1770	673	320
7.6289999999999996	148.04051000000001	[M-H]-	similar chromatogram in higher mz_4553	0.14499999999999999	True	null	148.04041000000001	C8H7NO2	1-hydroxy-2-unsubstituted benzenoids	HOOOPXDSCKBLFG-UHFFFAOYNA-N	N#CC(O)C1=CC=C(O)C=C1	530	True	True	False		null	37.85	49_RB7_1_586	148.04051:8948 149.04386:1194 150.04722:490	120.0453:674 121.04993:124 148.04024:402	negative	7.629/148.04051/w/o MS2:4-Hydroxymandelonitrile	2106	1557	1896	2823	3665	3095	2360	2067	2614	2725	2444	1864	2140	2170	1263	2678	1639	1376	2236	1800	1721	1978	3627	1749	1405	1598
1.571	148.94983999999999	[M-H]-	ion correlated with 1461; similar chromatogram in higher mz_1461; similar chromatogram in higher mz_1471; similar chromatogram in higher mz_1630; similar chromatogram in higher mz_2871; similar chromatogram in higher mz_3743	7.2999999999999995E-2	False	null	148.95258000000001	CHF3O3S	PFSA	ITMCEJHCFYSIIV-UHFFFAOYSA-N	O=S(=O)(O)C(F)(F)F	530	True	True	False		null	30.63	7_GB1_1_536	148.94984:17452 149.95319:2362 150.95655:9044		negative	1.571/148.94984/w/o MS2:Trifluoromethanesulfonic acid	5748	545	7072	6002	3042	7629	3115	1418	6244	1102	797	932	2070	1004	1422	665	501	984	360	807	534	456	1100	1098	1132	975
10.039	149.01193000000001	[M-H]-	similar chromatogram in higher mz_353; found in higher mz's MsMs_353; similar chromatogram in higher mz_3680	0.81799999999999995	True	4.7300000000000004	149.01060000000001	C7H6N2S	Unknown			430	True	True	True		100	57.16	51_RC1_1_589	149.0117:30522 150.01505:1876 151.01841:804	121.01701:120 121.02583:78 149.01103:330	negative	10.039/149.01193/Unknown (carbon number 7); PlaSMA ID-96	16446	24618	8094	18652	35024	39127	41930	29953	22593	8812	5676	4518	2330	5081	3591	6200	15124	3207	13929	3340	9323	16409	8123	1718	4807	2720
9.0570000000000004	149.01195000000001	[M-H]-	ion correlated with 354; similar chromatogram in higher mz_3567; similar chromatogram in higher mz_2577; similar chromatogram in higher mz_6055	0.76400000000000001	True	4.7300000000000004	149.01060000000001	C7H6N2S	Unknown			430	True	True	True		100	35.950000000000003	18_GC5_1_549	149.0118:15629 150.01515:898 151.01851:274	121.01537:98 149.00922:142	[M-H]-	9.057/149.01195/Unknown (carbon number 7); PlaSMA ID-96	10752	14130	5066	3810	9142	7649	26278	6319	15629	15641	15368	1919	7575	13748	3629	7692	4142	5682	10476	5209	6551	10470	18243	5425	11190	4861
9.6039999999999992	149.02431000000001	[M-H]-		3.5999999999999997E-2	True	null	149.02440999999999	C8H6O3	Benzoyl derivatives	FAQJJMHZNSSFSM-UHFFFAOYSA-N	O=C(O)C(=O)C=1C=CC=CC1	530	True	True	False		null	23.91	33_GE6_1_568	149.02431:10699 150.02766:540 151.03102:126	93.03529:62 105.03556:200 121.02917:76 122.03416:66 149.02715:60	[M-H]-	9.604/149.02431/w/o MS2:Carboxybenzaldehyde	257	152	247	125	376	153	102	280	162	288	1972	594	265	348	343	1773	205	2376	406	762	6582	1767	3200	10699	738	1980
8.6940000000000008	149.02766	[M-H]-		1.7999999999999999E-2	False	null	149.02440999999999	C8H6O3	Benzoic acids	DYNFCHNNOHNJFG-UHFFFAOYSA-N	O=CC=1C=CC=CC1C(=O)O	530	True	True	False		null	11.22	11_GB6_1_542	149.02766:5264 150.03101:572 151.03437:328		negative	8.694/149.02766/w/o MS2:2-Carboxybenzaldehyde	1236	5264	2212	1240	2500	2011	4926	3706	2553	2128	1958	2253	442	1356	1854	1577	2950	745	1826	1448	2350	2321	2910	1713	1826	1436
10.086	149.04528999999999	[M-H]-		0.16400000000000001	True	null	149.04554999999999	C5H10O5	Pentoses	PYMYPHUHKUWMLA-UHFFFAOYNA-N	O=CC(O)C(O)C(O)CO	530	True	True	False		null	50.92	12_GB7_1_543	149.04576:9962 150.04911:466 151.05247:192	121.01586:280 149.01167:128	negative	10.086/149.04529/w/o MS2:Arabinose	8544	12520	9962	9411	6695	6502	7398	6269	9208	3517	2437	3385	7665	3948	4913	1672	1372	4285	4665	5105	3882	2032	3163	2652	5266	5416
9.5589999999999993	149.04552000000001	[M-H]-	ion correlated with 3682; ion correlated with 4042	0.2	False	null	149.04554999999999	C5H10O5	Pentoses	PYMYPHUHKUWMLA-UHFFFAOYNA-N	O=CC(O)C(O)C(O)CO	530	True	True	False		null	23.1	13_GB8_1_544	149.04552:11102 150.04887:936 151.05223:414		negative	9.559/149.04552/w/o MS2:Arabinose	7033	8021	6361	11102	5011	8918	2386	3036	4617	253	238	275	269	182	229	211	315	283	278	209	216	165	309	275	194	195
9.9160000000000004	149.04558	[M-H]-	similar chromatogram in higher mz_5266	0.52700000000000002	False	null	149.04554999999999	C5H10O5	Pentoses	PYMYPHUHKUWMLA-UHFFFAOYNA-N	O=CC(O)C(O)C(O)CO	530	True	True	False		null	46.38	6_GA8_1_535	149.04558:11685 150.04893:724 151.05229:222		negative	9.916/149.04558/w/o MS2:Arabinose	8091	11302	9294	8188	4658	4958	5820	4717	8934	4811	3355	4601	10250	6320	8406	2382	2532	6271	6667	7963	6794	2370	4359	3609	9262	8186
1.77	149.04559	[M-H]-	ion correlated with 270	0.218	False	null	149.04554999999999	C5H10O5	Pentoses	PYMYPHUHKUWMLA-UHFFFAOYNA-N	O=CC(O)C(O)C(O)CO	530	True	True	False		null	25.27	35_GE8_1_570	149.04559:13482 150.04894:1076 151.0523:494		[M-H]-	1.77/149.04559/w/o MS2:Arabinose	4674	12038	3555	3675	4893	3291	2629	2937	2919	4673	3835	5399	9231	6650	5262	2829	5897	6687	7769	7524	4600	5250	5378	2875	6538	13482
1.611	149.04576	[M-H]-		0.109	False	null	149.04554999999999	C5H10O5	Pentoses	PYMYPHUHKUWMLA-UHFFFAOYNA-N	O=CC(O)C(O)C(O)CO	530	True	True	False		null	19	5_GA7_1_534	149.04576:7185 150.04911:310 151.05247:3942		negative	1.611/149.04576/w/o MS2:Arabinose	5989	6070	5432	1583	3707	1831	3143	3426	3443	1766	1783	2301	3494	3376	4222	1334	2173	1334	4840	4371	3256	2174	2020	1514	3652	3612
9.4260000000000002	149.06100000000001	[M-H]-	ion correlated with 433; similar chromatogram in higher mz_556; similar chromatogram in higher mz_433; similar chromatogram in higher mz_936; similar chromatogram in higher mz_4445	0.182	False	3.76	149.06081	C9H10O2	Cinnamic acid and derivatives	PTNLHDGQWUGONS-UHFFFAOYSA-N	OCC=CC1=CC=C(O)C=C1	530	True	True	False		null	16.829999999999998	45_RB3_1_582	149.061:8697 150.06435:610 151.06771:162		negative	9.426/149.061/w/o MS2:p-Coumaryl alcohol; PlaSMA ID-101	756	2551	274	1246	1980	694	357	297	376	3392	2375	1401	688	1192	525	2403	2676	1891	2022	1017	558	2017	1684	1415	1427	908
7.9329999999999998	150.01942	[M-H]-	similar chromatogram in higher mz_3805	7.2999999999999995E-2	False	null	null	null	null	null	null	999	False	False	False		null	53.75	49_RB7_1_586	150.01942:8011 151.02277:626 152.02613:288		negative	7.933/150.01942/Unknown	1367	2820	519	2859	4301	3759	1872	732	732	2362	1342	712	1118	1366	635	2048	1245	856	1837	1494	797	1264	2361	888	1018	882
7.1890000000000001	150.01971	[M-H]-	similar chromatogram in higher mz_838	0.436	True	null	null	null	null	null	null	999	False	False	False		null	77.989999999999995	1_GA3_1_530	150.0197:9748 151.02305:828 152.02641:194	122.02451:424	negative	7.189/150.01971/Unknown	2422	3770	1102	4136	6756	6598	2746	1404	1406	2831	2461	1520	1774	2088	1281	2781	1634	1214	2452	1649	1788	2004	4693	1986	1686	1104
1.5740000000000001	150.94687999999999	[M-H]-	ion correlated with 1471; ion correlated with 868; ion correlated with 2263; ion correlated with 950	1.7999999999999999E-2	False	null	150.94945999999999	C5H12O5	Sugar alcohols	HEBKCHPVOIAQTA-UHFFFAOYSA-N	OCC(O)C(O)C(O)CO	530	True	True	False		null	78.09	7_GB1_1_536	150.94688:7829 151.95023:306 152.95359:618		negative	1.574/150.94688/w/o MS2:ADONITOL	2552	212	2998	2762	1435	3437	1180	682	3100	675	475	422	798	552	618	298	296	438	235	363	311	203	479	563	634	511
1.611	151.06138999999999	[M-H]-		0.41799999999999998	False	null	151.06120000000001	C5H12O5	Sugar alcohols	HEBKCHPVOIAQTA-UHFFFAOYNA-N	OCC(O)C(O)C(O)CO	530	True	True	False		null	71.849999999999994	19_GC6_1_550	151.06139:24017 152.06474:2554 153.0681:994		negative	1.611/151.06139/w/o MS2:Arabitol	1630	2486	2311	2988	1834	2863	2383	2560	3940	24017	13100	23205	20021	9667	9321	12924	19490	21647	11643	9454	9814	15060	18353	17656	7702	15275
8.6750000000000007	152.03532000000001	[M-H]-	similar chromatogram in higher mz_4853	0.50900000000000001	False	null	152.03532000000001	C7H7NO3	Hydroxybenzoic acid derivatives	WJXSWCUQABXPFS-UHFFFAOYSA-N	O=C(O)C=1C=CC=C(O)C1N	530	True	True	False		null	42.23	52_RC2_1_590	152.03532:11540 153.03867:486 154.04203:152		negative	8.675/152.03532/w/o MS2:3-Hydroxyanthranilic acid	2060	3078	1948	1941	3241	3445	4095	2005	3005	6984	7983	3986	3564	6188	3547	4113	6163	2304	5912	4167	5836	7785	8380	1884	3726	3717
8.0440000000000005	153.01901000000001	[M-H]-	ion correlated with 4150; ion correlated with 3478; similar chromatogram in higher mz_3101; similar chromatogram in higher mz_521; similar chromatogram in higher mz_2001; similar chromatogram in higher mz_3706; similar chromatogram in higher mz_5869	3.5999999999999997E-2	False	null	153.01900000000001	C7H6O4	Salicylic acids	GLDQAMYCGOIJDV-UHFFFAOYSA-N	O=C(O)C=1C=CC=C(O)C1O	530	True	True	False		null	29.09	51_RC1_1_589	153.01901:5068 154.02236:196 155.02572:0		negative	8.044/153.01901/w/o MS2:"2,3-DIHYDROXYBENZOATE"	452	1144	625	738	1148	1270	495	318	530	482	412	364	449	313	275	378	138	315	369	417	229	206	698	542	419	199
6.633	153.01918000000001	[M-H]-	ion correlated with 288	0.47299999999999998	True	null	153.01933	C7H6O4	Salicylic acids	GLDQAMYCGOIJDV-UHFFFAOYSA-N	O=C(O)C=1C=CC=C(O)C1O	430	True	True	True		100	149.93	18_GC5_1_549	153.01939:11824 154.02274:920 155.0261:396	108.02161:196 109.02897:894 110.03126:50	negative	6.633/153.01918/PYROCATECHUIC ACID	8529	10130	10427	6661	6435	11059	7862	6646	11824	8146	2987	3988	7780	2274	2955	3435	1937	6804	3137	3075	5002	2730	8817	3429	7013	4763
9.4659999999999993	153.01952	[M-H]-	similar chromatogram in higher mz_5360	0.50900000000000001	True	2.68	153.01891000000001	C7H6O4	Unknown			430	True	True	True		100	112.06	44_RB2_1_581	153.0193:10328 154.02265:1264 155.02601:90	109.02975:888 110.03168:150 153.01917:78	negative	9.466/153.01952/Unknown (carbon number 7); PlaSMA ID-114	3395	5978	11822	4191	2686	1218	3665	1425	14316	1588	1265	4106	7791	4586	14697	666	4635	2009	3906	4257	4194	1080	2296	1662	3342	10806
6.6020000000000003	153.01958999999999	[M-H]-	ion correlated with 284; similar chromatogram in higher mz_2212; similar chromatogram in higher mz_4954; found in higher mz's MsMs_969	0.218	True	2.68	153.01891000000001	C7H6O4	Unknown			430	True	True	True		100	57.59	11_GB6_1_542	153.01923:10130 154.02258:902 155.02594:408	109.02923:1094 110.0346:96 152.89539:60 153.02069:278	negative	6.602/153.01959/Unknown (carbon number 7); PlaSMA ID-114	8529	10130	10427	6661	6435	11059	7862	6646	11824	8146	2987	3988	7780	2274	2955	3435	1937	6804	3137	3075	5002	2730	8817	3429	7013	4763
1.579	154.06224	[M-H]-		7.2999999999999995E-2	False	null	154.06218999999999	C6H9N3O2	L-alpha-amino acids	PIGOPELHGLPKLL-UHFFFAOYNA-N	O=C(O)C(N)CN1N=CC=C1	530	True	True	False		null	108.46	22_GD2_1_555	154.06224:14814 155.06559:1036 156.06895:118		negative	1.579/154.06224/w/o MS2:3-(1-Pyrazolyl)-alanine	3502	1125	2222	732	701	387	2594	2537	3645	4967	7366	9385	14814	18650	12139	6035	1872	9550	5419	10781	11862	4320	7542	7479	6585	11881
11.2	155.07146	[M-H]-	similar chromatogram in higher mz_4233; similar chromatogram in higher mz_4475	0.14499999999999999	False	null	155.07137	C8H12O3	1,2-diols	LFRFNLMDZHTVHB-UHFFFAOYSA-N	O=C1C=C(CCC)C(O)C1O	530	True	True	False		null	17.59	38_RA3_1_573	155.07146:9860 156.07481:902 157.07817:264		negative	11.2/155.07146/w/o MS2:4,5-dihydroxy-3-propylcyclopent-2-en-1-one	1747	736	2326	2701	852	1065	733	1205	1728	1189	1128	1416	743	972	676	1620	1494	926	846	763	1425	2112	1192	1343	646	490
9.1690000000000005	155.07155	[M-H]-		3.5999999999999997E-2	False	null	155.07137	C8H12O3	1,2-diols	LFRFNLMDZHTVHB-UHFFFAOYSA-N	O=C1C=C(CCC)C(O)C1O	530	True	True	False		null	20.2	51_RC1_1_589	155.07155:6990 156.0749:328 157.07826:598		negative	9.169/155.07155/w/o MS2:4,5-dihydroxy-3-propylcyclopent-2-en-1-one	1356	560	631	2534	1512	1360	790	647	1016	1436	618	1812	312	324	227	937	2168	740	673	385	1047	2376	1518	808	666	311
8.6349999999999998	157.05072000000001	[M-H]-	similar chromatogram in higher mz_1822; similar chromatogram in higher mz_5798	0.127	False	3.64	157.04929999999999	C7H10O4	Unknown			530	True	True	False		null	34.03	4_GA6_1_533	157.05072:9872 158.05407:708 159.05743:474		negative	8.635/157.05072/w/o MS2:Unknown (carbon number 7); PlaSMA ID-118	3285	744	2844	251	198	248	2946	1521	1311	790	874	912	4081	4080	5217	658	767	516	3746	6414	2003	1054	946	441	3623	2396
10.057	157.08714000000001	[M-H]-		3.5999999999999997E-2	False	3.84	157.08580000000001	C8H14O3	Unknown			530	True	True	False		null	21.34	3_GA5_1_532	157.08714:5612 158.09049:380 159.09385:238		negative	10.057/157.08714/w/o MS2:Unknown (carbon number 8); PlaSMA ID-119	663	514	742	3978	3011	3424	806	509	924	1534	1342	1112	426	686	521	975	1046	771	643	564	723	1018	1318	1871	456	810
[truncated: 9,187 more rows]
[truncated: 68 more columns]

## Sheet: Legend
Table S4. Legend
	Legend
Average Rt(min)	- time of elution from chromatographic column [min] averages in processing steps
Average Mz	- value of mass to charge ratio averages in processing steps
Adduct type	- the type of ion taken for annotation on the basis of exact mass
[truncated: 21 more rows]
