# Supplementary material for: Leaf rust (Puccinia recondita f. sp. secalis) triggers substantial changes in rye (Secale cereale L.) at the transcriptome and metabolome levels
Source: BMC Plant Biol. 2024 Feb 13;24:107. doi: 10.1186/s12870-024-04726-0 (PMC10863301; doi:10.1186/s12870-024-04726-0)
Supplement: Supplementary file 5 — Additional file 5: Table S5. RNA-seq results for all DEGs (only comparisons containing DEGs are listed below). List of all unique DEGs. KEGG-based*) functional classification of all unique Differentially Expressed Genes (DEGs). [file 12870_2024_4726_MOESM5_ESM.xlsx]

## Sheet: all DEGs
Table S5. RNA-seq results for all DEGs (only comparisons containing DEGs are listed below).
Comparison	Gene ID	Description	BaseMean	FoldChange_estimated	log2FoldChange_estimated	Wald_stat	p_value_not_adjusted	FDR_adjusted_p_value	Standard_error_estimate	Sample_1_raw_counts_component_1	Sample_2_raw_counts_component_1	Sample_3_raw_counts_component_1	Sample_1_raw_counts_component_2	Sample_2_raw_counts_component_2	Sample_3_raw_counts_component_2	Sample_1_normalized_counts_component_1	Sample_2_normalized_counts_component_1	Sample_3_normalized_counts_component_1	Sample_1_normalized_counts_component_2	Sample_2_normalized_counts_component_2	Sample_3_normalized_counts_component_2	Chromosome	Sequence start	Sequence end	Strand	GO_ids_term
D39_CP36_vs_D39_MT36	SECCE1Rv1G0001340	Defensin	51.58	0.03	-5.19	-6.51476	7.28078e-11	1.00883e-08	0.8	3	0	5	137	51	115	3.24	0	5.01	134.92	41.94	124.36	chr1R	4549739	4550078	+	GO:0006952 defense response
D39_CP36_vs_D39_MT36	SECCE1Rv1G0002420	Receptor protein kinase, putative	123.33	5.17	2.37	6.27004	3.60952e-10	4.19235e-08	0.38	184	287	131	44	56	28	198.89	290.06	131.37	43.33	46.05	30.28	chr1R	9039816	9040599	+	GO:0000165 MAPK cascade; GO:0000166 nucleotide binding; GO:0000186 activation of MAPKK activity; GO:0004672 protein kinase activity; GO:0004709 MAP kinase kinase kinase activity; GO:0005524 ATP binding; GO:0005622 intracellular; GO:0006468 protein phosphorylation; GO:0016020 membrane; GO:0016021 integral component of membrane; GO:0016301 kinase activity; GO:0016310 phosphorylation; GO:0016491 oxi…
L318_CP20_vs_L318_MT20	SECCE1Rv1G0002450	Receptor protein kinase, putative	297.78	0.13	-2.9	-5.32184	1.02724e-07	6.36917e-05	0.54	92	43	69	567	645	319	115.88	39.48	57.15	654.39	633.98	285.8	chr1R	9117861	9121264	+	GO:0000166 nucleotide binding; GO:0004672 protein kinase activity; GO:0005524 ATP binding; GO:0006468 protein phosphorylation; GO:0016020 membrane; GO:0016021 integral component of membrane; GO:0016301 kinase activity; GO:0016310 phosphorylation
L318_ICP20_vs_L318_MT20	SECCE1Rv1G0002450	Receptor protein kinase, putative	292.63	0.21	-2.23	-5.40189	6.59418e-08	2.4406e-05	0.41	141	85	65	567	645	319	147.32	81.68	78.51	598.2	586.71	263.34	chr1R	9117861	9121264	+	GO:0000166 nucleotide binding; GO:0004672 protein kinase activity; GO:0005524 ATP binding; GO:0006468 protein phosphorylation; GO:0016020 membrane; GO:0016021 integral component of membrane; GO:0016301 kinase activity; GO:0016310 phosphorylation
D33_CP20_vs_D33_MT20	SECCE1Rv1G0003480	Cysteine proteinase	78.69	0.06	-4.12	-4.96912	6.72572e-07	8.81821e-05	0.83	18	4	3	119	293	32	18.99	3.68	3.16	101.84	311.57	32.91	chr1R	13962491	13963637	+	GO:0006508 proteolysis; GO:0008234 cysteine-type peptidase activity
D33_ICP20_vs_D33_MT20	SECCE1Rv1G0003480	Cysteine proteinase	76.33	0.03	-4.94	-6.21004	5.29726e-10	1.00184e-07	0.8	4	8	2	119	293	32	3.43	8.98	2.16	100.43	310.06	32.9	chr1R	13962491	13963637	+	GO:0006508 proteolysis; GO:0008234 cysteine-type peptidase activity
L318_CP36_vs_L318_MT36	SECCE1Rv1G0003480	Cysteine proteinase	195.88	10.64	3.41	3.49958	0.000465996	0.00765181	0.97	51	210	835	7	21	77	52.58	213.07	808.79	7.29	20.5	73.06	chr1R	13962491	13963637	+	GO:0006508 proteolysis; GO:0008234 cysteine-type peptidase activity
L318_CP36_vs_L318_MT36	SECCE1Rv1G0004820	Cysteine-rich receptor-kinase-like protein	12057	6.06	2.6	7.29422	3.00405e-13	1.13005e-10	0.36	29703	17286	14387	4133	2715	3468	30621.1	17538.8	13935.5	4305.86	2650.29	3290.65	chr1R	21311578	21312456	-	GO:0004672 protein kinase activity; GO:0005524 ATP binding; GO:0006468 protein phosphorylation; GO:0016020 membrane; GO:0016021 integral component of membrane; GO:0016301 kinase activity; GO:0016310 phosphorylation
D39_CP36_vs_D39_MT36	SECCE1Rv1G0005250	Receptor-like kinase extracellular domain RLKA2A5	62.53	4.36	2.12	5.28814	1.23565e-07	6.93183e-06	0.4	72	130	96	16	38	21	77.83	131.39	96.27	15.76	31.25	22.71	chr1R	24721337	24721768	-	GO:0016301 kinase activity; GO:0016310 phosphorylation
D39_CP20_vs_D39_MT20	SECCE1Rv1G0005260	Receptor-like kinase	1300.51	5.36	2.42	10.6817	1.23931e-26	1.51588e-23	0.23	2154	2939	1611	408	483	337	2276.27	2747.17	1553.87	392.77	441.05	391.97	chr1R	24722352	24723898	+	GO:0004672 protein kinase activity; GO:0005524 ATP binding; GO:0006468 protein phosphorylation; GO:0016020 membrane; GO:0016021 integral component of membrane; GO:0016301 kinase activity; GO:0016310 phosphorylation
D39_CP20_vs_D39_MT20	SECCE1Rv1G0005270	Receptor-like kinase	590.51	5.19	2.38	9.91973	3.41695e-23	3.00924e-20	0.24	924	1350	760	201	232	143	976.45	1261.88	733.05	193.49	211.85	166.32	chr1R	24724080	24724529	+	GO:0004672 protein kinase activity; GO:0005524 ATP binding; GO:0006468 protein phosphorylation; GO:0016020 membrane; GO:0016021 integral component of membrane; GO:0016301 kinase activity; GO:0016310 phosphorylation
D33_ICP36_vs_D33_MT36	SECCE1Rv1G0005530	Phenylalanine ammonia-lyase	112.07	4.61	2.2	6.01894	1.75563e-09	4.65052e-07	0.37	217	92	280	41	44	36	207.81	108.77	235.66	39.68	41.25	39.24	chr1R	26099078	26101341	-	GO:0003824 catalytic activity; GO:0005737 cytoplasm; GO:0006559 L-phenylalanine catabolic process; GO:0009698 phenylpropanoid metabolic process; GO:0009800 cinnamic acid biosynthetic process; GO:0016829 lyase activity; GO:0016841 ammonia-lyase activity; GO:0045548 phenylalanine ammonia-lyase activity
D39_CP36_vs_D39_MT36	SECCE1Rv1G0007210	Cytochrome P450 family protein, expressed	306.17	0.16	-2.62	-6.52032	7.01566e-11	9.83604e-09	0.4	104	72	72	813	604	261	112.42	72.77	72.21	800.65	496.73	282.24	chr1R	39492626	39495815	-	GO:0004497 monooxygenase activity; GO:0005506 iron ion binding; GO:0016020 membrane; GO:0016491 oxidoreductase activity; GO:0016705 oxidoreductase activity, acting on paired donors, with incorporation or reduction of molecular oxygen; GO:0016709 oxidoreductase activity, acting on paired donors, with incorporation or reduction of molecular oxygen, NAD(P)H as one donor, and incorporation of one ato…
D33_ICP20_vs_D33_MT20	SECCE1Rv1G0007520	Non-specific lipid-transfer protein-like protein	958.64	4.05	2.02	6.46159	1.03612e-10	2.77812e-08	0.31	2034	1424	1172	256	364	524	1744.65	1598.86	1268.38	216.04	385.2	538.71	chr1R	40648845	40649474	-	GO:0006869 lipid transport; GO:0008289 lipid binding
D33_ICP36_vs_D33_MT36	SECCE1Rv1G0007780	Defensin	96.4	0.18	-2.44	-4.53567	5.74203e-06	0.000330502	0.54	29	36	24	79	147	251	27.77	42.56	20.2	76.46	137.81	273.58	chr1R	42522622	42522943	-	GO:0006952 defense response
D39_CP36_vs_D39_MT36	SECCE1Rv1G0007780	Defensin	116.5	0.2	-2.34	-5.41492	6.13164e-08	3.80322e-06	0.43	46	35	30	306	141	154	49.72	35.37	30.09	301.35	115.96	166.53	chr1R	42522622	42522943	-	GO:0006952 defense response
D39_CP36_vs_D39_MT36	SECCE1Rv1G0008040	Protein aluminum sensitive 3	519.77	0.24	-2.07	-3.78914	0.000151172	0.00277879	0.55	292	132	152	1618	684	334	315.63	133.41	152.43	1593.42	562.52	361.18	chr1R	43826356	43827549	+	GO:0005460 UDP-glucose transmembrane transporter activity; GO:0005886 plasma membrane; GO:0010044 response to aluminum ion; GO:0012506 vesicle membrane; GO:0015786 UDP-glucose transmembrane transport; GO:0016020 membrane; GO:0016021 integral component of membrane
D33_CP20_vs_D33_MT20	SECCE1Rv1G0010480	neuronal PAS domain protein	150.81	0.22	-2.21	-5.0307	4.88693e-07	6.6825e-05	0.44	73	65	23	412	186	188	77.03	59.86	24.22	352.6	197.79	193.33	chr1R	62909729	62911357	-	GO:0004553 hydrolase activity, hydrolyzing O-glycosyl compounds; GO:0005975 carbohydrate metabolic process; GO:0008152 metabolic process; GO:0016020 membrane; GO:0016021 integral component of membrane; GO:0016787 hydrolase activity; GO:0016798 hydrolase activity, acting on glycosyl bonds
L318_CP36_vs_L318_MT36	SECCE1Rv1G0011600	B3 domain-containing protein	93.34	0.25	-2.02	-4.59567	4.31357e-06	0.000185976	0.44	15	46	50	138	145	173	15.46	46.67	48.43	143.77	141.54	164.15	chr1R	79582455	79587042	-	GO:0003677 DNA binding; GO:0005634 nucleus; GO:0006351 transcription, DNA-templated; GO:0006355 regulation of transcription, DNA-templated
D33_ICP20_vs_D33_MT20	SECCE1Rv1G0012140	MYB transcription factor	64.94	0.2	-2.32	-3.48558	0.000491068	0.00717893	0.67	33	18	15	85	213	27	28.31	20.21	16.23	71.73	225.4	27.76	chr1R	87094996	87096538	-	GO:0000981 DNA-binding transcription factor activity, RNA polymerase II-specific; GO:0001135 RNA polymerase II transcription regulator recruiting activity; GO:0003677 DNA binding; GO:0005634 nucleus; GO:0006357 regulation of transcription by RNA polymerase II; GO:0010119 regulation of stomatal movement; GO:0030154 cell differentiation; GO:0043565 sequence-specific DNA binding; GO:0044212 transcri…
L318_CP36_vs_L318_MT36	SECCE1Rv1G0012480	Germin-like protein 1	98.96	40.12	5.33	4.90565	9.312e-07	5.11056e-05	1.09	31	109	451	0	4	11	31.96	110.59	436.85	0	3.9	10.44	chr1R	92954761	92955536	+	GO:0005576 extracellular region; GO:0005618 cell wall; GO:0009506 plasmodesma; GO:0010497 plasmodesmata-mediated intercellular transport; GO:0030145 manganese ion binding; GO:0045735 nutrient reservoir activity; GO:0046872 metal ion binding; GO:2000280 regulation of root development
L318_CP36_vs_L318_MT36	SECCE1Rv1G0012560	Peroxidase	554.02	7.34	2.88	7.36467	1.77584e-13	7.14177e-11	0.39	846	782	1301	69	141	199	872.15	793.43	1260.17	71.89	137.64	188.82	chr1R	93887815	93890003	-	GO:0004601 peroxidase activity; GO:0005576 extracellular region; GO:0006979 response to oxidative stress; GO:0016491 oxidoreductase activity; GO:0020037 heme binding; GO:0042744 hydrogen peroxide catabolic process; GO:0046872 metal ion binding; GO:0055114 oxidation-reduction process; GO:0098869 cellular oxidant detoxification
L318_ICP36_vs_L318_MT36	SECCE1Rv1G0012560	Peroxidase	437.93	5.45	2.45	5.60799	2.04686e-08	5.14553e-06	0.44	406	830	1094	69	141	199	467.17	732.97	1019.9	72.61	141.38	193.53	chr1R	93887815	93890003	-	GO:0004601 peroxidase activity; GO:0005576 extracellular region; GO:0006979 response to oxidative stress; GO:0016491 oxidoreductase activity; GO:0020037 heme binding; GO:0042744 hydrogen peroxide catabolic process; GO:0046872 metal ion binding; GO:0055114 oxidation-reduction process; GO:0098869 cellular oxidant detoxification
L318_CP36_vs_L318_MT36	SECCE1Rv1G0013110	Endoglucanase	70.86	26.01	4.7	6.025	1.69112e-09	2.38429e-07	0.78	32	119	264	4	6	6	32.99	120.74	255.71	4.17	5.86	5.69	chr1R	100734629	100736866	-	GO:0000272 polysaccharide catabolic process; GO:0003824 catalytic activity; GO:0004553 hydrolase activity, hydrolyzing O-glycosyl compounds; GO:0005975 carbohydrate metabolic process; GO:0008152 metabolic process; GO:0008810 cellulase activity; GO:0016787 hydrolase activity; GO:0016798 hydrolase activity, acting on glycosyl bonds; GO:0030245 cellulose catabolic process
D39_CP20_vs_D39_MT20	SECCE1Rv1G0013910	Peroxidase	990.4	4.55	2.19	5.71126	1.12144e-08	1.1072e-06	0.38	945	1383	2676	373	539	188	998.64	1292.73	2581.1	359.07	492.18	218.66	chr1R	109029736	109030960	+	GO:0004601 peroxidase activity; GO:0005576 extracellular region; GO:0006979 response to oxidative stress; GO:0016491 oxidoreductase activity; GO:0020037 heme binding; GO:0042744 hydrogen peroxide catabolic process; GO:0046872 metal ion binding; GO:0055114 oxidation-reduction process; GO:0098869 cellular oxidant detoxification
D39_CP20_vs_D39_MT20	SECCE1Rv1G0013920	Peroxidase	112.86	4.15	2.05	5.09087	3.56416e-07	2.5561e-05	0.4	115	159	286	46	62	26	121.53	148.62	275.86	44.28	56.61	30.24	chr1R	109060707	109061910	+	GO:0004601 peroxidase activity; GO:0005576 extracellular region; GO:0006979 response to oxidative stress; GO:0016491 oxidoreductase activity; GO:0020037 heme binding; GO:0042744 hydrogen peroxide catabolic process; GO:0046872 metal ion binding; GO:0055114 oxidation-reduction process; GO:0098869 cellular oxidant detoxification
L318_ICP36_vs_L318_MT36	SECCE1Rv1G0015840	Peroxidase	529.96	8.78	3.13	5.01141	5.40326e-07	8.30075e-05	0.63	357	2325	419	104	90	129	410.79	2053.2	390.62	109.44	90.24	125.46	chr1R	130494799	130496084	+	GO:0004601 peroxidase activity; GO:0005576 extracellular region; GO:0006979 response to oxidative stress; GO:0016491 oxidoreductase activity; GO:0020037 heme binding; GO:0042744 hydrogen peroxide catabolic process; GO:0046872 metal ion binding; GO:0055114 oxidation-reduction process; GO:0098869 cellular oxidant detoxification
D33_CP20_vs_D33_MT20	SECCE1Rv1G0015950	Cytochrome P450	103.33	0.07	-3.87	-6.07887	1.21029e-09	5.28946e-07	0.64	13	21	6	174	346	62	13.72	19.34	6.32	148.91	367.93	63.76	chr1R	132824062	132826942	-	GO:0004497 monooxygenase activity; GO:0005506 iron ion binding; GO:0016491 oxidoreductase activity; GO:0016705 oxidoreductase activity, acting on paired donors, with incorporation or reduction of molecular oxygen; GO:0020037 heme binding; GO:0046872 metal ion binding; GO:0055114 oxidation-reduction process
D33_ICP20_vs_D33_MT20	SECCE1Rv1G0015950	Cytochrome P450	112.7	0.17	-2.54	-4.45125	8.537e-06	0.00031158	0.57	32	42	23	174	346	62	27.45	47.16	24.89	146.84	366.15	63.74	chr1R	132824062	132826942	-	GO:0004497 monooxygenase activity; GO:0005506 iron ion binding; GO:0016491 oxidoreductase activity; GO:0016705 oxidoreductase activity, acting on paired donors, with incorporation or reduction of molecular oxygen; GO:0020037 heme binding; GO:0046872 metal ion binding; GO:0055114 oxidation-reduction process
D33_ICP20_vs_D33_MT20	SECCE1Rv1G0016010	Fasciclin-like arabinogalactan protein	51.72	0.12	-3.1	-3.41163	0.000645752	0.00890741	0.91	27	5	3	31	213	26	23.16	5.61	3.25	26.16	225.4	26.73	chr1R	133435489	133436274	+	GO:0003995 acyl-CoA dehydrogenase activity; GO:0003997 acyl-CoA oxidase activity; GO:0016491 oxidoreductase activity; GO:0016627 oxidoreductase activity, acting on the CH-CH group of donors; GO:0050660 flavin adenine dinucleotide binding; GO:0055114 oxidation-reduction process
D39_CP20_vs_D39_MT20	SECCE1Rv1G0016040	Serine/threonine-protein kinase	478.05	11.25	3.49	9.62383	6.34224e-22	4.65457e-19	0.36	1229	783	625	88	51	89	1298.76	731.89	602.83	84.71	46.57	103.52	chr1R	134065273	134067702	+	GO:0046983 protein dimerization activity
D39_ICP20_vs_D39_MT20	SECCE1Rv1G0016040	Serine/threonine-protein kinase	242.29	5.3	2.41	7.94282	1.97638e-15	1.42313e-12	0.3	516	360	355	88	51	89	492.42	385.01	344.7	83.38	46.12	102.11	chr1R	134065273	134067702	+	GO:0046983 protein dimerization activity
L318_CP36_vs_L318_MT36	SECCE1Rv1G0016040	Serine/threonine-protein kinase	1954.48	4.76	2.25	7.56631	3.83966e-14	1.84695e-11	0.3	4422	2709	2460	717	672	668	4558.68	2748.61	2382.79	746.99	655.98	633.84	chr1R	134065273	134067702	+	GO:0046983 protein dimerization activity
D39_ICP36_vs_D39_MT36	SECCE1Rv1G0017000	Pentatricopeptide repeat-containing protein	309.46	4.76	2.25	5.72823	1.01481e-08	4.06921e-06	0.39	328	637	505	143	75	115	322.92	612.49	598.26	138.83	60.6	123.63	chr1R	146151995	146152342	-	GO:0004672 protein kinase activity; GO:0005524 ATP binding; GO:0006468 protein phosphorylation; GO:0016020 membrane; GO:0016021 integral component of membrane
D39_ICP36_vs_D39_MT36	SECCE1Rv1G0017730	Spliceosome RNA helicase DDX39B	50.5	0.24	-2.08	-5.27059	1.35989e-07	3.5536e-05	0.4	22	26	9	94	94	73	21.66	25	10.66	91.26	75.96	78.48	chr1R	161290058	161290378	-	GO:0000166 nucleotide binding; GO:0000245 spliceosomal complex assembly; GO:0000346 transcription export complex; GO:0000398 mRNA splicing, via spliceosome; GO:0003676 nucleic acid binding; GO:0003723 RNA binding; GO:0004004 ATP-dependent RNA helicase activity; GO:0004386 helicase activity; GO:0005524 ATP binding; GO:0005634 nucleus; GO:0005681 spliceosomal complex; GO:0005687 U4 snRNP; GO:000568…
D39_CP36_vs_D39_MT36	SECCE1Rv1G0018320	Bidirectional sugar transporter SWEET	124.06	4.11	2.04	3.91559	9.01839e-05	0.0018279	0.52	79	313	196	33	50	67	85.39	316.34	196.56	32.5	41.12	72.45	chr1R	187205104	187207379	+	GO:0005886 plasma membrane; GO:0008643 carbohydrate transport; GO:0016020 membrane; GO:0016021 integral component of membrane
L318_ICP20_vs_L318_MT20	SECCE1Rv1G0018510	ABC transporter G family member	593.77	0.22	-2.21	-4.7998	1.58824e-06	0.000296344	0.46	183	219	192	1062	1589	440	191.2	210.44	231.89	1120.44	1445.4	363.23	chr1R	196450669	196455439	-	GO:0000166 nucleotide binding; GO:0005524 ATP binding; GO:0016020 membrane; GO:0016021 integral component of membrane; GO:0016887 ATPase activity
D33_ICP20_vs_D33_MT20	SECCE1Rv1G0018810	Zinc transporter	95.87	4.31	2.11	3.45831	0.000543576	0.00776965	0.61	272	181	28	41	26	45	233.31	203.23	30.3	34.6	27.51	46.26	chr1R	207560880	207564888	-	GO:0005385 zinc ion transmembrane transporter activity; GO:0006811 ion transport; GO:0016020 membrane; GO:0016021 integral component of membrane; GO:0030001 metal ion transport; GO:0046873 metal ion transmembrane transporter activity; GO:0055085 transmembrane transport; GO:0071577 zinc ion transmembrane transport
D33_ICP36_vs_D33_MT36	SECCE1Rv1G0022860	Late embryogenesis abundant (LEA) hydroxyproline-rich glycoprotein family	115.72	0.21	-2.26	-4.06284	4.848e-05	0.00161611	0.56	48	50	18	105	297	178	45.97	59.11	15.15	101.63	278.43	194.01	chr1R	290167915	290170216	+	GO:0003676 nucleic acid binding; GO:0015074 DNA integration
L318_ICP36_vs_L318_MT36	SECCE1Rv1G0023110	RING finger protein	116.97	0.16	-2.65	-7.72572	1.11226e-14	1.64037e-11	0.34	33	33	32	144	262	196	37.97	29.14	29.83	151.53	262.71	190.62	chr1R	294539454	294541165	-	GO:0016020 membrane; GO:0016021 integral component of membrane
L318_ICP20_vs_L318_MT20	SECCE1Rv1G0023900	Cellulose synthase	260.25	0.2	-2.29	-4.59638	4.299e-06	0.000614295	0.5	65	91	91	695	422	217	67.91	87.44	109.91	733.25	383.86	179.14	chr1R	315962949	315966931	+	GO:0005886 plasma membrane; GO:0016020 membrane; GO:0016021 integral component of membrane; GO:0016740 transferase activity; GO:0016757 transferase activity, transferring glycosyl groups; GO:0016760 cellulose synthase (UDP-forming) activity; GO:0030244 cellulose biosynthetic process; GO:0046872 metal ion binding; GO:0071555 cell wall organization
D33_ICP20_vs_D33_MT20	SECCE1Rv1G0024040	Fatty acid hydroxylase superfamily	1244.25	0.09	-3.44	-5.0826	3.72301e-07	2.4067e-05	0.68	284	169	181	2141	4060	713	243.6	189.75	195.88	1806.84	4296.41	733.01	chr1R	318341563	318347158	-	GO:0003676 nucleic acid binding; GO:0015074 DNA integration
D33_ICP36_vs_D33_MT36	SECCE1Rv1G0026180	Elongation factor 4	187.91	4.21	2.08	4.52894	5.92798e-06	0.000337265	0.46	226	144	623	61	90	67	216.43	170.25	524.34	59.04	84.37	73.03	chr1R	366841623	366842243	+	GO:0000166 nucleotide binding; GO:0003924 GTPase activity; GO:0005525 GTP binding; GO:0005886 plasma membrane; GO:0006412 translation; GO:0016020 membrane; GO:0016787 hydrolase activity
D33_ICP36_vs_D33_MT36	SECCE1Rv1G0027760	Aquaporin-1	61.33	0.23	-2.1	-3.54663	0.000390197	0.00673145	0.59	26	32	9	140	66	92	24.9	37.83	7.57	135.51	61.87	100.27	chr1R	388374673	388379838	+	GO:0003094 glomerular filtration; GO:0003097 renal water transport; GO:0005223 intracellular cGMP-activated cation channel activity; GO:0005267 potassium channel activity; GO:0005372 water transmembrane transporter activity; GO:0005634 nucleus; GO:0005886 plasma membrane; GO:0005887 integral component of plasma membrane; GO:0005901 caveola; GO:0005903 brush border; GO:0006182 cGMP biosynthetic pr…
L318_CP36_vs_L318_MT36	SECCE1Rv1G0028060	Plant invertase/pectin methylesterase inhibitor superfamily protein, putative	180.81	0.21	-2.24	-4.02571	5.6803e-05	0.00149516	0.56	20	52	120	252	305	353	20.62	52.76	116.23	262.54	297.73	334.95	chr1R	392834830	392835474	+	GO:0004857 enzyme inhibitor activity; GO:0043086 negative regulation of catalytic activity
L318_ICP36_vs_L318_MT36	SECCE1Rv1G0028160	Cystathionine gamma-lyase	8256.99	0.22	-2.17	-5.101	3.37859e-07	5.69266e-05	0.43	4150	1593	3008	10488	14280	15630	4775.24	1406.77	2804.25	11036.5	14318.5	15200.7	chr1R	394997206	395000189	-	GO:0003824 catalytic activity; GO:0016829 lyase activity; GO:0030170 pyridoxal phosphate binding
D33_CP20_vs_D33_MT20	SECCE1Rv1G0028180	DUF538 family protein (Protein of unknown function, DUF538)	105.01	0.2	-2.29	-3.62423	0.000289824	0.00829255	0.63	51	19	34	124	332	62	53.82	17.5	35.81	106.12	353.04	63.76	chr1R	395767365	395767910	-	GO:0009443 pyridoxal 5'-phosphate salvage; GO:0009507 chloroplast; GO:0016491 oxidoreductase activity; GO:0042821 pyridoxal biosynthetic process; GO:0050236 pyridoxine:NADP 4-dehydrogenase activity; GO:0055114 oxidation-reduction process; GO:0070402 NADPH binding
L318_ICP20_vs_L318_MT20	SECCE1Rv1G0028180	DUF538 family protein (Protein of unknown function, DUF538)	272.06	0.22	-2.18	-3.81984	0.000133538	0.00755611	0.57	85	80	107	441	820	153	88.81	76.87	129.23	465.27	745.89	126.3	chr1R	395767365	395767910	-	GO:0009443 pyridoxal 5'-phosphate salvage; GO:0009507 chloroplast; GO:0016491 oxidoreductase activity; GO:0042821 pyridoxal biosynthetic process; GO:0050236 pyridoxine:NADP 4-dehydrogenase activity; GO:0055114 oxidation-reduction process; GO:0070402 NADPH binding
D33_CP20_vs_D33_MT20	SECCE1Rv1G0028620	Alpha/beta-Hydrolases superfamily protein	64.49	4.21	2.07	4.94576	7.58472e-07	9.52192e-05	0.42	81	100	128	19	21	35	85.47	92.1	134.8	16.26	22.33	35.99	chr1R	404766423	404767771	+	GO:0016020 membrane; GO:0016021 integral component of membrane; GO:0016787 hydrolase activity
D33_ICP20_vs_D33_MT20	SECCE1Rv1G0028620	Alpha/beta-Hydrolases superfamily protein	71.21	4.79	2.26	5.28444	1.26088e-07	1.00187e-05	0.43	178	110	71	19	21	35	152.68	123.51	76.84	16.03	22.22	35.98	chr1R	404766423	404767771	+	GO:0016020 membrane; GO:0016021 integral component of membrane; GO:0016787 hydrolase activity
D33_ICP36_vs_D33_MT36	SECCE1Rv1G0028980	Glutathione S-transferase	669.39	4.07	2.03	5.79555	6.80994e-09	1.37511e-06	0.35	1293	580	1545	173	314	303	1238.25	685.72	1300.32	167.45	294.36	330.25	chr1R	408962377	408963168	+	GO:0016740 transferase activity
D33_CP36_vs_D33_MT36	SECCE1Rv1G0029000	Glutathione S-transferase	2829.53	6.52	2.71	5.66374	1.48107e-08	4.36054e-06	0.48	8762	3786	2399	833	1099	416	8150.65	4250.3	2320.28	797.4	1015.16	443.38	chr1R	409028087	409028883	+	GO:0004364 glutathione transferase activity; GO:0005737 cytoplasm; GO:0006749 glutathione metabolic process; GO:0009407 toxin catabolic process; GO:0016740 transferase activity
D39_CP36_vs_D39_MT36	SECCE1Rv1G0029050	Glutathione S-transferase	178.82	5.02	2.33	5.41114	6.26258e-08	3.8743e-06	0.43	295	352	220	30	117	48	318.87	355.76	220.63	29.54	96.22	51.91	chr1R	409079064	409079857	+	GO:0016740 transferase activity
D39_CP36_vs_D39_MT36	SECCE1Rv1G0030160	Cellulose synthase-like protein	67.81	5.34	2.42	5.08093	3.75585e-07	1.78697e-05	0.48	91	155	88	13	42	15	98.36	156.65	88.25	12.8	34.54	16.22	chr1R	424579659	424583969	+	GO:0016020 membrane; GO:0016021 integral component of membrane; GO:0016740 transferase activity; GO:0016757 transferase activity, transferring glycosyl groups; GO:0016760 cellulose synthase (UDP-forming) activity; GO:0030244 cellulose biosynthetic process; GO:0071555 cell wall organization
L318_CP36_vs_L318_MT36	SECCE1Rv1G0030330	4-coumarate--CoA ligase family protein	64.63	0.17	-2.53	-6.45239	1.10099e-10	2.3284e-08	0.39	12	25	20	108	135	91	12.37	25.37	19.37	112.52	131.78	86.35	chr1R	426994551	426998951	-	GO:0003824 catalytic activity; GO:0008152 metabolic process; GO:0016020 membrane; GO:0016021 integral component of membrane; GO:0016874 ligase activity
D39_CP36_vs_D39_MT36	SECCE1Rv1G0031140	Chitinase	81829.7	7.55	2.92	8.9363	4.02419e-19	3.07578e-16	0.33	120912	148459	152401	13959	37016	12218	130697	150043	152837	13746.9	30442.1	13212.2	chr1R	439153777	439155032	+	GO:0004568 chitinase activity; GO:0005975 carbohydrate metabolic process; GO:0006032 chitin catabolic process; GO:0008152 metabolic process; GO:0016787 hydrolase activity; GO:0016798 hydrolase activity, acting on glycosyl bonds; GO:0016998 cell wall macromolecule catabolic process
D39_ICP36_vs_D39_MT36	SECCE1Rv1G0031140	Chitinase	51443.1	4.45	2.15	6.25597	3.95051e-10	2.62506e-07	0.34	84450	99368	61936	13959	37016	12218	83142.1	95544.9	73373.9	13551.9	29910.4	13135.2	chr1R	439153777	439155032	+	GO:0004568 chitinase activity; GO:0005975 carbohydrate metabolic process; GO:0006032 chitin catabolic process; GO:0008152 metabolic process; GO:0016787 hydrolase activity; GO:0016798 hydrolase activity, acting on glycosyl bonds; GO:0016998 cell wall macromolecule catabolic process
D33_ICP36_vs_D33_MT36	SECCE1Rv1G0031710	Pectin acetylesterase	85.59	0.24	-2.06	-6.80996	9.76267e-12	7.28798e-09	0.3	32	36	32	132	171	115	30.65	42.56	26.93	127.76	160.31	125.34	chr1R	445411609	445414451	-	GO:0005576 extracellular region; GO:0005618 cell wall; GO:0009505 plant-type cell wall; GO:0016787 hydrolase activity; GO:0052793 pectin acetylesterase activity; GO:0071555 cell wall organization
D33_ICP36_vs_D33_MT36	SECCE1Rv1G0032070	Expansin protein	202.2	0.01	-6.8	-5.04811	4.46199e-07	4.26051e-05	1.35	2	4	5	19	327	805	1.92	4.73	4.21	18.39	306.55	877.4	chr1R	450400152	450401395	-	GO:0005576 extracellular region; GO:0019953 sexual reproduction
D39_CP36_vs_D39_MT36	SECCE1Rv1G0032110	Expansin protein	302.77	0.15	-2.75	-4.40324	1.06648e-05	0.000311966	0.62	121	43	61	577	164	812	130.79	43.46	61.17	568.23	134.87	878.07	chr1R	450992927	450994620	+	GO:0005576 extracellular region; GO:0019953 sexual reproduction
D33_ICP20_vs_D33_MT20	SECCE1Rv1G0033070	Cell number regulator 6	102.24	0.24	-2.06	-5.26276	1.41907e-07	1.10081e-05	0.39	55	43	21	247	169	105	47.18	48.28	22.73	208.45	178.84	107.95	chr1R	462685562	462688981	+	GO:0016020 membrane; GO:0016021 integral component of membrane
D33_ICP20_vs_D33_MT20	SECCE1Rv1G0033320	Protein kinase family protein, putative, expressed	111.75	0.13	-2.92	-6.02905	1.64924e-09	2.55008e-07	0.48	27	28	22	208	313	83	23.16	31.44	23.81	175.54	331.23	85.33	chr1R	466300376	466302858	+	GO:0004672 protein kinase activity; GO:0004713 protein tyrosine kinase activity; GO:0005524 ATP binding; GO:0006468 protein phosphorylation; GO:0016020 membrane; GO:0016021 integral component of membrane; GO:0016301 kinase activity; GO:0016310 phosphorylation; GO:0018108 peptidyl-tyrosine phosphorylation
L318_CP36_vs_L318_MT36	SECCE1Rv1G0034950	Cytokinin oxidase/dehydrogenase	72.42	0.15	-2.73	-4.92127	8.59823e-07	4.77646e-05	0.56	6	24	27	155	140	84	6.19	24.35	26.15	161.48	136.66	79.7	chr1R	493221997	493223933	-	GO:0003824 catalytic activity; GO:0009690 cytokinin metabolic process; GO:0016491 oxidoreductase activity; GO:0016614 oxidoreductase activity, acting on CH-OH group of donors; GO:0019139 cytokinin dehydrogenase activity; GO:0050660 flavin adenine dinucleotide binding; GO:0055114 oxidation-reduction process
D33_CP20_vs_D33_MT20	SECCE1Rv1G0035200	Cytochrome P450	64.71	4.6	2.2	3.69119	0.000223212	0.00687177	0.6	50	79	184	44	13	17	52.76	72.76	193.77	37.66	13.82	17.48	chr1R	496921756	496923345	+	GO:0004497 monooxygenase activity; GO:0005506 iron ion binding; GO:0016491 oxidoreductase activity; GO:0016705 oxidoreductase activity, acting on paired donors, with incorporation or reduction of molecular oxygen; GO:0020037 heme binding; GO:0046872 metal ion binding; GO:0055114 oxidation-reduction process
D33_ICP36_vs_D33_MT36	SECCE1Rv1G0035200	Cytochrome P450	122.21	4.7	2.23	5.87084	4.336e-09	9.71067e-07	0.38	202	104	342	40	44	45	193.45	122.96	287.84	38.72	41.25	49.05	chr1R	496921756	496923345	+	GO:0004497 monooxygenase activity; GO:0005506 iron ion binding; GO:0016491 oxidoreductase activity; GO:0016705 oxidoreductase activity, acting on paired donors, with incorporation or reduction of molecular oxygen; GO:0020037 heme binding; GO:0046872 metal ion binding; GO:0055114 oxidation-reduction process
D33_ICP36_vs_D33_MT36	SECCE1Rv1G0035400	DUF4228 domain protein	64.41	7.01	2.81	4.28822	1.80112e-05	0.000762381	0.66	114	81	158	3	15	29	109.17	95.76	132.98	2.9	14.06	31.61	chr1R	498095747	498096364	+	GO:0016020 membrane; GO:0016021 integral component of membrane; GO:0016740 transferase activity
D33_ICP20_vs_D33_MT20	SECCE1Rv1G0035600	AP2-like ethylene-responsive transcription factor	80.16	0.17	-2.54	-5.55173	2.82859e-08	2.79007e-06	0.46	20	15	34	194	160	75	17.15	16.84	36.8	163.72	169.32	77.1	chr1R	500023586	500028479	+	GO:0003677 DNA binding; GO:0003700 DNA-binding transcription factor activity; GO:0005634 nucleus; GO:0006351 transcription, DNA-templated; GO:0006355 regulation of transcription, DNA-templated; GO:0007275 multicellular organism development; GO:0016020 membrane; GO:0016021 integral component of membrane
D39_CP20_vs_D39_MT20	SECCE1Rv1G0036150	50S ribosomal protein L16	279.38	0.21	-2.22	-8.09418	5.76509e-16	1.78775e-13	0.27	76	129	98	496	625	286	80.31	120.58	94.52	477.48	570.71	332.65	chr1R	505780305	505780667	+	GO:0003735 structural constituent of ribosome; GO:0005622 intracellular; GO:0005840 ribosome; GO:0006412 translation; GO:0009536 plastid; GO:0019843 rRNA binding
D39_CP20_vs_D39_MT20	SECCE1Rv1G0036160	50S ribosomal protein L14	135.09	0.18	-2.44	-7.96951	1.59307e-15	4.67661e-13	0.31	27	58	45	262	272	158	28.53	54.21	43.4	252.22	248.37	183.77	chr1R	505780779	505781150	+	GO:0003723 RNA binding; GO:0003735 structural constituent of ribosome; GO:0005840 ribosome; GO:0006412 translation; GO:0015934 large ribosomal subunit; GO:0019843 rRNA binding
D33_ICP36_vs_D33_MT36	SECCE1Rv1G0036400	Kinesin-like protein	272.84	6.28	2.65	9.02375	1.81756e-19	1.11939e-15	0.29	438	378	649	57	112	59	419.45	446.9	546.22	55.17	105	64.31	chr1R	509428286	509432309	+	GO:0000166 nucleotide binding; GO:0003774 motor activity; GO:0003777 microtubule motor activity; GO:0005524 ATP binding; GO:0005874 microtubule; GO:0007018 microtubule-based movement; GO:0008017 microtubule binding
D39_CP36_vs_D39_MT36	SECCE1Rv1G0036510	Chitinase	1489.01	4.56	2.19	7.86464	3.70157e-15	1.30903e-12	0.28	2057	2823	2244	743	637	325	2223.47	2853.12	2250.42	731.71	523.87	351.45	chr1R	510344661	510345677	+	GO:0004568 chitinase activity; GO:0005975 carbohydrate metabolic process; GO:0006032 chitin catabolic process; GO:0008061 chitin binding; GO:0016998 cell wall macromolecule catabolic process
D39_CP20_vs_D39_MT20	SECCE1Rv1G0037620	Serine/threonine-protein kinase	108.79	7.35	2.88	5.39574	6.82427e-08	5.89215e-06	0.53	224	288	71	36	16	25	236.71	269.2	68.48	34.66	14.61	29.08	chr1R	527658580	527662201	-	GO:0000166 nucleotide binding; GO:0004672 protein kinase activity; GO:0004674 protein serine/threonine kinase activity; GO:0005524 ATP binding; GO:0005886 plasma membrane; GO:0006468 protein phosphorylation; GO:0016020 membrane; GO:0016021 integral component of membrane; GO:0016301 kinase activity; GO:0016310 phosphorylation; GO:0016740 transferase activity; GO:0048544 recognition of pollen
D39_CP36_vs_D39_MT36	SECCE1Rv1G0037620	Serine/threonine-protein kinase	230.09	4.03	2.01	7.5004	6.36224e-14	1.73272e-11	0.27	260	441	379	82	136	75	281.04	445.71	380.08	80.75	111.85	81.1	chr1R	527658580	527662201	-	GO:0000166 nucleotide binding; GO:0004672 protein kinase activity; GO:0004674 protein serine/threonine kinase activity; GO:0005524 ATP binding; GO:0005886 plasma membrane; GO:0006468 protein phosphorylation; GO:0016020 membrane; GO:0016021 integral component of membrane; GO:0016301 kinase activity; GO:0016310 phosphorylation; GO:0016740 transferase activity; GO:0048544 recognition of pollen
L318_CP36_vs_L318_MT36	SECCE1Rv1G0038160	Pectinesterase	741.72	9.22	3.2	7.9482	1.89247e-15	1.22871e-12	0.4	1794	1397	772	156	99	186	1849.45	1417.43	747.77	162.52	96.64	176.49	chr1R	535948361	535950271	-	GO:0004857 enzyme inhibitor activity; GO:0005618 cell wall; GO:0016787 hydrolase activity; GO:0030599 pectinesterase activity; GO:0042545 cell wall modification; GO:0043086 negative regulation of catalytic activity; GO:0045330 aspartyl esterase activity; GO:0045490 pectin catabolic process
L318_ICP36_vs_L318_MT36	SECCE1Rv1G0038160	Pectinesterase	417.74	4.64	2.21	4.29982	1.70933e-05	0.00135533	0.51	1083	374	521	156	99	186	1246.16	330.28	485.71	164.16	99.27	180.89	chr1R	535948361	535950271	-	GO:0004857 enzyme inhibitor activity; GO:0005618 cell wall; GO:0016787 hydrolase activity; GO:0030599 pectinesterase activity; GO:0042545 cell wall modification; GO:0043086 negative regulation of catalytic activity; GO:0045330 aspartyl esterase activity; GO:0045490 pectin catabolic process
L318_CP36_vs_L318_MT36	SECCE1Rv1G0039060	Subtilisin-like protease	437.13	11.95	3.58	5.30017	1.15698e-07	9.42957e-06	0.68	160	766	1526	62	47	97	164.95	777.2	1478.11	64.59	45.88	92.04	chr1R	545218882	545221119	-	GO:0004252 serine-type endopeptidase activity; GO:0006508 proteolysis; GO:0008233 peptidase activity; GO:0008236 serine-type peptidase activity; GO:0016787 hydrolase activity
D33_ICP36_vs_D33_MT36	SECCE1Rv1G0039520	NAC-domain protein	302.76	3.99	2	5.76742	8.04925e-09	1.59914e-06	0.35	598	319	597	73	176	118	572.68	377.14	502.45	70.66	164.99	128.61	chr1R	549607801	549608920	-	GO:0003677 DNA binding; GO:0005634 nucleus; GO:0006351 transcription, DNA-templated; GO:0006355 regulation of transcription, DNA-templated
L318_CP36_vs_L318_MT36	SECCE1Rv1G0039640	transcription factor-like protein	59.59	0.24	-2.04	-5.05464	4.31213e-07	2.73347e-05	0.4	12	31	27	81	108	103	12.37	31.45	26.15	84.39	105.43	97.73	chr1R	551132088	551137311	+	GO:0016020 membrane; GO:0016021 integral component of membrane; GO:0022857 transmembrane transporter activity; GO:0055085 transmembrane transport
L318_ICP36_vs_L318_MT36	SECCE1Rv1G0039640	transcription factor-like protein	57.3	0.17	-2.57	-6.71581	1.87019e-11	1.14923e-08	0.38	19	13	18	81	108	103	21.86	11.48	16.78	85.24	108.29	100.17	chr1R	551132088	551137311	+	GO:0016020 membrane; GO:0016021 integral component of membrane; GO:0022857 transmembrane transporter activity; GO:0055085 transmembrane transport
L318_CP36_vs_L318_MT36	SECCE1Rv1G0040680	Laccase	321.83	16.53	4.05	4.7244	2.30795e-06	0.000110368	0.86	119	364	1372	9	37	68	122.68	369.32	1328.94	9.38	36.12	64.52	chr1R	564898993	564901166	+	GO:0005507 copper ion binding; GO:0005576 extracellular region; GO:0016491 oxidoreductase activity; GO:0046274 lignin catabolic process; GO:0046872 metal ion binding; GO:0048046 apoplast; GO:0052716 hydroquinone:oxygen oxidoreductase activity; GO:0055114 oxidation-reduction process
D33_ICP20_vs_D33_MT20	SECCE1Rv1G0042050	UDP-glucose pyrophosphorylase	195.15	0.24	-2.04	-5.77717	7.5968e-09	8.80142e-07	0.35	69	105	49	442	317	226	59.18	117.89	53.03	373.01	335.46	232.34	chr1R	576131739	576139081	+	GO:0003983 UTP:glucose-1-phosphate uridylyltransferase activity; GO:0006011 UDP-glucose metabolic process; GO:0009507 chloroplast; GO:0046506 sulfolipid biosynthetic process
D33_CP36_vs_D33_MT36	SECCE1Rv1G0042190	DUF688 family protein	130.11	4.25	2.09	4.65449	3.2478e-06	0.000355577	0.45	173	305	133	38	57	56	160.93	342.4	128.64	36.38	52.65	59.69	chr1R	578257281	578258528	+	GO:0016020 membrane; GO:0016021 integral component of membrane
L318_CP36_vs_L318_MT36	SECCE1Rv1G0042190	DUF688 family protein	183.53	9.64	3.27	6.11677	9.54911e-10	1.48265e-07	0.53	476	257	254	54	35	14	490.71	260.76	246.03	56.26	34.17	13.28	chr1R	578257281	578258528	+	GO:0016020 membrane; GO:0016021 integral component of membrane
D39_CP36_vs_D39_MT36	SECCE1Rv1G0042330	Zinc transporter	168.45	4.94	2.31	8.82661	1.07892e-18	7.5188e-16	0.26	273	310	231	49	62	66	295.09	313.31	231.66	48.26	50.99	71.37	chr1R	579387409	579388699	+	GO:0005385 zinc ion transmembrane transporter activity; GO:0005886 plasma membrane; GO:0006811 ion transport; GO:0006829 zinc ion transport; GO:0016020 membrane; GO:0016021 integral component of membrane; GO:0030001 metal ion transport; GO:0046873 metal ion transmembrane transporter activity; GO:0055085 transmembrane transport; GO:0071577 zinc ion transmembrane transport
D33_ICP36_vs_D33_MT36	SECCE1Rv1G0042480	WRKY transcription factor	847.27	4.29	2.1	5.25393	1.48887e-07	1.68249e-05	0.4	1725	780	1840	185	305	455	1651.96	922.17	1548.6	179.06	285.93	495.92	chr1R	580839926	580842228	-	GO:0003677 DNA binding; GO:0003700 DNA-binding transcription factor activity; GO:0005634 nucleus; GO:0006351 transcription, DNA-templated; GO:0006355 regulation of transcription, DNA-templated; GO:0043565 sequence-specific DNA binding
D39_CP36_vs_D39_MT36	SECCE1Rv1G0042480	WRKY transcription factor	194.26	4.36	2.12	6.97728	3.00949e-12	5.84482e-10	0.3	203	343	381	57	104	70	219.43	346.66	382.09	56.13	85.53	75.7	chr1R	580839926	580842228	-	GO:0003677 DNA binding; GO:0003700 DNA-binding transcription factor activity; GO:0005634 nucleus; GO:0006351 transcription, DNA-templated; GO:0006355 regulation of transcription, DNA-templated; GO:0043565 sequence-specific DNA binding
D39_ICP36_vs_D39_MT36	SECCE1Rv1G0042480	WRKY transcription factor	186.39	4.2	2.07	5.61414	1.97548e-08	6.85727e-06	0.37	247	220	379	57	104	70	243.17	211.54	448.99	55.34	84.04	75.25	chr1R	580839926	580842228	-	GO:0003677 DNA binding; GO:0003700 DNA-binding transcription factor activity; GO:0005634 nucleus; GO:0006351 transcription, DNA-templated; GO:0006355 regulation of transcription, DNA-templated; GO:0043565 sequence-specific DNA binding
D33_CP20_vs_D33_MT20	SECCE1Rv1G0043580	Chlorophyll a-b binding protein, chloroplastic	20022.3	0.23	-2.14	-5.01314	5.35489e-07	7.23365e-05	0.43	6653	12443	3494	21564	28308	48053	7020.43	11459.9	3679.6	18455.1	30101.9	49416.6	chr1R	594242048	594242845	-	GO:0009507 chloroplast; GO:0009522 photosystem I; GO:0009523 photosystem II; GO:0009535 chloroplast thylakoid membrane; GO:0009536 plastid; GO:0009579 thylakoid; GO:0009765 photosynthesis, light harvesting; GO:0015979 photosynthesis; GO:0016020 membrane; GO:0016021 integral component of membrane; GO:0016168 chlorophyll binding; GO:0018298 protein-chromophore linkage
L318_ICP36_vs_L318_MT36	SECCE1Rv1G0044870	Early light-induced protein	1113.06	9.5	3.25	4.34312	1.40474e-05	0.00118609	0.75	1090	4268	1093	47	136	463	1254.22	3769.05	1018.96	49.46	136.37	450.28	chr1R	605989173	605989848	-	GO:0016020 membrane; GO:0016021 integral component of membrane
D33_ICP36_vs_D33_MT36	SECCE1Rv1G0044910	Early light-induced protein	70.59	0.09	-3.49	-3.53325	0.000410488	0.00696444	0.99	10	15	9	6	134	236	9.58	17.73	7.57	5.81	125.62	257.23	chr1R	606003829	606004503	-	GO:0016020 membrane; GO:0016021 integral component of membrane
L318_ICP36_vs_L318_MT36	SECCE1Rv1G0044910	Early light-induced protein	67.74	18.68	4.22	4.32284	1.54031e-05	0.00126203	0.98	97	261	47	0	4	17	111.61	230.49	43.82	0	4.01	16.53	chr1R	606003829	606004503	-	GO:0016020 membrane; GO:0016021 integral component of membrane
L318_CP36_vs_L318_MT36	SECCE1Rv1G0045310	Peroxidase	85.09	15	3.91	3.64669	0.00026564	0.00494062	1.07	17	87	385	1	16	16	17.53	88.27	372.92	1.04	15.62	15.18	chr1R	609245341	609246523	+	GO:0004601 peroxidase activity; GO:0005576 extracellular region; GO:0006979 response to oxidative stress; GO:0016491 oxidoreductase activity; GO:0020037 heme binding; GO:0042744 hydrogen peroxide catabolic process; GO:0046872 metal ion binding; GO:0055114 oxidation-reduction process; GO:0098869 cellular oxidant detoxification
D39_CP20_vs_D39_MT20	SECCE1Rv1G0046800	Photosystem II reaction center W protein	115.21	4.93	2.3	4.70962	2.48174e-06	0.000143038	0.49	234	93	250	42	61	17	247.28	86.93	241.13	40.43	55.7	19.77	chr1R	619751695	619752454	+	GO:0009507 chloroplast; GO:0009523 photosystem II; GO:0015979 photosynthesis; GO:0016020 membrane; GO:0016021 integral component of membrane
D33_CP36_vs_D33_MT36	SECCE1Rv1G0048010	O-methyltransferase-like protein	200.05	0.11	-3.19	-3.88963	0.000100396	0.00426902	0.82	28	7	87	146	793	197	26.05	7.86	84.15	139.76	732.51	209.97	chr1R	631275407	631276628	-	GO:0008168 methyltransferase activity; GO:0008171 O-methyltransferase activity; GO:0016740 transferase activity; GO:0032259 methylation; GO:0046983 protein dimerization activity
D33_ICP36_vs_D33_MT36	SECCE1Rv1G0048010	O-methyltransferase-like protein	196.18	0.07	-3.83	-5.75072	8.88643e-09	1.69685e-06	0.67	28	33	14	146	793	197	26.81	39.01	11.78	141.31	743.41	214.72	chr1R	631275407	631276628	-	GO:0008168 methyltransferase activity; GO:0008171 O-methyltransferase activity; GO:0016740 transferase activity; GO:0032259 methylation; GO:0046983 protein dimerization activity
L318_ICP36_vs_L318_MT36	SECCE1Rv1G0048440	DUF506 family protein	205.1	0.08	-3.6	-7.35284	1.94033e-13	1.58978e-10	0.49	38	17	38	208	370	562	43.73	15.01	35.43	218.88	371	546.57	chr1R	635136087	635137067	-	GO:0000166 nucleotide binding; GO:0004672 protein kinase activity; GO:0004674 protein serine/threonine kinase activity; GO:0005524 ATP binding; GO:0006468 protein phosphorylation; GO:0016020 membrane; GO:0016021 integral component of membrane; GO:0016301 kinase activity; GO:0016310 phosphorylation; GO:0016740 transferase activity; GO:0048544 recognition of pollen
D39_CP36_vs_D39_MT36	SECCE1Rv1G0048620	HXXXD-type acyl-transferase family protein	57.24	0.09	-3.4	-3.50521	0.000456243	0.00673534	0.97	6	6	17	254	13	49	6.49	6.06	17.05	250.14	10.69	52.99	chr1R	636655099	636658502	+	GO:0016740 transferase activity; GO:0016747 transferase activity, transferring acyl groups other than amino-acyl groups
D33_CP36_vs_D33_MT36	SECCE1Rv1G0048860	ATP-binding cassette transporter subfamily A member	625.58	4.94	2.3	5.25463	1.4832e-07	3.07655e-05	0.44	1520	1033	567	213	329	116	1413.95	1159.68	548.39	203.9	303.9	123.63	chr1R	637718065	637723161	+	GO:0000166 nucleotide binding; GO:0005524 ATP binding; GO:0016020 membrane; GO:0016021 integral component of membrane; GO:0016887 ATPase activity; GO:0042626 ATPase activity, coupled to transmembrane movement of substances; GO:0055085 transmembrane transport
D39_CP20_vs_D39_MT20	SECCE1Rv1G0050110	senescence regulator (Protein of unknown function, DUF584)	94.54	0.22	-2.2	-3.77837	0.000157857	0.00504431	0.58	50	11	40	215	208	59	52.84	10.28	38.58	206.97	189.93	68.62	chr1R	644742564	644742980	+	GO:0003677 DNA binding; GO:0005634 nucleus; GO:0006351 transcription, DNA-templated; GO:0006355 regulation of transcription, DNA-templated
D39_CP36_vs_D39_MT36	SECCE1Rv1G0050110	senescence regulator (Protein of unknown function, DUF584)	84.35	0.24	-2.09	-5.11821	3.08456e-07	1.50073e-05	0.41	43	20	30	101	215	123	46.48	20.21	30.09	99.47	176.82	133.01	chr1R	644742564	644742980	+	GO:0003677 DNA binding; GO:0005634 nucleus; GO:0006351 transcription, DNA-templated; GO:0006355 regulation of transcription, DNA-templated
D33_CP20_vs_D33_MT20	SECCE1Rv1G0052820	Chlorophyll a-b binding protein, chloroplastic	12455.8	0.25	-2.02	-5.1522	2.57452e-07	4.01284e-05	0.39	3960	8444	2711	14835	17477	27853	4178.7	7776.88	2855.01	12696.2	18584.5	28643.4	chr1R	664699474	664700271	+	GO:0009507 chloroplast; GO:0009522 photosystem I; GO:0009523 photosystem II; GO:0009535 chloroplast thylakoid membrane; GO:0009536 plastid; GO:0009579 thylakoid; GO:0009765 photosynthesis, light harvesting; GO:0015979 photosynthesis; GO:0016020 membrane; GO:0016021 integral component of membrane; GO:0016168 chlorophyll binding; GO:0018298 protein-chromophore linkage
D33_ICP20_vs_D33_MT20	SECCE1Rv1G0055210	1-deoxy-D-xylulose 5-phosphate synthase	10078.7	4.15	2.05	6.31312	2.73471e-10	5.79455e-08	0.33	20802	15863	12087	2846	3000	5993	17842.7	17810.9	13081	2401.8	3174.69	6161.2	chr1R	678556134	678559297	+	GO:0003824 catalytic activity; GO:0008152 metabolic process; GO:0008661 1-deoxy-D-xylulose-5-phosphate synthase activity; GO:0016114 terpenoid biosynthetic process
D39_CP20_vs_D39_MT20	SECCE1Rv1G0055210	1-deoxy-D-xylulose 5-phosphate synthase	1765.29	35.59	5.15	7.59014	3.19568e-14	7.8177e-12	0.68	6417	2090	1625	109	85	92	6781.24	1953.58	1567.37	104.93	77.62	107.01	chr1R	678556134	678559297	+	GO:0003824 catalytic activity; GO:0008152 metabolic process; GO:0008661 1-deoxy-D-xylulose-5-phosphate synthase activity; GO:0016114 terpenoid biosynthetic process
D39_CP36_vs_D39_MT36	SECCE1Rv1G0055210	1-deoxy-D-xylulose 5-phosphate synthase	791.85	6.19	2.63	6.35498	2.08458e-10	2.62724e-08	0.41	1344	1444	1176	152	474	111	1452.77	1459.41	1179.36	149.69	389.82	120.03	chr1R	678556134	678559297	+	GO:0003824 catalytic activity; GO:0008152 metabolic process; GO:0008661 1-deoxy-D-xylulose-5-phosphate synthase activity; GO:0016114 terpenoid biosynthetic process
D39_ICP20_vs_D39_MT20	SECCE1Rv1G0055210	1-deoxy-D-xylulose 5-phosphate synthase	698.13	13.68	3.77	12.1672	4.64488e-34	9.69943e-30	0.31	1721	1442	740	109	85	92	1642.35	1542.2	718.54	103.28	76.87	105.56	chr1R	678556134	678559297	+	GO:0003824 catalytic activity; GO:0008152 metabolic process; GO:0008661 1-deoxy-D-xylulose-5-phosphate synthase activity; GO:0016114 terpenoid biosynthetic process
L318_CP36_vs_L318_MT36	SECCE1Rv1G0055470	Cytochrome b561 and DOMON domain-containing protein	147.35	5.21	2.38	3.46669	0.000526903	0.00833396	0.69	74	171	508	29	37	80	76.29	173.5	492.06	30.21	36.12	75.91	chr1R	680638201	680640168	+	GO:0016020 membrane; GO:0016021 integral component of membrane; GO:0055114 oxidation-reduction process
D39_CP36_vs_D39_MT36	SECCE1Rv1G0055870	MACPF domain-containing protein	341.53	4.05	2.02	7.34149	2.11234e-13	5.32445e-11	0.27	402	676	524	100	174	152	434.53	683.21	525.5	98.48	143.1	164.37	chr1R	683467592	683469546	+	GO:0003676 nucleic acid binding; GO:0008270 zinc ion binding; GO:0015074 DNA integration
D33_ICP36_vs_D33_MT36	SECCE1Rv1G0057050	Xyloglucan endotransglucosylase/hydrolase	2512.9	0.16	-2.61	-4.65322	3.26799e-06	0.000208567	0.56	736	894	430	1605	8174	3429	704.84	1056.95	361.9	1553.5	7662.82	3737.41	chr1R	691709075	691710103	-	GO:0004553 hydrolase activity, hydrolyzing O-glycosyl compounds; GO:0005576 extracellular region; GO:0005618 cell wall; GO:0005975 carbohydrate metabolic process; GO:0006073 cellular glucan metabolic process; GO:0008152 metabolic process; GO:0010411 xyloglucan metabolic process; GO:0016740 transferase activity; GO:0016762 xyloglucan:xyloglucosyl transferase activity; GO:0016787 hydrolase activity…
D33_ICP20_vs_D33_MT20	SECCE1Rv1G0057180	Glutaredoxin, putative	50.29	4.23	2.08	3.99255	6.53654e-05	0.00152988	0.52	71	108	57	12	15	31	60.9	121.26	61.69	10.13	15.87	31.87	chr1R	692584773	692585171	-	GO:0005623 cell; GO:0009055 electron transfer activity; GO:0015035 protein disulfide oxidoreductase activity; GO:0022900 electron transport chain; GO:0045454 cell redox homeostasis; GO:0055114 oxidation-reduction process
L318_ICP20_vs_L318_MT20	SECCE1Rv1G0057730	Dehydrin 3 protein	342.37	0.22	-2.17	-4.36505	1.27094e-05	0.00137952	0.5	129	133	91	672	867	223	134.78	127.8	109.91	708.98	788.65	184.09	chr1R	694866629	694869363	-	GO:0006950 response to stress; GO:0009415 response to water
D33_ICP20_vs_D33_MT20	SECCE1Rv1G0058000	Ribosome maturation factor rimM	55.08	0.2	-2.35	-5.72884	1.01118e-08	1.09667e-06	0.41	28	10	17	100	109	75	24.02	11.23	18.4	84.39	115.35	77.1	chr1R	696644210	696649298	+	GO:0005840 ribosome; GO:0006364 rRNA processing; GO:0009507 chloroplast; GO:0043022 ribosome binding
D33_CP20_vs_D33_MT20	SECCE1Rv1G0058340	Chlorophyll a-b binding protein, chloroplastic	1696.99	0.21	-2.23	-4.9839	6.23138e-07	8.21842e-05	0.45	981	567	220	2543	2350	3615	1035.18	522.2	231.69	2176.38	2498.92	3717.58	chr1R	698611750	698612550	+	GO:0005623 cell; GO:0006662 glycerol ether metabolic process; GO:0015035 protein disulfide oxidoreductase activity; GO:0045454 cell redox homeostasis; GO:0055114 oxidation-reduction process
L318_ICP36_vs_L318_MT36	SECCE1Rv1G0058550	RADIALIS-like transcription factor	68.32	10.74	3.42	3.8093	0.000139362	0.0064601	0.9	28	347	39	8	8	19	32.22	306.43	36.36	8.42	8.02	18.48	chr1R	701076458	701076724	+	GO:0003677 DNA binding; GO:0005634 nucleus
D39_ICP36_vs_D39_MT36	SECCE1Rv1G0059200	WRKY transcription factor	230.66	4.03	2.01	6.99105	2.72835e-12	2.88424e-09	0.29	329	297	422	86	126	83	323.9	285.57	499.93	83.49	101.81	89.23	chr1R	704278618	704279406	+	GO:0003677 DNA binding; GO:0003700 DNA-binding transcription factor activity; GO:0005634 nucleus; GO:0006351 transcription, DNA-templated; GO:0006355 regulation of transcription, DNA-templated; GO:0043565 sequence-specific DNA binding
D33_CP20_vs_D33_MT20	SECCE1Rv1G0059490	Phospholipase A1	123.47	4.17	2.06	5.96663	2.422e-09	9.47087e-07	0.35	124	287	192	55	51	41	130.85	264.33	202.2	47.07	54.23	42.16	chr1R	706152322	706155543	-	GO:0006629 lipid metabolic process; GO:0008970 phospholipase A1 activity; GO:0016787 hydrolase activity
D39_CP20_vs_D39_MT20	SECCE1Rv1G0060190	Disease resistance protein RPM1	494.75	5.21	2.38	8.0329	9.51929e-16	2.87104e-13	0.3	1087	831	585	152	145	172	1148.7	776.76	564.25	146.32	132.41	200.05	chr1R	709406262	709416196	+	GO:0043531 ADP binding
L318_CP20_vs_L318_MT20	SECCE1Rv1G0060490	Transcription factor radialis-like protein	71.39	0.09	-3.44	-7.60943	2.75304e-14	2.04835e-10	0.45	7	12	19	127	101	164	8.82	11.02	15.74	146.57	99.27	146.93	chr1R	710394955	710395364	-	GO:0003677 DNA binding; GO:0005634 nucleus
L318_CP20_vs_L318_MT20	SECCE1Rv1G0060500	RADIALIS-like transcription factor	125.82	0.14	-2.81	-6.55939	5.40271e-11	1.72277e-07	0.43	16	27	58	214	218	224	20.15	24.79	48.04	246.98	214.28	200.69	chr1R	710408398	710408776	-	GO:0003677 DNA binding; GO:0005634 nucleus
L318_ICP20_vs_L318_MT20	SECCE1Rv1G0060500	RADIALIS-like transcription factor	122.67	0.21	-2.26	-4.95319	7.30065e-07	0.00016927	0.46	17	71	34	214	218	224	17.76	68.22	41.06	225.78	198.3	184.91	chr1R	710408398	710408776	-	GO:0003677 DNA binding; GO:0005634 nucleus
D33_CP36_vs_D33_MT36	SECCE1Rv1G0060750	Plant basic secretory protein family protein, putative	52.09	11.08	3.47	6.27927	3.4016e-10	1.95028e-07	0.55	57	108	116	7	6	13	53.02	121.24	112.19	6.7	5.54	13.86	chr1R	712131316	712132200	-	GO:0003677 DNA binding; GO:0005634 nucleus
D39_CP36_vs_D39_MT36	SECCE1Rv1G0060750	Plant basic secretory protein family protein, putative	52.33	6.2	2.63	6.42023	1.36067e-10	1.73332e-08	0.41	80	105	77	12	13	20	86.47	106.12	77.22	11.82	10.69	21.63	chr1R	712131316	712132200	-	GO:0003677 DNA binding; GO:0005634 nucleus
L318_CP36_vs_L318_MT36	SECCE1Rv1G0060750	Plant basic secretory protein family protein, putative	249.13	0.18	-2.48	-4.32621	1.517e-05	0.000523873	0.57	56	59	113	318	170	812	57.73	59.86	109.45	331.3	165.95	770.48	chr1R	712131316	712132200	-	GO:0003677 DNA binding; GO:0005634 nucleus
D33_ICP20_vs_D33_MT20	SECCE1Rv1G0061830	muscle M-line assembly protein	51.23	0.13	-2.94	-6.63305	3.2881e-11	1.12306e-08	0.44	12	12	11	101	115	63	10.29	13.47	11.9	85.24	121.7	64.77	chr1R	717527241	717529719	-	GO:0003964 RNA-directed DNA polymerase activity; GO:0006278 RNA-dependent DNA biosynthetic process; GO:0016787 hydrolase activity
D33_ICP36_vs_D33_MT36	SECCE1Rv1G0062130	ATP-dependent zinc metalloprotease FtsH	117.07	6.68	2.74	5.23428	1.65627e-07	1.83793e-05	0.52	262	105	280	11	40	40	250.91	124.14	235.66	10.65	37.5	43.6	chr1R	718459263	718460913	+	GO:0000166 nucleotide binding; GO:0004222 metalloendopeptidase activity; GO:0005524 ATP binding; GO:0005886 plasma membrane; GO:0006508 proteolysis; GO:0008233 peptidase activity; GO:0008237 metallopeptidase activity; GO:0016020 membrane; GO:0016021 integral component of membrane; GO:0016787 hydrolase activity; GO:0046872 metal ion binding
D39_CP20_vs_D39_MT20	SECCE1Rv1G0062260	Type II proteinase inhibitor family protein	201.38	4.73	2.24	7.81463	5.5126e-15	1.55604e-12	0.29	425	263	314	77	78	56	449.12	245.83	302.86	74.12	71.22	65.13	chr1R	719106561	719106904	-	GO:0004867 serine-type endopeptidase inhibitor activity; GO:0006979 response to oxidative stress; GO:0010951 negative regulation of endopeptidase activity
D33_ICP36_vs_D33_MT36	SECCE1Rv1G0063470	Flavonoid 3'-hydroxylase	233.68	0.07	-3.8	-3.48339	0.000495113	0.00793567	1.09	17	48	25	48	833	441	16.28	56.75	21.04	46.46	780.91	480.66	chr1R	725315057	725317015	+	GO:0004497 monooxygenase activity; GO:0005506 iron ion binding; GO:0009813 flavonoid biosynthetic process; GO:0016020 membrane; GO:0016021 integral component of membrane; GO:0016491 oxidoreductase activity; GO:0016705 oxidoreductase activity, acting on paired donors, with incorporation or reduction of molecular oxygen; GO:0016709 oxidoreductase activity, acting on paired donors, with incorporatio…
L318_ICP36_vs_L318_MT36	SECCE1Rv1G0063470	Flavonoid 3'-hydroxylase	1033.27	34.66	5.12	4.35836	1.3104e-05	0.00112359	1.17	626	5482	498	112	21	36	720.31	4841.13	464.27	117.86	21.06	35.01	chr1R	725315057	725317015	+	GO:0004497 monooxygenase activity; GO:0005506 iron ion binding; GO:0009813 flavonoid biosynthetic process; GO:0016020 membrane; GO:0016021 integral component of membrane; GO:0016491 oxidoreductase activity; GO:0016705 oxidoreductase activity, acting on paired donors, with incorporation or reduction of molecular oxygen; GO:0016709 oxidoreductase activity, acting on paired donors, with incorporatio…
D33_CP20_vs_D33_MT20	SECCE2Rv1G0065900	Ribulose bisphosphate carboxylase small chain	5825.25	0.11	-3.13	-7.61497	2.63753e-14	5.79831e-11	0.41	1567	1376	628	6012	10474	14670	1653.54	1267.29	661.36	5145.25	11137.8	15086.3	chr2R	10522404	10523294	+	GO:0004497 monooxygenase activity; GO:0009507 chloroplast; GO:0009536 plastid; GO:0009853 photorespiration; GO:0015977 carbon fixation; GO:0015979 photosynthesis; GO:0016491 oxidoreductase activity; GO:0016829 lyase activity; GO:0016984 ribulose-bisphosphate carboxylase activity; GO:0055114 oxidation-reduction process
L318_CP36_vs_L318_MT36	SECCE2Rv1G0066590	Proline-rich protein, putative, expressed	55.93	27.91	4.8	3.83666	0.00012472	0.00275147	1.25	5	68	258	0	6	6	5.15	68.99	249.9	0	5.86	5.69	chr2R	14735115	14735750	+	GO:0005524 ATP binding; GO:0016787 hydrolase activity; GO:0051301 cell division
L318_CP36_vs_L318_MT36	SECCE2Rv1G0066660	Proline-rich protein, putative, expressed	83.37	24.7	4.63	4.08748	4.36092e-05	0.0012034	1.13	5	86	401	3	6	11	5.15	87.26	388.41	3.13	5.86	10.44	chr2R	14976546	14977293	+	GO:0004616 phosphogluconate dehydrogenase (decarboxylating) activity; GO:0008679 2-hydroxy-3-oxopropionate reductase activity; GO:0016491 oxidoreductase activity; GO:0051287 NAD binding; GO:0055114 oxidation-reduction process
D33_CP20_vs_D33_MT20	SECCE2Rv1G0067840	Germin-like protein	2172.6	0.13	-2.94	-7.01606	2.28212e-12	2.81759e-09	0.42	866	348	253	3884	4443	3390	913.83	320.51	266.44	3324.05	4724.56	3486.19	chr2R	20246433	20247071	+	GO:0005576 extracellular region; GO:0030145 manganese ion binding; GO:0031012 extracellular matrix; GO:0045735 nutrient reservoir activity; GO:0046872 metal ion binding
D33_ICP20_vs_D33_MT20	SECCE2Rv1G0067840	Germin-like protein	2328.33	0.22	-2.19	-10.3447	4.42341e-25	3.37417e-21	0.21	1035	605	867	3884	4443	3390	887.76	679.29	938.3	3277.79	4701.71	3485.14	chr2R	20246433	20247071	+	GO:0005576 extracellular region; GO:0030145 manganese ion binding; GO:0031012 extracellular matrix; GO:0045735 nutrient reservoir activity; GO:0046872 metal ion binding
D39_CP36_vs_D39_MT36	SECCE2Rv1G0068910	Pseudo-response regulator	65.69	9.42	3.24	5.87405	4.25264e-09	3.73193e-07	0.55	87	110	150	8	7	23	94.04	111.17	150.43	7.88	5.76	24.87	chr2R	25743296	25744494	-	GO:0005634 nucleus
D39_CP36_vs_D39_MT36	SECCE2Rv1G0068920	Pseudo-response regulator	285.7	10.28	3.36	6.58221	4.63501e-11	6.73755e-09	0.51	371	522	631	28	30	93	401.02	527.57	632.81	27.57	24.67	100.57	chr2R	25769253	25772565	-	GO:0000160 phosphorelay signal transduction system; GO:0005634 nucleus
D33_ICP36_vs_D33_MT36	SECCE2Rv1G0071550	Dihydrofolate reductase	427.02	0.15	-2.72	-4.17205	3.01866e-05	0.00113361	0.65	74	204	31	579	777	858	70.87	241.18	26.09	560.42	728.41	935.17	chr2R	45480658	45482369	+	GO:0006355 regulation of transcription, DNA-templated; GO:0008270 zinc ion binding
D33_CP36_vs_D33_MT36	SECCE2Rv1G0072120	Dof zinc finger protein	391.73	5.02	2.33	5.10517	3.30495e-07	6.00041e-05	0.46	438	644	857	78	106	205	407.44	722.98	828.88	74.67	97.91	218.49	chr2R	50077332	50080467	-	GO:0003677 DNA binding; GO:0005634 nucleus; GO:0006355 regulation of transcription, DNA-templated
D33_ICP36_vs_D33_MT36	SECCE2Rv1G0072120	Dof zinc finger protein	386.09	4.83	2.27	5.43868	5.36766e-08	7.42878e-06	0.42	605	454	953	78	106	205	579.38	536.75	802.08	75.5	99.37	223.44	chr2R	50077332	50080467	-	GO:0003677 DNA binding; GO:0005634 nucleus; GO:0006355 regulation of transcription, DNA-templated
D39_CP36_vs_D39_MT36	SECCE2Rv1G0072120	Dof zinc finger protein	569.78	4.45	2.15	9.05439	1.37338e-19	1.20522e-16	0.24	754	968	994	202	191	252	815.02	978.33	996.84	198.93	157.08	272.51	chr2R	50077332	50080467	-	GO:0003677 DNA binding; GO:0005634 nucleus; GO:0006355 regulation of transcription, DNA-templated
D39_ICP36_vs_D39_MT36	SECCE2Rv1G0072810	extra-large G-like protein, putative (DUF3133)	567.01	5.04	2.33	5.96936	2.3819e-09	1.17864e-06	0.39	790	548	1295	191	256	159	777.76	526.92	1534.15	185.43	206.86	170.94	chr2R	61282345	61284690	+	GO:0004497 monooxygenase activity; GO:0005506 iron ion binding; GO:0016491 oxidoreductase activity; GO:0016705 oxidoreductase activity, acting on paired donors, with incorporation or reduction of molecular oxygen; GO:0020037 heme binding; GO:0046872 metal ion binding; GO:0055114 oxidation-reduction process
D39_CP36_vs_D39_MT36	SECCE2Rv1G0073270	Histone H3	165.53	10.13	3.34	4.84409	1.27194e-06	5.24126e-05	0.69	271	378	229	14	83	6	292.93	382.03	229.66	13.79	68.26	6.49	chr2R	66871419	66871829	-	GO:0000786 nucleosome; GO:0003677 DNA binding; GO:0005634 nucleus; GO:0005694 chromosome; GO:0046982 protein heterodimerization activity
D39_CP36_vs_D39_MT36	SECCE2Rv1G0073290	Peroxidase	4140.45	8.16	3.03	6.64746	2.98188e-11	4.52902e-09	0.46	5665	8717	7176	297	1532	1073	6123.45	8810.01	7196.53	292.49	1259.92	1160.31	chr2R	67058391	67059858	+	GO:0004601 peroxidase activity; GO:0005576 extracellular region; GO:0006979 response to oxidative stress; GO:0016491 oxidoreductase activity; GO:0020037 heme binding; GO:0042744 hydrogen peroxide catabolic process; GO:0046872 metal ion binding; GO:0055114 oxidation-reduction process; GO:0098869 cellular oxidant detoxification
D39_ICP36_vs_D39_MT36	SECCE2Rv1G0073290	Peroxidase	2560.15	4.73	2.24	4.1802	2.91252e-05	0.00313595	0.54	2251	6086	3894	297	1532	1073	2216.14	5851.85	4613.11	288.34	1237.92	1153.55	chr2R	67058391	67059858	+	GO:0004601 peroxidase activity; GO:0005576 extracellular region; GO:0006979 response to oxidative stress; GO:0016491 oxidoreductase activity; GO:0020037 heme binding; GO:0042744 hydrogen peroxide catabolic process; GO:0046872 metal ion binding; GO:0055114 oxidation-reduction process; GO:0098869 cellular oxidant detoxification
D39_CP36_vs_D39_MT36	SECCE2Rv1G0073300	Peroxidase	23345.5	10.26	3.36	9.72223	2.42414e-22	4.10268e-19	0.35	31181	54126	39110	2995	7920	2756	33704.4	54703.5	39221.9	2949.5	6513.44	2980.26	chr2R	67070921	67072079	+	GO:0004601 peroxidase activity; GO:0005576 extracellular region; GO:0006979 response to oxidative stress; GO:0016491 oxidoreductase activity; GO:0020037 heme binding; GO:0042744 hydrogen peroxide catabolic process; GO:0046872 metal ion binding; GO:0055114 oxidation-reduction process; GO:0098869 cellular oxidant detoxification
D39_ICP36_vs_D39_MT36	SECCE2Rv1G0073300	Peroxidase	12717.6	5.22	2.38	6.79233	1.10338e-11	9.93103e-09	0.35	20601	27452	14652	2995	7920	2756	20281.9	26395.8	17357.8	2907.65	6399.67	2962.89	chr2R	67070921	67072079	+	GO:0004601 peroxidase activity; GO:0005576 extracellular region; GO:0006979 response to oxidative stress; GO:0016491 oxidoreductase activity; GO:0020037 heme binding; GO:0042744 hydrogen peroxide catabolic process; GO:0046872 metal ion binding; GO:0055114 oxidation-reduction process; GO:0098869 cellular oxidant detoxification
L318_CP36_vs_L318_MT36	SECCE2Rv1G0073300	Peroxidase	337.16	5.91	2.56	5.60161	2.12373e-08	2.2076e-06	0.46	577	710	428	149	47	97	594.83	720.38	414.57	155.23	45.88	92.04	chr2R	67070921	67072079	+	GO:0004601 peroxidase activity; GO:0005576 extracellular region; GO:0006979 response to oxidative stress; GO:0016491 oxidoreductase activity; GO:0020037 heme binding; GO:0042744 hydrogen peroxide catabolic process; GO:0046872 metal ion binding; GO:0055114 oxidation-reduction process; GO:0098869 cellular oxidant detoxification
L318_CP36_vs_L318_MT36	SECCE2Rv1G0073310	Peroxidase	30189.6	20.57	4.36	6.97496	3.05956e-12	8.93538e-10	0.63	95726	34964	39830	3453	793	4243	98684.8	35475.3	38579.9	3597.42	774.1	4026.02	chr2R	67076306	67077599	-	GO:0004601 peroxidase activity; GO:0005576 extracellular region; GO:0006979 response to oxidative stress; GO:0016491 oxidoreductase activity; GO:0020037 heme binding; GO:0042744 hydrogen peroxide catabolic process; GO:0046872 metal ion binding; GO:0055114 oxidation-reduction process; GO:0098869 cellular oxidant detoxification
L318_ICP36_vs_L318_MT36	SECCE2Rv1G0073310	Peroxidase	15428	9.82	3.3	5.5015	3.76581e-08	9.05515e-06	0.6	35305	33769	14553	3453	793	4243	40624.1	29821.2	13567.2	3633.57	795.14	4126.47	chr2R	67076306	67077599	-	GO:0004601 peroxidase activity; GO:0005576 extracellular region; GO:0006979 response to oxidative stress; GO:0016491 oxidoreductase activity; GO:0020037 heme binding; GO:0042744 hydrogen peroxide catabolic process; GO:0046872 metal ion binding; GO:0055114 oxidation-reduction process; GO:0098869 cellular oxidant detoxification
D39_CP36_vs_D39_MT36	SECCE2Rv1G0073320	Peroxidase	74265.1	4.27	2.1	7.67954	1.59656e-14	5.11202e-12	0.27	90293	150334	111246	28711	44569	18088	97600.1	151938	111564	28274.8	36653.8	19559.8	chr2R	67081978	67083119	-	GO:0004601 peroxidase activity; GO:0005576 extracellular region; GO:0006979 response to oxidative stress; GO:0016491 oxidoreductase activity; GO:0020037 heme binding; GO:0042744 hydrogen peroxide catabolic process; GO:0046872 metal ion binding; GO:0055114 oxidation-reduction process; GO:0098869 cellular oxidant detoxification
L318_CP36_vs_L318_MT36	SECCE2Rv1G0073350	Peroxidase	1622.09	73.87	6.21	12.5796	2.73462e-36	6.70856e-32	0.49	5490	1719	2270	33	59	40	5659.69	1744.14	2198.76	34.38	57.59	37.95	chr2R	67185702	67186987	-	GO:0004601 peroxidase activity; GO:0005576 extracellular region; GO:0006979 response to oxidative stress; GO:0016491 oxidoreductase activity; GO:0020037 heme binding; GO:0042744 hydrogen peroxide catabolic process; GO:0046872 metal ion binding; GO:0055114 oxidation-reduction process; GO:0098869 cellular oxidant detoxification
L318_ICP36_vs_L318_MT36	SECCE2Rv1G0073350	Peroxidase	691.53	30.24	4.92	8.73528	2.43055e-18	1.07537e-14	0.56	791	2902	583	33	59	40	910.17	2562.74	543.51	34.73	59.16	38.9	chr2R	67185702	67186987	-	GO:0004601 peroxidase activity; GO:0005576 extracellular region; GO:0006979 response to oxidative stress; GO:0016491 oxidoreductase activity; GO:0020037 heme binding; GO:0042744 hydrogen peroxide catabolic process; GO:0046872 metal ion binding; GO:0055114 oxidation-reduction process; GO:0098869 cellular oxidant detoxification
D39_CP36_vs_D39_MT36	SECCE2Rv1G0073370	Peroxidase	7993.27	6.6	2.72	9.68533	3.48081e-22	5.49829e-19	0.28	10199	18010	12385	2063	3362	1402	11024.4	18202.2	12420.4	2031.66	2764.92	1516.08	chr2R	67276597	67277723	-	GO:0004601 peroxidase activity; GO:0005576 extracellular region; GO:0006979 response to oxidative stress; GO:0016491 oxidoreductase activity; GO:0020037 heme binding; GO:0042744 hydrogen peroxide catabolic process; GO:0046872 metal ion binding; GO:0055114 oxidation-reduction process; GO:0098869 cellular oxidant detoxification
L318_CP20_vs_L318_MT20	SECCE2Rv1G0073370	Peroxidase	1659.72	4.07	2.02	4.97167	6.6378e-07	0.000302372	0.41	2206	1966	4118	351	739	929	2778.52	1804.99	3411.04	405.1	726.37	832.32	chr2R	67276597	67277723	-	GO:0004601 peroxidase activity; GO:0005576 extracellular region; GO:0006979 response to oxidative stress; GO:0016491 oxidoreductase activity; GO:0020037 heme binding; GO:0042744 hydrogen peroxide catabolic process; GO:0046872 metal ion binding; GO:0055114 oxidation-reduction process; GO:0098869 cellular oxidant detoxification
L318_CP36_vs_L318_MT36	SECCE2Rv1G0073370	Peroxidase	12311.1	20.99	4.39	7.86274	3.75808e-15	2.14403e-12	0.56	34120	18690	16899	2003	473	855	35174.6	18963.3	16368.6	2086.77	461.73	811.28	chr2R	67276597	67277723	-	GO:0004601 peroxidase activity; GO:0005576 extracellular region; GO:0006979 response to oxidative stress; GO:0016491 oxidoreductase activity; GO:0020037 heme binding; GO:0042744 hydrogen peroxide catabolic process; GO:0046872 metal ion binding; GO:0055114 oxidation-reduction process; GO:0098869 cellular oxidant detoxification
L318_ICP36_vs_L318_MT36	SECCE2Rv1G0073370	Peroxidase	5044.18	7.87	2.98	5.49795	3.84223e-08	9.13954e-06	0.54	11112	9341	6239	2003	473	855	12786.1	8248.99	5816.39	2107.75	474.27	831.52	chr2R	67276597	67277723	-	GO:0004601 peroxidase activity; GO:0005576 extracellular region; GO:0006979 response to oxidative stress; GO:0016491 oxidoreductase activity; GO:0020037 heme binding; GO:0042744 hydrogen peroxide catabolic process; GO:0046872 metal ion binding; GO:0055114 oxidation-reduction process; GO:0098869 cellular oxidant detoxification
L318_CP36_vs_L318_MT36	SECCE2Rv1G0073390	Peroxidase	416.34	28.15	4.81	12.3122	7.78269e-35	9.54625e-31	0.39	1118	625	646	21	41	25	1152.56	634.14	625.73	21.88	40.02	23.72	chr2R	67356829	67358223	-	GO:0004601 peroxidase activity; GO:0005576 extracellular region; GO:0006979 response to oxidative stress; GO:0016491 oxidoreductase activity; GO:0020037 heme binding; GO:0042744 hydrogen peroxide catabolic process; GO:0046872 metal ion binding; GO:0055114 oxidation-reduction process; GO:0098869 cellular oxidant detoxification
L318_ICP36_vs_L318_MT36	SECCE2Rv1G0073390	Peroxidase	132.74	8.08	3.02	7.51851	5.54033e-14	5.27338e-11	0.4	284	230	192	21	41	25	326.79	203.11	178.99	22.1	41.11	24.31	chr2R	67356829	67358223	-	GO:0004601 peroxidase activity; GO:0005576 extracellular region; GO:0006979 response to oxidative stress; GO:0016491 oxidoreductase activity; GO:0020037 heme binding; GO:0042744 hydrogen peroxide catabolic process; GO:0046872 metal ion binding; GO:0055114 oxidation-reduction process; GO:0098869 cellular oxidant detoxification
L318_ICP36_vs_L318_MT36	SECCE2Rv1G0073470	Aspartic proteinase nepenthesin-1	53.58	0.04	-4.82	-7.52716	5.18567e-14	5.27338e-11	0.64	6	1	4	65	109	136	6.9	0.88	3.73	68.4	109.29	132.26	chr2R	68334061	68335209	-	GO:0004190 aspartic-type endopeptidase activity; GO:0006508 proteolysis; GO:0008233 peptidase activity; GO:0016787 hydrolase activity
L318_CP36_vs_L318_MT36	SECCE2Rv1G0075090	Kinase interacting (KIP1-like) family protein	531.86	0.2	-2.33	-5.46908	4.52367e-08	4.19468e-06	0.43	83	169	280	997	965	719	85.57	171.47	271.21	1038.7	942	682.23	chr2R	82856256	82857644	+	GO:0003779 actin binding; GO:0016301 kinase activity; GO:0016310 phosphorylation
L318_CP20_vs_L318_MT20	SECCE2Rv1G0075850	NAD(P)H dehydrogenase (Quinone)	93.28	5.48	2.45	4.46441	8.02886e-06	0.00205105	0.55	208	143	97	22	28	37	261.98	131.29	80.35	25.39	27.52	33.15	chr2R	86284102	86284806	-	GO:0003955 NAD(P)H dehydrogenase (quinone) activity; GO:0010181 FMN binding; GO:0016491 oxidoreductase activity; GO:0055114 oxidation-reduction process
L318_CP36_vs_L318_MT36	SECCE2Rv1G0076610	Haloacid dehalogenase-like hydrolase domain-containing protein 3	2101.76	0.22	-2.2	-6.82365	8.87557e-12	2.3927e-09	0.32	514	598	1156	3053	3618	3838	529.89	606.74	1119.72	3180.69	3531.77	3641.73	chr2R	92631401	92634220	+	GO:0008152 metabolic process; GO:0016787 hydrolase activity
L318_CP36_vs_L318_MT36	SECCE2Rv1G0077660	GDSL esterase/lipase	99.81	9.91	3.31	6.50337	7.85385e-11	1.75155e-08	0.51	275	142	120	27	13	15	283.5	144.08	116.23	28.13	12.69	14.23	chr2R	100828348	100830164	-	GO:0016788 hydrolase activity, acting on ester bonds
L318_ICP36_vs_L318_MT36	SECCE2Rv1G0077790	Terpene synthase	1178.01	4.51	2.17	4.08179	4.46901e-05	0.00283276	0.53	814	4326	1102	372	436	468	936.64	3820.27	1027.35	391.45	437.17	455.15	chr2R	101986334	101989265	-	GO:0000287 magnesium ion binding; GO:0008152 metabolic process; GO:0010333 terpene synthase activity; GO:0016829 lyase activity; GO:0046872 metal ion binding
D39_CP20_vs_D39_MT20	SECCE2Rv1G0079390	4-coumarate-CoA ligase	86.09	4.88	2.29	5.32542	1.00718e-07	8.33646e-06	0.43	185	172	75	25	33	29	195.5	160.77	72.34	24.07	30.13	33.73	chr2R	118313928	118315762	-	GO:0003824 catalytic activity; GO:0008152 metabolic process; GO:0016874 ligase activity
D39_ICP20_vs_D39_MT20	SECCE2Rv1G0079390	4-coumarate-CoA ligase	79.38	4.5	2.17	5.84026	5.21203e-09	1.36047e-06	0.37	181	81	134	25	33	29	172.73	86.63	130.11	23.69	29.84	33.27	chr2R	118313928	118315762	-	GO:0003824 catalytic activity; GO:0008152 metabolic process; GO:0016874 ligase activity
D33_CP36_vs_D33_MT36	SECCE2Rv1G0080130	Cytochrome P450	94.83	6.69	2.74	3.94869	7.85799e-05	0.00358163	0.69	299	139	63	10	50	17	278.14	156.05	60.93	9.57	46.19	18.12	chr2R	127317416	127319019	-	GO:0004497 monooxygenase activity; GO:0005506 iron ion binding; GO:0016020 membrane; GO:0016021 integral component of membrane; GO:0016491 oxidoreductase activity; GO:0016705 oxidoreductase activity, acting on paired donors, with incorporation or reduction of molecular oxygen; GO:0020037 heme binding; GO:0046872 metal ion binding; GO:0055114 oxidation-reduction process
L318_ICP20_vs_L318_MT20	SECCE2Rv1G0080610	RNA-binding protein	415.19	0.18	-2.45	-3.86224	0.000112353	0.00672838	0.63	117	94	143	1318	594	212	122.25	90.32	172.71	1390.53	540.32	175.01	chr2R	131399812	131401687	-	GO:0003676 nucleic acid binding; GO:0003723 RNA binding; GO:0009507 chloroplast
D39_CP36_vs_D39_MT36	SECCE2Rv1G0081040	Chymotrypsin inhibitor	6140.67	4.56	2.19	6.32034	2.60997e-10	3.13911e-08	0.35	9109	10392	9838	1343	4368	1585	9846.16	10502.9	9866.15	1322.6	3592.26	1713.97	chr2R	135360135	135360341	+	GO:0004867 serine-type endopeptidase inhibitor activity; GO:0005576 extracellular region; GO:0009611 response to wounding; GO:0010466 negative regulation of peptidase activity; GO:0010951 negative regulation of endopeptidase activity; GO:0030414 peptidase inhibitor activity
D39_CP36_vs_D39_MT36	SECCE2Rv1G0081450	Transcription factor WRKY	511.82	4.36	2.12	8.81691	1.17659e-18	7.7439e-16	0.24	611	897	929	158	291	164	660.45	906.57	931.66	155.6	239.32	177.34	chr2R	140148515	140149531	+	GO:0003677 DNA binding; GO:0003700 DNA-binding transcription factor activity; GO:0005634 nucleus; GO:0006351 transcription, DNA-templated; GO:0006355 regulation of transcription, DNA-templated; GO:0043565 sequence-specific DNA binding
D39_ICP36_vs_D39_MT36	SECCE2Rv1G0081450	Transcription factor WRKY	560.45	4.94	2.31	7.8415	4.45195e-15	1.15043e-11	0.29	842	738	1063	158	291	164	828.96	709.61	1259.31	153.39	235.14	176.31	chr2R	140148515	140149531	+	GO:0003677 DNA binding; GO:0003700 DNA-binding transcription factor activity; GO:0005634 nucleus; GO:0006351 transcription, DNA-templated; GO:0006355 regulation of transcription, DNA-templated; GO:0043565 sequence-specific DNA binding
L318_CP36_vs_L318_MT36	SECCE2Rv1G0083170	Heavy metal transport/detoxification superfamily protein	111.64	6.11	2.61	4.00006	6.33261e-05	0.00163356	0.65	65	259	254	14	25	58	67.01	262.79	246.03	14.59	24.4	55.03	chr2R	162771991	162774083	+	GO:0003682 chromatin binding
D33_CP20_vs_D33_MT20	SECCE2Rv1G0083210	Sulfotransferase	769.49	0.19	-2.4	-12.8612	7.44054e-38	1.65842e-33	0.19	229	306	201	1459	1160	1361	241.65	281.82	211.68	1248.66	1233.51	1399.62	chr2R	163446192	163447205	+	GO:0008146 sulfotransferase activity; GO:0016740 transferase activity
D39_CP36_vs_D39_MT36	SECCE2Rv1G0083210	Sulfotransferase	1466.48	4.11	2.04	7.3734	1.6633e-13	4.28373e-11	0.28	2004	2038	2844	569	939	359	2166.18	2059.74	2852.14	560.36	772.24	388.21	chr2R	163446192	163447205	+	GO:0008146 sulfotransferase activity; GO:0016740 transferase activity
L318_CP36_vs_L318_MT36	SECCE2Rv1G0083470	Cytochrome P450 protein	55.22	54.67	5.77	7.94749	1.90327e-15	1.22871e-12	0.73	79	99	148	4	0	2	81.44	100.45	143.36	4.17	0	1.9	chr2R	166951141	166952803	-	GO:0004497 monooxygenase activity; GO:0005506 iron ion binding; GO:0016020 membrane; GO:0016021 integral component of membrane; GO:0016491 oxidoreductase activity; GO:0016705 oxidoreductase activity, acting on paired donors, with incorporation or reduction of molecular oxygen; GO:0020037 heme binding; GO:0046872 metal ion binding; GO:0055114 oxidation-reduction process
D33_CP36_vs_D33_MT36	SECCE2Rv1G0083570	Longifolia protein	133.2	0.13	-2.92	-4.60275	4.16944e-06	0.000428489	0.64	58	6	33	156	226	327	53.95	6.74	31.92	149.33	208.76	348.52	chr2R	168533857	168538558	+	GO:0051513 regulation of monopolar cell growth
D33_ICP36_vs_D33_MT36	SECCE2Rv1G0083570	Longifolia protein	140.69	0.17	-2.54	-4.9993	5.75402e-07	5.19223e-05	0.51	49	51	21	156	226	327	46.93	60.3	17.67	150.99	211.87	356.41	chr2R	168533857	168538558	+	GO:0051513 regulation of monopolar cell growth
D39_CP36_vs_D39_MT36	SECCE2Rv1G0083570	Longifolia protein	140.61	0.13	-2.97	-4.83159	1.35444e-06	5.5236e-05	0.61	26	20	47	179	109	446	28.1	20.21	47.13	176.28	89.64	482.29	chr2R	168533857	168538558	+	GO:0051513 regulation of monopolar cell growth
D33_CP20_vs_D33_MT20	SECCE2Rv1G0084140	Arf-GAP with SH3 domain, ANK repeat and PH domain-containing protein 1	225.86	0.24	-2.06	-3.98528	6.73992e-05	0.0029341	0.52	119	74	65	187	652	233	125.57	68.15	68.45	160.04	693.32	239.61	chr2R	172868283	172869167	+	GO:0001786 phosphatidylserine binding; GO:0002102 podosome; GO:0005096 GTPase activator activity; GO:0005515 protein binding; GO:0005546 phosphatidylinositol-4,5-bisphosphate binding; GO:0005547 phosphatidylinositol-3,4,5-trisphosphate binding; GO:0005737 cytoplasm; GO:0005829 cytosol; GO:0016020 membrane; GO:0030030 cell projection organization; GO:0031253 cell projection membrane; GO:0043197 de…
D33_CP36_vs_D33_MT36	SECCE2Rv1G0084140	Arf-GAP with SH3 domain, ANK repeat and PH domain-containing protein 1	373.92	0.24	-2.04	-4.00067	6.31643e-05	0.00299817	0.51	170	42	242	516	605	705	158.14	47.15	234.06	493.95	558.85	751.4	chr2R	172868283	172869167	+	GO:0001786 phosphatidylserine binding; GO:0002102 podosome; GO:0005096 GTPase activator activity; GO:0005515 protein binding; GO:0005546 phosphatidylinositol-4,5-bisphosphate binding; GO:0005547 phosphatidylinositol-3,4,5-trisphosphate binding; GO:0005737 cytoplasm; GO:0005829 cytosol; GO:0016020 membrane; GO:0030030 cell projection organization; GO:0031253 cell projection membrane; GO:0043197 de…
D33_ICP20_vs_D33_MT20	SECCE2Rv1G0084140	Arf-GAP with SH3 domain, ANK repeat and PH domain-containing protein 1	222.88	0.23	-2.12	-4.0422	5.29529e-05	0.00129049	0.52	90	43	115	187	652	233	77.2	48.28	124.46	157.81	689.97	239.54	chr2R	172868283	172869167	+	GO:0001786 phosphatidylserine binding; GO:0002102 podosome; GO:0005096 GTPase activator activity; GO:0005515 protein binding; GO:0005546 phosphatidylinositol-4,5-bisphosphate binding; GO:0005547 phosphatidylinositol-3,4,5-trisphosphate binding; GO:0005737 cytoplasm; GO:0005829 cytosol; GO:0016020 membrane; GO:0030030 cell projection organization; GO:0031253 cell projection membrane; GO:0043197 de…
D33_CP36_vs_D33_MT36	SECCE2Rv1G0084180	IgA FC receptor	246.71	0.18	-2.48	-3.71524	0.000203009	0.0069001	0.67	61	13	158	316	452	503	56.74	14.59	152.82	302.49	417.52	536.11	chr2R	173105985	173106887	+	GO:0043531 ADP binding
D33_ICP20_vs_D33_MT20	SECCE2Rv1G0084180	IgA FC receptor	54.55	0.19	-2.41	-3.67323	0.000239501	0.00416786	0.66	16	8	27	73	168	35	13.72	8.98	29.22	61.61	177.78	35.98	chr2R	173105985	173106887	+	GO:0043531 ADP binding
D33_ICP36_vs_D33_MT36	SECCE2Rv1G0084210	IgA FC receptor	140.36	0.1	-3.3	-4.05417	5.03119e-05	0.00165082	0.81	19	45	8	60	481	234	18.2	53.2	6.73	58.07	450.92	255.05	chr2R	173169413	173170267	+	GO:0008168 methyltransferase activity; GO:0009234 menaquinone biosynthetic process; GO:0016740 transferase activity; GO:0032259 methylation; GO:0102955 S-adenosylmethionine:2-demethylmenaquinol-7 methyltransferase activity
D33_ICP36_vs_D33_MT36	SECCE2Rv1G0085030	Lysine-rich arabinogalactan protein 17	233.74	0.21	-2.24	-6.35708	2.05623e-10	8.30414e-08	0.35	69	90	87	249	542	374	66.08	106.4	73.22	241.01	508.1	407.64	chr2R	184461238	184462511	+	GO:0003677 DNA binding
D39_ICP20_vs_D39_MT20	SECCE2Rv1G0086430	SAUR-like auxin-responsive protein family, putative	61.92	0.14	-2.84	-6.44041	1.1915e-10	4.87859e-08	0.44	17	12	17	67	157	105	16.22	12.83	16.51	63.49	141.98	120.47	chr2R	211093371	211093712	+	GO:0009733 response to auxin
D33_ICP36_vs_D33_MT36	SECCE2Rv1G0086850	Phenylalanine ammonia-lyase	721.18	4.68	2.23	7.87878	3.30584e-15	8.14393e-12	0.28	1521	703	1517	215	252	292	1456.6	831.13	1276.76	208.1	236.24	318.26	chr2R	216450681	216452804	+	GO:0003824 catalytic activity; GO:0005737 cytoplasm; GO:0006559 L-phenylalanine catabolic process; GO:0009698 phenylpropanoid metabolic process; GO:0009800 cinnamic acid biosynthetic process; GO:0016829 lyase activity; GO:0016841 ammonia-lyase activity; GO:0045548 phenylalanine ammonia-lyase activity
L318_ICP36_vs_L318_MT36	SECCE2Rv1G0087050	Blue copper protein	206.87	4.27	2.1	4.54684	5.44576e-06	0.000550096	0.46	138	617	324	73	69	92	158.79	544.87	302.05	76.82	69.19	89.47	chr2R	220268952	220273510	+	GO:0009055 electron transfer activity; GO:0016020 membrane; GO:0016021 integral component of membrane; GO:0022900 electron transport chain
D33_ICP20_vs_D33_MT20	SECCE2Rv1G0087560	Cytochrome c6	282.97	0.21	-2.22	-6.94611	3.75494e-12	1.75363e-09	0.32	84	66	142	470	478	482	72.05	74.1	153.68	396.64	505.83	495.53	chr2R	227718617	227719567	+	GO:0009055 electron transfer activity; GO:0020037 heme binding; GO:0022900 electron transport chain; GO:0046872 metal ion binding
D33_ICP36_vs_D33_MT36	SECCE2Rv1G0088000	Organic cation/carnitine transporter	1211.62	0.23	-2.15	-5.76884	7.9821e-09	1.59869e-06	0.37	342	618	334	2043	1824	2058	327.52	730.64	281.11	1977.44	1709.93	2243.1	chr2R	236717570	236719153	-	GO:0016020 membrane; GO:0016021 integral component of membrane; GO:0022857 transmembrane transporter activity; GO:0055085 transmembrane transport
L318_ICP20_vs_L318_MT20	SECCE2Rv1G0088080	Membrane lipoprotein lipid attachment site-containing protein-like	52.42	0.14	-2.79	-4.16226	3.15119e-05	0.00266458	0.67	6	22	10	106	144	39	6.27	21.14	12.08	111.83	130.99	32.19	chr2R	238586967	238587841	+	GO:0005215 transporter activity; GO:0008643 carbohydrate transport; GO:0016020 membrane; GO:0016021 integral component of membrane; GO:0016491 oxidoreductase activity; GO:0022857 transmembrane transporter activity; GO:0032440 2-alkenal reductase [NAD(P)] activity; GO:0055085 transmembrane transport; GO:0055114 oxidation-reduction process
L318_ICP36_vs_L318_MT36	SECCE2Rv1G0088620	Cellulose synthase-like protein	273.19	4.13	2.05	4.42656	9.57494e-06	0.000868102	0.46	228	770	405	68	87	165	262.35	679.98	377.57	71.56	87.23	160.47	chr2R	246824564	246827585	-	GO:0016020 membrane; GO:0016021 integral component of membrane; GO:0016740 transferase activity; GO:0016757 transferase activity, transferring glycosyl groups; GO:0016760 cellulose synthase (UDP-forming) activity; GO:0030244 cellulose biosynthetic process
L318_CP36_vs_L318_MT36	SECCE2Rv1G0089130	Beta-amylase	747.08	6.19	2.63	3.44398	0.000573211	0.00886634	0.76	453	1749	1670	30	347	267	467	1774.57	1617.59	31.25	338.73	253.35	chr2R	253278792	253281395	-	GO:0000272 polysaccharide catabolic process; GO:0005975 carbohydrate metabolic process; GO:0008152 metabolic process; GO:0016161 beta-amylase activity; GO:0016787 hydrolase activity; GO:0016798 hydrolase activity, acting on glycosyl bonds; GO:0102229 amylopectin maltohydrolase activity
L318_CP36_vs_L318_MT36	SECCE2Rv1G0089170	Receptor-like protein kinase, putative,expressed	98.89	7.31	2.87	8.22524	1.94808e-16	1.59301e-13	0.35	211	129	179	28	22	22	217.52	130.89	173.38	29.17	21.48	20.87	chr2R	253996170	253999803	-	GO:0004672 protein kinase activity; GO:0005524 ATP binding; GO:0006468 protein phosphorylation; GO:0016020 membrane; GO:0016021 integral component of membrane; GO:0016301 kinase activity; GO:0016310 phosphorylation
L318_CP36_vs_L318_MT36	SECCE2Rv1G0089180	Receptor-like protein kinase, putative,expressed	88.42	6.22	2.64	7.27375	3.49649e-13	1.26141e-10	0.36	187	120	147	31	19	24	192.78	121.75	142.39	32.3	18.55	22.77	chr2R	254014912	254017826	+	GO:0004672 protein kinase activity; GO:0005524 ATP binding; GO:0006468 protein phosphorylation; GO:0016020 membrane; GO:0016021 integral component of membrane; GO:0016301 kinase activity; GO:0016310 phosphorylation
L318_CP36_vs_L318_MT36	SECCE2Rv1G0089630	Alpha/beta-Hydrolases superfamily protein	266.75	10.1	3.34	3.86997	0.000108849	0.00248167	0.86	43	309	1134	33	61	53	44.33	313.52	1098.41	34.38	59.55	50.29	chr2R	258920669	258922000	-	GO:0008152 metabolic process; GO:0016787 hydrolase activity
D39_CP36_vs_D39_MT36	SECCE2Rv1G0090040	Protein DETOXIFICATION	129.45	4	2	5.81085	6.21565e-09	5.1675e-07	0.34	139	220	248	72	58	34	150.25	222.35	248.71	70.91	47.7	36.77	chr2R	267819511	267822294	-	GO:0006855 drug transmembrane transport; GO:0015238 drug transmembrane transporter activity; GO:0015297 antiporter activity; GO:0016020 membrane; GO:0016021 integral component of membrane; GO:0055085 transmembrane transport
L318_CP36_vs_L318_MT36	SECCE2Rv1G0096900	Phytosulfokines 3	55.25	15.18	3.92	5.69928	1.20318e-08	1.3177e-06	0.69	177	60	70	2	9	10	182.47	60.88	67.8	2.08	8.79	9.49	chr2R	448359266	448359646	+	GO:0005576 extracellular region; GO:0008083 growth factor activity; GO:0008283 cell proliferation; GO:0010469 regulation of signaling receptor activity
L318_CP36_vs_L318_MT36	SECCE2Rv1G0097320	Ribonuclease	136.6	7.43	2.89	4.63446	3.57879e-06	0.000161685	0.62	92	168	472	20	49	30	94.84	170.46	457.19	20.84	47.83	28.47	chr2R	456594104	456595077	-	GO:0003723 RNA binding; GO:0033897 ribonuclease T2 activity; GO:0090502 RNA phosphodiester bond hydrolysis, endonucleolytic
L318_CP20_vs_L318_MT20	SECCE2Rv1G0097340	Autophagy-related protein 2	66.54	0.21	-2.26	-4.96306	6.93907e-07	0.0003037	0.46	23	13	34	104	109	115	28.97	11.94	28.16	120.03	107.14	103.03	chr2R	456913547	456913969	-	GO:0000045 autophagosome assembly; GO:0000407 phagophore assembly site; GO:0000422 autophagy of mitochondrion; GO:0005770 late endosome; GO:0006914 autophagy; GO:0015031 protein transport; GO:0019898 extrinsic component of membrane; GO:0030242 autophagy of peroxisome; GO:0044804 autophagy of nucleus
D39_CP36_vs_D39_MT36	SECCE2Rv1G0097440	Cytochrome P450	302.77	4.26	2.09	6.42562	1.31337e-10	1.70048e-08	0.33	495	522	408	69	196	107	535.06	527.57	409.17	67.95	161.19	115.71	chr2R	460082754	460084386	+	GO:0004497 monooxygenase activity; GO:0005506 iron ion binding; GO:0016020 membrane; GO:0016021 integral component of membrane; GO:0016491 oxidoreductase activity; GO:0016705 oxidoreductase activity, acting on paired donors, with incorporation or reduction of molecular oxygen; GO:0020037 heme binding; GO:0046872 metal ion binding; GO:0055114 oxidation-reduction process
D39_CP20_vs_D39_MT20	SECCE2Rv1G0097580	Protein DETOXIFICATION	101.24	4.65	2.22	6.70862	1.96472e-11	3.32748e-09	0.33	212	163	128	38	37	32	224.03	152.36	123.46	36.58	33.79	37.22	chr2R	463573469	463577000	-	GO:0006855 drug transmembrane transport; GO:0015238 drug transmembrane transporter activity; GO:0015297 antiporter activity; GO:0016020 membrane; GO:0016021 integral component of membrane; GO:0055085 transmembrane transport
D39_CP36_vs_D39_MT36	SECCE2Rv1G0097580	Protein DETOXIFICATION	260.32	5.42	2.44	6.20825	5.35774e-10	5.82322e-08	0.39	255	612	423	121	71	61	275.64	618.53	424.21	119.16	58.39	65.96	chr2R	463573469	463577000	-	GO:0006855 drug transmembrane transport; GO:0015238 drug transmembrane transporter activity; GO:0015297 antiporter activity; GO:0016020 membrane; GO:0016021 integral component of membrane; GO:0055085 transmembrane transport
L318_CP36_vs_L318_MT36	SECCE2Rv1G0097580	Protein DETOXIFICATION	354.2	4.68	2.23	7.37588	1.63265e-13	6.67538e-11	0.3	712	465	563	139	90	149	734.01	471.8	545.33	144.81	87.85	141.38	chr2R	463573469	463577000	-	GO:0006855 drug transmembrane transport; GO:0015238 drug transmembrane transporter activity; GO:0015297 antiporter activity; GO:0016020 membrane; GO:0016021 integral component of membrane; GO:0055085 transmembrane transport
D33_CP36_vs_D33_MT36	SECCE2Rv1G0097890	NAD(P)H dehydrogenase (Quinone)	74.47	4.13	2.05	4.95971	7.05992e-07	0.000106079	0.41	174	105	83	34	38	18	161.86	117.88	80.28	32.55	35.1	19.18	chr2R	470874111	470874824	-	GO:0003955 NAD(P)H dehydrogenase (quinone) activity; GO:0010181 FMN binding; GO:0016491 oxidoreductase activity; GO:0055114 oxidation-reduction process
L318_CP20_vs_L318_MT20	SECCE2Rv1G0098130	Senescence regulator	147.83	0.23	-2.11	-4.90759	9.22036e-07	0.000351785	0.43	67	47	49	262	225	218	84.39	43.15	40.59	302.38	221.16	195.31	chr2R	476442549	476443085	+	GO:0006811 ion transport; GO:0006813 potassium ion transport; GO:0015079 potassium ion transmembrane transporter activity; GO:0016020 membrane; GO:0016021 integral component of membrane; GO:0071805 potassium ion transmembrane transport
D33_ICP20_vs_D33_MT20	SECCE2Rv1G0101560	Heavy metal transport/detoxification superfamily protein	485.67	0.19	-2.39	-7.66391	1.80358e-14	1.79448e-11	0.31	223	127	122	798	1132	561	191.28	142.6	132.03	673.45	1197.92	576.75	chr2R	566991844	566992810	-	GO:0003677 DNA binding; GO:0005634 nucleus; GO:0006511 ubiquitin-dependent protein catabolic process; GO:0007275 multicellular organism development; GO:0008270 zinc ion binding; GO:0016874 ligase activity; GO:0046872 metal ion binding
D33_ICP20_vs_D33_MT20	SECCE2Rv1G0101570	Heavy metal transport/detoxification superfamily protein	149.66	0.14	-2.8	-5.21039	1.8844e-07	1.39105e-05	0.54	49	37	27	209	483	95	42.03	41.54	29.22	176.38	511.12	97.67	chr2R	567072815	567073676	-	GO:0003677 DNA binding; GO:0005634 nucleus; GO:0006511 ubiquitin-dependent protein catabolic process; GO:0007275 multicellular organism development; GO:0008270 zinc ion binding; GO:0016874 ligase activity; GO:0046872 metal ion binding
L318_CP36_vs_L318_MT36	SECCE2Rv1G0101570	Heavy metal transport/detoxification superfamily protein	655.22	5.43	2.44	3.72596	0.00019457	0.00387257	0.66	316	856	2195	94	230	304	325.77	868.52	2126.11	97.93	224.52	288.45	chr2R	567072815	567073676	-	GO:0003677 DNA binding; GO:0005634 nucleus; GO:0006511 ubiquitin-dependent protein catabolic process; GO:0007275 multicellular organism development; GO:0008270 zinc ion binding; GO:0016874 ligase activity; GO:0046872 metal ion binding
D39_ICP20_vs_D39_MT20	SECCE2Rv1G0101610	Potassium transporter	880.29	4.4	2.14	6.65482	2.83653e-11	1.31627e-08	0.32	2338	1166	849	314	330	334	2231.16	1247.02	824.38	297.53	298.42	383.21	chr2R	567342020	567345175	-	GO:0006811 ion transport; GO:0006813 potassium ion transport; GO:0015079 potassium ion transmembrane transporter activity; GO:0016020 membrane; GO:0016021 integral component of membrane; GO:0071805 potassium ion transmembrane transport
L318_CP36_vs_L318_MT36	SECCE2Rv1G0101610	Potassium transporter	3103.84	4.22	2.08	4.35845	1.30986e-05	0.000467057	0.48	7278	5637	1895	1156	1390	1058	7502.96	5719.43	1835.53	1204.35	1356.87	1003.9	chr2R	567342020	567345175	-	GO:0006811 ion transport; GO:0006813 potassium ion transport; GO:0015079 potassium ion transmembrane transporter activity; GO:0016020 membrane; GO:0016021 integral component of membrane; GO:0071805 potassium ion transmembrane transport
D33_CP20_vs_D33_MT20	SECCE2Rv1G0102490	Cell wall invertase	102.83	0.14	-2.82	-4.91756	8.76302e-07	0.000102799	0.57	26	36	15	145	323	71	27.44	33.16	15.8	124.1	343.47	73.01	chr2R	577976521	577980036	+	GO:0004553 hydrolase activity, hydrolyzing O-glycosyl compounds; GO:0005975 carbohydrate metabolic process; GO:0008152 metabolic process; GO:0016787 hydrolase activity; GO:0016798 hydrolase activity, acting on glycosyl bonds
D33_CP20_vs_D33_MT20	SECCE2Rv1G0103140	THO2	2830.64	0.16	-2.67	-6.38843	1.67596e-10	9.83042e-08	0.42	720	1030	569	9130	4617	1899	759.76	948.63	599.22	7813.73	4909.59	1952.89	chr2R	586837191	586837994	+	GO:0006950 response to stress
D33_ICP20_vs_D33_MT20	SECCE2Rv1G0103140	THO2	2929.2	0.21	-2.26	-5.27629	1.31826e-07	1.04024e-05	0.43	787	1279	851	9130	4617	1899	675.04	1436.06	920.98	7705	4885.84	1952.3	chr2R	586837191	586837994	+	GO:0006950 response to stress
L318_CP36_vs_L318_MT36	SECCE2Rv1G0103140	THO2	1325.34	0.2	-2.35	-7.14507	8.99477e-13	2.98189e-10	0.33	262	429	621	2495	2185	2016	270.1	435.27	601.51	2599.35	2132.92	1912.91	chr2R	586837191	586837994	+	GO:0006950 response to stress
D39_CP36_vs_D39_MT36	SECCE2Rv1G0103810	Chemotaxis response regulator protein-glutamate methylesterase 1	191.98	7.35	2.88	4.47795	7.5365e-06	0.00023683	0.64	344	284	354	101	35	9	371.84	287.03	355.01	99.47	28.78	9.73	chr2R	595488292	595488639	+	GO:0000156 phosphorelay response regulator activity; GO:0000160 phosphorelay signal transduction system; GO:0005737 cytoplasm; GO:0006935 chemotaxis; GO:0008984 protein-glutamate methylesterase activity; GO:0016787 hydrolase activity
D39_CP20_vs_D39_MT20	SECCE2Rv1G0103860	U-box domain-containing protein	56.39	9.52	3.25	5.61432	1.97334e-08	1.88082e-06	0.58	154	91	61	16	14	3	162.74	85.06	58.84	15.4	12.78	3.49	chr2R	595855932	595857134	+	GO:0004842 ubiquitin-protein transferase activity; GO:0016567 protein ubiquitination
L318_CP36_vs_L318_MT36	SECCE2Rv1G0104480	Histone H2B	750.32	0.25	-2	-7.33772	2.17256e-13	8.45987e-11	0.27	319	242	334	1348	874	1419	328.86	245.54	323.52	1404.38	853.17	1346.43	chr2R	607460563	607461021	+	GO:0000786 nucleosome; GO:0003677 DNA binding; GO:0005634 nucleus; GO:0005694 chromosome; GO:0046982 protein heterodimerization activity
D33_CP20_vs_D33_MT20	SECCE2Rv1G0104490	Ferric reduction oxidase 7	1464.2	0.17	-2.53	-5.6658	1.46336e-08	4.07712e-06	0.45	375	550	375	5024	2155	872	395.71	506.55	394.92	4299.69	2291.57	896.74	chr2R	607649793	607654065	+	GO:0016020 membrane; GO:0016021 integral component of membrane; GO:0016491 oxidoreductase activity; GO:0055114 oxidation-reduction process
D33_CP36_vs_D33_MT36	SECCE2Rv1G0104490	Ferric reduction oxidase 7	2301.15	0.24	-2.08	-5.38808	7.12132e-08	1.65055e-05	0.39	791	835	995	6265	2238	2915	735.81	937.4	962.35	5997.23	2067.27	3106.86	chr2R	607649793	607654065	+	GO:0016020 membrane; GO:0016021 integral component of membrane; GO:0016491 oxidoreductase activity; GO:0055114 oxidation-reduction process
L318_CP36_vs_L318_MT36	SECCE2Rv1G0104490	Ferric reduction oxidase 7	5969.23	0.21	-2.27	-6.43443	1.23934e-10	2.57657e-08	0.35	1392	1493	3307	9260	9338	11487	1435.03	1514.83	3203.21	9647.29	9115.44	10899.6	chr2R	607649793	607654065	+	GO:0016020 membrane; GO:0016021 integral component of membrane; GO:0016491 oxidoreductase activity; GO:0055114 oxidation-reduction process
D39_CP20_vs_D39_MT20	SECCE2Rv1G0104790	Aldose reductase	66.59	0.25	-2	-3.59641	0.000322641	0.00891978	0.56	40	27	13	171	55	90	42.27	25.24	12.54	164.62	50.22	104.68	chr2R	611514852	611516131	+	GO:0016491 oxidoreductase activity; GO:0055114 oxidation-reduction process
L318_CP36_vs_L318_MT36	SECCE2Rv1G0104940	Zeaxanthin epoxidase, chloroplastic	5248.1	0.24	-2.07	-4.22399	2.40019e-05	0.000758783	0.49	716	1994	3390	6931	8337	10628	738.13	2023.16	3283.61	7220.88	8138.29	10084.5	chr2R	612947489	612954148	+	GO:0009507 chloroplast; GO:0009536 plastid; GO:0009540 zeaxanthin epoxidase [overall] activity; GO:0009688 abscisic acid biosynthetic process; GO:0016020 membrane; GO:0016491 oxidoreductase activity; GO:0055114 oxidation-reduction process; GO:0071949 FAD binding
L318_CP36_vs_L318_MT36	SECCE2Rv1G0105090	Phage capsid scaffolding protein (GPO) serine peptidase	95.21	5.94	2.57	4.43312	9.28791e-06	0.000352711	0.58	134	66	293	28	36	19	138.14	66.97	283.8	29.17	35.14	18.03	chr2R	614384728	614393452	+	GO:0000175 3'-5'-exoribonuclease activity; GO:0000291 nuclear-transcribed mRNA catabolic process, exonucleolytic; GO:0000932 P-body; GO:0003723 RNA binding; GO:0004518 nuclease activity; GO:0004527 exonuclease activity; GO:0005737 cytoplasm; GO:0016787 hydrolase activity; GO:0034427 nuclear-transcribed mRNA catabolic process, exonucleolytic, 3'-5'; GO:0046872 metal ion binding; GO:0090305 nucleic…
D33_ICP36_vs_D33_MT36	SECCE2Rv1G0105150	Arabinogalactan-protein	104.01	0.12	-3.08	-3.73224	0.000189781	0.00412606	0.83	21	37	3	70	211	268	20.11	43.74	2.52	67.75	197.8	292.1	chr2R	614875337	614875723	-	GO:0046872 metal ion binding
D33_ICP20_vs_D33_MT20	SECCE2Rv1G0105310	Sugar transporter, putative	108.83	4.67	2.22	4.21656	2.48063e-05	0.000724064	0.53	203	198	130	12	62	39	174.12	222.31	140.69	10.13	65.61	40.09	chr2R	618650931	618654540	-	GO:0005215 transporter activity; GO:0008643 carbohydrate transport; GO:0016020 membrane; GO:0016021 integral component of membrane; GO:0016491 oxidoreductase activity; GO:0022857 transmembrane transporter activity; GO:0032440 2-alkenal reductase [NAD(P)] activity; GO:0055085 transmembrane transport; GO:0055114 oxidation-reduction process
D39_CP20_vs_D39_MT20	SECCE2Rv1G0106710	Heavy metal transport/detoxification superfamily protein, putative	54.17	30.97	4.95	8.67175	4.25511e-18	1.87369e-15	0.57	90	120	111	1	3	6	95.11	112.17	107.06	0.96	2.74	6.98	chr2R	638600837	638601372	-	GO:0030001 metal ion transport; GO:0046872 metal ion binding
D33_ICP36_vs_D33_MT36	SECCE2Rv1G0106820	Heavy metal transport/detoxification protein	65.2	8.03	3	6.62154	3.55467e-11	2.18923e-08	0.45	106	87	170	7	15	21	101.51	102.86	143.08	6.78	14.06	22.89	chr2R	639262813	639263169	-	GO:0030001 metal ion transport; GO:0046872 metal ion binding
D33_ICP36_vs_D33_MT36	SECCE2Rv1G0107030	Glycerophosphodiester phosphodiesterase	891.8	0.23	-2.09	-3.62004	0.000294554	0.00549179	0.58	306	531	116	936	1604	1764	293.04	627.78	97.63	905.96	1503.69	1922.66	chr2R	642260325	642264361	+	GO:0006071 glycerol metabolic process; GO:0006629 lipid metabolic process; GO:0008081 phosphoric diester hydrolase activity; GO:0008889 glycerophosphodiester phosphodiesterase activity; GO:0009279 cell outer membrane; GO:0016020 membrane; GO:0016787 hydrolase activity; GO:0046872 metal ion binding
D39_ICP36_vs_D39_MT36	SECCE2Rv1G0108030	BTB/POZ and TAZ domain protein	216.63	27.07	4.76	7.55292	4.25621e-14	9.11869e-11	0.63	153	421	589	7	16	25	150.63	404.8	697.77	6.8	12.93	26.88	chr2R	657205134	657206714	+	GO:0003712 transcription coregulator activity; GO:0004402 histone acetyltransferase activity; GO:0005634 nucleus; GO:0006355 regulation of transcription, DNA-templated; GO:0008270 zinc ion binding; GO:0016573 histone acetylation
L318_CP36_vs_L318_MT36	SECCE2Rv1G0108500	Leucine-rich repeat receptor-like protein kinase	2017.75	4.71	2.24	4.98797	6.10179e-07	3.61227e-05	0.45	4727	2663	2489	1021	376	727	4873.11	2701.94	2410.88	1063.7	367.04	689.82	chr2R	664730641	664731300	+	GO:0004672 protein kinase activity; GO:0005524 ATP binding; GO:0006468 protein phosphorylation; GO:0016020 membrane; GO:0016021 integral component of membrane; GO:0016301 kinase activity; GO:0016310 phosphorylation
L318_CP36_vs_L318_MT36	SECCE2Rv1G0109190	Chitinase	1368.85	4.45	2.15	11.4974	1.35876e-30	5.55551e-27	0.19	2031	2207	2450	549	535	435	2093.78	2239.27	2373.11	571.96	522.25	412.75	chr2R	673466952	673467880	-	GO:0004568 chitinase activity; GO:0005975 carbohydrate metabolic process; GO:0006032 chitin catabolic process; GO:0008061 chitin binding; GO:0016998 cell wall macromolecule catabolic process
D33_ICP36_vs_D33_MT36	SECCE2Rv1G0109370	Cytochrome b561 and DOMON domain-containing protein	125.33	0.15	-2.72	-3.72736	0.000193498	0.00418143	0.73	29	53	11	68	321	262	27.77	62.66	9.26	65.82	300.93	285.56	chr2R	674937118	674938956	+	GO:0016020 membrane; GO:0016021 integral component of membrane; GO:0055114 oxidation-reduction process
D39_CP36_vs_D39_MT36	SECCE2Rv1G0109740	Peroxidase	59.98	0.11	-3.15	-3.83484	0.000125647	0.00242236	0.82	16	6	13	228	23	74	17.29	6.06	13.04	224.54	18.92	80.02	chr2R	680206174	680207538	+	GO:0004601 peroxidase activity; GO:0005576 extracellular region; GO:0006979 response to oxidative stress; GO:0016491 oxidoreductase activity; GO:0020037 heme binding; GO:0042744 hydrogen peroxide catabolic process; GO:0046872 metal ion binding; GO:0055114 oxidation-reduction process; GO:0098869 cellular oxidant detoxification
L318_CP36_vs_L318_MT36	SECCE2Rv1G0109740	Peroxidase	80.58	14.36	3.84	3.91253	9.1334e-05	0.00216484	0.98	14	58	391	8	13	11	14.43	58.85	378.73	8.33	12.69	10.44	chr2R	680206174	680207538	+	GO:0004601 peroxidase activity; GO:0005576 extracellular region; GO:0006979 response to oxidative stress; GO:0016491 oxidoreductase activity; GO:0020037 heme binding; GO:0042744 hydrogen peroxide catabolic process; GO:0046872 metal ion binding; GO:0055114 oxidation-reduction process; GO:0098869 cellular oxidant detoxification
D33_CP36_vs_D33_MT36	SECCE2Rv1G0109750	Cysteine desulfurase	104.35	5.51	2.46	3.78121	0.000156069	0.0057968	0.65	234	217	71	10	51	37	217.67	243.61	68.67	9.57	47.11	39.44	chr2R	680509825	680512864	+	GO:0003824 catalytic activity
D33_ICP36_vs_D33_MT36	SECCE2Rv1G0109750	Cysteine desulfurase	85.17	4.23	2.08	3.62188	0.000292472	0.00546251	0.57	139	76	226	10	51	37	133.11	89.85	190.21	9.68	47.81	40.33	chr2R	680509825	680512864	+	GO:0003824 catalytic activity
L318_CP36_vs_L318_MT36	SECCE2Rv1G0110410	Leucine-rich repeat protein kinase family protein	101.09	14.29	3.84	4.17781	2.9433e-05	0.000879475	0.92	34	172	369	6	4	31	35.05	174.52	357.42	6.25	3.9	29.41	chr2R	689675918	689677513	+	GO:0003677 DNA binding; GO:0003700 DNA-binding transcription factor activity; GO:0005634 nucleus; GO:0006351 transcription, DNA-templated; GO:0006355 regulation of transcription, DNA-templated; GO:0007275 multicellular organism development
D33_ICP36_vs_D33_MT36	SECCE2Rv1G0112210	GRAM domain-containing protein / ABA-responsive protein-related	167.78	0.24	-2.08	-3.84668	0.00011973	0.00298841	0.54	39	92	56	127	418	274	37.35	108.77	47.13	122.92	391.86	298.64	chr2R	707352458	707353217	+	GO:0016020 membrane; GO:0016021 integral component of membrane
L318_ICP36_vs_L318_MT36	SECCE2Rv1G0112210	GRAM domain-containing protein / ABA-responsive protein-related	99.53	0.24	-2.07	-4.09436	4.23344e-05	0.00270671	0.51	50	23	40	82	192	209	57.53	20.31	37.29	86.29	192.52	203.26	chr2R	707352458	707353217	+	GO:0016020 membrane; GO:0016021 integral component of membrane
L318_ICP36_vs_L318_MT36	SECCE2Rv1G0112790	Kinase family protein	104.96	0.12	-3.07	-7.51431	5.72105e-14	5.27338e-11	0.41	22	21	25	107	216	240	25.31	18.54	23.31	112.6	216.58	233.41	chr2R	715542660	715543712	+	GO:0000166 nucleotide binding; GO:0004672 protein kinase activity; GO:0004674 protein serine/threonine kinase activity; GO:0005524 ATP binding; GO:0006468 protein phosphorylation; GO:0016301 kinase activity; GO:0016310 phosphorylation
L318_ICP36_vs_L318_MT36	SECCE2Rv1G0112980	senescence regulator (Protein of unknown function, DUF584)	53.81	0.18	-2.45	-6.21061	5.27793e-10	2.24535e-07	0.39	16	16	19	64	98	110	18.41	14.13	17.71	67.35	98.26	106.98	chr2R	717883979	717884500	-	GO:0006952 defense response
D33_ICP36_vs_D33_MT36	SECCE2Rv1G0113310	Beta-glucosidase, putative	153.65	0.01	-6.1	-3.65959	0.000252621	0.00493935	1.67	2	9	1	10	117	724	1.92	10.64	0.84	9.68	109.68	789.12	chr2R	720818954	720822455	+	GO:0004553 hydrolase activity, hydrolyzing O-glycosyl compounds; GO:0005975 carbohydrate metabolic process; GO:0008152 metabolic process; GO:0008422 beta-glucosidase activity; GO:0016020 membrane; GO:0016021 integral component of membrane; GO:0016787 hydrolase activity; GO:0016798 hydrolase activity, acting on glycosyl bonds; GO:0102483 scopolin beta-glucosidase activity
D39_ICP36_vs_D39_MT36	SECCE2Rv1G0114660	Oxidative stress 3, putative isoform 1	600.59	4.03	2.01	5.20446	1.94562e-07	4.82201e-05	0.39	846	840	1052	147	242	352	832.9	807.68	1246.28	142.71	195.55	378.42	chr2R	737449784	737450386	+	GO:0003676 nucleic acid binding; GO:0015074 DNA integration
D39_CP36_vs_D39_MT36	SECCE2Rv1G0115060	Prolyl endopeptidase	232.69	6.15	2.62	8.12052	4.64183e-16	1.92953e-13	0.32	505	315	335	56	66	80	545.87	318.36	335.96	55.15	54.28	86.51	chr2R	746077808	746081822	+	GO:0004252 serine-type endopeptidase activity; GO:0006508 proteolysis; GO:0008236 serine-type peptidase activity; GO:0070008 serine-type exopeptidase activity
D39_CP36_vs_D39_MT36	SECCE2Rv1G0115900	Protein DETOXIFICATION	50.33	4.34	2.12	4.70205	2.57557e-06	9.52038e-05	0.45	78	108	52	13	28	19	84.31	109.15	52.15	12.8	23.03	20.55	chr2R	758425308	758426984	-	GO:0006855 drug transmembrane transport; GO:0015238 drug transmembrane transporter activity; GO:0015297 antiporter activity; GO:0016020 membrane; GO:0016021 integral component of membrane; GO:0055085 transmembrane transport
L318_ICP36_vs_L318_MT36	SECCE2Rv1G0116060	Fasciclin-like arabinogalactan protein	218.51	4.54	2.18	7.2147	5.40517e-13	3.77425e-10	0.3	295	395	414	97	51	86	339.44	348.82	385.96	102.07	51.14	83.64	chr2R	761161845	761163131	-	GO:0005737 cytoplasm; GO:0006629 lipid metabolic process; GO:0016020 membrane; GO:0016021 integral component of membrane; GO:0016627 oxidoreductase activity, acting on the CH-CH group of donors; GO:0055114 oxidation-reduction process
D33_ICP20_vs_D33_MT20	SECCE2Rv1G0116400	Aquaporin	1345.64	0.23	-2.14	-6.3543	2.09373e-10	4.69735e-08	0.34	622	514	357	2766	2923	1118	533.52	577.12	386.36	2334.29	3093.2	1149.38	chr2R	763788826	763790357	-	GO:0015267 channel activity; GO:0016020 membrane; GO:0016021 integral component of membrane; GO:0055085 transmembrane transport
D33_CP36_vs_D33_MT36	SECCE2Rv1G0117900	cysteine-rich/transmembrane domain A-like protein	61.22	6.95	2.8	4.59421	4.34392e-06	0.000442248	0.61	169	110	42	16	24	8	157.21	123.49	40.62	15.32	22.17	8.53	chr2R	777950899	777951224	+	GO:0003723 RNA binding
D33_ICP36_vs_D33_MT36	SECCE2Rv1G0117900	cysteine-rich/transmembrane domain A-like protein	56.41	6.2	2.63	6.42627	1.30775e-10	5.75292e-08	0.41	95	73	136	16	24	8	90.98	86.31	114.46	15.49	22.5	8.72	chr2R	777950899	777951224	+	GO:0003723 RNA binding
L318_CP20_vs_L318_MT20	SECCE2Rv1G0117990	Cysteine protease	146.52	12.09	3.6	5.43458	5.49246e-08	3.78345e-05	0.66	150	168	566	21	9	38	188.93	154.24	468.83	24.24	8.85	34.05	chr2R	778502403	778503517	-	GO:0006508 proteolysis; GO:0008233 peptidase activity; GO:0008234 cysteine-type peptidase activity; GO:0016787 hydrolase activity
L318_CP36_vs_L318_MT36	SECCE2Rv1G0117990	Cysteine protease	341.28	8.82	3.14	8.46863	2.48302e-17	2.53806e-14	0.37	597	405	839	77	46	88	615.45	410.92	812.67	80.22	44.9	83.5	chr2R	778502403	778503517	-	GO:0006508 proteolysis; GO:0008233 peptidase activity; GO:0008234 cysteine-type peptidase activity; GO:0016787 hydrolase activity
L318_ICP20_vs_L318_MT20	SECCE2Rv1G0117990	Cysteine protease	109.45	9.62	3.27	5.6029	2.10797e-08	9.9149e-06	0.58	318	154	95	21	9	38	332.26	147.98	114.74	22.16	8.19	31.37	chr2R	778502403	778503517	-	GO:0006508 proteolysis; GO:0008233 peptidase activity; GO:0008234 cysteine-type peptidase activity; GO:0016787 hydrolase activity
L318_ICP36_vs_L318_MT36	SECCE2Rv1G0117990	Cysteine protease	250.39	6.06	2.6	6.42032	1.35992e-10	6.68537e-08	0.4	541	312	420	77	46	88	622.51	275.53	391.55	81.03	46.12	85.58	chr2R	778502403	778503517	-	GO:0006508 proteolysis; GO:0008233 peptidase activity; GO:0008234 cysteine-type peptidase activity; GO:0016787 hydrolase activity
D39_CP20_vs_D39_MT20	SECCE2Rv1G0118000	Cysteine protease	114.45	5.17	2.37	6.91769	4.59078e-12	8.71339e-10	0.34	183	138	262	34	38	38	193.39	128.99	252.71	32.73	34.7	44.2	chr2R	778547597	778548625	-	GO:0006508 proteolysis; GO:0008233 peptidase activity; GO:0008234 cysteine-type peptidase activity; GO:0016787 hydrolase activity
D39_CP20_vs_D39_MT20	SECCE2Rv1G0118010	Cysteine protease	106.78	7.7	2.95	7.11232	1.14107e-12	2.3262e-10	0.41	169	131	276	37	21	16	178.59	122.45	266.21	35.62	19.18	18.61	chr2R	778679581	778680746	-	GO:0006508 proteolysis; GO:0008233 peptidase activity; GO:0008234 cysteine-type peptidase activity; GO:0016787 hydrolase activity
D39_ICP20_vs_D39_MT20	SECCE2Rv1G0118010	Cysteine protease	75.03	5.2	2.38	5.70641	1.15382e-08	2.80163e-06	0.42	160	136	82	37	21	16	152.69	145.45	79.62	35.06	18.99	18.36	chr2R	778679581	778680746	-	GO:0006508 proteolysis; GO:0008233 peptidase activity; GO:0008234 cysteine-type peptidase activity; GO:0016787 hydrolase activity
L318_CP36_vs_L318_MT36	SECCE2Rv1G0118010	Cysteine protease	494.09	6.47	2.69	8.33365	7.8385e-17	6.86765e-14	0.32	905	600	1059	129	96	178	932.97	608.77	1025.76	134.4	93.71	168.9	chr2R	778679581	778680746	-	GO:0006508 proteolysis; GO:0008233 peptidase activity; GO:0008234 cysteine-type peptidase activity; GO:0016787 hydrolase activity
D39_CP36_vs_D39_MT36	SECCE2Rv1G0118020	Cysteine protease, putative	69.98	5.75	2.52	4.59147	4.40141e-06	0.000149838	0.55	115	157	75	26	36	6	124.31	158.68	75.21	25.6	29.61	6.49	chr2R	778868592	778869732	-	GO:0006508 proteolysis; GO:0008233 peptidase activity; GO:0008234 cysteine-type peptidase activity; GO:0016491 oxidoreductase activity; GO:0016787 hydrolase activity; GO:0032440 2-alkenal reductase [NAD(P)] activity; GO:0055114 oxidation-reduction process
L318_CP36_vs_L318_MT36	SECCE2Rv1G0118020	Cysteine protease, putative	152.2	5.08	2.34	6.33458	2.37981e-10	4.52571e-08	0.37	316	223	218	42	35	76	325.77	226.26	211.16	43.76	34.17	72.11	chr2R	778868592	778869732	-	GO:0006508 proteolysis; GO:0008233 peptidase activity; GO:0008234 cysteine-type peptidase activity; GO:0016491 oxidoreductase activity; GO:0016787 hydrolase activity; GO:0032440 2-alkenal reductase [NAD(P)] activity; GO:0055114 oxidation-reduction process
L318_CP36_vs_L318_MT36	SECCE2Rv1G0118030	Cysteine protease, putative	181.23	4.35	2.12	5.81224	6.16439e-09	7.28293e-07	0.36	381	298	195	70	52	84	392.78	302.36	188.88	72.93	50.76	79.7	chr2R	778921283	778922423	-	GO:0006508 proteolysis; GO:0008233 peptidase activity; GO:0008234 cysteine-type peptidase activity; GO:0016491 oxidoreductase activity; GO:0016787 hydrolase activity; GO:0032440 2-alkenal reductase [NAD(P)] activity; GO:0055114 oxidation-reduction process
D33_ICP20_vs_D33_MT20	SECCE2Rv1G0118380	Polygalacturonase QRT3	55.61	4.98	2.32	4.86682	1.13411e-06	6.03558e-05	0.48	139	82	61	10	20	26	119.23	92.07	66.02	8.44	21.16	26.73	chr2R	782019020	782021336	-	GO:0005385 zinc ion transmembrane transporter activity; GO:0005886 plasma membrane; GO:0006811 ion transport; GO:0006829 zinc ion transport; GO:0016020 membrane; GO:0016021 integral component of membrane; GO:0030001 metal ion transport; GO:0046873 metal ion transmembrane transporter activity; GO:0055085 transmembrane transport; GO:0071577 zinc ion transmembrane transport
L318_CP36_vs_L318_MT36	SECCE2Rv1G0118380	Polygalacturonase QRT3	253.3	5	2.32	5.64799	1.62336e-08	1.73149e-06	0.41	618	397	234	82	98	76	637.1	402.81	226.66	85.43	95.66	72.11	chr2R	782019020	782021336	-	GO:0005385 zinc ion transmembrane transporter activity; GO:0005886 plasma membrane; GO:0006811 ion transport; GO:0006829 zinc ion transport; GO:0016020 membrane; GO:0016021 integral component of membrane; GO:0030001 metal ion transport; GO:0046873 metal ion transmembrane transporter activity; GO:0055085 transmembrane transport; GO:0071577 zinc ion transmembrane transport
L318_ICP20_vs_L318_MT20	SECCE2Rv1G0118410	Zinc transporter	132.57	0.16	-2.65	-4.61619	3.9085e-06	0.000567983	0.58	42	19	39	311	302	101	43.88	18.26	47.1	328.11	274.71	83.38	chr2R	782400711	782402811	+	GO:0005385 zinc ion transmembrane transporter activity; GO:0005886 plasma membrane; GO:0006811 ion transport; GO:0006829 zinc ion transport; GO:0016020 membrane; GO:0016021 integral component of membrane; GO:0030001 metal ion transport; GO:0046873 metal ion transmembrane transporter activity; GO:0055085 transmembrane transport; GO:0071577 zinc ion transmembrane transport
D33_CP20_vs_D33_MT20	SECCE2Rv1G0118510	Bifunctional inhibitor/lipid-transfer protein/seed storage 2Salbumin superfamily protein	2177.33	0.25	-2.03	-6.48132	9.0925e-11	5.96067e-08	0.31	1206	852	489	3683	3707	3304	1272.61	784.69	514.98	3152.02	3941.92	3397.75	chr2R	782940899	782941402	-	GO:0008270 zinc ion binding; GO:0016491 oxidoreductase activity; GO:0046029 mannitol dehydrogenase activity; GO:0046872 metal ion binding; GO:0055114 oxidation-reduction process
D33_CP36_vs_D33_MT36	SECCE2Rv1G0118820	Cold-responsive protein WCOR15	952.79	0.17	-2.54	-4.21246	2.52609e-05	0.00151198	0.6	136	148	564	1572	837	2440	126.51	166.15	545.49	1504.81	773.15	2600.6	chr2R	785831716	785832234	-	GO:0016020 membrane; GO:0016021 integral component of membrane; GO:0055085 transmembrane transport
D39_CP20_vs_D39_MT20	SECCE2Rv1G0118830	Cold-responsive protein WCOR15	89.44	4.45	2.15	7.57816	3.50494e-14	8.38785e-12	0.28	138	143	165	37	39	23	145.83	133.67	159.15	35.62	35.61	26.75	chr2R	785896820	785897383	-	GO:0016020 membrane; GO:0016021 integral component of membrane; GO:0055085 transmembrane transport
L318_ICP36_vs_L318_MT36	SECCE2Rv1G0118830	Cold-responsive protein WCOR15	82.78	6.34	2.66	4.72855	2.26134e-06	0.000263292	0.56	100	248	102	12	15	41	115.07	219.01	95.09	12.63	15.04	39.87	chr2R	785896820	785897383	-	GO:0016020 membrane; GO:0016021 integral component of membrane; GO:0055085 transmembrane transport
D39_CP36_vs_D39_MT36	SECCE2Rv1G0119170	SAUR-like auxin-responsive family protein	57.87	4.75	2.25	5.77019	7.91804e-09	6.44708e-07	0.39	82	108	89	29	24	11	88.64	109.15	89.25	28.56	19.74	11.9	chr2R	788990209	788990745	-	GO:0009733 response to auxin
L318_CP36_vs_L318_MT36	SECCE2Rv1G0119170	SAUR-like auxin-responsive family protein	140.25	4.79	2.26	5.12065	3.04482e-07	2.0522e-05	0.44	353	172	163	40	39	69	363.91	174.52	157.88	41.67	38.07	65.47	chr2R	788990209	788990745	-	GO:0009733 response to auxin
L318_CP36_vs_L318_MT36	SECCE2Rv1G0119910	RNA-binding (RRM/RBD/RNP motifs) family protein	60.6	0.25	-2.03	-4.23992	2.236e-05	0.00071054	0.48	14	18	40	73	131	93	14.43	18.26	38.74	76.05	127.88	88.24	chr2R	795090443	795092777	+	GO:0003676 nucleic acid binding; GO:0003723 RNA binding; GO:0016491 oxidoreductase activity; GO:0055114 oxidation-reduction process
D33_ICP20_vs_D33_MT20	SECCE2Rv1G0121940	BLT14.1 protein	528.36	0.19	-2.37	-5.42851	5.68274e-08	5.18103e-06	0.44	354	84	106	924	1209	582	303.64	94.32	114.72	779.78	1279.4	598.33	chr2R	812232524	812232763	-	GO:0000166 nucleotide binding; GO:0003824 catalytic activity; GO:0003987 acetate-CoA ligase activity; GO:0005524 ATP binding; GO:0008152 metabolic process; GO:0016208 AMP binding; GO:0016874 ligase activity; GO:0019427 acetyl-CoA biosynthetic process from acetate; GO:0046872 metal ion binding
D33_CP20_vs_D33_MT20	SECCE2Rv1G0122050	Leguminosin group485 secreted peptide	619.21	0.18	-2.45	-4.7527	2.00717e-06	0.00019367	0.52	365	122	74	961	1394	812	385.16	112.36	77.93	822.45	1482.34	835.04	chr2R	812974962	812975333	-	GO:0005840 ribosome; GO:0016788 hydrolase activity, acting on ester bonds
D33_CP36_vs_D33_MT36	SECCE2Rv1G0122050	Leguminosin group485 secreted peptide	338.98	0.14	-2.88	-3.96133	7.45341e-05	0.00343314	0.73	50	36	162	133	1048	652	46.51	40.41	156.68	127.32	968.05	694.91	chr2R	812974962	812975333	-	GO:0005840 ribosome; GO:0016788 hydrolase activity, acting on ester bonds
D33_ICP36_vs_D33_MT36	SECCE2Rv1G0122050	Leguminosin group485 secreted peptide	343.17	0.13	-2.95	-4.00654	6.16156e-05	0.00189738	0.74	61	127	34	133	1048	652	58.42	150.15	28.62	128.73	982.46	710.64	chr2R	812974962	812975333	-	GO:0005840 ribosome; GO:0016788 hydrolase activity, acting on ester bonds
D39_CP20_vs_D39_MT20	SECCE2Rv1G0122050	Leguminosin group485 secreted peptide	197.41	4.63	2.21	5.13979	2.75039e-07	2.0389e-05	0.43	420	152	403	89	85	40	443.84	142.08	388.71	85.68	77.62	46.52	chr2R	812974962	812975333	-	GO:0005840 ribosome; GO:0016788 hydrolase activity, acting on ester bonds
D33_CP36_vs_D33_MT36	SECCE2Rv1G0122640	Lectin receptor kinase	64.66	4.1	2.03	3.63723	0.000275583	0.00860755	0.56	171	94	49	21	42	16	159.07	105.53	47.39	20.1	38.8	17.05	chr2R	817563395	817565482	+	GO:0004672 protein kinase activity; GO:0005524 ATP binding; GO:0006468 protein phosphorylation; GO:0016020 membrane; GO:0016021 integral component of membrane; GO:0016301 kinase activity; GO:0016310 phosphorylation; GO:0030246 carbohydrate binding
D39_CP36_vs_D39_MT36	SECCE2Rv1G0124070	Subtilisin-like protease	498.19	0.23	-2.14	-5.06617	4.059e-07	1.91201e-05	0.42	236	175	121	1329	805	430	255.1	176.87	121.35	1308.81	662.04	464.99	chr2R	829445440	829448449	+	GO:0003677 DNA binding; GO:0005634 nucleus
D39_ICP36_vs_D39_MT36	SECCE2Rv1G0124070	Subtilisin-like protease	490.25	0.22	-2.16	-3.90414	9.45595e-05	0.00796801	0.55	199	291	53	1329	805	430	195.92	279.8	62.79	1290.24	650.47	462.28	chr2R	829445440	829448449	+	GO:0003677 DNA binding; GO:0005634 nucleus
D39_CP36_vs_D39_MT36	SECCE2Rv1G0124410	Leucine-rich repeat receptor-like protein kinase family protein	210.82	9.09	3.18	5.42384	5.83319e-08	3.63715e-06	0.59	191	398	530	17	101	23	206.46	402.25	531.52	16.74	83.06	24.87	chr2R	832558200	832559234	+	GO:0016020 membrane; GO:0016021 integral component of membrane; GO:0016740 transferase activity; GO:0016757 transferase activity, transferring glycosyl groups
L318_CP36_vs_L318_MT36	SECCE2Rv1G0124410	Leucine-rich repeat receptor-like protein kinase family protein	737.22	5.38	2.43	5.84438	5.08452e-09	6.23668e-07	0.42	1880	992	811	307	188	200	1938.11	1006.51	785.55	319.84	183.52	189.77	chr2R	832558200	832559234	+	GO:0016020 membrane; GO:0016021 integral component of membrane; GO:0016740 transferase activity; GO:0016757 transferase activity, transferring glycosyl groups
D33_CP20_vs_D33_MT20	SECCE2Rv1G0127000	Zinc transporter	942.28	0.25	-2.02	-6.30035	2.96971e-10	1.63788e-07	0.32	278	484	358	2449	1448	877	293.35	445.76	377.02	2095.93	1539.76	901.89	chr2R	850225573	850228432	+	GO:0005385 zinc ion transmembrane transporter activity; GO:0005886 plasma membrane; GO:0006811 ion transport; GO:0006829 zinc ion transport; GO:0016020 membrane; GO:0016021 integral component of membrane; GO:0030001 metal ion transport; GO:0046873 metal ion transmembrane transporter activity; GO:0055085 transmembrane transport; GO:0071577 zinc ion transmembrane transport
D33_ICP20_vs_D33_MT20	SECCE2Rv1G0127000	Zinc transporter	921.49	0.23	-2.13	-6.69592	2.14322e-11	7.78499e-09	0.32	351	398	259	2449	1448	877	301.07	446.87	280.3	2066.76	1532.32	901.61	chr2R	850225573	850228432	+	GO:0005385 zinc ion transmembrane transporter activity; GO:0005886 plasma membrane; GO:0006811 ion transport; GO:0006829 zinc ion transport; GO:0016020 membrane; GO:0016021 integral component of membrane; GO:0030001 metal ion transport; GO:0046873 metal ion transmembrane transporter activity; GO:0055085 transmembrane transport; GO:0071577 zinc ion transmembrane transport
D33_ICP20_vs_D33_MT20	SECCE2Rv1G0127160	Receptor-like kinase	67.08	0.2	-2.34	-5.99506	2.0341e-09	3.00312e-07	0.39	15	28	21	150	107	93	12.87	31.44	22.73	126.59	113.23	95.61	chr2R	851460767	851464857	+	GO:0004672 protein kinase activity; GO:0005524 ATP binding; GO:0006468 protein phosphorylation; GO:0006950 response to stress; GO:0016301 kinase activity; GO:0016310 phosphorylation
L318_CP36_vs_L318_MT36	SECCE2Rv1G0127670	Lipase	1308.01	0.19	-2.41	-3.4876	0.000487384	0.00787366	0.69	162	127	976	2010	1806	2898	167.01	128.86	945.37	2094.07	1762.96	2749.8	chr2R	855448006	855450000	+	GO:0006629 lipid metabolic process; GO:0016787 hydrolase activity
L318_ICP36_vs_L318_MT36	SECCE2Rv1G0128200	Alpha/beta-Hydrolases superfamily protein, putative	61.88	0.18	-2.44	-3.71666	0.000201878	0.00827026	0.66	24	8	25	45	176	92	27.62	7.06	23.31	47.35	176.47	89.47	chr2R	858977251	858978219	+	GO:0008152 metabolic process; GO:0016787 hydrolase activity
D39_ICP36_vs_D39_MT36	SECCE2Rv1G0128800	Oxidative stress 3, putative isoform 2	73.5	4.56	2.19	4.01768	5.87736e-05	0.0054242	0.55	151	98	100	10	28	44	148.66	94.23	118.47	9.71	22.63	47.3	chr2R	864955317	864956203	-	GO:0004222 metalloendopeptidase activity; GO:0006364 rRNA processing; GO:0006508 proteolysis
L318_ICP36_vs_L318_MT36	SECCE2Rv1G0128800	Oxidative stress 3, putative isoform 2	148.08	0.2	-2.35	-4.19334	2.74872e-05	0.00191966	0.56	50	24	72	142	418	179	57.53	21.19	67.12	149.43	419.13	174.08	chr2R	864955317	864956203	-	GO:0004222 metalloendopeptidase activity; GO:0006364 rRNA processing; GO:0006508 proteolysis
D39_CP20_vs_D39_MT20	SECCE2Rv1G0129020	Agmatine coumaroyltransferase-2	1526.42	4.06	2.02	6.89579	5.35658e-12	9.91057e-10	0.29	3139	2617	1642	476	645	657	3317.18	2446.19	1583.77	458.23	588.97	764.16	chr2R	866241858	866243180	+	GO:0016740 transferase activity; GO:0016747 transferase activity, transferring acyl groups other than amino-acyl groups
D39_CP20_vs_D39_MT20	SECCE2Rv1G0129030	Cytochrome P450 family protein	1202.21	21.41	4.42	12.7757	2.24039e-37	5.48074e-34	0.35	3037	2563	1333	75	125	117	3209.39	2395.71	1285.73	72.2	114.14	136.08	chr2R	866261433	866263086	-	GO:0004497 monooxygenase activity; GO:0005506 iron ion binding; GO:0016491 oxidoreductase activity; GO:0016705 oxidoreductase activity, acting on paired donors, with incorporation or reduction of molecular oxygen; GO:0020037 heme binding; GO:0046872 metal ion binding; GO:0055114 oxidation-reduction process
D39_ICP20_vs_D39_MT20	SECCE2Rv1G0129030	Cytochrome P450 family protein	529.06	8.99	3.17	10.4847	1.01541e-25	3.53395e-22	0.3	1348	853	677	75	125	117	1286.4	912.27	657.36	71.07	113.04	134.24	chr2R	866261433	866263086	-	GO:0004497 monooxygenase activity; GO:0005506 iron ion binding; GO:0016491 oxidoreductase activity; GO:0016705 oxidoreductase activity, acting on paired donors, with incorporation or reduction of molecular oxygen; GO:0020037 heme binding; GO:0046872 metal ion binding; GO:0055114 oxidation-reduction process
D39_CP36_vs_D39_MT36	SECCE2Rv1G0129440	Cysteine protease	69.26	0.05	-4.27	-4.39718	1.09665e-05	0.000319999	0.97	3	6	11	136	10	234	3.24	6.06	11.03	133.93	8.22	253.04	chr2R	868262905	868264682	-	GO:0006508 proteolysis; GO:0008233 peptidase activity; GO:0008234 cysteine-type peptidase activity; GO:0016787 hydrolase activity
L318_CP36_vs_L318_MT36	SECCE2Rv1G0129740	Peroxidase	354.2	6.8	2.77	6.25467	3.98361e-10	7.03064e-08	0.44	963	541	321	102	79	94	992.77	548.91	310.93	106.27	77.12	89.19	chr2R	870203950	870205099	-	GO:0004601 peroxidase activity; GO:0005576 extracellular region; GO:0006979 response to oxidative stress; GO:0016491 oxidoreductase activity; GO:0020037 heme binding; GO:0042744 hydrogen peroxide catabolic process; GO:0046872 metal ion binding; GO:0055114 oxidation-reduction process; GO:0098869 cellular oxidant detoxification
L318_ICP36_vs_L318_MT36	SECCE2Rv1G0129880	Isoaspartyl peptidase/L-asparaginase	246.07	7.38	2.88	5.80244	6.53549e-09	1.92771e-06	0.5	207	762	417	89	40	44	238.19	672.92	388.75	93.65	40.11	42.79	chr2R	871263074	871265053	-	GO:0016787 hydrolase activity
L318_CP36_vs_L318_MT36	SECCE2Rv1G0129890	Isoaspartyl peptidase/L-asparaginase	173.3	4.76	2.25	5.03333	4.82037e-07	2.9862e-05	0.45	279	190	391	93	45	42	287.62	192.78	378.73	96.89	43.93	39.85	chr2R	871357290	871364136	-	GO:0016787 hydrolase activity
L318_ICP36_vs_L318_MT36	SECCE2Rv1G0129890	Isoaspartyl peptidase/L-asparaginase	301.01	8.84	3.14	7.60843	2.77448e-14	3.40983e-11	0.41	373	536	772	93	45	42	429.2	473.34	719.71	97.86	45.12	40.85	chr2R	871357290	871364136	-	GO:0016787 hydrolase activity
L318_ICP36_vs_L318_MT36	SECCE2Rv1G0129900	Isoaspartyl peptidase/L-asparaginase	544.64	7.65	2.94	6.21215	5.2263e-10	2.24535e-07	0.47	535	765	1715	164	131	76	615.6	675.57	1598.83	172.58	131.35	73.91	chr2R	871566053	871568548	-	GO:0016787 hydrolase activity
D39_CP36_vs_D39_MT36	SECCE2Rv1G0130340	Receptor protein kinase, putative	60.12	4.06	2.02	3.95492	7.65593e-05	0.00160389	0.51	66	132	85	26	43	9	71.34	133.41	85.24	25.6	35.36	9.73	chr2R	875862502	875868231	+	GO:0004672 protein kinase activity; GO:0005524 ATP binding; GO:0006468 protein phosphorylation; GO:0016301 kinase activity; GO:0016310 phosphorylation
L318_ICP36_vs_L318_MT36	SECCE2Rv1G0130430	Glycine-rich protein	718.11	0.2	-2.3	-3.88761	0.000101236	0.0051455	0.59	219	159	358	314	1319	1984	251.99	140.41	333.75	330.42	1322.55	1929.51	chr2R	876336094	876336604	+	GO:0000166 nucleotide binding; GO:0003677 DNA binding; GO:0004386 helicase activity; GO:0004518 nuclease activity; GO:0005524 ATP binding; GO:0005737 cytoplasm; GO:0006281 DNA repair; GO:0006289 nucleotide-excision repair; GO:0006974 cellular response to DNA damage stimulus; GO:0009380 excinuclease repair complex; GO:0009432 SOS response; GO:0016787 hydrolase activity; GO:0016887 ATPase activity;…
D33_CP36_vs_D33_MT36	SECCE2Rv1G0131060	Protease inhibitor/seed storage/lipid transfer protein	215.5	0.17	-2.59	-4.52778	5.96064e-06	0.000543366	0.57	79	46	61	182	803	181	73.49	51.64	59	174.22	741.74	192.91	chr2R	882374835	882375833	+	GO:0006508 proteolysis; GO:0008233 peptidase activity
D33_CP36_vs_D33_MT36	SECCE2Rv1G0131120	Bifunctional inhibitor/lipid-transfer protein/seed storage 2S albumin-like protein	85.35	0.15	-2.73	-4.26099	2.03521e-05	0.00130415	0.64	21	20	26	65	329	74	19.53	22.45	25.15	62.22	303.9	78.87	chr2R	883234653	883235327	+	GO:0004146 dihydrofolate reductase activity; GO:0004799 thymidylate synthase activity; GO:0006231 dTMP biosynthetic process; GO:0006730 one-carbon metabolic process; GO:0032259 methylation; GO:0046654 tetrahydrofolate biosynthetic process; GO:0055114 oxidation-reduction process
D33_ICP36_vs_D33_MT36	SECCE2Rv1G0131120	Bifunctional inhibitor/lipid-transfer protein/seed storage 2S albumin-like protein	80.56	0.07	-3.87	-3.86426	0.000111428	0.00284459	1	13	16	0	65	329	74	12.45	18.92	0	62.91	308.43	80.66	chr2R	883234653	883235327	+	GO:0004146 dihydrofolate reductase activity; GO:0004799 thymidylate synthase activity; GO:0006231 dTMP biosynthetic process; GO:0006730 one-carbon metabolic process; GO:0032259 methylation; GO:0046654 tetrahydrofolate biosynthetic process; GO:0055114 oxidation-reduction process
L318_CP36_vs_L318_MT36	SECCE2Rv1G0131570	ABC transporter ATP-binding protein	409.34	4.17	2.06	4.13976	3.47668e-05	0.00100459	0.5	708	551	715	70	114	306	729.88	559.06	692.56	72.93	111.28	290.35	chr2R	885295898	885301898	+	GO:0000166 nucleotide binding; GO:0005524 ATP binding; GO:0016020 membrane; GO:0016021 integral component of membrane; GO:0016887 ATPase activity; GO:0042626 ATPase activity, coupled to transmembrane movement of substances; GO:0055085 transmembrane transport
D33_ICP20_vs_D33_MT20	SECCE2Rv1G0131900	Beta xylosidase	276.34	0.01	-6.07	-4.83408	1.33764e-06	6.92548e-05	1.26	4	11	8	260	1281	57	3.43	12.35	8.66	219.42	1355.59	58.6	chr2R	887711533	887718274	+	GO:0004553 hydrolase activity, hydrolyzing O-glycosyl compounds; GO:0005975 carbohydrate metabolic process; GO:0016787 hydrolase activity
D33_CP20_vs_D33_MT20	SECCE2Rv1G0132430	Nuclease S1	66.44	0.18	-2.45	-4.1345	3.55726e-05	0.0018061	0.59	25	19	17	134	177	33	26.38	17.5	17.9	114.68	188.22	33.94	chr2R	891934824	891936376	-	GO:0003676 nucleic acid binding; GO:0004519 endonuclease activity; GO:0006308 DNA catabolic process; GO:0016788 hydrolase activity, acting on ester bonds; GO:0090305 nucleic acid phosphodiester bond hydrolysis
D33_ICP20_vs_D33_MT20	SECCE2Rv1G0132430	Nuclease S1	63.77	0.14	-2.8	-4.3515	1.35208e-05	0.000442015	0.64	11	25	10	134	177	33	9.44	28.07	10.82	113.09	187.31	33.93	chr2R	891934824	891936376	-	GO:0003676 nucleic acid binding; GO:0004519 endonuclease activity; GO:0006308 DNA catabolic process; GO:0016788 hydrolase activity, acting on ester bonds; GO:0090305 nucleic acid phosphodiester bond hydrolysis
D33_ICP36_vs_D33_MT36	SECCE2Rv1G0132430	Nuclease S1	102.13	0.04	-4.5	-7.54085	4.66911e-14	7.66824e-11	0.6	4	8	15	128	359	116	3.83	9.46	12.62	123.89	336.55	126.43	chr2R	891934824	891936376	-	GO:0003676 nucleic acid binding; GO:0004519 endonuclease activity; GO:0006308 DNA catabolic process; GO:0016788 hydrolase activity, acting on ester bonds; GO:0090305 nucleic acid phosphodiester bond hydrolysis
D33_CP36_vs_D33_MT36	SECCE2Rv1G0132550	Chalcone synthase	5695.31	0.2	-2.35	-4.64703	3.36749e-06	0.000365013	0.5	1239	792	3696	7198	11849	10058	1152.55	889.13	3574.72	6890.36	10945.1	10720	chr2R	892366553	892369523	-	GO:0003824 catalytic activity; GO:0008152 metabolic process; GO:0009058 biosynthetic process; GO:0016740 transferase activity; GO:0016746 transferase activity, transferring acyl groups; GO:0016747 transferase activity, transferring acyl groups other than amino-acyl groups
D39_CP20_vs_D39_MT20	SECCE2Rv1G0133330	Serine/threonine-protein kinase	232.19	4.62	2.21	5.35295	8.65323e-08	7.32762e-06	0.41	517	320	310	48	74	116	546.35	299.11	299.01	46.21	67.57	134.92	chr2R	896026959	896031029	+	GO:0000166 nucleotide binding; GO:0004672 protein kinase activity; GO:0004674 protein serine/threonine kinase activity; GO:0005524 ATP binding; GO:0006468 protein phosphorylation; GO:0016020 membrane; GO:0016021 integral component of membrane; GO:0016301 kinase activity; GO:0016310 phosphorylation; GO:0016740 transferase activity; GO:0048544 recognition of pollen
D39_CP36_vs_D39_MT36	SECCE2Rv1G0133330	Serine/threonine-protein kinase	210.06	9.32	3.22	8.57704	9.73466e-18	6.06981e-15	0.38	309	391	409	33	80	21	334.01	395.17	410.17	32.5	65.79	22.71	chr2R	896026959	896031029	+	GO:0000166 nucleotide binding; GO:0004672 protein kinase activity; GO:0004674 protein serine/threonine kinase activity; GO:0005524 ATP binding; GO:0006468 protein phosphorylation; GO:0016020 membrane; GO:0016021 integral component of membrane; GO:0016301 kinase activity; GO:0016310 phosphorylation; GO:0016740 transferase activity; GO:0048544 recognition of pollen
D39_ICP36_vs_D39_MT36	SECCE2Rv1G0133330	Serine/threonine-protein kinase	105.28	4.26	2.09	5.04663	4.49661e-07	9.95977e-05	0.41	185	187	127	33	80	21	182.13	179.81	150.45	32.04	64.64	22.58	chr2R	896026959	896031029	+	GO:0000166 nucleotide binding; GO:0004672 protein kinase activity; GO:0004674 protein serine/threonine kinase activity; GO:0005524 ATP binding; GO:0006468 protein phosphorylation; GO:0016020 membrane; GO:0016021 integral component of membrane; GO:0016301 kinase activity; GO:0016310 phosphorylation; GO:0016740 transferase activity; GO:0048544 recognition of pollen
D33_ICP36_vs_D33_MT36	SECCE2Rv1G0134550	Blue copper protein	231.15	4.17	2.06	3.61424	0.00030123	0.00558375	0.57	462	183	546	28	96	139	442.44	216.36	459.53	27.1	90	151.5	chr2R	902067049	902067564	+	GO:0009055 electron transfer activity; GO:0022900 electron transport chain
D39_CP36_vs_D39_MT36	SECCE2Rv1G0135290	FBD, F-box and Leucine Rich Repeat domains containing protein	53.1	5.33	2.41	5.03745	4.71769e-07	2.17473e-05	0.48	72	84	105	29	11	12	77.83	84.9	105.3	28.56	9.05	12.98	chr2R	906031372	906031869	-	GO:0000166 nucleotide binding; GO:0004672 protein kinase activity; GO:0004674 protein serine/threonine kinase activity; GO:0005524 ATP binding; GO:0006468 protein phosphorylation; GO:0016020 membrane; GO:0016021 integral component of membrane; GO:0016301 kinase activity; GO:0016310 phosphorylation; GO:0016740 transferase activity; GO:0048544 recognition of pollen
D39_ICP36_vs_D39_MT36	SECCE2Rv1G0135290	FBD, F-box and Leucine Rich Repeat domains containing protein	53.76	5.49	2.46	5.10726	3.26872e-07	7.46394e-05	0.48	79	93	89	29	11	12	77.78	89.42	105.44	28.15	8.89	12.9	chr2R	906031372	906031869	-	GO:0000166 nucleotide binding; GO:0004672 protein kinase activity; GO:0004674 protein serine/threonine kinase activity; GO:0005524 ATP binding; GO:0006468 protein phosphorylation; GO:0016020 membrane; GO:0016021 integral component of membrane; GO:0016301 kinase activity; GO:0016310 phosphorylation; GO:0016740 transferase activity; GO:0048544 recognition of pollen
D33_ICP36_vs_D33_MT36	SECCE2Rv1G0135580	CsAtPR5	71.28	0.21	-2.24	-3.88168	0.000103737	0.00271868	0.58	25	26	24	93	228	45	23.94	30.74	20.2	90.02	213.74	49.05	chr2R	907880372	907882747	+	GO:0006629 lipid metabolic process; GO:0008374 O-acyltransferase activity; GO:0016740 transferase activity; GO:0016746 transferase activity, transferring acyl groups
D33_CP36_vs_D33_MT36	SECCE2Rv1G0137280	Late embryogenesis abundant (LEA) hydroxyproline-rich glycoprotein	307.4	4.12	2.04	3.7569	0.000172029	0.00616712	0.54	744	513	224	63	218	92	692.09	575.91	216.65	60.31	201.37	98.06	chr2R	917512957	917513718	-	GO:0005737 cytoplasm; GO:0005829 cytosol; GO:0005886 plasma membrane; GO:0006970 response to osmotic stress; GO:0009737 response to abscisic acid; GO:0009738 abscisic acid-activated signaling pathway; GO:0010116 positive regulation of abscisic acid biosynthetic process; GO:0016020 membrane; GO:0016021 integral component of membrane; GO:1902074 response to salt
L318_CP36_vs_L318_MT36	SECCE2Rv1G0137670	Protochlorophyllide reductase	729.83	4.78	2.26	3.45876	0.000542659	0.00851728	0.65	239	1048	2386	241	223	305	246.39	1063.32	2311.12	251.08	217.68	289.4	chr2R	918911992	918913263	+	GO:0009507 chloroplast; GO:0009536 plastid; GO:0015979 photosynthesis; GO:0015995 chlorophyll biosynthetic process; GO:0016491 oxidoreductase activity; GO:0016630 protochlorophyllide reductase activity; GO:0055114 oxidation-reduction process
D33_CP36_vs_D33_MT36	SECCE2Rv1G0137820	Beta-fructofuranosidase, insoluble protein	267.81	0.25	-2.02	-4.19035	2.78524e-05	0.00162687	0.48	79	47	198	527	351	432	73.49	52.76	191.5	504.48	324.22	460.43	chr2R	920108824	920113404	+	GO:0004553 hydrolase activity, hydrolyzing O-glycosyl compounds; GO:0005975 carbohydrate metabolic process; GO:0008152 metabolic process; GO:0016787 hydrolase activity; GO:0016798 hydrolase activity, acting on glycosyl bonds
L318_ICP20_vs_L318_MT20	SECCE2Rv1G0137820	Beta-fructofuranosidase, insoluble protein	113.28	0.18	-2.49	-5.96605	2.43065e-09	1.95989e-06	0.42	23	37	36	259	201	146	24.03	35.55	43.48	273.25	182.84	120.52	chr2R	920108824	920113404	+	GO:0004553 hydrolase activity, hydrolyzing O-glycosyl compounds; GO:0005975 carbohydrate metabolic process; GO:0008152 metabolic process; GO:0016787 hydrolase activity; GO:0016798 hydrolase activity, acting on glycosyl bonds
L318_ICP36_vs_L318_MT36	SECCE2Rv1G0138340	Stem-specific protein TSJT1	907.44	0.11	-3.25	-5.95324	2.62893e-09	9.08707e-07	0.55	210	205	104	531	2308	2110	241.64	181.03	96.96	558.77	2314.22	2052.05	chr2R	921196599	921197476	+	GO:0005634 nucleus; GO:0006511 ubiquitin-dependent protein catabolic process; GO:0007275 multicellular organism development; GO:0008270 zinc ion binding; GO:0016567 protein ubiquitination; GO:0046872 metal ion binding
L318_CP36_vs_L318_MT36	SECCE2Rv1G0138480	Heat shock 70 kDa protein	78.01	17.95	4.17	4.05917	4.92465e-05	0.00132614	1.03	138	183	119	22	2	0	142.27	185.68	115.27	22.92	1.95	0	chr2R	921744318	921746318	+	GO:0000166 nucleotide binding; GO:0005524 ATP binding
D33_CP20_vs_D33_MT20	SECCE2Rv1G0138780	Beta-glucosidase, putative	142.99	0.19	-2.38	-3.75982	0.000170038	0.00565636	0.63	75	37	24	162	463	86	79.14	34.08	25.27	138.64	492.34	88.44	chr2R	923365127	923369212	-	GO:0004553 hydrolase activity, hydrolyzing O-glycosyl compounds; GO:0005975 carbohydrate metabolic process; GO:0008152 metabolic process; GO:0008422 beta-glucosidase activity; GO:0016787 hydrolase activity; GO:0016798 hydrolase activity, acting on glycosyl bonds; GO:0102483 scopolin beta-glucosidase activity
D33_ICP20_vs_D33_MT20	SECCE2Rv1G0138780	Beta-glucosidase, putative	145.28	0.22	-2.19	-3.70659	0.000210067	0.00380014	0.59	83	51	26	162	463	86	71.19	57.26	28.14	136.72	489.96	88.41	chr2R	923365127	923369212	-	GO:0004553 hydrolase activity, hydrolyzing O-glycosyl compounds; GO:0005975 carbohydrate metabolic process; GO:0008152 metabolic process; GO:0008422 beta-glucosidase activity; GO:0016787 hydrolase activity; GO:0016798 hydrolase activity, acting on glycosyl bonds; GO:0102483 scopolin beta-glucosidase activity
D33_CP20_vs_D33_MT20	SECCE2Rv1G0138870	Beta-glucosidase, putative	89.84	0.25	-2.03	-4.66425	3.09745e-06	0.000271807	0.43	34	43	29	82	172	175	35.88	39.6	30.54	70.18	182.9	179.97	chr2R	923837188	923841266	-	GO:0004553 hydrolase activity, hydrolyzing O-glycosyl compounds; GO:0005975 carbohydrate metabolic process; GO:0008152 metabolic process; GO:0008422 beta-glucosidase activity; GO:0016787 hydrolase activity; GO:0016798 hydrolase activity, acting on glycosyl bonds; GO:0102483 scopolin beta-glucosidase activity
D33_CP36_vs_D33_MT36	SECCE2Rv1G0138870	Beta-glucosidase, putative	273.71	0.09	-3.56	-5.03721	4.72374e-07	7.86039e-05	0.71	27	12	93	343	996	249	25.12	13.47	89.95	328.34	920.02	265.39	chr2R	923837188	923841266	-	GO:0004553 hydrolase activity, hydrolyzing O-glycosyl compounds; GO:0005975 carbohydrate metabolic process; GO:0008152 metabolic process; GO:0008422 beta-glucosidase activity; GO:0016787 hydrolase activity; GO:0016798 hydrolase activity, acting on glycosyl bonds; GO:0102483 scopolin beta-glucosidase activity
D33_ICP36_vs_D33_MT36	SECCE2Rv1G0138870	Beta-glucosidase, putative	294.03	0.15	-2.76	-5.13945	2.75543e-07	2.9133e-05	0.54	72	96	53	343	996	249	68.95	113.5	44.61	331.99	933.71	271.4	chr2R	923837188	923841266	-	GO:0004553 hydrolase activity, hydrolyzing O-glycosyl compounds; GO:0005975 carbohydrate metabolic process; GO:0008152 metabolic process; GO:0008422 beta-glucosidase activity; GO:0016787 hydrolase activity; GO:0016798 hydrolase activity, acting on glycosyl bonds; GO:0102483 scopolin beta-glucosidase activity
D33_ICP36_vs_D33_MT36	SECCE2Rv1G0140390	Cytochrome P450 family protein, expressed	168.97	4.02	2.01	5.93622	2.91669e-09	6.97599e-07	0.34	358	186	296	50	101	54	342.84	219.9	249.12	48.4	94.68	58.86	chr2R	931385768	931387306	+	GO:0004497 monooxygenase activity; GO:0005506 iron ion binding; GO:0016491 oxidoreductase activity; GO:0016705 oxidoreductase activity, acting on paired donors, with incorporation or reduction of molecular oxygen; GO:0020037 heme binding; GO:0046872 metal ion binding; GO:0055114 oxidation-reduction process
L318_ICP36_vs_L318_MT36	SECCE2Rv1G0141710	Isoaspartyl peptidase/L-asparaginase	65.82	10.17	3.35	6.5373	6.26404e-11	3.37983e-08	0.51	59	138	182	15	8	12	67.89	121.87	169.67	15.78	8.02	11.67	chr2R	936457256	936458506	-	GO:0016787 hydrolase activity
D33_ICP20_vs_D33_MT20	SECCE2Rv1G0142080	1-deoxy-D-xylulose 5-phosphate synthase	4179.17	4.4	2.14	6.37387	1.84319e-10	4.21796e-08	0.34	8678	6274	5489	905	1532	2200	7443.48	7044.43	5940.38	763.75	1621.21	2261.75	chr2R	938384560	938387173	-	GO:0003824 catalytic activity; GO:0008152 metabolic process; GO:0008661 1-deoxy-D-xylulose-5-phosphate synthase activity; GO:0016114 terpenoid biosynthetic process
D39_CP20_vs_D39_MT20	SECCE2Rv1G0142080	1-deoxy-D-xylulose 5-phosphate synthase	575.56	32.08	5	6.20391	5.50769e-10	7.13311e-08	0.81	2011	599	688	32	16	51	2125.15	559.9	663.6	30.81	14.61	59.32	chr2R	938384560	938387173	-	GO:0003824 catalytic activity; GO:0008152 metabolic process; GO:0008661 1-deoxy-D-xylulose-5-phosphate synthase activity; GO:0016114 terpenoid biosynthetic process
D39_CP36_vs_D39_MT36	SECCE2Rv1G0142080	1-deoxy-D-xylulose 5-phosphate synthase	439.65	6.79	2.76	8.04003	8.98135e-16	3.54673e-13	0.34	688	764	782	147	169	50	743.68	772.15	784.24	144.77	138.99	54.07	chr2R	938384560	938387173	-	GO:0003824 catalytic activity; GO:0008152 metabolic process; GO:0008661 1-deoxy-D-xylulose-5-phosphate synthase activity; GO:0016114 terpenoid biosynthetic process
D39_ICP20_vs_D39_MT20	SECCE2Rv1G0142080	1-deoxy-D-xylulose 5-phosphate synthase	376.47	20.95	4.39	6.04047	1.53667e-09	5.01387e-07	0.73	970	873	305	32	16	51	925.67	933.66	296.15	30.32	14.47	58.51	chr2R	938384560	938387173	-	GO:0003824 catalytic activity; GO:0008152 metabolic process; GO:0008661 1-deoxy-D-xylulose-5-phosphate synthase activity; GO:0016114 terpenoid biosynthetic process
D39_ICP36_vs_D39_MT36	SECCE2Rv1G0142080	1-deoxy-D-xylulose 5-phosphate synthase	325.08	4.85	2.28	4.86933	1.11977e-06	0.000195808	0.47	664	714	234	147	169	50	653.72	686.53	277.21	142.71	136.56	53.75	chr2R	938384560	938387173	-	GO:0003824 catalytic activity; GO:0008152 metabolic process; GO:0008661 1-deoxy-D-xylulose-5-phosphate synthase activity; GO:0016114 terpenoid biosynthetic process
D39_CP36_vs_D39_MT36	SECCE2Rv1G0142460	Protein kinase	63.49	4.28	2.1	4.18621	2.8365e-05	0.000705966	0.5	77	145	79	37	30	10	83.23	146.55	79.23	36.44	24.67	10.81	chr2R	940804337	940808549	+	GO:0004672 protein kinase activity; GO:0005524 ATP binding; GO:0006468 protein phosphorylation; GO:0016020 membrane; GO:0016021 integral component of membrane; GO:0016301 kinase activity; GO:0016310 phosphorylation
D33_CP20_vs_D33_MT20	SECCE3Rv1G0144120	Flowering Locus T-like protein, putative	56.85	0.06	-4.07	-4.30251	1.68878e-05	0.00100915	0.95	3	16	1	95	212	15	3.17	14.74	1.05	81.3	225.43	15.43	chr3R	3223309	3224662	-	GO:0003824 catalytic activity; GO:0009234 menaquinone biosynthetic process; GO:0016740 transferase activity; GO:0030976 thiamine pyrophosphate binding; GO:0046872 metal ion binding; GO:0070204 2-succinyl-5-enolpyruvyl-6-hydroxy-3-cyclohexene-1-carboxylic-acid synthase activity
D39_CP36_vs_D39_MT36	SECCE3Rv1G0144230	Translation initiation factor IF-2	130.01	4.57	2.19	4.51199	6.42227e-06	0.000206192	0.49	139	247	240	23	100	32	150.25	249.64	240.69	22.65	82.24	34.6	chr3R	3320388	3320870	-	GO:0000166 nucleotide binding; GO:0003743 translation initiation factor activity; GO:0003924 GTPase activity; GO:0005525 GTP binding; GO:0005622 intracellular; GO:0005737 cytoplasm; GO:0006412 translation; GO:0006413 translational initiation
L318_CP36_vs_L318_MT36	SECCE3Rv1G0144230	Translation initiation factor IF-2	698.73	6.54	2.71	7.02762	2.10089e-12	6.44238e-10	0.39	1484	1166	953	274	122	160	1529.87	1183.05	923.09	285.46	119.09	151.82	chr3R	3320388	3320870	-	GO:0000166 nucleotide binding; GO:0003743 translation initiation factor activity; GO:0003924 GTPase activity; GO:0005525 GTP binding; GO:0005622 intracellular; GO:0005737 cytoplasm; GO:0006412 translation; GO:0006413 translational initiation
D39_CP36_vs_D39_MT36	SECCE3Rv1G0144760	Receptor-kinase, putative	405.72	4.05	2.02	7.15301	8.48945e-13	1.86249e-10	0.28	428	648	832	126	220	164	462.64	654.91	834.38	124.09	180.93	177.34	chr3R	5389283	5392422	+	GO:0000166 nucleotide binding; GO:0004672 protein kinase activity; GO:0004674 protein serine/threonine kinase activity; GO:0005524 ATP binding; GO:0006468 protein phosphorylation; GO:0016020 membrane; GO:0016021 integral component of membrane; GO:0016301 kinase activity; GO:0016310 phosphorylation; GO:0016491 oxidoreductase activity; GO:0016740 transferase activity; GO:0032440 2-alkenal reductase…
L318_CP36_vs_L318_MT36	SECCE3Rv1G0145360	arabinogalactan protein 18	136.54	8.36	3.06	4.35985	1.30153e-05	0.000465046	0.7	94	136	513	15	23	52	96.91	137.99	496.9	15.63	22.45	49.34	chr3R	7053749	7054543	+	GO:0016020 membrane; GO:0016021 integral component of membrane; GO:0022857 transmembrane transporter activity; GO:0055085 transmembrane transport
L318_ICP36_vs_L318_MT36	SECCE3Rv1G0145360	arabinogalactan protein 18	93.48	5.26	2.4	4.27815	1.88454e-05	0.00147314	0.56	109	110	267	15	23	52	125.42	97.14	248.91	15.78	23.06	50.57	chr3R	7053749	7054543	+	GO:0016020 membrane; GO:0016021 integral component of membrane; GO:0022857 transmembrane transporter activity; GO:0055085 transmembrane transport
D39_CP20_vs_D39_MT20	SECCE3Rv1G0146110	Receptor-like protein kinase	202.15	5.3	2.41	5.46748	4.56481e-08	4.03628e-06	0.44	485	334	202	43	53	89	512.53	312.2	194.84	41.39	48.4	103.52	chr3R	10266885	10275260	-	GO:0004672 protein kinase activity; GO:0005524 ATP binding; GO:0006468 protein phosphorylation; GO:0016301 kinase activity; GO:0016310 phosphorylation
D39_CP36_vs_D39_MT36	SECCE3Rv1G0146110	Receptor-like protein kinase	143.35	7.05	2.82	6.28166	3.34981e-10	3.90987e-08	0.45	240	285	206	16	73	28	259.42	288.04	206.59	15.76	60.04	30.28	chr3R	10266885	10275260	-	GO:0004672 protein kinase activity; GO:0005524 ATP binding; GO:0006468 protein phosphorylation; GO:0016301 kinase activity; GO:0016310 phosphorylation
D39_ICP20_vs_D39_MT20	SECCE3Rv1G0146110	Receptor-like protein kinase	159.23	4.03	2.01	4.62203	3.79997e-06	0.000480915	0.43	411	202	161	43	53	89	392.22	216.04	156.33	40.74	47.93	102.11	chr3R	10266885	10275260	-	GO:0004672 protein kinase activity; GO:0005524 ATP binding; GO:0006468 protein phosphorylation; GO:0016301 kinase activity; GO:0016310 phosphorylation
D39_CP20_vs_D39_MT20	SECCE3Rv1G0146170	Receptor-like protein kinase	1437.94	4.88	2.29	3.69558	0.000219383	0.0065627	0.62	3221	2740	1239	395	303	697	3403.83	2561.16	1195.06	380.25	276.68	810.69	chr3R	10555574	10564103	+	GO:0004672 protein kinase activity; GO:0005524 ATP binding; GO:0006468 protein phosphorylation; GO:0016301 kinase activity; GO:0016310 phosphorylation
D39_CP36_vs_D39_MT36	SECCE3Rv1G0146170	Receptor-like protein kinase	1006.24	6.21	2.63	5.0402	4.65038e-07	2.15207e-05	0.52	1482	2083	1489	120	690	140	1601.93	2105.22	1493.26	118.18	567.46	151.39	chr3R	10555574	10564103	+	GO:0004672 protein kinase activity; GO:0005524 ATP binding; GO:0006468 protein phosphorylation; GO:0016301 kinase activity; GO:0016310 phosphorylation
L318_CP36_vs_L318_MT36	SECCE3Rv1G0146380	Glycosyltransferase	190.72	5.34	2.42	5.46879	4.53118e-08	4.19468e-06	0.44	239	253	476	33	57	95	246.39	256.7	461.06	34.38	55.64	90.14	chr3R	11241144	11244084	-	GO:0016020 membrane; GO:0016021 integral component of membrane; GO:0016740 transferase activity; GO:0016757 transferase activity, transferring glycosyl groups
D33_ICP36_vs_D33_MT36	SECCE3Rv1G0148790	Peptidyl-tRNA hydrolase, putative	58	0.25	-2.03	-3.76041	0.000169633	0.00381636	0.54	16	35	15	65	129	87	15.32	41.38	12.62	62.91	120.93	94.82	chr3R	20423359	20426794	-	GO:0004045 aminoacyl-tRNA hydrolase activity; GO:0016787 hydrolase activity
L318_CP36_vs_L318_MT36	SECCE3Rv1G0148960	Receptor-like kinase	165.91	5.89	2.56	8.58814	8.83891e-18	9.85619e-15	0.3	295	315	235	36	46	65	304.12	319.61	227.62	37.51	44.9	61.68	chr3R	21118402	21120542	-	GO:0000166 nucleotide binding; GO:0004672 protein kinase activity; GO:0005524 ATP binding; GO:0006468 protein phosphorylation; GO:0016020 membrane; GO:0016021 integral component of membrane; GO:0016301 kinase activity; GO:0016310 phosphorylation
D33_ICP36_vs_D33_MT36	SECCE3Rv1G0149080	Endo-1,4-beta-xylanase	91.43	0.16	-2.66	-3.65685	0.000255331	0.00497633	0.73	23	36	13	60	345	84	22.03	42.56	10.94	58.07	323.42	91.56	chr3R	22286202	22289147	+	GO:0004553 hydrolase activity, hydrolyzing O-glycosyl compounds; GO:0005975 carbohydrate metabolic process; GO:0045493 xylan catabolic process
L318_CP36_vs_L318_MT36	SECCE3Rv1G0149080	Endo-1,4-beta-xylanase	114.16	9.48	3.24	3.66617	0.000246215	0.00465701	0.89	62	165	401	3	16	49	63.92	167.41	388.41	3.13	15.62	46.49	chr3R	22286202	22289147	+	GO:0004553 hydrolase activity, hydrolyzing O-glycosyl compounds; GO:0005975 carbohydrate metabolic process; GO:0045493 xylan catabolic process
D33_ICP36_vs_D33_MT36	SECCE3Rv1G0150310	Patatin	72.39	5.16	2.37	3.89446	9.84182e-05	0.00261546	0.61	182	84	107	6	32	32	174.29	99.31	90.05	5.81	30	34.88	chr3R	31501077	31502768	-	GO:0006629 lipid metabolic process; GO:0008152 metabolic process; GO:0016042 lipid catabolic process; GO:0016787 hydrolase activity
L318_CP36_vs_L318_MT36	SECCE3Rv1G0150950	Heat shock protein	57.22	4.59	2.2	3.40844	0.000653348	0.00973159	0.65	39	77	169	9	25	29	40.21	78.13	163.7	9.38	24.4	27.52	chr3R	35089088	35089543	-	GO:0004672 protein kinase activity; GO:0005524 ATP binding; GO:0005886 plasma membrane; GO:0006468 protein phosphorylation; GO:0016020 membrane; GO:0016021 integral component of membrane; GO:0016301 kinase activity; GO:0016310 phosphorylation; GO:0030247 polysaccharide binding
D39_CP36_vs_D39_MT36	SECCE3Rv1G0151370	Receptor-like kinase	203.28	4.44	2.15	7.84097	4.47069e-15	1.5381e-12	0.27	231	414	326	88	81	66	249.69	418.42	326.93	86.66	66.61	71.37	chr3R	38390306	38391760	+	GO:0004672 protein kinase activity; GO:0005524 ATP binding; GO:0006468 protein phosphorylation; GO:0016301 kinase activity; GO:0016310 phosphorylation; GO:0030247 polysaccharide binding
L318_CP36_vs_L318_MT36	SECCE3Rv1G0151990	Non-specific lipid-transfer protein	1785.12	7.71	2.95	3.6964	0.000218677	0.00423671	0.8	904	2369	6344	74	461	741	931.94	2403.64	6144.9	77.09	450.01	703.11	chr3R	43652744	43653091	-	GO:0006869 lipid transport; GO:0008289 lipid binding
L318_CP36_vs_L318_MT36	SECCE3Rv1G0152010	Non-specific lipid-transfer protein	1365.9	8.81	3.14	4.08259	4.4537e-05	0.00122213	0.77	694	1774	5002	64	304	497	715.45	1799.94	4845.01	66.68	296.75	471.58	chr3R	43799181	43799528	-	GO:0006869 lipid transport; GO:0008289 lipid binding
L318_ICP20_vs_L318_MT20	SECCE3Rv1G0152020	Non-specific lipid-transfer protein	2618.71	0.18	-2.48	-4.23337	2.30211e-05	0.00215695	0.59	1018	378	795	6729	5387	1606	1063.64	363.22	960.19	7099.29	4900.16	1325.77	chr3R	43846618	43846965	-	GO:0006869 lipid transport; GO:0008289 lipid binding
L318_ICP20_vs_L318_MT20	SECCE3Rv1G0152040	Non-specific lipid-transfer protein	853.1	0.12	-3.03	-4.90666	9.26402e-07	0.000205053	0.62	291	70	156	2532	1418	724	304.05	67.26	188.41	2671.33	1289.85	597.67	chr3R	43862312	43862659	-	GO:0006869 lipid transport; GO:0008289 lipid binding
L318_ICP20_vs_L318_MT20	SECCE3Rv1G0152060	Non-specific lipid-transfer protein	1265.47	0.15	-2.72	-4.07743	4.55358e-05	0.0035651	0.67	503	91	319	3083	2917	834	525.55	87.44	385.28	3252.66	2653.38	688.48	chr3R	43958469	43958816	-	GO:0006869 lipid transport; GO:0008289 lipid binding
L318_ICP20_vs_L318_MT20	SECCE3Rv1G0152070	Non-specific lipid-transfer protein	486.49	0.11	-3.14	-4.96042	7.03418e-07	0.000167169	0.63	136	44	93	1318	1100	280	142.1	42.28	112.32	1390.53	1000.59	231.14	chr3R	43963360	43963707	-	GO:0006869 lipid transport; GO:0008289 lipid binding
L318_CP36_vs_L318_MT36	SECCE3Rv1G0152390	Glycogen synthase	450.43	0.12	-3.05	-6.30466	2.88832e-10	5.28777e-08	0.48	90	142	56	1059	928	424	92.78	144.08	54.24	1103.29	905.88	402.32	chr3R	47189808	47193917	+	GO:0004373 glycogen (starch) synthase activity; GO:0005975 carbohydrate metabolic process; GO:0005977 glycogen metabolic process; GO:0005978 glycogen biosynthetic process; GO:0009103 lipopolysaccharide biosynthetic process; GO:0016740 transferase activity; GO:0016757 transferase activity, transferring glycosyl groups; GO:0040007 growth
L318_CP20_vs_L318_MT20	SECCE3Rv1G0153350	Cytochrome P450	134.98	6.98	2.8	8.11741	4.76235e-16	5.31502e-12	0.35	186	255	289	35	40	25	234.27	234.12	239.39	40.39	39.32	22.4	chr3R	53173891	53179121	+	GO:0004497 monooxygenase activity; GO:0005506 iron ion binding; GO:0016020 membrane; GO:0016021 integral component of membrane; GO:0016491 oxidoreductase activity; GO:0016705 oxidoreductase activity, acting on paired donors, with incorporation or reduction of molecular oxygen; GO:0020037 heme binding; GO:0046872 metal ion binding; GO:0055114 oxidation-reduction process
L318_CP36_vs_L318_MT36	SECCE3Rv1G0157260	Light-regulated protein, putative	4905.05	0.22	-2.17	-4.10469	4.04863e-05	0.0011364	0.53	584	1772	3055	8575	9745	5928	602.05	1797.91	2959.12	8933.64	9512.74	5624.85	chr3R	80368508	80369095	-	GO:0009507 chloroplast
L318_ICP20_vs_L318_MT20	SECCE3Rv1G0158140	NADP-dependent alkenal double bond reductase	106.88	0.24	-2.07	-4.18232	2.88545e-05	0.00250557	0.5	44	57	18	253	109	185	45.97	54.77	21.74	266.92	99.15	152.72	chr3R	85794906	85795970	+	GO:0016491 oxidoreductase activity; GO:0055114 oxidation-reduction process
D39_CP20_vs_D39_MT20	SECCE3Rv1G0160460	Chlorophyllase family protein, expressed	172.77	5.16	2.37	7.28917	3.11876e-13	6.66657e-11	0.32	275	207	399	59	73	38	290.61	193.49	384.85	56.8	66.66	44.2	chr3R	104999222	105000352	+	GO:0015996 chlorophyll catabolic process; GO:0047746 chlorophyllase activity
L318_ICP20_vs_L318_MT20	SECCE3Rv1G0160580	Fasciclin-like arabinogalactan protein	65.1	0.13	-2.9	-4.07692	4.56356e-05	0.0035651	0.71	17	6	19	210	54	89	17.76	5.77	22.95	221.56	49.12	73.47	chr3R	105839321	105840103	+	GO:0005886 plasma membrane; GO:0009834 plant-type secondary cell wall biogenesis; GO:0016020 membrane; GO:0016021 integral component of membrane
D33_CP36_vs_D33_MT36	SECCE3Rv1G0160690	basic helix-loop-helix (bHLH) DNA-binding superfamily protein	116.81	4.91	2.3	5.82611	5.67334e-09	1.99363e-06	0.39	251	193	137	44	57	22	233.49	216.67	132.5	42.12	52.65	23.45	chr3R	107448105	107450374	-	GO:0016020 membrane; GO:0016021 integral component of membrane
D33_ICP36_vs_D33_MT36	SECCE3Rv1G0160690	basic helix-loop-helix (bHLH) DNA-binding superfamily protein	112.48	4.61	2.21	5.82587	5.68156e-09	1.19628e-06	0.38	220	111	253	44	57	22	210.68	131.23	212.93	42.59	53.44	23.98	chr3R	107448105	107450374	-	GO:0016020 membrane; GO:0016021 integral component of membrane
D39_CP20_vs_D39_MT20	SECCE3Rv1G0160690	basic helix-loop-helix (bHLH) DNA-binding superfamily protein	220.76	12.32	3.62	8.57398	9.99726e-18	4.15301e-15	0.42	618	338	265	23	33	41	653.08	315.94	255.6	22.14	30.13	47.69	chr3R	107448105	107450374	-	GO:0016020 membrane; GO:0016021 integral component of membrane
D39_ICP20_vs_D39_MT20	SECCE3Rv1G0160690	basic helix-loop-helix (bHLH) DNA-binding superfamily protein	135.01	7.25	2.86	6.46781	9.94328e-11	4.15271e-08	0.44	361	235	119	23	33	41	344.5	251.33	115.55	21.79	29.84	47.04	chr3R	107448105	107450374	-	GO:0016020 membrane; GO:0016021 integral component of membrane
D33_ICP36_vs_D33_MT36	SECCE3Rv1G0160760	Receptor-like kinase	101.09	0.13	-2.94	-4.36427	1.27548e-05	0.000611065	0.67	20	40	5	139	227	173	19.15	47.29	4.21	134.54	212.8	188.56	chr3R	108153002	108159835	+	GO:0004672 protein kinase activity; GO:0005524 ATP binding; GO:0006468 protein phosphorylation; GO:0016020 membrane; GO:0016021 integral component of membrane; GO:0016301 kinase activity; GO:0016310 phosphorylation
D39_ICP36_vs_D39_MT36	SECCE3Rv1G0162010	Heat shock protein	367.07	4.77	2.26	5.05573	4.28756e-07	9.58806e-05	0.45	264	698	751	113	133	153	259.91	671.15	889.69	109.7	107.47	164.49	chr3R	125653355	125653843	+	GO:0006511 ubiquitin-dependent protein catabolic process
D33_CP36_vs_D33_MT36	SECCE3Rv1G0162640	Gigantea-like protein	630.36	4.32	2.11	5.14935	2.6139e-07	4.90941e-05	0.41	766	981	1300	129	246	338	712.55	1101.31	1257.34	123.49	227.23	360.25	chr3R	134953793	134959426	+	GO:2000028 regulation of photoperiodism, flowering
D33_ICP36_vs_D33_MT36	SECCE3Rv1G0162640	Gigantea-like protein	607.02	4.03	2.01	4.18543	2.84632e-05	0.0010888	0.48	675	574	1893	129	246	338	646.42	678.62	1593.21	124.86	230.62	368.4	chr3R	134953793	134959426	+	GO:2000028 regulation of photoperiodism, flowering
L318_CP36_vs_L318_MT36	SECCE3Rv1G0162640	Gigantea-like protein	4688.04	0.16	-2.62	-7.93556	2.0955e-15	1.31812e-12	0.33	718	1474	1766	7552	8629	8316	740.19	1495.55	1710.57	7867.86	8423.33	7890.73	chr3R	134953793	134959426	+	GO:2000028 regulation of photoperiodism, flowering
L318_CP36_vs_L318_MT36	SECCE3Rv1G0163100	Serine incorporator	1068.09	0.15	-2.73	-11.9808	4.48078e-33	2.19845e-29	0.23	246	241	350	2102	1658	1858	253.6	244.52	339.02	2189.91	1618.48	1762.99	chr3R	144557692	144559972	+	GO:0016020 membrane; GO:0016021 integral component of membrane
D33_ICP36_vs_D33_MT36	SECCE3Rv1G0163690	Pleiotropic drug resistance ABC transporter	196.4	0.1	-3.34	-3.93082	8.4657e-05	0.00238074	0.85	26	54	21	50	857	202	24.9	63.84	17.67	48.4	803.41	220.17	chr3R	150468710	150478408	+	GO:0000166 nucleotide binding; GO:0005524 ATP binding; GO:0016020 membrane; GO:0016021 integral component of membrane; GO:0016887 ATPase activity
L318_ICP20_vs_L318_MT20	SECCE3Rv1G0163690	Pleiotropic drug resistance ABC transporter	96.81	0.16	-2.65	-3.80154	0.000143801	0.00788008	0.7	20	24	30	119	367	50	20.9	23.06	36.23	125.55	333.83	41.28	chr3R	150468710	150478408	+	GO:0000166 nucleotide binding; GO:0005524 ATP binding; GO:0016020 membrane; GO:0016021 integral component of membrane; GO:0016887 ATPase activity
L318_CP36_vs_L318_MT36	SECCE3Rv1G0164290	Glutathione S-transferase	314.91	4.69	2.23	7.8238	5.12505e-15	2.85745e-12	0.28	595	533	416	121	84	131	613.39	540.79	402.94	126.06	82	124.3	chr3R	161364232	161365072	+	GO:0016740 transferase activity
D33_CP36_vs_D33_MT36	SECCE3Rv1G0164730	Glycine-rich cell wall structural protein	747.23	0.22	-2.21	-5.83557	5.36071e-09	1.91465e-06	0.38	240	179	384	1378	777	1549	223.25	200.95	371.4	1319.1	717.73	1650.95	chr3R	165669180	165669816	-	GO:0046872 metal ion binding
D39_CP20_vs_D39_MT20	SECCE3Rv1G0165490	GDSL esterase/lipase	88.61	4.22	2.08	4.08116	4.48122e-05	0.00177452	0.51	225	107	96	33	57	15	237.77	100.02	92.6	31.77	52.05	17.45	chr3R	175137503	175139003	+	GO:0016788 hydrolase activity, acting on ester bonds
D39_CP36_vs_D39_MT36	SECCE3Rv1G0166160	Non-specific serine/threonine protein kinase	60.82	6.07	2.6	6.80451	1.01393e-11	1.68001e-09	0.38	69	112	125	20	18	16	74.58	113.19	125.36	19.7	14.8	17.3	chr3R	183236758	183238320	-	GO:0000166 nucleotide binding; GO:0004672 protein kinase activity; GO:0004674 protein serine/threonine kinase activity; GO:0005524 ATP binding; GO:0006468 protein phosphorylation; GO:0007165 signal transduction; GO:0016301 kinase activity; GO:0016310 phosphorylation; GO:0016740 transferase activity
L318_ICP20_vs_L318_MT20	SECCE3Rv1G0166990	Lachrymatory-factor synthase	371.18	0.22	-2.21	-3.93456	8.33509e-05	0.00553475	0.56	98	115	151	420	1278	274	102.39	110.5	182.38	443.11	1162.5	226.19	chr3R	195527917	195528531	-	GO:0000166 nucleotide binding; GO:0000287 magnesium ion binding; GO:0004644 phosphoribosylglycinamide formyltransferase activity; GO:0005524 ATP binding; GO:0006164 purine nucleotide biosynthetic process; GO:0006189 'de novo' IMP biosynthetic process; GO:0009152 purine ribonucleotide biosynthetic process; GO:0016740 transferase activity; GO:0016742 hydroxymethyl-, formyl- and related transferase …
L318_CP36_vs_L318_MT36	SECCE3Rv1G0167610	Cytoplasmic tRNA 2-thiolation protein 1	244.53	0.25	-2.01	-6.6397	3.14318e-11	7.32754e-09	0.3	68	114	110	380	311	501	70.1	115.67	106.55	395.89	303.59	475.38	chr3R	205124382	205124648	+	GO:0004806 triglyceride lipase activity; GO:0006629 lipid metabolic process; GO:0008970 phospholipase A1 activity; GO:0009507 chloroplast; GO:0016787 hydrolase activity; GO:0047714 galactolipase activity
L318_ICP36_vs_L318_MT36	SECCE3Rv1G0170320	Carboxypeptidase	217.17	4.75	2.25	8.13565	4.09729e-16	9.18979e-13	0.28	298	345	460	87	60	77	342.9	304.67	428.84	91.55	60.16	74.89	chr3R	251408521	251412113	-	GO:0004180 carboxypeptidase activity; GO:0004185 serine-type carboxypeptidase activity; GO:0006508 proteolysis; GO:0008233 peptidase activity; GO:0016787 hydrolase activity
L318_CP36_vs_L318_MT36	SECCE3Rv1G0170610	Germin-like protein 1	220.2	6.68	2.74	4.90433	9.37479e-07	5.13353e-05	0.56	216	290	653	27	49	101	222.68	294.24	632.51	28.13	47.83	95.84	chr3R	255982316	255983549	-	GO:0005576 extracellular region; GO:0005618 cell wall; GO:0009506 plasmodesma; GO:0010497 plasmodesmata-mediated intercellular transport; GO:0030145 manganese ion binding; GO:0045735 nutrient reservoir activity; GO:0046872 metal ion binding; GO:2000280 regulation of root development
L318_CP36_vs_L318_MT36	SECCE3Rv1G0171430	Kinesin, putative	78.57	14.66	3.87	4.84987	1.23542e-06	6.44839e-05	0.8	39	110	299	4	8	19	40.21	111.61	289.62	4.17	7.81	18.03	chr3R	271583013	271589500	+	GO:0000166 nucleotide binding; GO:0003774 motor activity; GO:0003777 microtubule motor activity; GO:0005524 ATP binding; GO:0007018 microtubule-based movement; GO:0008017 microtubule binding
D33_ICP36_vs_D33_MT36	SECCE3Rv1G0171590	Oxygen-dependent choline dehydrogenase	127.41	0.17	-2.56	-3.71406	0.000203959	0.0043315	0.69	33	59	12	117	406	146	31.6	69.75	10.1	113.25	380.61	159.13	chr3R	274143818	274148293	+	GO:0008802 betaine-aldehyde dehydrogenase activity; GO:0008812 choline dehydrogenase activity; GO:0016491 oxidoreductase activity; GO:0016614 oxidoreductase activity, acting on CH-OH group of donors; GO:0019285 glycine betaine biosynthetic process from choline; GO:0050660 flavin adenine dinucleotide binding; GO:0055114 oxidation-reduction process
L318_ICP36_vs_L318_MT36	SECCE3Rv1G0172440	DNA gyrase subunit B	1210.56	4.14	2.05	3.77933	0.000157254	0.00698549	0.54	1008	4233	1020	596	307	493	1159.87	3738.14	950.91	627.17	307.83	479.46	chr3R	294135342	294158272	+	GO:0000166 nucleotide binding; GO:0003677 DNA binding; GO:0003916 DNA topoisomerase activity; GO:0003918 DNA topoisomerase type II (ATP-hydrolyzing) activity; GO:0005524 ATP binding; GO:0005694 chromosome; GO:0006265 DNA topological change; GO:0016853 isomerase activity; GO:0061505 DNA topoisomerase II activity
D33_CP20_vs_D33_MT20	SECCE3Rv1G0172720	Peroxidase	53.48	0.12	-3.04	-5.04221	4.60177e-07	6.3314e-05	0.6	15	17	3	160	94	48	15.83	15.66	3.16	136.93	99.96	49.36	chr3R	302439135	302441539	+	GO:0004601 peroxidase activity; GO:0005576 extracellular region; GO:0006979 response to oxidative stress; GO:0016491 oxidoreductase activity; GO:0020037 heme binding; GO:0042744 hydrogen peroxide catabolic process; GO:0046872 metal ion binding; GO:0055114 oxidation-reduction process; GO:0098869 cellular oxidant detoxification
D33_ICP20_vs_D33_MT20	SECCE3Rv1G0172720	Peroxidase	55.64	0.18	-2.5	-4.99905	5.7613e-07	3.43605e-05	0.5	20	9	21	160	94	48	17.15	10.11	22.73	135.03	99.47	49.35	chr3R	302439135	302441539	+	GO:0004601 peroxidase activity; GO:0005576 extracellular region; GO:0006979 response to oxidative stress; GO:0016491 oxidoreductase activity; GO:0020037 heme binding; GO:0042744 hydrogen peroxide catabolic process; GO:0046872 metal ion binding; GO:0055114 oxidation-reduction process; GO:0098869 cellular oxidant detoxification
D33_ICP36_vs_D33_MT36	SECCE3Rv1G0172720	Peroxidase	473.57	0.25	-2	-4.44625	8.73832e-06	0.00046096	0.45	222	217	117	587	544	1097	212.6	256.55	98.47	568.16	509.98	1195.67	chr3R	302439135	302441539	+	GO:0004601 peroxidase activity; GO:0005576 extracellular region; GO:0006979 response to oxidative stress; GO:0016491 oxidoreductase activity; GO:0020037 heme binding; GO:0042744 hydrogen peroxide catabolic process; GO:0046872 metal ion binding; GO:0055114 oxidation-reduction process; GO:0098869 cellular oxidant detoxification
L318_CP36_vs_L318_MT36	SECCE3Rv1G0174240	Dentin sialophosphoprotein-related, putative isoform 2	1200.56	0.23	-2.11	-7.80532	5.93508e-15	3.23554e-12	0.27	317	511	526	1498	2052	2408	326.8	518.47	509.49	1560.65	2003.09	2284.86	chr3R	379330973	379365126	+	GO:0004721 phosphoprotein phosphatase activity; GO:0006470 protein dephosphorylation; GO:0016787 hydrolase activity; GO:0046872 metal ion binding
D39_CP36_vs_D39_MT36	SECCE3Rv1G0174780	Zinc finger (Ran-binding) family protein	148.23	0.24	-2.04	-6.83358	8.28218e-12	1.43239e-09	0.3	75	45	48	279	268	203	81.07	45.48	48.14	274.76	220.4	219.52	chr3R	403018685	403019558	-	GO:0046872 metal ion binding
D33_CP20_vs_D33_MT20	SECCE3Rv1G0179770	MYB-related transcription factor	111.58	0.21	-2.22	-3.87726	0.000105639	0.00395728	0.57	75	28	13	227	227	112	79.14	25.79	13.69	194.27	241.39	115.18	chr3R	549720025	549721338	+	GO:0003677 DNA binding; GO:0005634 nucleus; GO:0006351 transcription, DNA-templated; GO:0006355 regulation of transcription, DNA-templated
D33_ICP20_vs_D33_MT20	SECCE3Rv1G0179770	MYB-related transcription factor	109.85	0.2	-2.29	-6.43836	1.20769e-10	2.9717e-08	0.36	41	30	40	227	227	112	35.17	33.68	43.29	191.57	240.22	115.14	chr3R	549720025	549721338	+	GO:0003677 DNA binding; GO:0005634 nucleus; GO:0006351 transcription, DNA-templated; GO:0006355 regulation of transcription, DNA-templated
L318_CP36_vs_L318_MT36	SECCE3Rv1G0180930	TPR repeat-containing thioredoxin TTL1	392.19	4.29	2.1	11.2116	3.57796e-29	1.25392e-25	0.19	565	699	637	148	136	166	582.46	709.22	617.01	154.19	132.76	157.51	chr3R	597840060	597843374	-	GO:0005623 cell; GO:0045454 cell redox homeostasis
L318_CP36_vs_L318_MT36	SECCE3Rv1G0181270	S-type anion channel	748.75	4.34	2.12	4.52615	6.00674e-06	0.000247329	0.47	1249	1747	610	199	429	227	1287.61	1772.55	590.86	207.32	418.78	215.39	chr3R	609424000	609426042	-	GO:0005623 cell; GO:0006873 cellular ion homeostasis; GO:0008308 voltage-gated anion channel activity; GO:0015698 inorganic anion transport; GO:0016020 membrane; GO:0016021 integral component of membrane; GO:0055085 transmembrane transport
L318_ICP36_vs_L318_MT36	SECCE3Rv1G0181940	Rhamnogalacturonate lyase family protein	1182.35	4.12	2.04	3.94575	7.95509e-05	0.00436681	0.52	1166	3645	1232	385	243	757	1341.67	3218.88	1148.55	405.13	243.65	736.21	chr3R	620000842	620001145	-	GO:0003676 nucleic acid binding; GO:0015074 DNA integration
D33_CP20_vs_D33_MT20	SECCE3Rv1G0183190	50S ribosomal protein L7/L12	3079.77	0.2	-2.31	-5.26906	1.37126e-07	2.50525e-05	0.44	1795	755	479	4336	6162	4980	1894.13	695.35	504.44	3710.88	6552.5	5121.31	chr3R	646027533	646028063	+	GO:0003735 structural constituent of ribosome; GO:0005622 intracellular; GO:0005840 ribosome; GO:0006412 translation
L318_ICP36_vs_L318_MT36	SECCE3Rv1G0183210	Fatty acid oxidation complex subunit alpha	870.93	4.35	2.12	3.73866	0.000185001	0.00776105	0.57	622	3182	775	219	291	468	715.71	2810.01	722.5	230.45	291.78	455.15	chr3R	646094813	646097882	-	GO:0003824 catalytic activity; GO:0003857 3-hydroxyacyl-CoA dehydrogenase activity; GO:0004300 enoyl-CoA hydratase activity; GO:0005737 cytoplasm; GO:0006629 lipid metabolic process; GO:0006631 fatty acid metabolic process; GO:0006635 fatty acid beta-oxidation; GO:0008152 metabolic process; GO:0008692 3-hydroxybutyryl-CoA epimerase activity; GO:0016042 lipid catabolic process; GO:0016491 oxidored…
D33_ICP36_vs_D33_MT36	SECCE3Rv1G0183730	Fasciclin-like arabinogalactan protein	534.85	0.14	-2.82	-6.28489	3.28089e-10	1.13838e-07	0.45	140	162	86	612	1568	687	134.07	191.53	72.38	592.36	1469.94	748.79	chr3R	654104161	654104898	-	GO:0003676 nucleic acid binding; GO:0008270 zinc ion binding; GO:0015074 DNA integration; GO:0016020 membrane; GO:0016021 integral component of membrane
D33_ICP20_vs_D33_MT20	SECCE3Rv1G0184140	IQ domain-containing protein	389.23	0.24	-2.03	-5.09281	3.52793e-07	2.30087e-05	0.4	187	106	165	608	990	308	160.4	119.02	178.57	513.1	1047.65	316.64	chr3R	659930906	659935148	+	GO:0005515 protein binding; GO:0007165 signal transduction; GO:0007169 transmembrane receptor protein tyrosine kinase signaling pathway; GO:0016020 membrane; GO:0016021 integral component of membrane; GO:0042288 MHC class I protein binding
D33_CP36_vs_D33_MT36	SECCE3Rv1G0185550	ABC transporter B family protein	1260.85	4.65	2.22	4.52937	5.91611e-06	0.000541572	0.49	3488	1841	945	328	747	315	3244.63	2066.77	913.99	313.98	690.02	335.73	chr3R	675652828	675659640	+	GO:0000166 nucleotide binding; GO:0005524 ATP binding; GO:0016020 membrane; GO:0016021 integral component of membrane; GO:0016887 ATPase activity; GO:0042626 ATPase activity, coupled to transmembrane movement of substances; GO:0055085 transmembrane transport
D33_ICP20_vs_D33_MT20	SECCE3Rv1G0185570	ABC transporter B family-like protein	75.4	0.09	-3.42	-5.25833	1.45369e-07	1.12008e-05	0.65	13	11	14	98	272	42	11.15	12.35	15.15	82.7	287.84	43.18	chr3R	675837939	675844934	-	GO:0000166 nucleotide binding; GO:0005524 ATP binding; GO:0016020 membrane; GO:0016021 integral component of membrane; GO:0016887 ATPase activity; GO:0042626 ATPase activity, coupled to transmembrane movement of substances; GO:0055085 transmembrane transport
D33_ICP36_vs_D33_MT36	SECCE3Rv1G0185700	ENTH/ANTH/VHS superfamily protein	94.43	0.23	-2.14	-3.45746	0.000545286	0.0084485	0.62	29	58	11	131	160	169	27.77	68.57	9.26	126.8	149.99	184.2	chr3R	676824715	676830637	-	GO:0005543 phospholipid binding; GO:0005545 1-phosphatidylinositol binding; GO:0030136 clathrin-coated vesicle; GO:0030276 clathrin binding; GO:0048268 clathrin coat assembly
L318_CP36_vs_L318_MT36	SECCE3Rv1G0185700	ENTH/ANTH/VHS superfamily protein	71.47	6.73	2.75	3.79778	0.000145999	0.00309564	0.72	43	79	257	10	15	32	44.33	80.16	248.93	10.42	14.64	30.36	chr3R	676824715	676830637	-	GO:0005543 phospholipid binding; GO:0005545 1-phosphatidylinositol binding; GO:0030136 clathrin-coated vesicle; GO:0030276 clathrin binding; GO:0048268 clathrin coat assembly
D39_CP36_vs_D39_MT36	SECCE3Rv1G0185830	Chitinase	35941.3	6.42	2.68	14.6756	9.24404e-49	1.09514e-44	0.18	62372	60583	57755	8233	14511	8357	67419.6	61229.4	57920.2	8107.92	11933.9	9037.02	chr3R	678442983	678443939	-	GO:0004568 chitinase activity; GO:0005975 carbohydrate metabolic process; GO:0006032 chitin catabolic process; GO:0008061 chitin binding; GO:0008152 metabolic process; GO:0016787 hydrolase activity; GO:0016798 hydrolase activity, acting on glycosyl bonds; GO:0016998 cell wall macromolecule catabolic process
D39_ICP36_vs_D39_MT36	SECCE3Rv1G0185830	Chitinase	24335.9	4.09	2.03	8.21745	2.07872e-16	6.9064e-13	0.25	33087	52549	28878	8233	14511	8357	32574.6	50527.2	34211	7992.9	11725.5	8984.36	chr3R	678442983	678443939	-	GO:0004568 chitinase activity; GO:0005975 carbohydrate metabolic process; GO:0006032 chitin catabolic process; GO:0008061 chitin binding; GO:0008152 metabolic process; GO:0016787 hydrolase activity; GO:0016798 hydrolase activity, acting on glycosyl bonds; GO:0016998 cell wall macromolecule catabolic process
L318_CP20_vs_L318_MT20	SECCE3Rv1G0185830	Chitinase	24705.4	5.6	2.48	6.3904	1.65453e-10	2.82597e-07	0.39	44415	32179	48618	8052	4980	9250	55942	29543.7	40271.4	9292.97	4894.91	8287.4	chr3R	678442983	678443939	-	GO:0004568 chitinase activity; GO:0005975 carbohydrate metabolic process; GO:0006032 chitin catabolic process; GO:0008061 chitin binding; GO:0008152 metabolic process; GO:0016787 hydrolase activity; GO:0016798 hydrolase activity, acting on glycosyl bonds; GO:0016998 cell wall macromolecule catabolic process
D39_CP20_vs_D39_MT20	SECCE3Rv1G0186390	Protein DETOXIFICATION	397.29	4.25	2.09	7.73449	1.03819e-14	2.82197e-12	0.27	755	714	481	127	155	164	797.86	667.4	463.94	122.26	141.54	190.75	chr3R	683902044	683904897	+	GO:0006855 drug transmembrane transport; GO:0015238 drug transmembrane transporter activity; GO:0015297 antiporter activity; GO:0016020 membrane; GO:0016021 integral component of membrane; GO:0055085 transmembrane transport
D33_CP20_vs_D33_MT20	SECCE3Rv1G0187170	50S ribosomal protein L13	3151.73	0.23	-2.15	-4.5151	6.32884e-06	0.000483094	0.48	2152	673	559	4162	6158	5174	2270.85	619.83	588.69	3561.97	6548.24	5320.82	chr3R	695449177	695451035	+	GO:0003735 structural constituent of ribosome; GO:0005840 ribosome; GO:0006412 translation
L318_CP36_vs_L318_MT36	SECCE3Rv1G0187220	Pleiotropic drug resistance ABC transporter	1240.77	5.36	2.42	6.66465	2.65294e-11	6.38059e-09	0.36	2924	2031	1238	398	329	458	3014.38	2060.7	1199.15	414.65	321.16	434.58	chr3R	696480939	696492989	-	GO:0000166 nucleotide binding; GO:0005524 ATP binding; GO:0016020 membrane; GO:0016021 integral component of membrane; GO:0016887 ATPase activity
L318_CP36_vs_L318_MT36	SECCE3Rv1G0187590	Glutamate carboxypeptidase 2	182.07	7.33	2.87	8.05597	7.88519e-16	5.52684e-13	0.36	209	317	438	42	35	56	215.46	321.64	424.25	43.76	34.17	53.14	chr3R	702384458	702395968	-	GO:0004180 carboxypeptidase activity; GO:0006508 proteolysis
L318_CP36_vs_L318_MT36	SECCE3Rv1G0187650	Receptor-like protein kinase	123.53	6.12	2.61	6.07004	1.27881e-09	1.89125e-07	0.43	257	198	177	30	19	57	264.94	200.9	171.44	31.25	18.55	54.09	chr3R	703051371	703053465	-	GO:0000166 nucleotide binding; GO:0004672 protein kinase activity; GO:0004674 protein serine/threonine kinase activity; GO:0005524 ATP binding; GO:0006468 protein phosphorylation; GO:0016020 membrane; GO:0016021 integral component of membrane; GO:0016301 kinase activity; GO:0016310 phosphorylation; GO:0016740 transferase activity
L318_ICP20_vs_L318_MT20	SECCE3Rv1G0188190	BURP domain protein RD22	2970.84	0.18	-2.48	-5.04383	4.56299e-07	0.000113207	0.49	950	806	778	7918	5588	2037	992.59	774.48	939.66	8353.72	5083	1681.57	chr3R	710584659	710586398	-	GO:0005768 endosome; GO:0005794 Golgi apparatus; GO:0005802 trans-Golgi network; GO:0009651 response to salt stress
L318_ICP36_vs_L318_MT36	SECCE3Rv1G0188190	BURP domain protein RD22	12412.9	4.57	2.19	3.80006	0.000144663	0.00661205	0.58	6223	45991	14291	3493	3698	6165	7160.56	40614.4	13323	3675.67	3707.96	5995.68	chr3R	710584659	710586398	-	GO:0005768 endosome; GO:0005794 Golgi apparatus; GO:0005802 trans-Golgi network; GO:0009651 response to salt stress
L318_CP36_vs_L318_MT36	SECCE3Rv1G0189770	choice-of-anchor C domain protein, putative (Protein of unknown function, DUF642)	75.79	5.28	2.4	3.49826	0.000468311	0.00768156	0.69	51	74	263	18	16	40	52.58	75.08	254.75	18.75	15.62	37.95	chr3R	730745064	730749113	+	GO:0005524 ATP binding; GO:0008568 microtubule-severing ATPase activity; GO:0016787 hydrolase activity; GO:0051013 microtubule severing
L318_CP36_vs_L318_MT36	SECCE3Rv1G0190530	Alpha-1,4-glucan-protein synthase [UDP-forming]	5039.7	6.87	2.78	6.8252	8.78027e-12	2.3927e-09	0.41	13054	8272	4693	1205	1600	1080	13457.5	8392.96	4545.71	1255.4	1561.87	1024.77	chr3R	740532083	740533359	-	GO:0005886 plasma membrane; GO:0016020 membrane; GO:0016021 integral component of membrane; GO:0043190 ATP-binding cassette (ABC) transporter complex; GO:0055085 transmembrane transport
L318_CP20_vs_L318_MT20	SECCE3Rv1G0191230	O-acyltransferase WSD1	312.59	0.17	-2.55	-5.19402	2.058e-07	0.000114841	0.49	41	116	138	674	320	570	51.64	106.5	114.31	777.88	314.53	510.68	chr3R	747469349	747473727	-	GO:0004144 diacylglycerol O-acyltransferase activity; GO:0016020 membrane; GO:0016021 integral component of membrane; GO:0016740 transferase activity; GO:0016746 transferase activity, transferring acyl groups; GO:0045017 glycerolipid biosynthetic process
L318_ICP20_vs_L318_MT20	SECCE3Rv1G0191230	O-acyltransferase WSD1	301.4	0.23	-2.13	-5.68828	1.28324e-08	6.89804e-06	0.38	95	99	117	674	320	570	99.26	95.13	141.31	711.09	291.08	470.54	chr3R	747469349	747473727	-	GO:0004144 diacylglycerol O-acyltransferase activity; GO:0016020 membrane; GO:0016021 integral component of membrane; GO:0016740 transferase activity; GO:0016746 transferase activity, transferring acyl groups; GO:0045017 glycerolipid biosynthetic process
D33_ICP20_vs_D33_MT20	SECCE3Rv1G0192710	Pentatricopeptide repeat-containing protein	76.07	0.24	-2.09	-6.10747	1.01226e-09	1.69084e-07	0.34	31	21	34	115	136	125	26.59	23.58	36.8	97.05	143.92	128.51	chr3R	762103593	762105605	+	GO:0003676 nucleic acid binding; GO:0015074 DNA integration
D33_ICP20_vs_D33_MT20	SECCE3Rv1G0193070	Methyl esterase	69.43	4.09	2.03	4.73961	2.14126e-06	0.000102085	0.43	178	101	63	21	29	33	152.68	113.4	68.18	17.72	30.69	33.93	chr3R	765550194	765551272	+	GO:0003677 DNA binding; GO:0003700 DNA-binding transcription factor activity; GO:0005634 nucleus; GO:0006351 transcription, DNA-templated; GO:0006355 regulation of transcription, DNA-templated; GO:0009409 response to cold; GO:0009414 response to water deprivation; GO:0009611 response to wounding; GO:0009625 response to insect; GO:0009651 response to salt stress; GO:0009723 response to ethylene; G…
L318_ICP36_vs_L318_MT36	SECCE3Rv1G0193340	Polyphenol oxidase	92.54	8.35	3.06	7.1693	7.53795e-13	4.90454e-10	0.43	174	223	106	18	16	25	200.21	196.93	98.82	18.94	16.04	24.31	chr3R	768951087	768952775	-	GO:0004097 catechol oxidase activity; GO:0008152 metabolic process; GO:0016491 oxidoreductase activity; GO:0046148 pigment biosynthetic process; GO:0046872 metal ion binding; GO:0055114 oxidation-reduction process
D33_CP20_vs_D33_MT20	SECCE3Rv1G0194090	50S ribosomal protein L34	1184.46	0.24	-2.09	-4.81149	1.49809e-06	0.000156032	0.43	760	345	224	1487	2379	1895	801.97	317.74	235.9	1272.62	2529.76	1948.77	chr3R	776837477	776839686	-	GO:0003735 structural constituent of ribosome; GO:0005622 intracellular; GO:0005840 ribosome; GO:0006412 translation
D33_ICP36_vs_D33_MT36	SECCE3Rv1G0194730	Lipid-transfer protein	333.87	0.16	-2.65	-4.66711	3.05472e-06	0.000197514	0.57	91	115	63	195	1005	547	87.15	135.96	53.02	188.74	942.15	596.2	chr3R	784500790	784502408	+	GO:0005096 GTPase activator activity; GO:0043547 positive regulation of GTPase activity; GO:0046872 metal ion binding
L318_CP36_vs_L318_MT36	SECCE3Rv1G0194810	Glycerophosphodiester phosphodiesterase	6295.2	0.18	-2.48	-5.46043	4.74971e-08	4.36404e-06	0.45	1857	2584	1231	11716	15143	5327	1914.4	2621.78	1192.37	12206	14782.1	5054.59	chr3R	785590222	785595441	+	GO:0006629 lipid metabolic process; GO:0008081 phosphoric diester hydrolase activity
D33_ICP20_vs_D33_MT20	SECCE3Rv1G0196330	Ankyrin repeat-containing protein	64	0.23	-2.14	-5.92391	3.14377e-09	4.32927e-07	0.36	35	14	23	140	98	89	30.02	15.72	24.89	118.15	103.71	91.5	chr3R	808350539	808352229	-	GO:0006355 regulation of transcription, DNA-templated; GO:0009658 chloroplast organization; GO:0042644 chloroplast nucleoid
D33_ICP36_vs_D33_MT36	SECCE3Rv1G0196330	Ankyrin repeat-containing protein	186.55	0.22	-2.18	-5.35474	8.56773e-08	1.10506e-05	0.41	69	86	42	232	382	306	66.08	101.68	35.35	224.56	358.11	333.52	chr3R	808350539	808352229	-	GO:0006355 regulation of transcription, DNA-templated; GO:0009658 chloroplast organization; GO:0042644 chloroplast nucleoid
D33_CP36_vs_D33_MT36	SECCE3Rv1G0196750	ATP-dependent Clp protease adapter protein ClpS	342.25	5.93	2.57	4.96846	6.74876e-07	0.000105177	0.52	422	834	443	45	169	91	392.56	936.28	428.46	43.08	156.11	96.99	chr3R	811750668	811751632	-	GO:0006508 proteolysis; GO:0008233 peptidase activity; GO:0030163 protein catabolic process
D33_ICP36_vs_D33_MT36	SECCE3Rv1G0196750	ATP-dependent Clp protease adapter protein ClpS	294.21	4.86	2.28	4.6451	3.39919e-06	0.000214167	0.49	339	353	858	45	169	91	324.65	417.34	722.12	43.56	158.43	99.18	chr3R	811750668	811751632	-	GO:0006508 proteolysis; GO:0008233 peptidase activity; GO:0030163 protein catabolic process
L318_ICP36_vs_L318_MT36	SECCE3Rv1G0197130	ABC transporter G family member	53.04	4.95	2.31	4.88103	1.05534e-06	0.000145914	0.47	77	58	134	17	20	16	88.6	51.22	124.92	17.89	20.05	15.56	chr3R	816208583	816210853	+	GO:0000166 nucleotide binding; GO:0005524 ATP binding; GO:0016020 membrane; GO:0016021 integral component of membrane; GO:0016887 ATPase activity
D33_ICP36_vs_D33_MT36	SECCE3Rv1G0197900	Calcium-dependent lipid-binding domain-containing protein	237.44	4.83	2.27	3.69794	0.000217356	0.00450732	0.61	546	238	446	24	61	151	522.88	281.38	375.37	23.23	57.19	164.58	chr3R	824664785	824665693	+	GO:0003735 structural constituent of ribosome; GO:0005622 intracellular; GO:0005840 ribosome; GO:0006412 translation
D39_CP36_vs_D39_MT36	SECCE3Rv1G0197900	Calcium-dependent lipid-binding domain-containing protein	68.34	8.2	3.04	6.24554	4.22327e-10	4.79319e-08	0.49	64	183	111	11	20	16	69.18	184.95	111.32	10.83	16.45	17.3	chr3R	824664785	824665693	+	GO:0003735 structural constituent of ribosome; GO:0005622 intracellular; GO:0005840 ribosome; GO:0006412 translation
D39_ICP36_vs_D39_MT36	SECCE3Rv1G0197900	Calcium-dependent lipid-binding domain-containing protein	59.78	7.13	2.83	5.93693	2.90415e-09	1.32435e-06	0.48	89	71	134	11	20	16	87.62	68.27	158.75	10.68	16.16	17.2	chr3R	824664785	824665693	+	GO:0003735 structural constituent of ribosome; GO:0005622 intracellular; GO:0005840 ribosome; GO:0006412 translation
D33_ICP36_vs_D33_MT36	SECCE3Rv1G0197910	Calcium-dependent lipid-binding domain-containing protein	200.62	5.44	2.44	4.50015	6.7906e-06	0.000375924	0.54	426	185	463	24	53	105	407.96	218.72	389.68	23.23	49.69	114.44	chr3R	824669170	824670015	+	GO:0003735 structural constituent of ribosome; GO:0005622 intracellular; GO:0005840 ribosome; GO:0006412 translation
D33_CP36_vs_D33_MT36	SECCE3Rv1G0198010	Laccase	64.03	0.11	-3.18	-6.90143	5.1481e-12	5.60808e-09	0.46	20	4	15	109	148	99	18.6	4.49	14.51	104.34	136.71	105.52	chr3R	825274562	825276688	-	GO:0005507 copper ion binding; GO:0005576 extracellular region; GO:0016491 oxidoreductase activity; GO:0046274 lignin catabolic process; GO:0046872 metal ion binding; GO:0048046 apoplast; GO:0052716 hydroquinone:oxygen oxidoreductase activity; GO:0055114 oxidation-reduction process
D33_ICP36_vs_D33_MT36	SECCE3Rv1G0198010	Laccase	66.59	0.13	-2.91	-3.71363	0.000204311	0.00433333	0.78	19	24	1	109	148	99	18.2	28.37	0.84	105.5	138.74	107.9	chr3R	825274562	825276688	-	GO:0005507 copper ion binding; GO:0005576 extracellular region; GO:0016491 oxidoreductase activity; GO:0046274 lignin catabolic process; GO:0046872 metal ion binding; GO:0048046 apoplast; GO:0052716 hydroquinone:oxygen oxidoreductase activity; GO:0055114 oxidation-reduction process
L318_CP36_vs_L318_MT36	SECCE3Rv1G0198010	Laccase	83.22	23.32	4.54	5.03822	4.69889e-07	2.93316e-05	0.9	28	75	386	4	7	10	28.87	76.1	373.89	4.17	6.83	9.49	chr3R	825274562	825276688	-	GO:0005507 copper ion binding; GO:0005576 extracellular region; GO:0016491 oxidoreductase activity; GO:0046274 lignin catabolic process; GO:0046872 metal ion binding; GO:0048046 apoplast; GO:0052716 hydroquinone:oxygen oxidoreductase activity; GO:0055114 oxidation-reduction process
D39_CP36_vs_D39_MT36	SECCE3Rv1G0198250	Regulator of chromosome condensation (RCC1) family protein	291.98	5.85	2.55	8.53892	1.35482e-17	7.64312e-15	0.3	404	471	581	57	99	110	436.69	476.03	582.66	56.13	81.42	118.95	chr3R	829891525	829896461	+	GO:0005515 protein binding; GO:0005634 nucleus; GO:0009631 cold acclimation; GO:0042393 histone binding; GO:0071497 cellular response to freezing; GO:1901141 regulation of lignin biosynthetic process
L318_ICP20_vs_L318_MT20	SECCE3Rv1G0199900	At2g36220/F2H17.17	69.37	0.23	-2.09	-4.88943	1.01129e-06	0.000215623	0.43	28	17	28	101	166	96	29.26	16.34	33.82	106.56	151	79.25	chr3R	849741440	849742258	-	GO:0005575 cellular_component; GO:0009061 anaerobic respiration
L318_CP36_vs_L318_MT36	SECCE3Rv1G0199960	FAD-binding berberine family protein	399.32	8.09	3.02	6.76632	1.32098e-11	3.41119e-09	0.45	1090	636	375	109	78	78	1123.69	645.3	363.23	113.56	76.14	74.01	chr3R	850161101	850162690	-	GO:0003824 catalytic activity; GO:0016491 oxidoreductase activity; GO:0016614 oxidoreductase activity, acting on CH-OH group of donors; GO:0050660 flavin adenine dinucleotide binding; GO:0055114 oxidation-reduction process
L318_CP36_vs_L318_MT36	SECCE3Rv1G0200750	Magnesium transporter MRS2-like protein	87.97	8.14	3.02	6.42058	1.35757e-10	2.77532e-08	0.47	215	119	132	9	27	23	221.65	120.74	127.86	9.38	26.36	21.82	chr3R	857272535	857274992	+	GO:0016020 membrane; GO:0016021 integral component of membrane
D33_CP20_vs_D33_MT20	SECCE3Rv1G0200810	Chlorophyll a-b binding protein, chloroplastic	1631.94	0.21	-2.28	-4.72832	2.2639e-06	0.000212773	0.48	1025	386	220	2195	3173	2791	1081.61	355.5	231.69	1878.55	3374.08	2870.2	chr3R	857603568	857605508	+	GO:0009507 chloroplast; GO:0009522 photosystem I; GO:0009523 photosystem II; GO:0009535 chloroplast thylakoid membrane; GO:0009536 plastid; GO:0009579 thylakoid; GO:0009765 photosynthesis, light harvesting; GO:0015979 photosynthesis; GO:0016020 membrane; GO:0016021 integral component of membrane; GO:0016168 chlorophyll binding; GO:0018298 protein-chromophore linkage
D33_ICP20_vs_D33_MT20	SECCE3Rv1G0200810	Chlorophyll a-b binding protein, chloroplastic	1643	0.22	-2.18	-7.28962	3.10833e-13	2.22284e-10	0.3	547	422	772	2195	3173	2791	469.18	473.82	835.48	1852.41	3357.76	2869.33	chr3R	857603568	857605508	+	GO:0009507 chloroplast; GO:0009522 photosystem I; GO:0009523 photosystem II; GO:0009535 chloroplast thylakoid membrane; GO:0009536 plastid; GO:0009579 thylakoid; GO:0009765 photosynthesis, light harvesting; GO:0015979 photosynthesis; GO:0016020 membrane; GO:0016021 integral component of membrane; GO:0016168 chlorophyll binding; GO:0018298 protein-chromophore linkage
L318_CP20_vs_L318_MT20	SECCE3Rv1G0201040	Protein NRT1/ PTR FAMILY 5.5	70.02	0.11	-3.23	-6.32619	2.51283e-10	3.73926e-07	0.51	8	8	27	109	135	136	10.08	7.34	22.36	125.8	132.69	121.85	chr3R	859469480	859472427	+	GO:0016020 membrane; GO:0016021 integral component of membrane; GO:0022857 transmembrane transporter activity; GO:0055085 transmembrane transport
L318_CP36_vs_L318_MT36	SECCE3Rv1G0201040	Protein NRT1/ PTR FAMILY 5.5	101.81	0.22	-2.2	-5.53398	3.13045e-08	3.04977e-06	0.4	24	37	48	220	159	124	24.74	37.54	46.49	229.2	155.21	117.66	chr3R	859469480	859472427	+	GO:0016020 membrane; GO:0016021 integral component of membrane; GO:0022857 transmembrane transporter activity; GO:0055085 transmembrane transport
D33_ICP36_vs_D33_MT36	SECCE3Rv1G0201390	Phosphatidylinositol transfer protein	188.19	0.17	-2.54	-6.35426	2.09433e-10	8.3216e-08	0.4	52	70	41	237	463	274	49.8	82.76	34.51	229.39	434.05	298.64	chr3R	863575009	863577384	+	GO:0000166 nucleotide binding; GO:0005524 ATP binding; GO:0005975 carbohydrate metabolic process; GO:0009103 lipopolysaccharide biosynthetic process; GO:0016853 isomerase activity; GO:0019146 arabinose-5-phosphate isomerase activity; GO:0046872 metal ion binding; GO:0097367 carbohydrate derivative binding; GO:1901135 carbohydrate derivative metabolic process
D33_CP20_vs_D33_MT20	SECCE3Rv1G0201730	Leucine-rich repeat receptor-like protein kinase	56.51	0.23	-2.11	-4.70992	2.47809e-06	0.000227127	0.45	24	27	13	140	91	57	25.33	24.87	13.69	119.82	96.77	58.62	chr3R	867018590	867020644	+	GO:0000166 nucleotide binding; GO:0004672 protein kinase activity; GO:0004674 protein serine/threonine kinase activity; GO:0005524 ATP binding; GO:0006468 protein phosphorylation; GO:0016020 membrane; GO:0016021 integral component of membrane; GO:0016301 kinase activity; GO:0016310 phosphorylation; GO:0016740 transferase activity
L318_ICP20_vs_L318_MT20	SECCE3Rv1G0202410	Peptide transporter	258.76	0.23	-2.12	-9.66426	4.27703e-22	4.82812e-18	0.22	88	111	75	469	412	477	91.95	106.66	90.58	494.81	374.77	393.77	chr3R	873578387	873580720	-	GO:0005215 transporter activity; GO:0006857 oligopeptide transport; GO:0016020 membrane; GO:0016021 integral component of membrane; GO:0022857 transmembrane transporter activity; GO:0055085 transmembrane transport
D33_ICP36_vs_D33_MT36	SECCE3Rv1G0203630	NADP-dependent alkenal double bond reductase	350.95	0.23	-2.11	-3.84532	0.000120395	0.00299892	0.55	129	195	50	372	707	630	123.54	230.54	42.08	360.06	662.79	686.66	chr3R	884289669	884292540	-	GO:0016491 oxidoreductase activity; GO:0055114 oxidation-reduction process
D33_CP20_vs_D33_MT20	SECCE3Rv1G0203750	Rhodanese domain-containing protein-like	140.98	0.23	-2.11	-4.22677	2.37067e-05	0.00133098	0.5	92	31	32	163	293	229	97.08	28.55	33.7	139.5	311.57	235.5	chr3R	885022266	885026022	+	GO:0004568 chitinase activity; GO:0005576 extracellular region; GO:0006032 chitin catabolic process; GO:0008061 chitin binding; GO:0009507 chloroplast; GO:0009535 chloroplast thylakoid membrane
D33_ICP20_vs_D33_MT20	SECCE3Rv1G0203750	Rhodanese domain-containing protein-like	138.81	0.22	-2.18	-6.21132	5.25414e-10	1.00184e-07	0.35	64	46	40	163	293	229	54.9	51.65	43.29	137.56	310.06	235.43	chr3R	885022266	885026022	+	GO:0004568 chitinase activity; GO:0005576 extracellular region; GO:0006032 chitin catabolic process; GO:0008061 chitin binding; GO:0009507 chloroplast; GO:0009535 chloroplast thylakoid membrane
L318_CP36_vs_L318_MT36	SECCE3Rv1G0204640	Bidirectional sugar transporter SWEET	548.18	0.24	-2.06	-6.10944	9.99831e-10	1.53299e-07	0.34	123	203	313	791	891	1011	126.8	205.97	303.18	824.08	869.76	959.3	chr3R	895666696	895668835	-	GO:0003676 nucleic acid binding; GO:0015074 DNA integration
D39_ICP36_vs_D39_MT36	SECCE3Rv1G0206830	DUF506 family protein	110.79	5.15	2.36	5.63582	1.74226e-08	6.14544e-06	0.42	136	178	212	50	25	37	133.89	171.15	251.15	48.54	20.2	39.78	chr3R	911711730	911712605	-	GO:0000027 ribosomal large subunit assembly; GO:0003723 RNA binding; GO:0003735 structural constituent of ribosome; GO:0005622 intracellular; GO:0005840 ribosome; GO:0006412 translation; GO:0009507 chloroplast; GO:0009536 plastid; GO:0019843 rRNA binding
L318_ICP36_vs_L318_MT36	SECCE3Rv1G0206830	DUF506 family protein	124.83	0.18	-2.5	-3.69606	0.000218967	0.0088233	0.68	52	7	50	128	252	256	59.83	6.18	46.61	134.69	252.68	248.97	chr3R	911711730	911712605	-	GO:0000027 ribosomal large subunit assembly; GO:0003723 RNA binding; GO:0003735 structural constituent of ribosome; GO:0005622 intracellular; GO:0005840 ribosome; GO:0006412 translation; GO:0009507 chloroplast; GO:0009536 plastid; GO:0019843 rRNA binding
D39_ICP20_vs_D39_MT20	SECCE3Rv1G0206850	Loricrin	399.55	4.05	2.02	4.48798	7.19016e-06	0.000816005	0.45	635	1023	229	137	157	177	605.98	1094.08	222.36	129.81	141.98	203.08	chr3R	912010004	912010627	+	GO:0000413 protein peptidyl-prolyl isomerization; GO:0003755 peptidyl-prolyl cis-trans isomerase activity; GO:0016853 isomerase activity
D39_CP36_vs_D39_MT36	SECCE3Rv1G0208120	NOD26-like intrinsic protein 2	62.06	0.24	-2.04	-4.08365	4.43346e-05	0.00102384	0.5	37	10	23	80	147	92	39.99	10.11	23.07	78.78	120.89	99.49	chr3R	927805248	927805508	-	GO:0000977 RNA polymerase II regulatory region sequence-specific DNA binding; GO:0003677 DNA binding; GO:0005634 nucleus; GO:0006351 transcription, DNA-templated; GO:0006355 regulation of transcription, DNA-templated; GO:0045944 positive regulation of transcription by RNA polymerase II; GO:0046983 protein dimerization activity
D39_CP20_vs_D39_MT20	SECCE3Rv1G0209220	Receptor-like protein kinase	396.01	4.62	2.21	9.06025	1.30155e-19	7.16408e-17	0.24	747	714	514	125	146	146	789.4	667.4	495.77	120.33	133.32	169.81	chr3R	937227557	937231931	+	GO:0000166 nucleotide binding; GO:0004672 protein kinase activity; GO:0004674 protein serine/threonine kinase activity; GO:0005524 ATP binding; GO:0005576 extracellular region; GO:0005886 plasma membrane; GO:0006468 protein phosphorylation; GO:0016020 membrane; GO:0016021 integral component of membrane; GO:0016301 kinase activity; GO:0016310 phosphorylation; GO:0016740 transferase activity; GO:00…
D39_CP20_vs_D39_MT20	SECCE3Rv1G0209470	Sec14p-like phosphatidylinositol transfer family protein	229.52	25.85	4.69	8.44657	2.99984e-17	1.11945e-14	0.56	741	366	208	30	8	13	783.06	342.11	200.62	28.88	7.31	15.12	chr3R	939059452	939062193	-	GO:0000122 negative regulation of transcription by RNA polymerase II; GO:0000183 chromatin silencing at rDNA; GO:0000781 chromosome, telomeric region; GO:0003690 double-stranded DNA binding; GO:0003697 single-stranded DNA binding; GO:0003727 single-stranded RNA binding; GO:0005515 protein binding; GO:0005634 nucleus; GO:0005694 chromosome; GO:0005737 cytoplasm; GO:0005816 spindle pole body; GO:00…
D39_CP36_vs_D39_MT36	SECCE3Rv1G0209470	Sec14p-like phosphatidylinositol transfer family protein	120.7	5.58	2.48	5.75109	8.86683e-09	6.97976e-07	0.43	213	224	158	24	75	22	230.24	226.39	158.45	23.64	61.68	23.79	chr3R	939059452	939062193	-	GO:0000122 negative regulation of transcription by RNA polymerase II; GO:0000183 chromatin silencing at rDNA; GO:0000781 chromosome, telomeric region; GO:0003690 double-stranded DNA binding; GO:0003697 single-stranded DNA binding; GO:0003727 single-stranded RNA binding; GO:0005515 protein binding; GO:0005634 nucleus; GO:0005694 chromosome; GO:0005737 cytoplasm; GO:0005816 spindle pole body; GO:00…
D39_ICP20_vs_D39_MT20	SECCE3Rv1G0209470	Sec14p-like phosphatidylinositol transfer family protein	110.33	12.09	3.6	6.73213	1.67199e-11	8.11966e-09	0.53	327	190	99	30	8	13	312.06	203.2	96.13	28.43	7.23	14.92	chr3R	939059452	939062193	-	GO:0000122 negative regulation of transcription by RNA polymerase II; GO:0000183 chromatin silencing at rDNA; GO:0000781 chromosome, telomeric region; GO:0003690 double-stranded DNA binding; GO:0003697 single-stranded DNA binding; GO:0003727 single-stranded RNA binding; GO:0005515 protein binding; GO:0005634 nucleus; GO:0005694 chromosome; GO:0005737 cytoplasm; GO:0005816 spindle pole body; GO:00…
D33_CP36_vs_D33_MT36	SECCE3Rv1G0210150	Beta-glucosidase, putative	14652.4	0.24	-2.05	-7.40684	1.2934e-13	2.18617e-10	0.28	5838	6117	5015	29510	17126	25049	5430.67	6867.17	4850.44	28248.7	15819.5	26697.7	chr3R	942557159	942562145	+	GO:0004553 hydrolase activity, hydrolyzing O-glycosyl compounds; GO:0005975 carbohydrate metabolic process; GO:0008152 metabolic process; GO:0008422 beta-glucosidase activity; GO:0016787 hydrolase activity; GO:0016798 hydrolase activity, acting on glycosyl bonds; GO:0102483 scopolin beta-glucosidase activity
L318_ICP36_vs_L318_MT36	SECCE3Rv1G0210150	Beta-glucosidase, putative	3474.62	0.21	-2.25	-8.03982	8.99687e-16	1.65857e-12	0.28	1123	1456	1116	4571	7870	4656	1292.19	1285.79	1040.41	4810.04	7891.2	4528.13	chr3R	942557159	942562145	+	GO:0004553 hydrolase activity, hydrolyzing O-glycosyl compounds; GO:0005975 carbohydrate metabolic process; GO:0008152 metabolic process; GO:0008422 beta-glucosidase activity; GO:0016787 hydrolase activity; GO:0016798 hydrolase activity, acting on glycosyl bonds; GO:0102483 scopolin beta-glucosidase activity
D33_CP36_vs_D33_MT36	SECCE3Rv1G0210640	Glycine--tRNA ligase beta subunit	105.1	0.24	-2.04	-4.35324	1.3414e-05	0.000961349	0.47	43	22	60	149	115	243	40	24.7	58.03	142.63	106.23	258.99	chr3R	944347981	944348172	+	GO:0016874 ligase activity
D33_ICP36_vs_D33_MT36	SECCE3Rv1G0210640	Glycine--tRNA ligase beta subunit	107.49	0.25	-2.02	-4.0773	4.55626e-05	0.00154393	0.5	34	58	32	149	115	243	32.56	68.57	26.93	144.22	107.81	264.86	chr3R	944347981	944348172	+	GO:0016874 ligase activity
D33_CP36_vs_D33_MT36	SECCE3Rv1G0211270	Methyl esterase	2201.24	8.64	3.11	5.32176	1.02768e-07	2.217e-05	0.58	7360	3249	1390	545	697	191	6846.47	3647.45	1344.39	521.71	643.83	203.57	chr3R	948278467	948281412	+	GO:0003676 nucleic acid binding
D39_CP36_vs_D39_MT36	SECCE3Rv1G0211270	Methyl esterase	97.27	0.17	-2.58	-6.1816	6.34569e-10	6.65286e-08	0.42	27	29	25	236	215	84	29.19	29.31	25.07	232.41	176.82	90.84	chr3R	948278467	948281412	+	GO:0003676 nucleic acid binding
L318_CP36_vs_L318_MT36	SECCE3Rv1G0211270	Methyl esterase	466.59	5.52	2.46	6.01527	1.79592e-09	2.50326e-07	0.41	959	667	727	213	78	139	988.64	676.75	704.18	221.91	76.14	131.89	chr3R	948278467	948281412	+	GO:0003676 nucleic acid binding
D33_CP36_vs_D33_MT36	SECCE3Rv1G0211990	Methyl esterase	286.33	8.92	3.16	4.88342	1.0426e-06	0.000141087	0.65	923	447	191	69	96	17	858.6	501.82	184.73	66.05	88.68	18.12	chr3R	954064033	954065684	-	GO:0004672 protein kinase activity; GO:0005524 ATP binding; GO:0006468 protein phosphorylation; GO:0016020 membrane; GO:0016021 integral component of membrane; GO:0016301 kinase activity; GO:0016310 phosphorylation
D39_CP36_vs_D39_MT36	SECCE3Rv1G0211990	Methyl esterase	87.79	0.08	-3.69	-6.91599	4.64597e-12	8.40318e-10	0.53	5	15	17	263	147	101	5.4	15.16	17.05	259	120.89	109.22	chr3R	954064033	954065684	-	GO:0004672 protein kinase activity; GO:0005524 ATP binding; GO:0006468 protein phosphorylation; GO:0016020 membrane; GO:0016021 integral component of membrane; GO:0016301 kinase activity; GO:0016310 phosphorylation
L318_CP36_vs_L318_MT36	SECCE3Rv1G0211990	Methyl esterase	172.99	8.36	3.06	10.125	4.2809e-24	9.54718e-21	0.3	382	241	298	40	35	37	393.81	244.52	288.65	41.67	34.17	35.11	chr3R	954064033	954065684	-	GO:0004672 protein kinase activity; GO:0005524 ATP binding; GO:0006468 protein phosphorylation; GO:0016020 membrane; GO:0016021 integral component of membrane; GO:0016301 kinase activity; GO:0016310 phosphorylation
D33_CP36_vs_D33_MT36	SECCE3Rv1G0212120	Methylesterase	97.39	17.62	4.14	5.72509	1.0338e-08	3.21762e-06	0.72	346	138	79	11	20	2	321.86	154.92	76.41	10.53	18.47	2.13	chr3R	954507188	954514989	+	GO:0006457 protein folding; GO:0016272 prefoldin complex; GO:0051082 unfolded protein binding
D33_ICP20_vs_D33_MT20	SECCE3Rv1G0214140	Low-temperature-induced 78 kDa protein	117.24	0.23	-2.11	-6.13199	8.67857e-10	1.50455e-07	0.34	49	38	44	252	228	114	42.03	42.67	47.62	212.67	241.28	117.2	chr3R	964302481	964303904	-	GO:0000302 response to reactive oxygen species; GO:0003674 molecular_function; GO:0005737 cytoplasm; GO:0006950 response to stress; GO:0006970 response to osmotic stress; GO:0007623 circadian rhythm; GO:0009409 response to cold; GO:0009414 response to water deprivation; GO:0009609 response to symbiotic bacterium; GO:0009611 response to wounding; GO:0009651 response to salt stress; GO:0009737 resp…
L318_CP36_vs_L318_MT36	SECCE4Rv1G0215230	Methyltransferase	2255.76	4.18	2.06	5.90357	3.55715e-09	4.52214e-07	0.35	3767	2243	4917	923	627	1095	3883.44	2275.8	4762.68	961.6	612.06	1039	chr4R	4284522	4286315	-	GO:0008152 metabolic process; GO:0008168 methyltransferase activity; GO:0016020 membrane; GO:0016021 integral component of membrane; GO:0016740 transferase activity; GO:0032259 methylation
L318_ICP36_vs_L318_MT36	SECCE4Rv1G0215230	Methyltransferase	4209.57	8.48	3.08	5.43461	5.49155e-08	1.25241e-05	0.57	2682	17183	4647	923	627	1095	3086.07	15174.2	4332.23	971.27	628.69	1064.93	chr4R	4284522	4286315	-	GO:0008152 metabolic process; GO:0008168 methyltransferase activity; GO:0016020 membrane; GO:0016021 integral component of membrane; GO:0016740 transferase activity; GO:0032259 methylation
D39_CP36_vs_D39_MT36	SECCE4Rv1G0216120	Thaumatin-like protein	72266.5	7.12	2.83	10.8946	1.22328e-27	3.62306e-24	0.26	105169	126311	138474	17038	29697	11271	113680	127659	138870	16779.2	24423	12188.1	chr4R	8871568	8872257	-	GO:0005576 extracellular region; GO:0030246 carbohydrate binding; GO:0048046 apoplast
D39_ICP36_vs_D39_MT36	SECCE4Rv1G0216120	Thaumatin-like protein	48658.4	4.54	2.18	7.34634	2.03706e-13	3.15839e-10	0.3	84128	99186	51576	17038	29697	11271	82825.1	95369.9	61100.7	16541.1	23996.3	12117.1	chr4R	8871568	8872257	-	GO:0005576 extracellular region; GO:0030246 carbohydrate binding; GO:0048046 apoplast
L318_CP20_vs_L318_MT20	SECCE4Rv1G0216320	Deoxyuridine 5'-triphosphate nucleotidohydrolase	70.6	4.52	2.18	4.15694	3.22543e-05	0.00615341	0.52	123	73	151	24	16	37	154.92	67.02	125.08	27.7	15.73	33.15	chr4R	10418959	10419789	+	GO:0004170 dUTP diphosphatase activity; GO:0016787 hydrolase activity; GO:0046080 dUTP metabolic process
D39_CP20_vs_D39_MT20	SECCE4Rv1G0216500	Chalcone synthase	83.1	4.13	2.05	4.66334	3.11124e-06	0.00017298	0.44	187	102	112	31	22	41	197.61	95.34	108.03	29.84	20.09	47.69	chr4R	11197729	11198199	-	GO:0003824 catalytic activity; GO:0008152 metabolic process; GO:0009058 biosynthetic process; GO:0016740 transferase activity; GO:0016746 transferase activity, transferring acyl groups; GO:0016747 transferase activity, transferring acyl groups other than amino-acyl groups
L318_CP36_vs_L318_MT36	SECCE4Rv1G0216530	Endo-1,4-beta-xylanase, putative, expressed	153.26	48.73	5.61	6.36539	1.94798e-10	3.82303e-08	0.88	54	187	677	2	7	10	55.67	189.73	655.75	2.08	6.83	9.49	chr4R	11357667	11360478	-	GO:0004553 hydrolase activity, hydrolyzing O-glycosyl compounds; GO:0005975 carbohydrate metabolic process; GO:0008152 metabolic process; GO:0016787 hydrolase activity; GO:0016798 hydrolase activity, acting on glycosyl bonds; GO:0045493 xylan catabolic process
L318_CP36_vs_L318_MT36	SECCE4Rv1G0216600	piezo-type mechanosensitive ion channel component	80.18	6.55	2.71	4.32642	1.51553e-05	0.000523873	0.63	223	136	51	25	27	12	229.89	137.99	49.4	26.05	26.36	11.39	chr4R	11990747	11991196	+	GO:0016020 membrane; GO:0016021 integral component of membrane
D33_CP36_vs_D33_MT36	SECCE4Rv1G0216700	Phosphomethylpyrimidine synthase	4878.03	0.25	-2.03	-6.45776	1.06267e-10	7.01589e-08	0.31	1684	1256	2888	7650	7114	9011	1566.5	1410.03	2793.23	7323.04	6571.31	9604.08	chr4R	12188942	12192557	-	GO:0009228 thiamine biosynthetic process; GO:0009507 chloroplast; GO:0009536 plastid; GO:0009570 chloroplast stroma; GO:0010266 response to vitamin B1; GO:0016830 carbon-carbon lyase activity; GO:0019904 protein domain specific binding; GO:0051536 iron-sulfur cluster binding; GO:0080041 ADP-ribose pyrophosphohydrolase activity
D33_CP36_vs_D33_MT36	SECCE4Rv1G0217840	Germin-like protein 1-1	1954.61	4.33	2.12	5.25295	1.49683e-07	3.07655e-05	0.4	5439	2457	1769	587	976	690	5059.5	2758.32	1710.95	561.91	901.55	735.41	chr4R	18824751	18825425	-	GO:0005576 extracellular region; GO:0030145 manganese ion binding; GO:0045735 nutrient reservoir activity; GO:0046872 metal ion binding
L318_CP20_vs_L318_MT20	SECCE4Rv1G0217840	Germin-like protein 1-1	297.71	9.18	3.2	4.19143	2.77197e-05	0.00553871	0.76	681	634	206	100	25	40	857.74	582.08	170.63	115.41	24.57	35.84	chr4R	18824751	18825425	-	GO:0005576 extracellular region; GO:0030145 manganese ion binding; GO:0045735 nutrient reservoir activity; GO:0046872 metal ion binding
L318_CP20_vs_L318_MT20	SECCE4Rv1G0217860	Germin-like protein 1	1173.49	9.6	3.26	4.95497	7.23427e-07	0.000304672	0.66	2742	1944	1374	267	68	323	3453.63	1784.79	1138.12	308.15	66.84	289.39	chr4R	18835879	18836553	-	GO:0005576 extracellular region; GO:0005618 cell wall; GO:0009506 plasmodesma; GO:0010497 plasmodesmata-mediated intercellular transport; GO:0030145 manganese ion binding; GO:0045735 nutrient reservoir activity; GO:0046872 metal ion binding; GO:2000280 regulation of root development
D33_CP36_vs_D33_MT36	SECCE4Rv1G0217870	Germin-like protein 1	4849.03	5.24	2.39	5.76573	8.13062e-09	2.68397e-06	0.41	13271	7105	4250	1184	2258	1354	12345	7976.33	4110.54	1133.4	2085.75	1443.12	chr4R	18841920	18842594	+	GO:0005576 extracellular region; GO:0005618 cell wall; GO:0009506 plasmodesma; GO:0010497 plasmodesmata-mediated intercellular transport; GO:0030145 manganese ion binding; GO:0045735 nutrient reservoir activity; GO:0046872 metal ion binding; GO:2000280 regulation of root development
D39_ICP36_vs_D39_MT36	SECCE4Rv1G0217870	Germin-like protein 1	355.49	4.15	2.05	5.77969	7.48402e-09	3.10814e-06	0.35	327	790	538	144	201	104	321.94	759.61	637.35	139.8	162.42	111.81	chr4R	18841920	18842594	+	GO:0005576 extracellular region; GO:0005618 cell wall; GO:0009506 plasmodesma; GO:0010497 plasmodesmata-mediated intercellular transport; GO:0030145 manganese ion binding; GO:0045735 nutrient reservoir activity; GO:0046872 metal ion binding; GO:2000280 regulation of root development
L318_CP20_vs_L318_MT20	SECCE4Rv1G0217870	Germin-like protein 1	142.81	10.05	3.33	7.41617	1.20559e-13	6.72748e-10	0.45	222	380	182	25	25	27	279.62	348.88	150.75	28.85	24.57	24.19	chr4R	18841920	18842594	+	GO:0005576 extracellular region; GO:0005618 cell wall; GO:0009506 plasmodesma; GO:0010497 plasmodesmata-mediated intercellular transport; GO:0030145 manganese ion binding; GO:0045735 nutrient reservoir activity; GO:0046872 metal ion binding; GO:2000280 regulation of root development
L318_CP36_vs_L318_MT36	SECCE4Rv1G0217870	Germin-like protein 1	749.6	4.2	2.07	4.68766	2.76344e-06	0.000128883	0.44	954	1587	1073	133	456	296	983.49	1610.21	1039.32	138.56	445.13	280.86	chr4R	18841920	18842594	+	GO:0005576 extracellular region; GO:0005618 cell wall; GO:0009506 plasmodesma; GO:0010497 plasmodesmata-mediated intercellular transport; GO:0030145 manganese ion binding; GO:0045735 nutrient reservoir activity; GO:0046872 metal ion binding; GO:2000280 regulation of root development
L318_CP36_vs_L318_MT36	SECCE4Rv1G0217940	DUF538 family protein, putative (Protein of unknown function, DUF538)	1808.81	6.2	2.63	3.49011	0.000482821	0.00782449	0.75	655	2465	6370	190	419	948	675.25	2501.04	6170.08	197.95	409.01	899.52	chr4R	19115802	19116326	+	GO:0000494 box C/D snoRNA 3'-end processing; GO:0003723 RNA binding; GO:0008649 rRNA methyltransferase activity; GO:0015030 Cajal body; GO:0031167 rRNA methylation; GO:0031428 box C/D snoRNP complex; GO:0032040 small-subunit processome; GO:1990258 histone glutamine methylation; GO:1990259 histone-glutamine methyltransferase activity
L318_ICP20_vs_L318_MT20	SECCE4Rv1G0217940	DUF538 family protein, putative (Protein of unknown function, DUF538)	371.82	0.03	-4.87	-3.9599	7.49796e-05	0.00511424	1.23	26	11	30	858	1338	42	27.17	10.57	36.23	905.22	1217.08	34.67	chr4R	19115802	19116326	+	GO:0000494 box C/D snoRNA 3'-end processing; GO:0003723 RNA binding; GO:0008649 rRNA methyltransferase activity; GO:0015030 Cajal body; GO:0031167 rRNA methylation; GO:0031428 box C/D snoRNP complex; GO:0032040 small-subunit processome; GO:1990258 histone glutamine methylation; GO:1990259 histone-glutamine methyltransferase activity
L318_ICP20_vs_L318_MT20	SECCE4Rv1G0221430	Serine carboxypeptidase family protein, expressed	80.02	0.15	-2.78	-3.75932	0.000170375	0.00888352	0.74	34	15	9	270	97	56	35.52	14.41	10.87	284.86	88.23	46.23	chr4R	48960175	48966462	+	GO:0004180 carboxypeptidase activity; GO:0004185 serine-type carboxypeptidase activity; GO:0006508 proteolysis
D39_ICP36_vs_D39_MT36	SECCE4Rv1G0221930	cysteine-rich RLK (RECEPTOR-like protein kinase) 11	69.32	4.78	2.26	5.68412	1.31485e-08	5.01304e-06	0.4	149	80	102	24	37	17	146.69	76.92	120.84	23.3	29.9	18.28	chr4R	52944419	52944694	-	GO:0000166 nucleotide binding; GO:0004765 shikimate kinase activity; GO:0005524 ATP binding; GO:0005737 cytoplasm; GO:0008652 cellular amino acid biosynthetic process; GO:0009073 aromatic amino acid family biosynthetic process; GO:0009423 chorismate biosynthetic process; GO:0016301 kinase activity; GO:0016310 phosphorylation; GO:0016740 transferase activity; GO:0046872 metal ion binding
D33_CP20_vs_D33_MT20	SECCE4Rv1G0222200	Endoglucanase	115.08	0.22	-2.16	-3.60631	0.000310577	0.00876259	0.6	40	36	48	134	366	59	42.21	33.16	50.55	114.68	389.19	60.67	chr4R	55215425	55218262	-	GO:0000272 polysaccharide catabolic process; GO:0003824 catalytic activity; GO:0004553 hydrolase activity, hydrolyzing O-glycosyl compounds; GO:0005975 carbohydrate metabolic process; GO:0008152 metabolic process; GO:0008810 cellulase activity; GO:0016020 membrane; GO:0016021 integral component of membrane; GO:0016787 hydrolase activity; GO:0016798 hydrolase activity, acting on glycosyl bonds; GO…
L318_ICP20_vs_L318_MT20	SECCE4Rv1G0222200	Endoglucanase	294.16	0.13	-2.92	-4.76775	1.86293e-06	0.000326042	0.61	73	45	72	700	768	147	76.27	43.24	86.96	738.52	698.59	121.35	chr4R	55215425	55218262	-	GO:0000272 polysaccharide catabolic process; GO:0003824 catalytic activity; GO:0004553 hydrolase activity, hydrolyzing O-glycosyl compounds; GO:0005975 carbohydrate metabolic process; GO:0008152 metabolic process; GO:0008810 cellulase activity; GO:0016020 membrane; GO:0016021 integral component of membrane; GO:0016787 hydrolase activity; GO:0016798 hydrolase activity, acting on glycosyl bonds; GO…
L318_CP36_vs_L318_MT36	SECCE4Rv1G0222590	Protein DETOXIFICATION	227.89	0.14	-2.87	-6.03499	1.58972e-09	2.25428e-07	0.47	30	45	91	254	366	612	30.93	45.66	88.14	264.62	357.28	580.7	chr4R	61033977	61045042	+	GO:0006855 drug transmembrane transport; GO:0015238 drug transmembrane transporter activity; GO:0015297 antiporter activity; GO:0016020 membrane; GO:0016021 integral component of membrane; GO:0055085 transmembrane transport
L318_ICP36_vs_L318_MT36	SECCE4Rv1G0222610	Auxin-repressed/dormancy-associated protein	4026.87	0.21	-2.25	-11.3553	6.98225e-30	1.54461e-25	0.2	1277	1782	1232	5658	7209	6979	1469.39	1573.68	1148.55	5953.88	7228.42	6787.33	chr4R	61178045	61178724	-	GO:0005737 cytoplasm; GO:0005856 cytoskeleton; GO:0005874 microtubule; GO:0008017 microtubule binding; GO:0008352 katanin complex; GO:0051013 microtubule severing
L318_CP36_vs_L318_MT36	SECCE4Rv1G0223350	O-methyltransferase	78.1	5.34	2.42	3.56909	0.00035823	0.00622828	0.68	35	235	124	34	21	19	36.08	238.44	120.11	35.42	20.5	18.03	chr4R	69237028	69238210	-	GO:0008168 methyltransferase activity; GO:0008171 O-methyltransferase activity; GO:0016740 transferase activity; GO:0032259 methylation; GO:0046983 protein dimerization activity
D39_CP36_vs_D39_MT36	SECCE4Rv1G0224370	2-oxoglutarate (2OG) and Fe(II)-dependent oxygenase superfamily protein	450.18	6.45	2.69	6.66393	2.66606e-11	4.12873e-09	0.4	483	568	1239	77	167	138	522.09	574.06	1242.54	75.83	137.34	149.23	chr4R	79258843	79260001	-	GO:0016491 oxidoreductase activity; GO:0046872 metal ion binding; GO:0055114 oxidation-reduction process
D33_ICP20_vs_D33_MT20	SECCE4Rv1G0226180	xyloglucan endotransglucosylase/hydrolase 17	92.64	0.1	-3.39	-5.21406	1.84749e-07	1.36822e-05	0.65	7	15	24	324	178	44	6	16.84	25.97	273.43	188.36	45.23	chr4R	105831017	105831253	+	GO:0003677 DNA binding; GO:0003700 DNA-binding transcription factor activity; GO:0005634 nucleus; GO:0006351 transcription, DNA-templated; GO:0006355 regulation of transcription, DNA-templated; GO:0008270 zinc ion binding; GO:0043565 sequence-specific DNA binding; GO:0045893 positive regulation of transcription, DNA-templated; GO:0046872 metal ion binding
L318_CP36_vs_L318_MT36	SECCE4Rv1G0227130	UDP-N-acetylglucosamine--N-acetylmuramyl-(pentapeptide) pyrophosphoryl-undecaprenol N-acetylglucosamine transferase	87.01	0.19	-2.4	-4.28279	1.84563e-05	0.000609858	0.56	13	15	56	162	139	142	13.4	15.22	54.24	168.78	135.69	134.74	chr4R	117498353	117500811	-	GO:0005886 plasma membrane; GO:0005975 carbohydrate metabolic process; GO:0007049 cell cycle; GO:0008360 regulation of cell shape; GO:0009252 peptidoglycan biosynthetic process; GO:0016020 membrane; GO:0016740 transferase activity; GO:0016757 transferase activity, transferring glycosyl groups; GO:0016758 transferase activity, transferring hexosyl groups; GO:0030259 lipid glycosylation; GO:0050511…
D33_ICP36_vs_D33_MT36	SECCE4Rv1G0227380	Expressed protein-RZ53	157.99	4.12	2.04	4.66168	3.13635e-06	0.000200686	0.44	390	128	282	46	53	84	373.49	151.33	237.34	44.52	49.69	91.56	chr4R	122418227	122418502	-	GO:0004497 monooxygenase activity; GO:0055114 oxidation-reduction process; GO:0071949 FAD binding
D33_CP36_vs_D33_MT36	SECCE4Rv1G0227590	Dirigent protein	53.51	0.16	-2.67	-4.36386	1.27789e-05	0.000934537	0.61	15	9	20	35	157	93	13.95	10.1	19.34	33.5	145.02	99.12	chr4R	124802524	124803051	+	GO:0005576 extracellular region; GO:0048046 apoplast
L318_CP36_vs_L318_MT36	SECCE4Rv1G0228380	Long-Chain Acyl-CoA Synthetase	64.28	9.25	3.21	7.00311	2.50348e-12	7.48968e-10	0.46	161	104	79	14	12	12	165.98	105.52	76.52	14.59	11.71	11.39	chr4R	134965161	134969786	-	GO:0003824 catalytic activity; GO:0008152 metabolic process
D33_ICP20_vs_D33_MT20	SECCE4Rv1G0228610	Abscisic stress-ripening protein	835.16	0.24	-2.07	-4.44499	8.78975e-06	0.000317764	0.46	415	233	322	1028	2474	544	355.96	261.61	348.48	867.55	2618.06	559.27	chr4R	137525742	137526246	+	GO:0006950 response to stress
L318_ICP20_vs_L318_MT20	SECCE4Rv1G0228610	Abscisic stress-ripening protein	173.36	0.16	-2.67	-4.62247	3.79202e-06	0.000555925	0.58	32	22	72	398	362	181	33.43	21.14	86.96	419.9	329.29	149.42	chr4R	137525742	137526246	+	GO:0006950 response to stress
D33_CP20_vs_D33_MT20	SECCE4Rv1G0229340	Signal recognition particle 54 kDa protein	274.81	0.22	-2.18	-5.42297	5.86181e-08	1.26848e-05	0.4	143	72	77	332	617	399	150.9	66.31	81.09	284.14	656.1	410.32	chr4R	147522816	147527957	+	GO:0003924 GTPase activity; GO:0005525 GTP binding; GO:0006614 SRP-dependent cotranslational protein targeting to membrane; GO:0008312 7S RNA binding; GO:0048500 signal recognition particle
D33_ICP20_vs_D33_MT20	SECCE4Rv1G0229340	Signal recognition particle 54 kDa protein	272.65	0.22	-2.19	-6.33441	2.38252e-10	5.19254e-08	0.35	146	70	82	332	617	399	125.23	78.6	88.74	280.18	652.93	410.2	chr4R	147522816	147527957	+	GO:0003924 GTPase activity; GO:0005525 GTP binding; GO:0006614 SRP-dependent cotranslational protein targeting to membrane; GO:0008312 7S RNA binding; GO:0048500 signal recognition particle
L318_CP36_vs_L318_MT36	SECCE4Rv1G0229530	Peroxidase	63.63	7.52	2.91	5.11789	3.08975e-07	2.07413e-05	0.57	168	90	75	6	16	24	173.19	91.32	72.65	6.25	15.62	22.77	chr4R	150779977	150782159	+	GO:0004601 peroxidase activity; GO:0005576 extracellular region; GO:0006979 response to oxidative stress; GO:0016491 oxidoreductase activity; GO:0020037 heme binding; GO:0042744 hydrogen peroxide catabolic process; GO:0046872 metal ion binding; GO:0055114 oxidation-reduction process; GO:0098869 cellular oxidant detoxification
L318_ICP36_vs_L318_MT36	SECCE4Rv1G0229530	Peroxidase	56.55	6.4	2.68	4.2485	2.15209e-05	0.00164167	0.63	92	164	46	6	16	24	105.86	144.83	42.88	6.31	16.04	23.34	chr4R	150779977	150782159	+	GO:0004601 peroxidase activity; GO:0005576 extracellular region; GO:0006979 response to oxidative stress; GO:0016491 oxidoreductase activity; GO:0020037 heme binding; GO:0042744 hydrogen peroxide catabolic process; GO:0046872 metal ion binding; GO:0055114 oxidation-reduction process; GO:0098869 cellular oxidant detoxification
D39_CP36_vs_D39_MT36	SECCE4Rv1G0229550	Peroxidase	220.27	11.04	3.46	8.54524	1.28272e-17	7.41285e-15	0.41	272	497	414	18	44	52	294.01	502.3	415.18	17.73	36.19	56.23	chr4R	150837410	150839057	+	GO:0004601 peroxidase activity; GO:0005576 extracellular region; GO:0006979 response to oxidative stress; GO:0016491 oxidoreductase activity; GO:0020037 heme binding; GO:0042744 hydrogen peroxide catabolic process; GO:0046872 metal ion binding; GO:0055114 oxidation-reduction process; GO:0098869 cellular oxidant detoxification
D39_ICP36_vs_D39_MT36	SECCE4Rv1G0229550	Peroxidase	94.8	4.24	2.08	4.97581	6.49752e-07	0.000130723	0.42	146	176	124	18	44	52	143.74	169.23	146.9	17.48	35.55	55.9	chr4R	150837410	150839057	+	GO:0004601 peroxidase activity; GO:0005576 extracellular region; GO:0006979 response to oxidative stress; GO:0016491 oxidoreductase activity; GO:0020037 heme binding; GO:0042744 hydrogen peroxide catabolic process; GO:0046872 metal ion binding; GO:0055114 oxidation-reduction process; GO:0098869 cellular oxidant detoxification
L318_ICP36_vs_L318_MT36	SECCE4Rv1G0229750	Non-specific serine/threonine protein kinase	888.83	0.13	-2.93	-4.62912	3.6722e-06	0.00038755	0.63	290	45	265	1029	2037	1632	333.69	39.74	247.05	1082.81	2042.49	1587.18	chr4R	152908926	152910260	-	GO:0000166 nucleotide binding; GO:0004672 protein kinase activity; GO:0004674 protein serine/threonine kinase activity; GO:0005524 ATP binding; GO:0006468 protein phosphorylation; GO:0007165 signal transduction; GO:0016020 membrane; GO:0016021 integral component of membrane; GO:0016301 kinase activity; GO:0016310 phosphorylation; GO:0016740 transferase activity
L318_ICP36_vs_L318_MT36	SECCE4Rv1G0229760	N-alpha-acetyltransferase 35, NatC auxiliary subunit	156.67	0.12	-3.07	-4.8852	1.03323e-06	0.000143756	0.63	53	8	35	197	352	287	60.98	7.06	32.63	207.3	352.95	279.12	chr4R	152910508	152910894	-	GO:0004596 peptide alpha-N-acetyltransferase activity; GO:0005737 cytoplasm; GO:0005844 polysome; GO:0006474 N-terminal protein amino acid acetylation; GO:0031417 NatC complex; GO:0043066 negative regulation of apoptotic process; GO:0048659 smooth muscle cell proliferation
D33_CP20_vs_D33_MT20	SECCE4Rv1G0229840	Elongation factor P	539.97	0.24	-2.06	-3.98864	6.64535e-05	0.00291168	0.52	387	133	92	577	1170	850	408.37	122.49	96.89	493.81	1244.15	874.12	chr4R	154162574	154166860	-	GO:0003746 translation elongation factor activity; GO:0005737 cytoplasm; GO:0006414 translational elongation; GO:0043043 peptide biosynthetic process
D33_ICP20_vs_D33_MT20	SECCE4Rv1G0229840	Elongation factor P	530.24	0.22	-2.16	-6.18802	6.09242e-10	1.13349e-07	0.35	222	222	132	577	1170	850	190.42	249.26	142.85	486.94	1238.13	873.86	chr4R	154162574	154166860	-	GO:0003746 translation elongation factor activity; GO:0005737 cytoplasm; GO:0006414 translational elongation; GO:0043043 peptide biosynthetic process
D33_ICP20_vs_D33_MT20	SECCE4Rv1G0230800	Serine/threonine-protein kinase	59.5	4.73	2.24	5.66897	1.43657e-08	1.50112e-06	0.4	110	97	84	14	21	28	94.35	108.91	90.91	11.81	22.22	28.79	chr4R	173801895	173804390	+	GO:0000166 nucleotide binding; GO:0004672 protein kinase activity; GO:0004674 protein serine/threonine kinase activity; GO:0005524 ATP binding; GO:0005886 plasma membrane; GO:0006468 protein phosphorylation; GO:0016020 membrane; GO:0016021 integral component of membrane; GO:0016301 kinase activity; GO:0016310 phosphorylation; GO:0016740 transferase activity; GO:0048544 recognition of pollen
L318_CP36_vs_L318_MT36	SECCE4Rv1G0232200	Scarecrow transcription factor family protein	55.24	5.35	2.42	5.03872	4.68647e-07	2.93287e-05	0.48	136	77	63	15	14	24	140.2	78.13	61.02	15.63	13.67	22.77	chr4R	194007962	194010370	-	GO:0003700 DNA-binding transcription factor activity; GO:0005634 nucleus; GO:0006351 transcription, DNA-templated; GO:0006355 regulation of transcription, DNA-templated; GO:0043565 sequence-specific DNA binding
D33_ICP36_vs_D33_MT36	SECCE4Rv1G0232880	Xyloglucan endotransglucosylase/hydrolase	967.12	0.23	-2.14	-3.69606	0.000218971	0.00452166	0.58	315	544	151	745	1931	2018	301.66	643.15	127.09	721.09	1810.24	2199.5	chr4R	216898933	216900977	+	GO:0004553 hydrolase activity, hydrolyzing O-glycosyl compounds; GO:0005576 extracellular region; GO:0005618 cell wall; GO:0005975 carbohydrate metabolic process; GO:0006073 cellular glucan metabolic process; GO:0008152 metabolic process; GO:0010411 xyloglucan metabolic process; GO:0016740 transferase activity; GO:0016762 xyloglucan:xyloglucosyl transferase activity; GO:0016787 hydrolase activity…
D39_CP36_vs_D39_MT36	SECCE4Rv1G0233310	dentin sialophosphoprotein-like protein	718.2	6.94	2.8	10.7524	5.77537e-27	1.52046e-23	0.26	888	1184	1606	145	262	170	959.86	1196.63	1610.6	142.8	215.47	183.83	chr4R	236338127	236348299	+	GO:0005739 mitochondrion; GO:0005886 plasma membrane; GO:0008137 NADH dehydrogenase (ubiquinone) activity; GO:0016020 membrane; GO:0016021 integral component of membrane; GO:0016491 oxidoreductase activity; GO:0055114 oxidation-reduction process
L318_CP36_vs_L318_MT36	SECCE4Rv1G0233310	dentin sialophosphoprotein-like protein	2591.69	0.14	-2.8	-6.72539	1.75118e-11	4.38368e-09	0.42	315	597	1058	3535	4804	5504	324.74	605.73	1024.8	3682.85	4689.5	5222.54	chr4R	236338127	236348299	+	GO:0005739 mitochondrion; GO:0005886 plasma membrane; GO:0008137 NADH dehydrogenase (ubiquinone) activity; GO:0016020 membrane; GO:0016021 integral component of membrane; GO:0016491 oxidoreductase activity; GO:0055114 oxidation-reduction process
D33_ICP36_vs_D33_MT36	SECCE4Rv1G0234090	30S ribosomal protein S3, chloroplastic	52.79	0.17	-2.56	-3.60285	0.000314747	0.00577349	0.71	25	16	4	41	123	106	23.94	18.92	3.37	39.68	115.31	115.53	chr4R	266400360	266400584	+	GO:0003723 RNA binding; GO:0003735 structural constituent of ribosome; GO:0005840 ribosome; GO:0006412 translation; GO:0009507 chloroplast; GO:0009536 plastid; GO:0015935 small ribosomal subunit
D33_ICP20_vs_D33_MT20	SECCE4Rv1G0240760	50S ribosomal protein L16	75.9	0.04	-4.75	-6.03785	1.56179e-09	2.46483e-07	0.79	11	1	5	380	51	63	9.44	1.12	5.41	320.69	53.97	64.77	chr4R	448138698	448139153	+	GO:0003735 structural constituent of ribosome; GO:0005622 intracellular; GO:0005840 ribosome; GO:0006412 translation; GO:0015934 large ribosomal subunit; GO:0019843 rRNA binding
D39_CP20_vs_D39_MT20	SECCE4Rv1G0240770	30S ribosomal protein S8	52.8	0.2	-2.29	-5.75626	8.59957e-09	8.7252e-07	0.4	13	20	22	95	118	55	13.74	18.69	21.22	91.45	107.75	63.97	chr4R	448139774	448140184	+	GO:0003723 RNA binding; GO:0003735 structural constituent of ribosome; GO:0005840 ribosome; GO:0006412 translation; GO:0019843 rRNA binding
D33_ICP36_vs_D33_MT36	SECCE4Rv1G0244020	electron transporter, putative (Protein of unknown function, DUF547)	76.15	0.14	-2.79	-3.46269	0.000534796	0.00834369	0.8	15	33	6	45	267	96	14.36	39.01	5.05	43.56	250.3	104.63	chr4R	508703482	508706894	-	GO:0008146 sulfotransferase activity; GO:0016740 transferase activity
D33_CP20_vs_D33_MT20	SECCE4Rv1G0244450	Beta-glucosidase, putative	60.58	0.13	-2.96	-3.74437	0.000180844	0.00594518	0.79	27	5	8	78	210	31	28.49	4.6	8.42	66.75	223.31	31.88	chr4R	515349566	515363294	+	GO:0004553 hydrolase activity, hydrolyzing O-glycosyl compounds; GO:0005975 carbohydrate metabolic process; GO:0008152 metabolic process; GO:0008422 beta-glucosidase activity; GO:0016787 hydrolase activity; GO:0016798 hydrolase activity, acting on glycosyl bonds; GO:0102483 scopolin beta-glucosidase activity
D33_CP36_vs_D33_MT36	SECCE4Rv1G0244450	Beta-glucosidase, putative	89.42	0.15	-2.7	-4.12787	3.66132e-05	0.00199599	0.66	28	3	43	179	135	159	26.05	3.37	41.59	171.35	124.7	169.47	chr4R	515349566	515363294	+	GO:0004553 hydrolase activity, hydrolyzing O-glycosyl compounds; GO:0005975 carbohydrate metabolic process; GO:0008152 metabolic process; GO:0008422 beta-glucosidase activity; GO:0016787 hydrolase activity; GO:0016798 hydrolase activity, acting on glycosyl bonds; GO:0102483 scopolin beta-glucosidase activity
D33_ICP20_vs_D33_MT20	SECCE4Rv1G0244540	tRNA/rRNA methyltransferase family protein	61.8	0.24	-2.08	-6.03054	1.63414e-09	2.54392e-07	0.35	25	23	22	121	110	79	21.44	25.82	23.81	102.11	116.41	81.22	chr4R	517227406	517239083	+	GO:0001510 RNA methylation; GO:0003723 RNA binding; GO:0006396 RNA processing; GO:0006995 cellular response to nitrogen starvation; GO:0008168 methyltransferase activity; GO:0008173 RNA methyltransferase activity; GO:0016740 transferase activity; GO:0032259 methylation
D39_CP36_vs_D39_MT36	SECCE4Rv1G0244640	Leucine-rich repeat receptor-like protein kinase family	52.35	0.06	-4.16	-3.83384	0.000126156	0.00242822	1.09	7	3	6	23	12	245	7.57	3.03	6.02	22.65	9.87	264.94	chr4R	518672221	518673363	-	GO:0016301 kinase activity; GO:0016310 phosphorylation
L318_CP36_vs_L318_MT36	SECCE4Rv1G0244680	Tonoplast dicarboxylate transporter	1881.24	0.2	-2.35	-5.18578	2.15111e-07	1.56591e-05	0.45	282	535	1049	2513	2858	4247	290.72	542.82	1016.08	2618.1	2789.88	4029.82	chr4R	519097263	519099637	+	GO:0005215 transporter activity; GO:0006814 sodium ion transport; GO:0016020 membrane; GO:0016021 integral component of membrane; GO:0055085 transmembrane transport
L318_CP36_vs_L318_MT36	SECCE4Rv1G0245650	Chaperone protein dnaJ	954.06	0.08	-3.58	-10.4632	1.27496e-25	3.90967e-22	0.34	117	133	193	1973	2196	1141	120.62	134.94	186.94	2055.52	2143.66	1082.65	chr4R	534620050	534621433	+	GO:0003674 molecular_function; GO:0003779 actin binding; GO:0005575 cellular_component; GO:0005654 nucleoplasm; GO:0005737 cytoplasm; GO:0005829 cytosol; GO:0005856 cytoskeleton; GO:0005886 plasma membrane; GO:0007009 plasma membrane organization; GO:0008150 biological_process; GO:0008286 insulin receptor signaling pathway; GO:0009617 response to bacterium; GO:0015629 actin cytoskeleton; GO:00308…
D33_ICP36_vs_D33_MT36	SECCE4Rv1G0245960	Basic helix-loop-helix transcription factor	357.52	0.19	-2.38	-6.95375	3.55698e-12	3.24542e-09	0.34	89	97	172	385	815	609	85.23	114.68	144.76	372.65	764.03	663.77	chr4R	538726092	538726445	+	GO:0003677 DNA binding; GO:0006357 regulation of transcription by RNA polymerase II; GO:0046983 protein dimerization activity
L318_ICP36_vs_L318_MT36	SECCE4Rv1G0248130	Glycosyltransferase	949.58	4.8	2.26	5.48281	4.18615e-08	9.8517e-06	0.41	917	2864	1212	377	228	368	1055.16	2529.18	1129.9	396.72	228.61	357.89	chr4R	568324816	568326234	-	GO:0008152 metabolic process; GO:0016020 membrane; GO:0016021 integral component of membrane; GO:0016740 transferase activity; GO:0016757 transferase activity, transferring glycosyl groups; GO:0016758 transferase activity, transferring hexosyl groups
D33_ICP36_vs_D33_MT36	SECCE4Rv1G0248210	Cytochrome P450	336.16	4.11	2.04	4.97906	6.38928e-07	5.64158e-05	0.41	770	352	557	211	124	68	737.4	416.16	468.79	204.23	116.25	74.12	chr4R	569171589	569173246	-	GO:0004497 monooxygenase activity; GO:0005506 iron ion binding; GO:0016491 oxidoreductase activity; GO:0016705 oxidoreductase activity, acting on paired donors, with incorporation or reduction of molecular oxygen; GO:0020037 heme binding; GO:0046872 metal ion binding; GO:0055114 oxidation-reduction process
D39_CP20_vs_D39_MT20	SECCE4Rv1G0248210	Cytochrome P450	208.64	33.24	5.05	9.80528	1.06848e-22	9.04799e-20	0.52	401	623	216	9	6	20	423.76	582.34	208.34	8.66	5.48	23.26	chr4R	569171589	569173246	-	GO:0004497 monooxygenase activity; GO:0005506 iron ion binding; GO:0016491 oxidoreductase activity; GO:0016705 oxidoreductase activity, acting on paired donors, with incorporation or reduction of molecular oxygen; GO:0020037 heme binding; GO:0046872 metal ion binding; GO:0055114 oxidation-reduction process
D39_ICP20_vs_D39_MT20	SECCE4Rv1G0248210	Cytochrome P450	64.55	9.7	3.28	5.84475	5.07334e-09	1.34103e-06	0.56	128	60	169	9	6	20	122.15	64.17	164.1	8.53	5.43	22.95	chr4R	569171589	569173246	-	GO:0004497 monooxygenase activity; GO:0005506 iron ion binding; GO:0016491 oxidoreductase activity; GO:0016705 oxidoreductase activity, acting on paired donors, with incorporation or reduction of molecular oxygen; GO:0020037 heme binding; GO:0046872 metal ion binding; GO:0055114 oxidation-reduction process
L318_CP36_vs_L318_MT36	SECCE4Rv1G0248210	Cytochrome P450	1516.6	5.84	2.55	4.43643	9.14619e-06	0.000348949	0.57	4071	2664	897	341	288	732	4196.83	2702.95	868.85	355.26	281.14	694.57	chr4R	569171589	569173246	-	GO:0004497 monooxygenase activity; GO:0005506 iron ion binding; GO:0016491 oxidoreductase activity; GO:0016705 oxidoreductase activity, acting on paired donors, with incorporation or reduction of molecular oxygen; GO:0020037 heme binding; GO:0046872 metal ion binding; GO:0055114 oxidation-reduction process
D39_CP36_vs_D39_MT36	SECCE4Rv1G0249180	Gibberellin-regulated family protein	296.43	0.17	-2.58	-6.65209	2.88955e-11	4.41709e-09	0.39	106	74	65	685	332	533	114.58	74.79	65.19	674.59	273.04	576.37	chr4R	579549787	579550533	+	GO:0009744 response to sucrose; GO:0009749 response to glucose; GO:0009750 response to fructose; GO:0080167 response to karrikin
D39_CP20_vs_D39_MT20	SECCE4Rv1G0249840	Caleosin	392.71	0.24	-2.07	-10.155	3.14887e-24	3.1513e-21	0.2	125	151	187	589	794	525	132.1	141.14	180.37	567.01	725.03	610.63	chr4R	587243955	587245695	+	GO:0008360 regulation of cell shape; GO:0008834 di-trans,poly-cis-decaprenylcistransferase activity; GO:0009252 peptidoglycan biosynthetic process; GO:0016740 transferase activity; GO:0016765 transferase activity, transferring alkyl or aryl (other than methyl) groups; GO:0046872 metal ion binding; GO:0071555 cell wall organization
L318_CP36_vs_L318_MT36	SECCE4Rv1G0249860	Caleosin	226.24	0.24	-2.09	-6.39371	1.61909e-10	3.25569e-08	0.33	49	95	115	344	405	364	50.51	96.39	111.39	358.39	395.35	345.39	chr4R	587422441	587424538	+	GO:0016020 membrane; GO:0016021 integral component of membrane
D33_CP20_vs_D33_MT20	SECCE4Rv1G0250540	Chlorophyll a-b binding protein, chloroplastic	7148.92	0.18	-2.48	-5.49167	3.98154e-08	9.34152e-06	0.45	2651	3156	784	7748	12794	15683	2797.41	2906.66	825.65	6630.98	13604.8	16128	chr4R	593607692	593608492	-	GO:0009507 chloroplast; GO:0009522 photosystem I; GO:0009523 photosystem II; GO:0009535 chloroplast thylakoid membrane; GO:0009536 plastid; GO:0009579 thylakoid; GO:0009765 photosynthesis, light harvesting; GO:0015979 photosynthesis; GO:0016020 membrane; GO:0016021 integral component of membrane; GO:0016168 chlorophyll binding; GO:0018298 protein-chromophore linkage
L318_ICP36_vs_L318_MT36	SECCE4Rv1G0250540	Chlorophyll a-b binding protein, chloroplastic	4284.91	5.15	2.36	4.59671	4.29215e-06	0.000445779	0.51	2785	12546	7771	712	1278	2211	3204.59	11079.3	7244.62	749.23	1281.44	2150.28	chr4R	593607692	593608492	-	GO:0009507 chloroplast; GO:0009522 photosystem I; GO:0009523 photosystem II; GO:0009535 chloroplast thylakoid membrane; GO:0009536 plastid; GO:0009579 thylakoid; GO:0009765 photosynthesis, light harvesting; GO:0015979 photosynthesis; GO:0016020 membrane; GO:0016021 integral component of membrane; GO:0016168 chlorophyll binding; GO:0018298 protein-chromophore linkage
L318_ICP20_vs_L318_MT20	SECCE4Rv1G0250580	Microtubule-associated protein TORTIFOLIA1	54.67	0.17	-2.55	-3.72806	0.000192963	0.00972436	0.68	16	10	18	92	172	32	16.72	9.61	21.74	97.06	156.46	26.42	chr4R	593886357	593889488	-	GO:0005874 microtubule; GO:0008017 microtubule binding
L318_ICP36_vs_L318_MT36	SECCE4Rv1G0251050	Acyl-[acyl-carrier-protein] desaturase	73.56	11.19	3.48	6.88669	5.71063e-12	3.60944e-09	0.51	167	121	114	11	6	19	192.16	106.85	106.28	11.58	6.02	18.48	chr4R	598782513	598783831	+	GO:0006631 fatty acid metabolic process; GO:0006633 fatty acid biosynthetic process; GO:0009507 chloroplast; GO:0016491 oxidoreductase activity; GO:0045300 acyl-[acyl-carrier-protein] desaturase activity; GO:0046872 metal ion binding; GO:0055114 oxidation-reduction process
L318_CP20_vs_L318_MT20	SECCE4Rv1G0251940	Amino acid transporter	121.75	0.18	-2.46	-4.25353	2.10428e-05	0.0044797	0.58	50	23	35	216	112	288	62.98	21.12	28.99	249.29	110.09	258.03	chr4R	609617347	609618980	-	GO:0016020 membrane; GO:0016021 integral component of membrane
L318_ICP20_vs_L318_MT20	SECCE4Rv1G0251940	Amino acid transporter	114.25	0.21	-2.26	-4.74499	2.08516e-06	0.000351319	0.48	56	38	19	216	112	288	58.51	36.51	22.95	227.89	101.88	237.75	chr4R	609617347	609618980	-	GO:0016020 membrane; GO:0016021 integral component of membrane
D33_ICP20_vs_D33_MT20	SECCE4Rv1G0253020	Germin-like protein	341.4	0.03	-5.17	-6.01965	1.74791e-09	2.6845e-07	0.86	21	15	19	473	1339	172	18.01	16.84	20.56	399.17	1416.97	176.83	chr4R	621363863	621364501	+	GO:0005576 extracellular region; GO:0030145 manganese ion binding; GO:0031012 extracellular matrix; GO:0045735 nutrient reservoir activity; GO:0046872 metal ion binding
D33_ICP36_vs_D33_MT36	SECCE4Rv1G0253020	Germin-like protein	3022.95	0.03	-5.01	-4.42927	9.45534e-06	0.000486289	1.13	128	340	28	2188	11029	4709	122.58	401.97	23.57	2117.79	10339.3	5132.54	chr4R	621363863	621364501	+	GO:0005576 extracellular region; GO:0030145 manganese ion binding; GO:0031012 extracellular matrix; GO:0045735 nutrient reservoir activity; GO:0046872 metal ion binding
D33_CP36_vs_D33_MT36	SECCE4Rv1G0253080	Heat-shock protein, putative	89.96	6.07	2.6	4.06896	4.72235e-05	0.00242655	0.64	294	109	70	46	21	12	273.49	122.37	67.7	44.03	19.4	12.79	chr4R	622054699	622055489	+	GO:0005507 copper ion binding; GO:0005576 extracellular region; GO:0016491 oxidoreductase activity; GO:0046274 lignin catabolic process; GO:0046872 metal ion binding; GO:0048046 apoplast; GO:0052716 hydroquinone:oxygen oxidoreductase activity; GO:0055114 oxidation-reduction process
D33_CP36_vs_D33_MT36	SECCE4Rv1G0253090	Heat-shock protein, putative	113.65	4.97	2.31	4.01845	5.85815e-05	0.00285529	0.58	368	119	95	40	59	20	342.32	133.59	91.88	38.29	54.5	21.32	chr4R	622106960	622107661	+	GO:0005507 copper ion binding; GO:0005576 extracellular region; GO:0016491 oxidoreductase activity; GO:0046274 lignin catabolic process; GO:0046872 metal ion binding; GO:0048046 apoplast; GO:0052716 hydroquinone:oxygen oxidoreductase activity; GO:0055114 oxidation-reduction process
D33_ICP36_vs_D33_MT36	SECCE4Rv1G0253230	Blue copper protein	88.14	0.15	-2.74	-3.42808	0.000607867	0.00916451	0.8	25	32	9	37	331	104	23.94	37.83	7.57	35.81	310.3	113.35	chr4R	624219417	624220135	-	GO:0009055 electron transfer activity; GO:0022900 electron transport chain
D33_CP20_vs_D33_MT20	SECCE4Rv1G0253550	12-oxophytodienoate reductase-like protein	225.1	0.19	-2.36	-6.61209	3.78927e-11	3.01639e-08	0.36	41	107	74	322	344	476	43.26	98.55	77.93	275.58	365.8	489.51	chr4R	627545594	627547150	+	GO:0003824 catalytic activity; GO:0010181 FMN binding; GO:0016491 oxidoreductase activity; GO:0055114 oxidation-reduction process
D39_CP20_vs_D39_MT20	SECCE4Rv1G0255360	Pathogenesis-related protein 1	9275.7	11.36	3.51	9.47133	2.76299e-21	1.96234e-18	0.37	22715	14429	14165	2280	1727	626	24004.4	13487.2	13662.6	2194.87	1576.99	728.11	chr4R	646020354	646020848	-	GO:0005576 extracellular region
D39_CP36_vs_D39_MT36	SECCE4Rv1G0255360	Pathogenesis-related protein 1	9960.21	5.68	2.51	7.14243	9.16935e-13	1.9932e-10	0.35	16479	18438	14333	3751	4651	1314	17812.6	18634.7	14374	3694.01	3825	1420.92	chr4R	646020354	646020848	-	GO:0005576 extracellular region
D39_ICP20_vs_D39_MT20	SECCE4Rv1G0255360	Pathogenesis-related protein 1	5928.48	7.01	2.81	7.9737	1.53998e-15	1.19103e-12	0.35	12902	11350	6879	2280	1727	626	12312.4	12138.6	6679.48	2160.41	1561.73	718.24	chr4R	646020354	646020848	-	GO:0005576 extracellular region
D33_CP36_vs_D33_MT36	SECCE4Rv1G0257160	Cinnamoyl-CoA reductase	508.32	4.46	2.16	4.35851	1.30953e-05	0.000947868	0.5	1264	769	468	94	328	155	1175.81	863.31	452.64	89.98	302.98	165.2	chr4R	664519159	664521339	+	GO:0003824 catalytic activity; GO:0016491 oxidoreductase activity; GO:0016621 cinnamoyl-CoA reductase activity; GO:0050662 coenzyme binding; GO:0055114 oxidation-reduction process
D33_CP36_vs_D33_MT36	SECCE4Rv1G0257170	Cinnamoyl-CoA reductase	111.23	5.19	2.38	3.84204	0.000122016	0.00488668	0.62	296	175	91	22	74	17	275.35	196.46	88.01	21.06	68.35	18.12	chr4R	664553000	664555593	+	GO:0003824 catalytic activity; GO:0016491 oxidoreductase activity; GO:0016621 cinnamoyl-CoA reductase activity; GO:0050662 coenzyme binding; GO:0055114 oxidation-reduction process
D33_ICP20_vs_D33_MT20	SECCE4Rv1G0257380	Bidirectional sugar transporter SWEET	119.25	0.13	-2.98	-4.69305	2.69156e-06	0.000122697	0.63	41	21	20	118	440	68	35.17	23.58	21.64	99.58	465.62	69.91	chr4R	666492477	666494518	+	GO:0005524 ATP binding; GO:0005634 nucleus
L318_CP36_vs_L318_MT36	SECCE4Rv1G0257770	Kinase family protein	647.46	0.24	-2.07	-8.2078	2.2528e-16	1.78276e-13	0.25	183	272	291	911	1290	980	188.66	275.98	281.87	949.1	1259.25	929.88	chr4R	672799370	672804080	-	GO:0004672 protein kinase activity; GO:0005524 ATP binding; GO:0006468 protein phosphorylation; GO:0016301 kinase activity; GO:0016310 phosphorylation
L318_ICP36_vs_L318_MT36	SECCE4Rv1G0258270	Sterile alpha motif (SAM) domain-containing protein	187.19	5.95	2.57	4.08682	4.3732e-05	0.00278	0.63	82	716	252	46	44	71	94.35	632.3	234.93	48.41	44.12	69.05	chr4R	676879824	676880510	-	GO:0003997 acyl-CoA oxidase activity; GO:0005777 peroxisome; GO:0006631 fatty acid metabolic process; GO:0006635 fatty acid beta-oxidation; GO:0016627 oxidoreductase activity, acting on the CH-CH group of donors; GO:0055114 oxidation-reduction process; GO:0071949 FAD binding
D33_ICP20_vs_D33_MT20	SECCE4Rv1G0258540	2-oxoglutarate (2OG) and Fe(II)-dependent oxygenase superfamily protein	1287.4	6.56	2.71	7.97178	1.56404e-15	1.98842e-12	0.34	2749	2393	1531	206	433	380	2357.93	2686.85	1656.9	173.85	458.21	390.67	chr4R	678090563	678091684	-	GO:0016491 oxidoreductase activity; GO:0046872 metal ion binding; GO:0055114 oxidation-reduction process
D33_ICP36_vs_D33_MT36	SECCE4Rv1G0258540	2-oxoglutarate (2OG) and Fe(II)-dependent oxygenase superfamily protein	1877	5.77	2.53	5.69958	1.20101e-08	2.20797e-06	0.44	3402	2648	3815	262	1053	387	3257.95	3130.65	3210.83	253.59	987.15	421.81	chr4R	678090563	678091684	-	GO:0016491 oxidoreductase activity; GO:0046872 metal ion binding; GO:0055114 oxidation-reduction process
D39_ICP20_vs_D39_MT20	SECCE4Rv1G0258540	2-oxoglutarate (2OG) and Fe(II)-dependent oxygenase superfamily protein	108.65	8.3	3.05	5.49141	3.98747e-08	8.85813e-06	0.56	118	341	108	40	20	12	112.61	364.69	104.87	37.9	18.09	13.77	chr4R	678090563	678091684	-	GO:0016491 oxidoreductase activity; GO:0046872 metal ion binding; GO:0055114 oxidation-reduction process
D33_ICP20_vs_D33_MT20	SECCE4Rv1G0264180	epstein-barr nuclear antigen	58.18	0.24	-2.04	-5.68612	1.29957e-08	1.37048e-06	0.36	21	23	23	128	90	75	18.01	25.82	24.89	108.02	95.24	77.1	chr4R	719584935	719586768	+	GO:0016788 hydrolase activity, acting on ester bonds
L318_CP36_vs_L318_MT36	SECCE4Rv1G0267150	Cytochrome P450 family protein, expressed	163.27	10.54	3.4	3.80498	0.000141814	0.00302521	0.89	50	223	637	6	27	55	51.55	226.26	617.01	6.25	26.36	52.19	chr4R	734831547	734833073	-	GO:0004497 monooxygenase activity; GO:0005506 iron ion binding; GO:0016020 membrane; GO:0016021 integral component of membrane; GO:0016491 oxidoreductase activity; GO:0016705 oxidoreductase activity, acting on paired donors, with incorporation or reduction of molecular oxygen; GO:0020037 heme binding; GO:0046872 metal ion binding; GO:0055114 oxidation-reduction process
D33_ICP36_vs_D33_MT36	SECCE4Rv1G0268040	Fatty acyl-CoA reductase	82.42	0.02	-5.82	-3.76909	0.000163843	0.00372006	1.54	0	6	2	19	359	120	0	7.09	1.68	18.39	336.55	130.79	chr4R	739020725	739023191	-	GO:0006629 lipid metabolic process; GO:0016491 oxidoreductase activity; GO:0055114 oxidation-reduction process; GO:0080019 fatty-acyl-CoA reductase (alcohol-forming) activity; GO:0102965 alcohol-forming fatty acyl-CoA reductase activity
L318_CP36_vs_L318_MT36	SECCE4Rv1G0268290	Polygalacturonase-1 non-catalytic beta subunit	54.02	9.02	3.17	3.86164	0.00011263	0.00253985	0.82	25	56	216	9	6	18	25.77	56.82	209.22	9.38	5.86	17.08	chr4R	741005683	741007572	+	GO:0016020 membrane; GO:0016021 integral component of membrane; GO:0022857 transmembrane transporter activity; GO:0055085 transmembrane transport
D39_CP36_vs_D39_MT36	SECCE4Rv1G0268830	Lectin receptor kinase	61.95	4.2	2.07	4.78066	1.74725e-06	6.93455e-05	0.43	82	125	85	38	23	14	88.64	126.33	85.24	37.42	18.92	15.14	chr4R	745089230	745091227	+	GO:0004672 protein kinase activity; GO:0005524 ATP binding; GO:0006468 protein phosphorylation; GO:0016020 membrane; GO:0016021 integral component of membrane; GO:0016301 kinase activity; GO:0016310 phosphorylation; GO:0030246 carbohydrate binding
D33_CP36_vs_D33_MT36	SECCE4Rv1G0270560	Enolase	5910.35	4.31	2.11	4.04434	5.24696e-05	0.00261592	0.52	17569	7685	3938	2710	3120	1132	16343.2	8627.46	3808.78	2594.17	2881.99	1206.51	chr4R	755798714	755801621	+	GO:0000015 phosphopyruvate hydratase complex; GO:0000287 magnesium ion binding; GO:0004634 phosphopyruvate hydratase activity; GO:0006096 glycolytic process; GO:0046872 metal ion binding
L318_CP36_vs_L318_MT36	SECCE4Rv1G0271170	Cysteine protease, putative	129.79	29.32	4.87	7.34619	2.03931e-13	8.06907e-11	0.66	249	72	437	9	7	10	256.7	73.05	423.28	9.38	6.83	9.49	chr4R	759792293	759793401	-	GO:0006508 proteolysis; GO:0008233 peptidase activity; GO:0008234 cysteine-type peptidase activity; GO:0016491 oxidoreductase activity; GO:0016787 hydrolase activity; GO:0032440 2-alkenal reductase [NAD(P)] activity; GO:0055114 oxidation-reduction process
L318_ICP36_vs_L318_MT36	SECCE4Rv1G0271170	Cysteine protease, putative	83.5	18.08	4.18	8.80935	1.25869e-18	6.96117e-15	0.47	191	122	158	9	7	10	219.78	107.74	147.3	9.47	7.02	9.73	chr4R	759792293	759793401	-	GO:0006508 proteolysis; GO:0008233 peptidase activity; GO:0008234 cysteine-type peptidase activity; GO:0016491 oxidoreductase activity; GO:0016787 hydrolase activity; GO:0032440 2-alkenal reductase [NAD(P)] activity; GO:0055114 oxidation-reduction process
D33_ICP20_vs_D33_MT20	SECCE4Rv1G0272880	Methyltransferase family protein, putative	50.83	0.19	-2.43	-4.88365	1.04139e-06	5.61174e-05	0.5	16	14	17	53	124	79	13.72	15.72	18.4	44.73	131.22	81.22	chr4R	772771393	772772376	+	GO:0008168 methyltransferase activity; GO:0016740 transferase activity; GO:0032259 methylation
D33_CP36_vs_D33_MT36	SECCE4Rv1G0273590	NAC domain containing protein 50	189.87	5.67	2.5	3.85952	0.000113611	0.00463529	0.65	567	230	189	15	107	54	527.44	258.21	182.8	14.36	98.84	57.55	chr4R	778195464	778195676	-	GO:0004070 aspartate carbamoyltransferase activity; GO:0006207 'de novo' pyrimidine nucleobase biosynthetic process; GO:0006221 pyrimidine nucleotide biosynthetic process; GO:0006520 cellular amino acid metabolic process; GO:0016597 amino acid binding; GO:0016740 transferase activity; GO:0016743 carboxyl- or carbamoyltransferase activity; GO:0044205 'de novo' UMP biosynthetic process
D39_ICP20_vs_D39_MT20	SECCE4Rv1G0273590	NAC domain containing protein 50	83.84	4.29	2.1	4.00658	6.16035e-05	0.00496681	0.52	248	93	74	17	48	31	236.67	99.46	71.85	16.11	43.41	35.57	chr4R	778195464	778195676	-	GO:0004070 aspartate carbamoyltransferase activity; GO:0006207 'de novo' pyrimidine nucleobase biosynthetic process; GO:0006221 pyrimidine nucleotide biosynthetic process; GO:0006520 cellular amino acid metabolic process; GO:0016597 amino acid binding; GO:0016740 transferase activity; GO:0016743 carboxyl- or carbamoyltransferase activity; GO:0044205 'de novo' UMP biosynthetic process
L318_ICP36_vs_L318_MT36	SECCE4Rv1G0275610	Thiosulfate sulfurtransferase GlpE	431.69	0.07	-3.76	-4.62886	3.67693e-06	0.00038755	0.81	51	11	118	191	812	1436	58.68	9.71	110.01	200.99	814.19	1396.56	chr4R	794767081	794768457	-	GO:0004792 thiosulfate sulfurtransferase activity; GO:0005737 cytoplasm; GO:0016740 transferase activity
D33_CP20_vs_D33_MT20	SECCE4Rv1G0277110	Ankyrin repeat family protein, putative, expressed	147.22	0.17	-2.54	-5.94775	2.71853e-09	1.02701e-06	0.43	65	39	24	421	188	188	68.59	35.92	25.27	360.3	199.91	193.33	chr4R	801694746	801696902	+	GO:0016020 membrane; GO:0016021 integral component of membrane
L318_CP36_vs_L318_MT36	SECCE4Rv1G0277980	Oligopeptide transporter	60.72	0.25	-2.02	-4.93391	8.05981e-07	4.53494e-05	0.41	22	14	36	111	86	98	22.68	14.2	34.87	115.64	83.95	92.99	chr4R	806554895	806558569	+	GO:0016020 membrane; GO:0016021 integral component of membrane; GO:0055085 transmembrane transport
L318_CP20_vs_L318_MT20	SECCE4Rv1G0278750	Nitrate reductase	330.85	0.22	-2.19	-4.37535	1.21237e-05	0.00281889	0.5	83	215	66	503	491	631	104.54	197.39	54.67	580.52	482.61	565.33	chr4R	810731110	810732453	-	GO:0006809 nitric oxide biosynthetic process; GO:0016491 oxidoreductase activity; GO:0020037 heme binding; GO:0030151 molybdenum ion binding; GO:0042128 nitrate assimilation; GO:0043546 molybdopterin cofactor binding; GO:0046872 metal ion binding; GO:0050464 nitrate reductase (NADPH) activity; GO:0055114 oxidation-reduction process
D39_CP36_vs_D39_MT36	SECCE4Rv1G0278880	Dirigent protein	84.57	0.06	-3.97	-4.87551	1.0853e-06	4.57563e-05	0.81	2	5	23	204	278	44	2.16	5.05	23.07	200.9	228.63	47.58	chr4R	811294468	811296861	-	GO:0005576 extracellular region; GO:0048046 apoplast
D33_CP36_vs_D33_MT36	SECCE4Rv1G0279010	Acid phosphatase 1	14425.3	0.23	-2.14	-3.90829	9.29518e-05	0.00401855	0.55	6124	1348	9113	33326	18332	20353	5696.71	1513.31	8813.97	31901.7	16933.5	21692.6	chr4R	811701170	811703281	-	GO:0003993 acid phosphatase activity; GO:0016311 dephosphorylation
D33_ICP20_vs_D33_MT20	SECCE4Rv1G0279010	Acid phosphatase 1	661.39	0.13	-2.95	-3.48478	0.000492545	0.00719298	0.85	197	140	118	667	2454	345	168.98	157.19	127.7	562.9	2596.89	354.68	chr4R	811701170	811703281	-	GO:0003993 acid phosphatase activity; GO:0016311 dephosphorylation
L318_ICP20_vs_L318_MT20	SECCE4Rv1G0279010	Acid phosphatase 1	974.26	0.18	-2.46	-5.14225	2.71463e-07	7.66103e-05	0.48	380	191	264	2730	1272	1101	397.04	183.53	318.86	2880.23	1157.05	908.89	chr4R	811701170	811703281	-	GO:0003993 acid phosphatase activity; GO:0016311 dephosphorylation
D39_CP36_vs_D39_MT36	SECCE4Rv1G0279050	Kinase, putative	184.71	4.49	2.17	7.55164	4.29805e-14	1.19809e-11	0.29	213	304	367	72	63	74	230.24	307.24	368.05	70.91	51.81	80.02	chr4R	811925261	811927619	+	GO:0000165 MAPK cascade; GO:0000186 activation of MAPKK activity; GO:0004672 protein kinase activity; GO:0004674 protein serine/threonine kinase activity; GO:0004709 MAP kinase kinase kinase activity; GO:0005509 calcium ion binding; GO:0005524 ATP binding; GO:0005622 intracellular; GO:0006468 protein phosphorylation; GO:0016020 membrane; GO:0016021 integral component of membrane; GO:0016301 kinas…
D39_CP20_vs_D39_MT20	SECCE4Rv1G0279440	BON1-associated protein 2	54.62	4.13	2.04	5.32273	1.0222e-07	8.39766e-06	0.38	87	105	77	26	28	11	91.94	98.15	74.27	25.03	25.57	12.79	chr4R	815000117	815000875	-	GO:0003824 catalytic activity; GO:0006520 cellular amino acid metabolic process; GO:0016829 lyase activity; GO:0016831 carboxy-lyase activity; GO:0019752 carboxylic acid metabolic process; GO:0030170 pyridoxal phosphate binding
D33_ICP36_vs_D33_MT36	SECCE4Rv1G0279760	Lipoxygenase	219.86	5.28	2.4	4.32416	1.53111e-05	0.000685136	0.56	476	94	644	49	98	65	455.84	111.13	542.01	47.43	91.87	70.85	chr4R	816681728	816685044	+	GO:0006633 fatty acid biosynthetic process; GO:0016491 oxidoreductase activity; GO:0016702 oxidoreductase activity, acting on single donors with incorporation of molecular oxygen, incorporation of two atoms of oxygen; GO:0031408 oxylipin biosynthetic process; GO:0046872 metal ion binding; GO:0051213 dioxygenase activity; GO:0055114 oxidation-reduction process
D33_ICP36_vs_D33_MT36	SECCE4Rv1G0279770	Lipoxygenase	324.36	5.57	2.48	4.33266	1.47321e-05	0.000671234	0.57	745	115	951	94	133	74	713.45	135.96	800.39	90.98	124.68	80.66	chr4R	816744876	816748193	+	GO:0006633 fatty acid biosynthetic process; GO:0016491 oxidoreductase activity; GO:0016702 oxidoreductase activity, acting on single donors with incorporation of molecular oxygen, incorporation of two atoms of oxygen; GO:0031408 oxylipin biosynthetic process; GO:0046872 metal ion binding; GO:0051213 dioxygenase activity; GO:0055114 oxidation-reduction process
D33_ICP36_vs_D33_MT36	SECCE4Rv1G0279790	Lipoxygenase	124.65	5.16	2.37	3.39734	0.000680442	0.00989533	0.7	294	29	369	42	56	26	281.55	34.29	310.56	40.65	52.5	28.34	chr4R	816808656	816811973	+	GO:0006633 fatty acid biosynthetic process; GO:0016491 oxidoreductase activity; GO:0016702 oxidoreductase activity, acting on single donors with incorporation of molecular oxygen, incorporation of two atoms of oxygen; GO:0031408 oxylipin biosynthetic process; GO:0046872 metal ion binding; GO:0051213 dioxygenase activity; GO:0055114 oxidation-reduction process
L318_CP20_vs_L318_MT20	SECCE4Rv1G0282230	Homeobox BEL1-like protein	147.29	0.21	-2.24	-4.95841	7.10732e-07	0.000304672	0.45	21	77	68	257	196	269	26.45	70.69	56.33	296.61	192.65	241.01	chr4R	828668695	828671555	-	GO:0003677 DNA binding; GO:0005634 nucleus; GO:0006355 regulation of transcription, DNA-templated
D33_CP36_vs_D33_MT36	SECCE4Rv1G0282280	Glutathione S-transferase	60.97	53.14	5.73	6.31637	2.67779e-10	1.62059e-07	0.91	153	163	35	5	2	0	142.32	182.99	33.85	4.79	1.85	0	chr4R	828814406	828824358	+	GO:0016740 transferase activity
D33_CP20_vs_D33_MT20	SECCE4Rv1G0282620	Aspartic proteinase nepenthesin	390.51	0.17	-2.54	-7.00891	2.40182e-12	2.81759e-09	0.36	126	114	100	926	823	323	132.96	104.99	105.31	792.5	875.16	332.17	chr4R	829650730	829652100	+	GO:0004190 aspartic-type endopeptidase activity; GO:0006508 proteolysis; GO:0008233 peptidase activity; GO:0016787 hydrolase activity
L318_CP36_vs_L318_MT36	SECCE4Rv1G0283900	Acid invertase 1	640.76	8.77	3.13	6.33585	2.36035e-10	4.52375e-08	0.49	1578	612	1242	195	67	132	1626.78	620.95	1203.02	203.16	65.4	125.25	chr4R	837017676	837020757	+	GO:0004553 hydrolase activity, hydrolyzing O-glycosyl compounds; GO:0004564 beta-fructofuranosidase activity; GO:0004575 sucrose alpha-glucosidase activity; GO:0005975 carbohydrate metabolic process; GO:0008152 metabolic process; GO:0016020 membrane; GO:0016021 integral component of membrane; GO:0016787 hydrolase activity; GO:0016798 hydrolase activity, acting on glycosyl bonds; GO:0033881 bile-a…
L318_ICP36_vs_L318_MT36	SECCE4Rv1G0283900	Acid invertase 1	4380.02	64.58	6.01	5.76576	8.1289e-09	2.36615e-06	1.04	1829	22597	4097	195	67	132	2104.56	19955.3	3819.48	205.2	67.18	128.37	chr4R	837017676	837020757	+	GO:0004553 hydrolase activity, hydrolyzing O-glycosyl compounds; GO:0004564 beta-fructofuranosidase activity; GO:0004575 sucrose alpha-glucosidase activity; GO:0005975 carbohydrate metabolic process; GO:0008152 metabolic process; GO:0016020 membrane; GO:0016021 integral component of membrane; GO:0016787 hydrolase activity; GO:0016798 hydrolase activity, acting on glycosyl bonds; GO:0033881 bile-a…
L318_ICP36_vs_L318_MT36	SECCE4Rv1G0284010	Beta-fructofuranosidase 1	415.68	7.23	2.85	9.11723	7.70708e-20	8.5248e-16	0.31	460	953	880	83	82	137	529.3	841.59	820.39	87.34	82.22	133.24	chr4R	837886569	837889539	+	GO:0004553 hydrolase activity, hydrolyzing O-glycosyl compounds; GO:0004564 beta-fructofuranosidase activity; GO:0004575 sucrose alpha-glucosidase activity; GO:0005975 carbohydrate metabolic process; GO:0008152 metabolic process; GO:0016020 membrane; GO:0016021 integral component of membrane; GO:0016787 hydrolase activity; GO:0016798 hydrolase activity, acting on glycosyl bonds
D33_CP36_vs_D33_MT36	SECCE4Rv1G0284020	Acid invertase 1	669.48	4.85	2.28	11.309	1.1845e-29	2.58066e-25	0.2	1261	1099	955	217	284	203	1173.02	1233.78	923.66	207.73	262.34	216.36	chr4R	837960028	837963387	+	GO:0004553 hydrolase activity, hydrolyzing O-glycosyl compounds; GO:0004564 beta-fructofuranosidase activity; GO:0004575 sucrose alpha-glucosidase activity; GO:0005975 carbohydrate metabolic process; GO:0008152 metabolic process; GO:0016020 membrane; GO:0016021 integral component of membrane; GO:0016787 hydrolase activity; GO:0016798 hydrolase activity, acting on glycosyl bonds; GO:0033881 bile-a…
L318_ICP36_vs_L318_MT36	SECCE4Rv1G0284020	Acid invertase 1	2478.5	5.25	2.39	8.40538	4.26471e-17	1.34777e-13	0.28	2594	6539	4005	744	776	840	2984.81	5774.56	3733.71	782.91	778.09	816.93	chr4R	837960028	837963387	+	GO:0004553 hydrolase activity, hydrolyzing O-glycosyl compounds; GO:0004564 beta-fructofuranosidase activity; GO:0004575 sucrose alpha-glucosidase activity; GO:0005975 carbohydrate metabolic process; GO:0008152 metabolic process; GO:0016020 membrane; GO:0016021 integral component of membrane; GO:0016787 hydrolase activity; GO:0016798 hydrolase activity, acting on glycosyl bonds; GO:0033881 bile-a…
D33_ICP36_vs_D33_MT36	SECCE4Rv1G0284160	Leucine-rich repeat receptor-like protein kinase family protein, putative	168.37	8.7	3.12	4.25833	2.05957e-05	0.000842816	0.73	106	104	810	37	53	17	101.51	122.96	681.72	35.81	49.69	18.53	chr4R	838486064	838487239	-	GO:0000166 nucleotide binding; GO:0004672 protein kinase activity; GO:0005524 ATP binding; GO:0006468 protein phosphorylation; GO:0016020 membrane; GO:0016021 integral component of membrane; GO:0016301 kinase activity; GO:0016310 phosphorylation
D39_CP20_vs_D39_MT20	SECCE4Rv1G0285880	Cytochrome P450, putative	1425.33	41.29	5.37	12.7327	3.89183e-37	8.56865e-34	0.42	4533	2395	1369	82	50	67	4790.3	2238.68	1320.45	78.94	45.66	77.93	chr4R	846897418	846899344	+	GO:0004497 monooxygenase activity; GO:0005506 iron ion binding; GO:0016491 oxidoreductase activity; GO:0016705 oxidoreductase activity, acting on paired donors, with incorporation or reduction of molecular oxygen; GO:0020037 heme binding; GO:0046872 metal ion binding; GO:0055114 oxidation-reduction process; GO:0070330 aromatase activity
D39_CP36_vs_D39_MT36	SECCE4Rv1G0285880	Cytochrome P450, putative	275.47	5.18	2.37	10.9713	5.25054e-28	1.77723e-24	0.22	388	481	479	105	116	63	419.4	486.13	480.37	103.4	95.4	68.13	chr4R	846897418	846899344	+	GO:0004497 monooxygenase activity; GO:0005506 iron ion binding; GO:0016491 oxidoreductase activity; GO:0016705 oxidoreductase activity, acting on paired donors, with incorporation or reduction of molecular oxygen; GO:0020037 heme binding; GO:0046872 metal ion binding; GO:0055114 oxidation-reduction process; GO:0070330 aromatase activity
D39_ICP20_vs_D39_MT20	SECCE4Rv1G0285880	Cytochrome P450, putative	412.58	11.42	3.51	10.1723	2.63509e-24	6.87825e-21	0.35	1062	788	432	82	50	67	1013.47	842.75	419.47	77.7	45.22	76.87	chr4R	846897418	846899344	+	GO:0004497 monooxygenase activity; GO:0005506 iron ion binding; GO:0016491 oxidoreductase activity; GO:0016705 oxidoreductase activity, acting on paired donors, with incorporation or reduction of molecular oxygen; GO:0020037 heme binding; GO:0046872 metal ion binding; GO:0055114 oxidation-reduction process; GO:0070330 aromatase activity
D39_ICP36_vs_D39_MT36	SECCE4Rv1G0285880	Cytochrome P450, putative	246.38	4.61	2.2	5.95967	2.52752e-09	1.22463e-06	0.37	447	568	193	105	116	63	440.08	546.15	228.64	101.94	93.73	67.73	chr4R	846897418	846899344	+	GO:0004497 monooxygenase activity; GO:0005506 iron ion binding; GO:0016491 oxidoreductase activity; GO:0016705 oxidoreductase activity, acting on paired donors, with incorporation or reduction of molecular oxygen; GO:0020037 heme binding; GO:0046872 metal ion binding; GO:0055114 oxidation-reduction process; GO:0070330 aromatase activity
D33_ICP20_vs_D33_MT20	SECCE4Rv1G0287820	Peroxidase	626.64	0.23	-2.1	-7.64038	2.16587e-14	2.06516e-11	0.27	277	138	294	1310	1041	819	237.59	154.95	318.18	1105.54	1101.62	841.99	chr4R	856897549	856898715	+	GO:0004601 peroxidase activity; GO:0005576 extracellular region; GO:0006979 response to oxidative stress; GO:0016491 oxidoreductase activity; GO:0020037 heme binding; GO:0042744 hydrogen peroxide catabolic process; GO:0046872 metal ion binding; GO:0055114 oxidation-reduction process; GO:0098869 cellular oxidant detoxification
L318_ICP36_vs_L318_MT36	SECCE4Rv1G0290260	Programmed cell death-4	71.41	0.15	-2.7	-8.06769	7.16405e-16	1.44076e-12	0.33	21	18	19	128	118	121	24.16	15.9	17.71	134.69	118.32	117.68	chr4R	871716667	871716885	-	GO:0001104 NA; GO:0006357 regulation of transcription by RNA polymerase II; GO:0016592 mediator complex
D33_CP20_vs_D33_MT20	SECCE4Rv1G0292120	Flowering promoting factor-like 1	83.59	0.17	-2.58	-3.69355	0.000221149	0.00683659	0.7	10	40	23	276	157	26	10.55	36.84	24.22	236.21	166.95	26.74	chr4R	880474997	880475326	-	GO:0043531 ADP binding
D33_ICP20_vs_D33_MT20	SECCE4Rv1G0292120	Flowering promoting factor-like 1	84.99	0.2	-2.34	-3.6022	0.000315536	0.00517605	0.65	36	33	15	276	157	26	30.88	37.05	16.23	232.92	166.14	26.73	chr4R	880474997	880475326	-	GO:0043531 ADP binding
D33_ICP36_vs_D33_MT36	SECCE4Rv1G0292470	Jasmonate-induced protein	1522.42	0.24	-2.07	-3.52665	0.000420855	0.00707321	0.59	305	1019	308	1421	3126	2819	292.09	1204.73	259.22	1375.4	2930.51	3072.55	chr4R	882637297	882638136	-	GO:0005886 plasma membrane; GO:0016020 membrane; GO:0016491 oxidoreductase activity; GO:0016651 oxidoreductase activity, acting on NAD(P)H; GO:0048038 quinone binding; GO:0051287 NAD binding; GO:0055114 oxidation-reduction process
D39_CP20_vs_D39_MT20	SECCE4Rv1G0293360	Glycosyltransferase	863.57	4.09	2.03	5.43992	5.33038e-08	4.6571e-06	0.37	1557	1495	1162	319	600	140	1645.38	1397.42	1120.79	307.09	547.88	162.84	chr4R	885691992	885693434	-	GO:0008152 metabolic process; GO:0016740 transferase activity; GO:0016757 transferase activity, transferring glycosyl groups; GO:0016758 transferase activity, transferring hexosyl groups
L318_CP20_vs_L318_MT20	SECCE4Rv1G0293610	Nitrate reductase	882.44	0.24	-2.05	-4.43078	9.38946e-06	0.00235486	0.46	224	607	227	1370	1154	1732	282.13	557.29	188.03	1581.14	1134.28	1551.76	chr4R	886039582	886045177	-	GO:0006809 nitric oxide biosynthetic process; GO:0016491 oxidoreductase activity; GO:0020037 heme binding; GO:0030151 molybdenum ion binding; GO:0042128 nitrate assimilation; GO:0043546 molybdopterin cofactor binding; GO:0046872 metal ion binding; GO:0050464 nitrate reductase (NADPH) activity; GO:0055114 oxidation-reduction process
L318_CP36_vs_L318_MT36	SECCE4Rv1G0293860	Receptor-kinase, putative	3464.48	6.58	2.72	8.71036	3.02909e-18	3.71548e-15	0.31	8279	5509	4047	834	923	1025	8534.9	5589.56	3919.99	868.88	901	972.58	chr4R	887306798	887310296	-	GO:0000166 nucleotide binding; GO:0004672 protein kinase activity; GO:0004674 protein serine/threonine kinase activity; GO:0005524 ATP binding; GO:0006468 protein phosphorylation; GO:0016020 membrane; GO:0016021 integral component of membrane; GO:0016301 kinase activity; GO:0016310 phosphorylation; GO:0016491 oxidoreductase activity; GO:0016740 transferase activity; GO:0032440 2-alkenal reductase…
L318_CP36_vs_L318_MT36	SECCE4Rv1G0293870	Calcitonin receptor	3532.57	15.91	3.99	11.9997	3.56512e-33	2.18649e-29	0.33	9602	5361	4753	372	401	500	9898.79	5439.39	4603.83	387.56	391.44	474.43	chr4R	887324642	887327600	+	GO:0001635 calcitonin gene-related peptide receptor activity; GO:0004871 NA; GO:0004888 transmembrane signaling receptor activity; GO:0004930 G protein-coupled receptor activity; GO:0004948 calcitonin receptor activity; GO:0005515 protein binding; GO:0005622 intracellular; GO:0005623 cell; GO:0005886 plasma membrane; GO:0005887 integral component of plasma membrane; GO:0007165 signal transduction…
L318_ICP36_vs_L318_MT36	SECCE4Rv1G0293870	Calcitonin receptor	1765.63	7.28	2.86	8.63534	5.85551e-18	2.15893e-14	0.33	3938	3106	2188	372	401	500	4531.3	2742.89	2039.79	391.45	402.08	486.27	chr4R	887324642	887327600	+	GO:0001635 calcitonin gene-related peptide receptor activity; GO:0004871 NA; GO:0004888 transmembrane signaling receptor activity; GO:0004930 G protein-coupled receptor activity; GO:0004948 calcitonin receptor activity; GO:0005515 protein binding; GO:0005622 intracellular; GO:0005623 cell; GO:0005886 plasma membrane; GO:0005887 integral component of plasma membrane; GO:0007165 signal transduction…
D39_CP20_vs_D39_MT20	SECCE4Rv1G0295370	Cytochrome P450, putative	77.29	26.04	4.7	8.47015	2.45087e-17	9.30357e-15	0.56	221	137	88	5	6	6	233.54	128.06	84.88	4.81	5.48	6.98	chr4R	898044610	898046542	-	GO:0004497 monooxygenase activity; GO:0005506 iron ion binding; GO:0016491 oxidoreductase activity; GO:0016705 oxidoreductase activity, acting on paired donors, with incorporation or reduction of molecular oxygen; GO:0020037 heme binding; GO:0046872 metal ion binding; GO:0055114 oxidation-reduction process; GO:0070330 aromatase activity
D39_CP20_vs_D39_MT20	SECCE4Rv1G0295430	Cytochrome P450, putative	67.32	14.82	3.89	7.73123	1.0651e-14	2.85978e-12	0.5	122	156	107	13	2	10	128.92	145.82	103.21	12.51	1.83	11.63	chr4R	898294203	898295792	-	GO:0004497 monooxygenase activity; GO:0005506 iron ion binding; GO:0016491 oxidoreductase activity; GO:0016705 oxidoreductase activity, acting on paired donors, with incorporation or reduction of molecular oxygen; GO:0020037 heme binding; GO:0046872 metal ion binding; GO:0055114 oxidation-reduction process; GO:0070330 aromatase activity
D39_CP36_vs_D39_MT36	SECCE4Rv1G0295600	Lipoxygenase	968.61	0.2	-2.31	-6.86277	6.75374e-12	1.2123e-09	0.34	202	414	338	1686	2624	941	218.35	418.42	338.97	1660.39	2157.99	1017.57	chr4R	899180394	899183319	+	GO:0006633 fatty acid biosynthetic process; GO:0016491 oxidoreductase activity; GO:0016702 oxidoreductase activity, acting on single donors with incorporation of molecular oxygen, incorporation of two atoms of oxygen; GO:0031408 oxylipin biosynthetic process; GO:0046872 metal ion binding; GO:0051213 dioxygenase activity; GO:0055114 oxidation-reduction process
D39_ICP36_vs_D39_MT36	SECCE4Rv1G0295600	Lipoxygenase	991.04	0.25	-2.02	-3.89952	9.63823e-05	0.00809229	0.52	652	419	112	1686	2624	941	641.9	402.88	132.68	1636.83	2120.3	1011.64	chr4R	899180394	899183319	+	GO:0006633 fatty acid biosynthetic process; GO:0016491 oxidoreductase activity; GO:0016702 oxidoreductase activity, acting on single donors with incorporation of molecular oxygen, incorporation of two atoms of oxygen; GO:0031408 oxylipin biosynthetic process; GO:0046872 metal ion binding; GO:0051213 dioxygenase activity; GO:0055114 oxidation-reduction process
D39_CP36_vs_D39_MT36	SECCE4Rv1G0295610	Lipoxygenase	1082.6	0.2	-2.33	-6.03841	1.55644e-09	1.50523e-07	0.39	207	515	335	1928	2998	972	223.75	520.49	335.96	1898.71	2465.57	1051.09	chr4R	899183446	899184417	+	GO:0006633 fatty acid biosynthetic process; GO:0016491 oxidoreductase activity; GO:0016702 oxidoreductase activity, acting on single donors with incorporation of molecular oxygen, incorporation of two atoms of oxygen; GO:0031408 oxylipin biosynthetic process; GO:0046872 metal ion binding; GO:0051213 dioxygenase activity; GO:0055114 oxidation-reduction process
D39_ICP36_vs_D39_MT36	SECCE4Rv1G0295610	Lipoxygenase	1111.38	0.25	-2.01	-4.01152	6.03278e-05	0.00552379	0.5	713	476	143	1928	2998	972	701.96	457.69	169.41	1871.77	2422.5	1044.97	chr4R	899183446	899184417	+	GO:0006633 fatty acid biosynthetic process; GO:0016491 oxidoreductase activity; GO:0016702 oxidoreductase activity, acting on single donors with incorporation of molecular oxygen, incorporation of two atoms of oxygen; GO:0031408 oxylipin biosynthetic process; GO:0046872 metal ion binding; GO:0051213 dioxygenase activity; GO:0055114 oxidation-reduction process
L318_ICP36_vs_L318_MT36	SECCE4Rv1G0296080	Rhodanese-related sulfurtransferase	128.71	0.09	-3.4	-8.13398	4.15414e-16	9.18979e-13	0.42	22	29	17	147	333	223	25.31	25.61	15.85	154.69	333.9	216.88	chr4R	901486981	901487476	+	GO:0016740 transferase activity
L318_ICP36_vs_L318_MT36	SECCE4Rv1G0296100	Rhodanese-related sulfurtransferase	1177.14	0.23	-2.14	-3.98224	6.82696e-05	0.00389242	0.54	692	165	389	1475	2286	1968	796.26	145.71	362.65	1552.13	2292.16	1913.95	chr4R	901502388	901502883	+	GO:0016740 transferase activity
D39_CP36_vs_D39_MT36	SECCE5Rv1G0297340	Thaumatin-like protein	42967.5	6.29	2.65	7.20371	5.85977e-13	1.38841e-10	0.37	66341	79784	69921	8759	24140	6344	71709.8	80635.3	70121.1	8625.93	19852.8	6860.22	chr5R	1518818	1519333	-	GO:0003676 nucleic acid binding; GO:0008270 zinc ion binding
D39_CP36_vs_D39_MT36	SECCE5Rv1G0297350	Thaumatin-like protein	34561.1	8.94	3.16	8.83847	9.70367e-19	6.99931e-16	0.36	63292	63989	53275	5321	13907	3862	68414	64671.7	53427.4	5240.16	11437.2	4176.25	chr5R	1525297	1525971	+	GO:0000165 MAPK cascade; GO:0000166 nucleotide binding; GO:0000186 activation of MAPKK activity; GO:0004672 protein kinase activity; GO:0004674 protein serine/threonine kinase activity; GO:0004709 MAP kinase kinase kinase activity; GO:0005524 ATP binding; GO:0005622 intracellular; GO:0006468 protein phosphorylation; GO:0016020 membrane; GO:0016021 integral component of membrane; GO:0016301 kinase…
D39_ICP36_vs_D39_MT36	SECCE5Rv1G0297350	Thaumatin-like protein	19461.7	4.68	2.23	5.80655	6.37718e-09	2.69662e-06	0.38	33611	39487	21235	5321	13907	3862	33090.4	37967.8	25156.5	5165.82	11237.4	4151.92	chr5R	1525297	1525971	+	GO:0000165 MAPK cascade; GO:0000166 nucleotide binding; GO:0000186 activation of MAPKK activity; GO:0004672 protein kinase activity; GO:0004674 protein serine/threonine kinase activity; GO:0004709 MAP kinase kinase kinase activity; GO:0005524 ATP binding; GO:0005622 intracellular; GO:0006468 protein phosphorylation; GO:0016020 membrane; GO:0016021 integral component of membrane; GO:0016301 kinase…
L318_CP20_vs_L318_MT20	SECCE5Rv1G0298490	Cytochrome P450	158.53	0.21	-2.23	-4.69043	2.7263e-06	0.000908266	0.48	61	44	61	285	147	346	76.83	40.4	50.53	328.92	144.49	309.99	chr5R	11291163	11293482	-	GO:0004497 monooxygenase activity; GO:0005506 iron ion binding; GO:0016020 membrane; GO:0016021 integral component of membrane; GO:0016491 oxidoreductase activity; GO:0016705 oxidoreductase activity, acting on paired donors, with incorporation or reduction of molecular oxygen; GO:0020037 heme binding; GO:0046872 metal ion binding; GO:0055114 oxidation-reduction process
L318_CP36_vs_L318_MT36	SECCE5Rv1G0298490	Cytochrome P450	250.4	0.2	-2.33	-5.11387	3.15631e-07	2.10075e-05	0.46	42	67	142	361	340	575	43.3	67.98	137.54	376.1	331.9	545.6	chr5R	11291163	11293482	-	GO:0004497 monooxygenase activity; GO:0005506 iron ion binding; GO:0016020 membrane; GO:0016021 integral component of membrane; GO:0016491 oxidoreductase activity; GO:0016705 oxidoreductase activity, acting on paired donors, with incorporation or reduction of molecular oxygen; GO:0020037 heme binding; GO:0046872 metal ion binding; GO:0055114 oxidation-reduction process
D33_CP36_vs_D33_MT36	SECCE5Rv1G0298500	Cytochrome P450	363.1	0.17	-2.53	-4.53424	5.78099e-06	0.000531437	0.56	55	83	183	263	965	670	51.16	93.18	177	251.76	891.38	714.1	chr5R	11327344	11329193	+	GO:0004497 monooxygenase activity; GO:0005506 iron ion binding; GO:0016491 oxidoreductase activity; GO:0016705 oxidoreductase activity, acting on paired donors, with incorporation or reduction of molecular oxygen; GO:0020037 heme binding; GO:0046872 metal ion binding; GO:0055114 oxidation-reduction process
D33_ICP36_vs_D33_MT36	SECCE5Rv1G0298500	Cytochrome P450	372.5	0.18	-2.45	-5.32655	1.00098e-07	1.25173e-05	0.46	126	119	100	263	965	670	120.66	140.69	84.16	254.56	904.65	730.26	chr5R	11327344	11329193	+	GO:0004497 monooxygenase activity; GO:0005506 iron ion binding; GO:0016491 oxidoreductase activity; GO:0016705 oxidoreductase activity, acting on paired donors, with incorporation or reduction of molecular oxygen; GO:0020037 heme binding; GO:0046872 metal ion binding; GO:0055114 oxidation-reduction process
L318_ICP36_vs_L318_MT36	SECCE5Rv1G0298500	Cytochrome P450	167.07	4	2	7.21334	5.45954e-13	3.77425e-10	0.28	179	364	294	69	63	67	205.97	321.45	274.09	72.61	63.17	65.16	chr5R	11327344	11329193	+	GO:0004497 monooxygenase activity; GO:0005506 iron ion binding; GO:0016491 oxidoreductase activity; GO:0016705 oxidoreductase activity, acting on paired donors, with incorporation or reduction of molecular oxygen; GO:0020037 heme binding; GO:0046872 metal ion binding; GO:0055114 oxidation-reduction process
D33_CP36_vs_D33_MT36	SECCE5Rv1G0298790	Glutathione S-transferase	291.4	4.4	2.14	3.65757	0.000254615	0.00812206	0.58	803	434	197	76	207	56	746.97	487.22	190.54	72.75	191.21	59.69	chr5R	14071089	14071911	-	GO:0016740 transferase activity
D33_CP36_vs_D33_MT36	SECCE5Rv1G0298850	Glutathione S-transferase	677.72	5.98	2.58	4.26259	2.02072e-05	0.00129869	0.61	2298	801	462	131	368	110	2137.66	899.23	446.84	125.4	339.93	117.24	chr5R	14126355	14128144	+	GO:0016740 transferase activity
D39_CP20_vs_D39_MT20	SECCE5Rv1G0302060	WIR1a	766.85	7.28	2.86	8.19976	2.40869e-16	7.93102e-14	0.35	1375	1971	777	138	186	218	1453.05	1842.35	749.44	132.85	169.84	253.56	chr5R	35013579	35013988	+	GO:0003677 DNA binding; GO:0005634 nucleus; GO:0008289 lipid binding
D39_CP36_vs_D39_MT36	SECCE5Rv1G0302060	WIR1a	1078.65	5.88	2.56	5.28202	1.27769e-07	7.1065e-06	0.48	1248	2639	1512	212	703	141	1349	2667.16	1516.33	208.78	578.15	152.47	chr5R	35013579	35013988	+	GO:0003677 DNA binding; GO:0005634 nucleus; GO:0008289 lipid binding
D39_ICP20_vs_D39_MT20	SECCE5Rv1G0302060	WIR1a	463.04	4.07	2.03	8.2377	1.75546e-16	1.4663e-13	0.25	860	636	750	138	186	218	820.7	680.19	728.25	130.76	168.2	250.12	chr5R	35013579	35013988	+	GO:0003677 DNA binding; GO:0005634 nucleus; GO:0008289 lipid binding
D39_ICP36_vs_D39_MT36	SECCE5Rv1G0302060	WIR1a	801.26	4.19	2.07	4.12287	3.74181e-05	0.0038677	0.5	1499	1666	679	212	703	141	1475.78	1601.9	804.39	205.82	568.05	151.58	chr5R	35013579	35013988	+	GO:0003677 DNA binding; GO:0005634 nucleus; GO:0008289 lipid binding
L318_CP36_vs_L318_MT36	SECCE5Rv1G0302060	WIR1a	103.92	8.33	3.06	4.56081	5.09564e-06	0.000216649	0.67	235	119	200	23	4	41	242.26	120.74	193.72	23.96	3.9	38.9	chr5R	35013579	35013988	+	GO:0003677 DNA binding; GO:0005634 nucleus; GO:0008289 lipid binding
L318_CP36_vs_L318_MT36	SECCE5Rv1G0302130	WIR1a	185.18	6.05	2.6	3.99567	6.45125e-05	0.00165201	0.65	341	160	454	35	18	109	351.54	162.34	439.75	36.46	17.57	103.43	chr5R	35257148	35257515	+	GO:0003676 nucleic acid binding; GO:0003735 structural constituent of ribosome; GO:0005622 intracellular; GO:0005840 ribosome; GO:0006412 translation; GO:0008270 zinc ion binding; GO:0015074 DNA integration
L318_CP36_vs_L318_MT36	SECCE5Rv1G0303270	Y-type high-molecular-weight glutenin subunit 1Sby2.2	2598.63	8.19	3.03	6.30883	2.81155e-10	5.18594e-08	0.48	7581	4178	1900	572	500	646	7815.32	4239.09	1840.37	595.92	488.08	612.96	chr5R	47125319	47126085	+	GO:0045735 nutrient reservoir activity
D39_ICP36_vs_D39_MT36	SECCE5Rv1G0303460	E3 ubiquitin-protein ligase	460.12	9.45	3.24	6.14919	7.7879e-10	4.7664e-07	0.53	552	717	1066	73	46	146	543.45	689.41	1262.86	70.87	37.17	156.96	chr5R	48674013	48674693	+	GO:0016020 membrane; GO:0016021 integral component of membrane; GO:0016874 ligase activity; GO:0046872 metal ion binding
D33_ICP36_vs_D33_MT36	SECCE5Rv1G0304630	Calmodulin	153.08	4.95	2.31	4.63122	3.63518e-06	0.000226715	0.5	283	164	355	19	56	77	271.02	193.89	298.78	18.39	52.5	83.93	chr5R	60070268	60070753	+	GO:0005509 calcium ion binding
D33_CP20_vs_D33_MT20	SECCE5Rv1G0304800	Basic-leucine zipper (BZIP) transcription factor family	1284.53	0.19	-2.39	-6.29812	3.01284e-10	1.63788e-07	0.38	477	362	380	1825	3407	1250	503.34	333.4	400.19	1561.89	3622.91	1285.47	chr5R	61963294	61967883	-	GO:0003677 DNA binding; GO:0003700 DNA-binding transcription factor activity; GO:0005634 nucleus; GO:0006355 regulation of transcription, DNA-templated
D33_ICP20_vs_D33_MT20	SECCE5Rv1G0304800	Basic-leucine zipper (BZIP) transcription factor family	1298.38	0.21	-2.24	-6.05395	1.41333e-09	2.29717e-07	0.37	579	305	481	1825	3407	1250	496.63	342.45	520.55	1540.16	3605.39	1285.08	chr5R	61963294	61967883	-	GO:0003677 DNA binding; GO:0003700 DNA-binding transcription factor activity; GO:0005634 nucleus; GO:0006355 regulation of transcription, DNA-templated
D39_CP36_vs_D39_MT36	SECCE5Rv1G0304800	Basic-leucine zipper (BZIP) transcription factor family	53.29	9.43	3.24	7.6807	1.58217e-14	5.11202e-12	0.42	66	107	109	11	10	11	71.34	108.14	109.31	10.83	8.22	11.9	chr5R	61963294	61967883	-	GO:0003677 DNA binding; GO:0003700 DNA-binding transcription factor activity; GO:0005634 nucleus; GO:0006355 regulation of transcription, DNA-templated
D33_CP20_vs_D33_MT20	SECCE5Rv1G0307520	Endoribonuclease Dicer homolog 3	64.28	0.24	-2.07	-4.53625	5.72646e-06	0.000446284	0.46	31	30	13	163	99	65	32.71	27.63	13.69	139.5	105.27	66.84	chr5R	114461539	114497463	+	GO:0000166 nucleotide binding; GO:0003676 nucleic acid binding; GO:0003723 RNA binding; GO:0003725 double-stranded RNA binding; GO:0004386 helicase activity; GO:0004518 nuclease activity; GO:0004519 endonuclease activity; GO:0004525 ribonuclease III activity; GO:0005515 protein binding; GO:0005524 ATP binding; GO:0005634 nucleus; GO:0005730 nucleolus; GO:0005737 cytoplasm; GO:0006396 RNA processi…
D39_CP36_vs_D39_MT36	SECCE5Rv1G0308550	Cytokinin-beta-glucosidase 2	236.66	0.24	-2.07	-6.54664	5.88453e-11	8.34898e-09	0.32	108	70	86	408	587	242	116.74	70.75	86.25	401.8	482.75	261.69	chr5R	133437272	133437769	-	GO:0005975 carbohydrate metabolic process; GO:0008152 metabolic process; GO:0008422 beta-glucosidase activity; GO:0009691 cytokinin biosynthetic process; GO:0016787 hydrolase activity; GO:0016798 hydrolase activity, acting on glycosyl bonds
L318_ICP36_vs_L318_MT36	SECCE5Rv1G0308550	Cytokinin-beta-glucosidase 2	105.64	0.17	-2.53	-4.02149	5.78315e-05	0.00344838	0.63	50	8	32	142	225	169	57.53	7.06	29.83	149.43	225.61	164.36	chr5R	133437272	133437769	-	GO:0005975 carbohydrate metabolic process; GO:0008152 metabolic process; GO:0008422 beta-glucosidase activity; GO:0009691 cytokinin biosynthetic process; GO:0016787 hydrolase activity; GO:0016798 hydrolase activity, acting on glycosyl bonds
D33_CP36_vs_D33_MT36	SECCE5Rv1G0308740	Receptor-like protein kinase	66.91	4.13	2.05	3.71442	0.000203668	0.00690971	0.55	189	90	48	28	36	17	175.81	101.04	46.42	26.8	33.25	18.12	chr5R	137582802	137588168	-	GO:0004672 protein kinase activity; GO:0005524 ATP binding; GO:0006468 protein phosphorylation; GO:0016020 membrane; GO:0016021 integral component of membrane; GO:0016301 kinase activity; GO:0016310 phosphorylation
D39_CP20_vs_D39_MT20	SECCE5Rv1G0309780	Major allergen Bet v 1	4302.65	27.46	4.78	7.6385	2.19765e-14	5.62624e-12	0.63	13983	6205	4491	317	224	342	14776.7	5799.99	4331.73	305.16	204.54	397.78	chr5R	159597704	159598177	-	GO:0006952 defense response; GO:0009607 response to biotic stimulus
D39_CP36_vs_D39_MT36	SECCE5Rv1G0309780	Major allergen Bet v 1	2679.11	6.98	2.8	5.56835	2.57166e-08	1.75599e-06	0.5	3959	5604	4107	622	1458	186	4279.39	5663.79	4118.75	612.55	1199.07	201.13	chr5R	159597704	159598177	-	GO:0006952 defense response; GO:0009607 response to biotic stimulus
D39_ICP20_vs_D39_MT20	SECCE5Rv1G0309780	Major allergen Bet v 1	1685.37	10.3	3.37	9.63033	5.95366e-22	9.56341e-19	0.35	4995	2574	1748	317	224	342	4766.74	2752.85	1697.3	300.37	202.56	392.39	chr5R	159597704	159598177	-	GO:0006952 defense response; GO:0009607 response to biotic stimulus
D39_CP20_vs_D39_MT20	SECCE5Rv1G0309790	Pathogenesis-related protein 1	3785.72	57.21	5.84	8.47557	2.33922e-17	9.03967e-15	0.69	13173	5044	3824	145	90	145	13920.7	4714.77	3688.39	139.59	82.18	168.65	chr5R	159792025	159792525	-	GO:0006952 defense response; GO:0009607 response to biotic stimulus
D39_ICP20_vs_D39_MT20	SECCE5Rv1G0309790	Pathogenesis-related protein 1	1148.08	16.92	4.08	10.8701	1.60084e-27	6.68574e-24	0.38	3438	2028	1085	145	90	145	3280.89	2168.91	1053.53	137.39	81.39	166.36	chr5R	159792025	159792525	-	GO:0006952 defense response; GO:0009607 response to biotic stimulus
D39_CP20_vs_D39_MT20	SECCE5Rv1G0309810	Pathogenesis-related protein 1	7075.49	34.35	5.1	6.98194	2.91137e-12	5.77474e-10	0.73	24390	9150	7179	440	234	485	25774.4	8552.77	6924.4	423.57	213.67	564.11	chr5R	160083824	160084324	-	GO:0006952 defense response; GO:0009607 response to biotic stimulus
D39_ICP20_vs_D39_MT20	SECCE5Rv1G0309810	Pathogenesis-related protein 1	2815.05	13.26	3.73	6.81485	9.43652e-12	4.69175e-09	0.55	8161	4917	2738	440	234	485	7788.06	5258.65	2658.59	416.92	211.61	556.46	chr5R	160083824	160084324	-	GO:0006952 defense response; GO:0009607 response to biotic stimulus
D39_CP20_vs_D39_MT20	SECCE5Rv1G0309830	Pathogenesis-related protein 1	6076	34.32	5.1	7.19914	6.05949e-13	1.28281e-10	0.71	21063	7798	6092	345	246	409	22258.6	7289.01	5875.95	332.12	224.63	475.71	chr5R	160424939	160425439	-	GO:0006952 defense response; GO:0009607 response to biotic stimulus
D39_CP36_vs_D39_MT36	SECCE5Rv1G0309830	Pathogenesis-related protein 1	3625.33	8.26	3.05	6.10925	1.00098e-09	1.01355e-07	0.5	5235	7965	5677	1472	778	241	5658.65	8049.98	5693.24	1449.64	639.83	260.61	chr5R	160424939	160425439	-	GO:0006952 defense response; GO:0009607 response to biotic stimulus
D39_ICP20_vs_D39_MT20	SECCE5Rv1G0309830	Pathogenesis-related protein 1	2283.62	12.46	3.64	10.0342	1.07868e-23	2.25251e-20	0.36	6816	3718	2268	345	246	409	6504.52	3976.34	2202.22	326.9	222.46	469.26	chr5R	160424939	160425439	-	GO:0006952 defense response; GO:0009607 response to biotic stimulus
D33_ICP20_vs_D33_MT20	SECCE5Rv1G0310170	elongation factor Ts family protein	1497.2	0.2	-2.3	-8.82941	1.05228e-18	2.40804e-15	0.26	537	505	454	1994	3158	2373	460.61	567.01	491.33	1682.78	3341.89	2439.6	chr5R	165082186	165086458	+	GO:0005623 cell; GO:0045454 cell redox homeostasis
D33_ICP20_vs_D33_MT20	SECCE5Rv1G0311290	Aldolase superfamily protein	50.58	4.08	2.03	4.62995	3.65756e-06	0.000154999	0.44	73	96	68	27	24	11	62.62	107.79	73.59	22.79	25.4	11.31	chr5R	190447055	190448304	-	GO:0003676 nucleic acid binding; GO:0015074 DNA integration
L318_CP36_vs_L318_MT36	SECCE5Rv1G0317650	Strictosidine synthase family protein	138.28	0.23	-2.13	-7.60907	2.76083e-14	1.38222e-11	0.28	38	50	66	239	238	205	39.17	50.73	63.93	249	232.33	194.52	chr5R	349024815	349027772	-	GO:0009058 biosynthetic process; GO:0016844 strictosidine synthase activity
D33_ICP20_vs_D33_MT20	SECCE5Rv1G0318250	Cysteine proteinase	261.34	0.08	-3.67	-4.43051	9.40109e-06	0.00033406	0.83	34	44	33	580	817	97	29.16	49.4	35.71	489.47	864.57	99.72	chr5R	359051844	359053009	-	GO:0006508 proteolysis; GO:0008234 cysteine-type peptidase activity
D33_ICP36_vs_D33_MT36	SECCE5Rv1G0318250	Cysteine proteinase	231.04	0.04	-4.56	-4.03762	5.39952e-05	0.00173871	1.13	9	22	26	101	1170	124	8.62	26.01	21.88	97.76	1096.83	135.15	chr5R	359051844	359053009	-	GO:0006508 proteolysis; GO:0008234 cysteine-type peptidase activity
L318_CP36_vs_L318_MT36	SECCE5Rv1G0318370	Late embryogenesis abundant (LEA) hydroxyproline-rich glycoprotein family	302.6	4.02	2.01	5.26551	1.39804e-07	1.09962e-05	0.38	534	631	272	95	125	148	550.51	640.23	263.46	98.97	122.02	140.43	chr5R	360055802	360056644	+	GO:0006281 DNA repair; GO:0030915 Smc5-Smc6 complex
D33_CP36_vs_D33_MT36	SECCE5Rv1G0319080	Chalcone-flavonone isomerase family protein	2211.7	0.25	-2.02	-3.83249	0.000126852	0.0050341	0.53	650	351	1676	2111	4869	3877	604.65	394.05	1621	2020.78	4497.57	4132.18	chr5R	370675624	370676351	+	GO:0016872 intramolecular lyase activity; GO:0080167 response to karrikin
D33_ICP20_vs_D33_MT20	SECCE5Rv1G0319080	Chalcone-flavonone isomerase family protein	71.76	0.07	-3.75	-4.65955	3.16904e-06	0.000138662	0.81	15	12	3	86	287	24	12.87	13.47	3.25	72.58	303.71	24.67	chr5R	370675624	370676351	+	GO:0016872 intramolecular lyase activity; GO:0080167 response to karrikin
L318_ICP20_vs_L318_MT20	SECCE5Rv1G0319080	Chalcone-flavonone isomerase family protein	225.74	0.1	-3.28	-4.24991	2.13852e-05	0.00204582	0.77	44	41	34	583	633	45	45.97	39.4	41.06	615.08	575.79	37.15	chr5R	370675624	370676351	+	GO:0016872 intramolecular lyase activity; GO:0080167 response to karrikin
L318_ICP36_vs_L318_MT36	SECCE5Rv1G0319370	Hydroxyethylthiazole kinase	209.99	0.23	-2.1	-6.52715	6.70346e-11	3.53081e-08	0.32	65	107	74	219	372	430	74.79	94.49	68.99	230.45	373	418.19	chr5R	374248502	374248902	+	GO:0000166 nucleotide binding; GO:0004417 hydroxyethylthiazole kinase activity; GO:0005524 ATP binding; GO:0009228 thiamine biosynthetic process; GO:0009229 thiamine diphosphate biosynthetic process; GO:0016301 kinase activity; GO:0016310 phosphorylation; GO:0016740 transferase activity; GO:0046872 metal ion binding
L318_CP36_vs_L318_MT36	SECCE5Rv1G0319850	MYB-like transcription factor family protein	157.62	4.93	2.3	4.97952	6.37426e-07	3.72317e-05	0.46	434	165	177	46	53	63	447.41	167.41	171.44	47.92	51.74	59.78	chr5R	379442644	379444081	+	GO:0003677 DNA binding; GO:0005634 nucleus; GO:0006351 transcription, DNA-templated; GO:0006355 regulation of transcription, DNA-templated
L318_ICP36_vs_L318_MT36	SECCE5Rv1G0319960	Asparagine synthetase	11490.6	0.06	-4.03	-7.4247	1.13039e-13	1.00026e-10	0.54	2023	586	1211	11356	29147	24466	2327.79	517.49	1128.97	11949.9	29225.5	23794.1	chr5R	380485180	380488218	+	GO:0000166 nucleotide binding; GO:0004066 asparagine synthase (glutamine-hydrolyzing) activity; GO:0005524 ATP binding; GO:0006529 asparagine biosynthetic process; GO:0006541 glutamine metabolic process; GO:0008652 cellular amino acid biosynthetic process
D33_ICP36_vs_D33_MT36	SECCE5Rv1G0320680	Pleiotropic drug resistance ABC transporter	70.6	4.72	2.24	6.85581	7.09095e-12	5.63502e-09	0.33	141	98	117	20	26	28	135.03	115.86	98.47	19.36	24.37	30.52	chr5R	390938573	390961919	+	GO:0000166 nucleotide binding; GO:0005524 ATP binding; GO:0016020 membrane; GO:0016021 integral component of membrane; GO:0016887 ATPase activity
D33_ICP36_vs_D33_MT36	SECCE5Rv1G0321280	GDSL esterase/lipase	190.49	0.2	-2.31	-3.41502	0.000637784	0.00945925	0.68	65	87	32	96	635	241	62.25	102.86	26.93	92.92	595.29	262.68	chr5R	400653501	400656974	-	GO:0016788 hydrolase activity, acting on ester bonds
L318_ICP36_vs_L318_MT36	SECCE5Rv1G0321360	ATP-dependent DNA helicase	1514.93	0.23	-2.11	-5.01247	5.37367e-07	8.30075e-05	0.42	790	354	524	1865	3254	2215	909.02	312.62	488.51	1962.53	3262.76	2154.17	chr5R	402253935	402258364	+	GO:0004497 monooxygenase activity; GO:0009507 chloroplast; GO:0009536 plastid; GO:0009853 photorespiration; GO:0015977 carbon fixation; GO:0015979 photosynthesis; GO:0016491 oxidoreductase activity; GO:0016829 lyase activity; GO:0016984 ribulose-bisphosphate carboxylase activity; GO:0055114 oxidation-reduction process
L318_CP36_vs_L318_MT36	SECCE5Rv1G0321850	Fasciclin-like arabinogalactan-protein-like	98	20.08	4.33	4.25291	2.11008e-05	0.000680216	1.02	33	131	406	2	3	24	34.02	132.92	393.26	2.08	2.93	22.77	chr5R	411105925	411109572	+	GO:0004364 glutathione transferase activity; GO:0005737 cytoplasm; GO:0006749 glutathione metabolic process
D39_CP20_vs_D39_MT20	SECCE5Rv1G0322060	Indole-3-glycerol phosphate synthase	267.86	39.5	5.3	13.4743	2.21543e-41	8.12952e-38	0.39	563	691	338	14	9	16	594.96	645.9	326.01	13.48	8.22	18.61	chr5R	415735029	415737420	+	GO:0003824 catalytic activity; GO:0004425 indole-3-glycerol-phosphate synthase activity; GO:0006568 tryptophan metabolic process; GO:0008152 metabolic process
D39_CP36_vs_D39_MT36	SECCE5Rv1G0322060	Indole-3-glycerol phosphate synthase	94.79	6.1	2.61	6.78677	1.14671e-11	1.84831e-09	0.38	150	188	137	20	50	17	162.14	190.01	137.39	19.7	41.12	18.38	chr5R	415735029	415737420	+	GO:0003824 catalytic activity; GO:0004425 indole-3-glycerol-phosphate synthase activity; GO:0006568 tryptophan metabolic process; GO:0008152 metabolic process
D39_ICP20_vs_D39_MT20	SECCE5Rv1G0322060	Indole-3-glycerol phosphate synthase	66.11	9.09	3.18	6.70138	2.06465e-11	9.79865e-09	0.48	185	96	80	14	9	16	176.55	102.67	77.68	13.27	8.14	18.36	chr5R	415735029	415737420	+	GO:0003824 catalytic activity; GO:0004425 indole-3-glycerol-phosphate synthase activity; GO:0006568 tryptophan metabolic process; GO:0008152 metabolic process
D39_ICP36_vs_D39_MT36	SECCE5Rv1G0322060	Indole-3-glycerol phosphate synthase	92.49	6.07	2.6	5.20414	1.94896e-07	4.82201e-05	0.5	158	243	74	20	50	17	155.55	233.65	87.67	19.42	40.4	18.28	chr5R	415735029	415737420	+	GO:0003824 catalytic activity; GO:0004425 indole-3-glycerol-phosphate synthase activity; GO:0006568 tryptophan metabolic process; GO:0008152 metabolic process
D33_ICP20_vs_D33_MT20	SECCE5Rv1G0322620	RNA-binding family protein	459.42	0.12	-3.05	-6.68086	2.37542e-11	8.49363e-09	0.46	135	61	103	395	1374	655	115.8	68.49	111.47	333.35	1454.01	673.38	chr5R	422087178	422088960	-	GO:0003676 nucleic acid binding; GO:0003723 RNA binding
L318_CP36_vs_L318_MT36	SECCE5Rv1G0322740	Dirigent protein	353.4	10.3	3.36	3.91966	8.86744e-05	0.00211231	0.86	173	323	1473	11	89	94	178.35	327.72	1426.77	11.46	86.88	89.19	chr5R	423425105	423425602	+	GO:0005576 extracellular region; GO:0048046 apoplast
D33_CP20_vs_D33_MT20	SECCE5Rv1G0322840	Protein FLUORESCENT IN BLUE LIGHT, chloroplastic	529.33	0.24	-2.04	-5.24747	1.54206e-07	2.72785e-05	0.39	303	192	120	607	1042	900	319.73	176.83	126.37	519.49	1108.03	925.54	chr5R	425039331	425042055	-	GO:0016020 membrane; GO:0016021 integral component of membrane
D33_ICP36_vs_D33_MT36	SECCE5Rv1G0323340	TPX2 (Targeting protein for Xklp2) family protein	108.37	0.07	-3.74	-5.67517	1.38549e-08	2.49135e-06	0.66	11	25	7	94	351	169	10.53	29.56	5.89	90.98	329.05	184.2	chr5R	433924853	433927360	+	GO:0003674 molecular_function; GO:0005819 spindle; GO:0005874 microtubule; GO:0032147 activation of protein kinase activity; GO:0060236 regulation of mitotic spindle organization
D39_CP36_vs_D39_MT36	SECCE5Rv1G0323800	Pathogenesis-related protein 1-1	77242.8	6.65	2.73	11.2192	3.28371e-29	1.55609e-25	0.24	114316	143142	134280	24790	27763	12309	123567	144669	134664	24413.4	22832.4	13310.6	chr5R	440232938	440233432	-	GO:0005576 extracellular region
D39_ICP36_vs_D39_MT36	SECCE5Rv1G0323800	Pathogenesis-related protein 1-1	53893.9	4.41	2.14	6.62257	3.53016e-11	2.93217e-08	0.32	109491	102752	48145	24790	27763	12309	107795	98798.7	57036	24067	22433.6	13233	chr5R	440232938	440233432	-	GO:0005576 extracellular region
L318_ICP36_vs_L318_MT36	SECCE5Rv1G0326440	Trehalose-6-phosphate synthase	738.58	0.23	-2.14	-5.04855	4.45184e-07	7.08514e-05	0.42	340	163	305	734	1541	1331	391.22	143.94	284.34	772.38	1545.15	1294.45	chr5R	480080906	480083844	+	GO:0003824 catalytic activity; GO:0003825 alpha,alpha-trehalose-phosphate synthase (UDP-forming) activity; GO:0005992 trehalose biosynthetic process; GO:0016740 transferase activity; GO:0016757 transferase activity, transferring glycosyl groups
L318_CP36_vs_L318_MT36	SECCE5Rv1G0326690	Myb factor	106.41	4.22	2.08	5.44806	5.09232e-08	4.62684e-06	0.38	208	161	143	41	25	58	214.43	163.35	138.51	42.71	24.4	55.03	chr5R	483929212	483930219	-	GO:0003677 DNA binding
L318_CP36_vs_L318_MT36	SECCE5Rv1G0327830	Flavin-containing monooxygenase	164.9	0.2	-2.3	-7.49416	6.67266e-14	3.08856e-11	0.31	34	71	62	247	291	296	35.05	72.04	60.05	257.33	284.06	280.86	chr5R	497580779	497581468	+	GO:0004497 monooxygenase activity; GO:0004499 N,N-dimethylaniline monooxygenase activity; GO:0016491 oxidoreductase activity; GO:0050660 flavin adenine dinucleotide binding; GO:0050661 NADP binding; GO:0055114 oxidation-reduction process
L318_ICP36_vs_L318_MT36	SECCE5Rv1G0328620	Early light-induced protein	228.53	18.61	4.22	4.93345	8.07879e-07	0.000116051	0.85	181	1014	212	3	17	51	208.27	895.46	197.64	3.16	17.05	49.6	chr5R	509115625	509116143	-	GO:0016020 membrane; GO:0016021 integral component of membrane
L318_ICP36_vs_L318_MT36	SECCE5Rv1G0328630	Early light-induced protein	185.28	10.63	3.41	5.9072	3.47967e-09	1.14891e-06	0.58	175	682	228	14	33	49	201.37	602.27	212.56	14.73	33.09	47.65	chr5R	509348266	509348775	-	GO:0016020 membrane; GO:0016021 integral component of membrane
L318_ICP36_vs_L318_MT36	SECCE5Rv1G0328660	Early light-induced protein	73.2	23.33	4.54	8.26176	1.43539e-16	3.96921e-13	0.55	99	235	107	4	5	9	113.92	207.53	99.75	4.21	5.01	8.75	chr5R	509362605	509363209	+	GO:0016020 membrane; GO:0016021 integral component of membrane
L318_ICP36_vs_L318_MT36	SECCE5Rv1G0328730	Early light-induced protein	143.5	10.19	3.35	3.9889	6.6379e-05	0.00380424	0.84	162	584	88	4	22	52	186.41	515.73	82.04	4.21	22.06	50.57	chr5R	509588599	509589117	+	GO:0016020 membrane; GO:0016021 integral component of membrane
L318_ICP36_vs_L318_MT36	SECCE5Rv1G0328740	Early light-induced protein	188.96	13.19	3.72	4.36035	1.29852e-05	0.00111774	0.85	205	805	115	9	9	63	235.89	710.89	107.21	9.47	9.02	61.27	chr5R	509616973	509617491	+	GO:0016020 membrane; GO:0016021 integral component of membrane
L318_ICP36_vs_L318_MT36	SECCE5Rv1G0328760	Early light-induced protein	87.25	36.9	5.21	4.94563	7.58997e-07	0.000110464	1.05	101	414	30	1	1	12	116.22	365.6	27.97	1.05	1	11.67	chr5R	509730322	509730840	+	GO:0016020 membrane; GO:0016021 integral component of membrane
L318_ICP36_vs_L318_MT36	SECCE5Rv1G0328800	Early light-induced protein	1365.38	4.41	2.14	4.33954	1.4278e-05	0.00119555	0.49	1708	3521	1721	238	367	920	1965.33	3109.38	1604.42	250.45	367.99	894.73	chr5R	509772617	509773135	+	GO:0016020 membrane; GO:0016021 integral component of membrane
L318_ICP20_vs_L318_MT20	SECCE5Rv1G0328870	Fatty acid hydroxylase superfamily	254.01	0.24	-2.04	-4.94503	7.61304e-07	0.00017188	0.41	99	102	80	368	695	249	103.44	98.01	96.62	388.25	632.19	205.55	chr5R	510290629	510294001	-	GO:0005506 iron ion binding; GO:0008610 lipid biosynthetic process; GO:0016020 membrane; GO:0016021 integral component of membrane; GO:0016491 oxidoreductase activity; GO:0055114 oxidation-reduction process
L318_CP36_vs_L318_MT36	SECCE5Rv1G0328950	Protein GAMETE EXPRESSED 2	239.93	0.1	-3.26	-7.73082	1.06857e-14	5.69873e-12	0.42	27	64	45	551	469	286	27.83	64.94	43.59	574.05	457.82	271.37	chr5R	510919141	510924293	+	GO:0016020 membrane; GO:0016021 integral component of membrane
L318_ICP36_vs_L318_MT36	SECCE5Rv1G0328950	Protein GAMETE EXPRESSED 2	249.18	0.13	-2.99	-7.57299	3.64723e-14	4.0342e-11	0.39	34	57	83	551	469	286	39.12	50.34	77.38	579.81	470.26	278.15	chr5R	510919141	510924293	+	GO:0016020 membrane; GO:0016021 integral component of membrane
L318_ICP36_vs_L318_MT36	SECCE5Rv1G0328970	S-adenosylmethionine decarboxylase proenzyme	78.64	11.83	3.56	5.28614	1.24925e-07	2.40313e-05	0.67	66	298	103	6	8	23	75.94	263.16	96.02	6.31	8.02	22.37	chr5R	511172356	511173540	+	GO:0004014 adenosylmethionine decarboxylase activity; GO:0006557 S-adenosylmethioninamine biosynthetic process; GO:0006596 polyamine biosynthetic process; GO:0006597 spermine biosynthetic process; GO:0008295 spermidine biosynthetic process; GO:0016829 lyase activity; GO:0016831 carboxy-lyase activity
L318_ICP20_vs_L318_MT20	SECCE5Rv1G0329150	Cellulose synthase	505.63	0.23	-2.1	-4.38293	1.17095e-05	0.00128959	0.48	177	134	215	1234	887	426	184.94	128.76	259.67	1301.91	806.84	351.67	chr5R	512840178	512844205	+	GO:0006508 proteolysis; GO:0008233 peptidase activity
L318_CP36_vs_L318_MT36	SECCE5Rv1G0329200	Eukaryotic aspartyl protease family protein	83.65	4.94	2.3	3.95697	7.59052e-05	0.00186958	0.58	45	168	207	25	22	39	46.39	170.46	200.5	26.05	21.48	37.01	chr5R	513745938	513747840	+	GO:0004190 aspartic-type endopeptidase activity; GO:0006508 proteolysis; GO:0008233 peptidase activity; GO:0016787 hydrolase activity
L318_ICP20_vs_L318_MT20	SECCE5Rv1G0329480	Non-specific serine/threonine protein kinase	99.92	0.19	-2.41	-3.8391	0.000123485	0.00713026	0.63	24	18	44	151	310	76	25.08	17.3	53.14	159.31	281.98	62.74	chr5R	516857377	516858720	-	GO:0000166 nucleotide binding; GO:0004672 protein kinase activity; GO:0004674 protein serine/threonine kinase activity; GO:0005524 ATP binding; GO:0006468 protein phosphorylation; GO:0007165 signal transduction; GO:0016301 kinase activity; GO:0016310 phosphorylation; GO:0016740 transferase activity
D33_ICP20_vs_D33_MT20	SECCE5Rv1G0330480	Microtubule associated protein family protein, putative, expressed	1160.57	0.23	-2.11	-5.73271	9.88399e-09	1.07707e-06	0.37	635	375	320	1993	2832	946	544.67	421.05	346.31	1681.93	2996.9	972.55	chr5R	530281184	530286247	-	GO:0000226 microtubule cytoskeleton organization; GO:0008017 microtubule binding
D39_CP36_vs_D39_MT36	SECCE5Rv1G0330620	Ripening-related protein	4442.72	4.12	2.04	7.5918	3.155e-14	9.11642e-12	0.27	6927	8161	5701	1940	2618	1054	7487.58	8248.07	5717.31	1910.53	2153.06	1139.76	chr5R	531561767	531562303	-	GO:0016491 oxidoreductase activity; GO:0046872 metal ion binding; GO:0055114 oxidation-reduction process
D33_ICP20_vs_D33_MT20	SECCE5Rv1G0330880	Mitochondrial carrier protein, putative	67.64	0.2	-2.35	-5.04166	4.6152e-07	2.86995e-05	0.47	21	21	23	78	173	88	18.01	23.58	24.89	65.83	183.07	90.47	chr5R	534375208	534378823	+	GO:0016020 membrane; GO:0016021 integral component of membrane; GO:0055085 transmembrane transport
D33_ICP36_vs_D33_MT36	SECCE5Rv1G0330880	Mitochondrial carrier protein, putative	132.24	0.18	-2.51	-3.55101	0.000383759	0.00666707	0.71	22	71	17	103	393	189	21.07	83.94	14.31	99.69	368.42	206	chr5R	534375208	534378823	+	GO:0016020 membrane; GO:0016021 integral component of membrane; GO:0055085 transmembrane transport
D33_CP36_vs_D33_MT36	SECCE5Rv1G0333240	BURP domain protein RD22	125.49	5.69	2.51	4.4978	6.86603e-06	0.000596934	0.56	271	229	136	24	77	17	252.09	257.08	131.54	22.97	71.13	18.12	chr5R	555364578	555365506	+	GO:0005768 endosome; GO:0005794 Golgi apparatus; GO:0005802 trans-Golgi network; GO:0009651 response to salt stress
D33_ICP36_vs_D33_MT36	SECCE5Rv1G0333240	BURP domain protein RD22	111.21	4.84	2.28	4.29062	1.78175e-05	0.0007594	0.53	221	116	243	24	77	17	211.64	137.14	204.52	23.23	72.18	18.53	chr5R	555364578	555365506	+	GO:0005768 endosome; GO:0005794 Golgi apparatus; GO:0005802 trans-Golgi network; GO:0009651 response to salt stress
D33_CP36_vs_D33_MT36	SECCE5Rv1G0333680	Fasciclin-like arabinogalactan protein	138.4	0.19	-2.4	-4.02177	5.77616e-05	0.00282164	0.6	40	10	86	188	279	245	37.21	11.23	83.18	179.96	257.72	261.13	chr5R	560486577	560487371	-	GO:0001732 formation of cytoplasmic translation initiation complex; GO:0002183 cytoplasmic translational initiation; GO:0003729 mRNA binding; GO:0003743 translation initiation factor activity; GO:0005634 nucleus; GO:0005737 cytoplasm; GO:0005829 cytosol; GO:0005852 eukaryotic translation initiation factor 3 complex; GO:0005886 plasma membrane; GO:0006412 translation; GO:0006413 translational init…
D33_ICP36_vs_D33_MT36	SECCE5Rv1G0333680	Fasciclin-like arabinogalactan protein	136.25	0.15	-2.74	-3.74186	0.000182662	0.00402494	0.73	32	61	5	188	279	245	30.65	72.12	4.21	181.97	261.55	267.04	chr5R	560486577	560487371	-	GO:0001732 formation of cytoplasmic translation initiation complex; GO:0002183 cytoplasmic translational initiation; GO:0003729 mRNA binding; GO:0003743 translation initiation factor activity; GO:0005634 nucleus; GO:0005737 cytoplasm; GO:0005829 cytosol; GO:0005852 eukaryotic translation initiation factor 3 complex; GO:0005886 plasma membrane; GO:0006412 translation; GO:0006413 translational init…
L318_CP36_vs_L318_MT36	SECCE5Rv1G0333680	Fasciclin-like arabinogalactan protein	56.73	6.39	2.68	3.63521	0.000277757	0.00511618	0.74	26	68	205	10	17	20	26.8	68.99	198.57	10.42	16.59	18.98	chr5R	560486577	560487371	-	GO:0001732 formation of cytoplasmic translation initiation complex; GO:0002183 cytoplasmic translational initiation; GO:0003729 mRNA binding; GO:0003743 translation initiation factor activity; GO:0005634 nucleus; GO:0005737 cytoplasm; GO:0005829 cytosol; GO:0005852 eukaryotic translation initiation factor 3 complex; GO:0005886 plasma membrane; GO:0006412 translation; GO:0006413 translational init…
D39_CP36_vs_D39_MT36	SECCE5Rv1G0333810	Tonoplast dicarboxylate transporter	92.9	0.25	-2	-4.67914	2.88079e-06	0.000105173	0.43	53	30	24	208	143	114	57.29	30.32	24.07	204.84	117.6	123.28	chr5R	561892106	561894255	+	GO:0005215 transporter activity; GO:0006814 sodium ion transport; GO:0016020 membrane; GO:0016021 integral component of membrane; GO:0055085 transmembrane transport
L318_ICP36_vs_L318_MT36	SECCE5Rv1G0333810	Tonoplast dicarboxylate transporter	375.85	0.23	-2.12	-3.69405	0.000220707	0.00887725	0.57	158	95	168	289	1188	347	181.8	83.89	156.62	304.11	1191.2	337.47	chr5R	561892106	561894255	+	GO:0005215 transporter activity; GO:0006814 sodium ion transport; GO:0016020 membrane; GO:0016021 integral component of membrane; GO:0055085 transmembrane transport
D33_ICP20_vs_D33_MT20	SECCE5Rv1G0334690	Cinnamoyl-CoA reductase 4	117.89	0.14	-2.88	-5.72242	1.05016e-08	1.13358e-06	0.5	48	12	27	135	328	158	41.17	13.47	29.22	113.93	347.1	162.43	chr5R	567494243	567495744	+	GO:0003824 catalytic activity; GO:0050662 coenzyme binding
D39_CP36_vs_D39_MT36	SECCE5Rv1G0335560	N-methyl-L-tryptophan oxidase	676.13	4.57	2.19	8.24004	1.72153e-16	8.15797e-14	0.27	792	1156	1301	275	349	157	856.09	1168.33	1304.72	270.82	287.02	169.78	chr5R	575738756	575740919	-	GO:0016491 oxidoreductase activity; GO:0050131 N-methyl-L-amino-acid oxidase activity; GO:0050660 flavin adenine dinucleotide binding; GO:0055114 oxidation-reduction process
L318_CP36_vs_L318_MT36	SECCE5Rv1G0337420	Cytochrome P450	909.53	0.16	-2.67	-6.22751	4.73899e-10	8.01772e-08	0.43	111	248	389	1475	1316	1995	114.43	251.63	376.79	1536.69	1284.63	1892.98	chr5R	591503184	591504779	-	GO:0004497 monooxygenase activity; GO:0005506 iron ion binding; GO:0016020 membrane; GO:0016021 integral component of membrane; GO:0016491 oxidoreductase activity; GO:0016705 oxidoreductase activity, acting on paired donors, with incorporation or reduction of molecular oxygen; GO:0020037 heme binding; GO:0046872 metal ion binding; GO:0055114 oxidation-reduction process
D33_CP36_vs_D33_MT36	SECCE5Rv1G0338490	Protein FLOWERING LOCUS T	90.31	0.1	-3.29	-5.61582	1.95636e-08	5.46452e-06	0.59	14	24	11	256	195	62	13.02	26.94	10.64	245.06	180.12	66.08	chr5R	598425171	598430952	-	GO:0003824 catalytic activity; GO:0004069 L-aspartate:2-oxoglutarate aminotransferase activity; GO:0006520 cellular amino acid metabolic process; GO:0008483 transaminase activity; GO:0009058 biosynthetic process; GO:0016740 transferase activity; GO:0030170 pyridoxal phosphate binding
D33_CP20_vs_D33_MT20	SECCE5Rv1G0339410	Aldo/keto reductase family oxidoreductase	60.03	4.12	2.04	3.75946	0.000170282	0.00565636	0.54	73	90	123	16	42	12	77.03	82.89	129.53	13.69	44.66	12.34	chr5R	607309999	607312100	-	GO:0016491 oxidoreductase activity; GO:0055114 oxidation-reduction process
L318_CP20_vs_L318_MT20	SECCE5Rv1G0340350	CRT-binding factor	149.53	0.17	-2.52	-4.77493	1.79766e-06	0.000626962	0.53	12	65	69	235	241	287	15.11	59.68	57.15	271.22	236.88	257.13	chr5R	614395996	614396802	+	GO:0003677 DNA binding; GO:0003700 DNA-binding transcription factor activity; GO:0005634 nucleus; GO:0006351 transcription, DNA-templated; GO:0006355 regulation of transcription, DNA-templated
D39_CP36_vs_D39_MT36	SECCE5Rv1G0341600	Pseudo response regulator	343.13	6.05	2.6	5.58044	2.39917e-08	1.65731e-06	0.47	460	508	753	59	66	167	497.23	513.42	755.15	58.1	54.28	180.59	chr5R	626081687	626085083	-	GO:0000160 phosphorelay signal transduction system; GO:0005634 nucleus
D33_CP20_vs_D33_MT20	SECCE5Rv1G0341870	O-acyltransferase WSD1	73.37	0.15	-2.78	-3.57495	0.000350294	0.00962725	0.78	32	7	15	69	270	37	33.77	6.45	15.8	59.05	287.11	38.05	chr5R	628078075	628086377	+	GO:0004144 diacylglycerol O-acyltransferase activity; GO:0016020 membrane; GO:0016021 integral component of membrane; GO:0016740 transferase activity; GO:0016746 transferase activity, transferring acyl groups; GO:0045017 glycerolipid biosynthetic process
L318_CP36_vs_L318_MT36	SECCE5Rv1G0341870	O-acyltransferase WSD1	223.87	7.1	2.83	3.75987	0.000170002	0.00348996	0.75	197	231	764	11	56	105	203.09	234.38	740.02	11.46	54.67	99.63	chr5R	628078075	628086377	+	GO:0004144 diacylglycerol O-acyltransferase activity; GO:0016020 membrane; GO:0016021 integral component of membrane; GO:0016740 transferase activity; GO:0016746 transferase activity, transferring acyl groups; GO:0045017 glycerolipid biosynthetic process
L318_ICP20_vs_L318_MT20	SECCE5Rv1G0341870	O-acyltransferase WSD1	169.7	0.18	-2.45	-3.76261	0.000168151	0.00879339	0.65	70	42	36	550	219	99	73.14	40.36	43.48	580.27	199.21	81.73	chr5R	628078075	628086377	+	GO:0004144 diacylglycerol O-acyltransferase activity; GO:0016020 membrane; GO:0016021 integral component of membrane; GO:0016740 transferase activity; GO:0016746 transferase activity, transferring acyl groups; GO:0045017 glycerolipid biosynthetic process
L318_ICP36_vs_L318_MT36	SECCE5Rv1G0341920	O-acyltransferase WSD1	642.03	5.42	2.44	5.12107	3.03806e-07	5.25062e-05	0.48	527	2146	805	133	200	267	606.4	1895.12	750.47	139.96	200.54	259.67	chr5R	628953496	628959464	+	GO:0004144 diacylglycerol O-acyltransferase activity; GO:0016020 membrane; GO:0016021 integral component of membrane; GO:0016740 transferase activity; GO:0016746 transferase activity, transferring acyl groups; GO:0045017 glycerolipid biosynthetic process
L318_ICP36_vs_L318_MT36	SECCE5Rv1G0342970	Cytochrome P450 family protein, expressed	111.41	4.34	2.12	3.72505	0.000195279	0.00805963	0.57	52	274	259	26	52	47	59.83	241.97	241.46	27.36	52.14	45.71	chr5R	634326454	634327962	-	GO:0004497 monooxygenase activity; GO:0005506 iron ion binding; GO:0016020 membrane; GO:0016021 integral component of membrane; GO:0016491 oxidoreductase activity; GO:0016705 oxidoreductase activity, acting on paired donors, with incorporation or reduction of molecular oxygen; GO:0020037 heme binding; GO:0046872 metal ion binding; GO:0055114 oxidation-reduction process
D33_CP20_vs_D33_MT20	SECCE5Rv1G0343820	Receptor protein kinase, putative	112.88	0.11	-3.23	-5.75016	8.91592e-09	2.7601e-06	0.56	31	15	18	434	81	150	32.71	13.81	18.96	371.43	86.13	154.26	chr5R	641441936	641445445	+	GO:0000166 nucleotide binding; GO:0004672 protein kinase activity; GO:0005524 ATP binding; GO:0006468 protein phosphorylation; GO:0016020 membrane; GO:0016021 integral component of membrane; GO:0016301 kinase activity; GO:0016310 phosphorylation
D39_CP20_vs_D39_MT20	SECCE5Rv1G0344030	Lipoprotein signal peptidase	237.43	9.53	3.25	9.18021	4.30265e-20	2.63143e-17	0.35	601	298	389	41	43	49	635.11	278.55	375.2	39.47	39.26	56.99	chr5R	643138065	643138550	+	GO:0004190 aspartic-type endopeptidase activity; GO:0005886 plasma membrane; GO:0006508 proteolysis; GO:0008233 peptidase activity; GO:0016020 membrane; GO:0016021 integral component of membrane; GO:0016787 hydrolase activity
D39_ICP20_vs_D39_MT20	SECCE5Rv1G0344030	Lipoprotein signal peptidase	137.95	5.2	2.38	6.01991	1.74516e-09	5.52159e-07	0.39	336	239	121	41	43	49	320.65	255.61	117.49	38.85	38.89	56.22	chr5R	643138065	643138550	+	GO:0004190 aspartic-type endopeptidase activity; GO:0005886 plasma membrane; GO:0006508 proteolysis; GO:0008233 peptidase activity; GO:0016020 membrane; GO:0016021 integral component of membrane; GO:0016787 hydrolase activity
D39_CP20_vs_D39_MT20	SECCE5Rv1G0344060	30S ribosomal protein S11	123.01	0.21	-2.22	-7.14361	9.09119e-13	1.87066e-10	0.31	39	60	34	261	183	163	41.21	56.08	32.79	251.25	167.1	189.59	chr5R	643287897	643288220	-	GO:0003723 RNA binding; GO:0003735 structural constituent of ribosome; GO:0005622 intracellular; GO:0005840 ribosome; GO:0006412 translation; GO:0019843 rRNA binding
D39_CP20_vs_D39_MT20	SECCE5Rv1G0344090	50S ribosomal protein L14	371.95	0.22	-2.17	-7.35362	1.9291e-13	4.33397e-11	0.3	120	186	109	762	753	348	126.81	173.86	105.13	733.55	687.59	404.76	chr5R	643289591	643289905	-	GO:0003723 RNA binding; GO:0003735 structural constituent of ribosome; GO:0005840 ribosome; GO:0006412 translation; GO:0015934 large ribosomal subunit; GO:0019843 rRNA binding
D33_CP36_vs_D33_MT36	SECCE5Rv1G0344420	Pimeloyl-[acyl-carrier protein] methyl ester esterase	148.68	24.63	4.62	7.72471	1.12108e-14	4.88499e-11	0.6	515	244	108	12	17	7	479.07	273.92	104.46	11.49	15.7	7.46	chr5R	645306803	645311292	+	GO:0005737 cytoplasm; GO:0009102 biotin biosynthetic process; GO:0016787 hydrolase activity; GO:0052689 carboxylic ester hydrolase activity
L318_CP20_vs_L318_MT20	SECCE5Rv1G0345950	Embryogenesis transmembrane protein-like	122.38	8.55	3.1	6.47112	9.72819e-11	2.10703e-07	0.48	198	165	310	21	15	42	249.39	151.49	256.78	24.24	14.74	37.63	chr5R	659722637	659729044	-	GO:0007165 signal transduction; GO:0016020 membrane; GO:0016021 integral component of membrane
L318_ICP20_vs_L318_MT20	SECCE5Rv1G0345950	Embryogenesis transmembrane protein-like	59.41	4.04	2.01	3.90486	9.42789e-05	0.00592907	0.52	114	53	96	21	15	42	119.11	50.93	115.95	22.16	13.64	34.67	chr5R	659722637	659729044	-	GO:0007165 signal transduction; GO:0016020 membrane; GO:0016021 integral component of membrane
L318_CP36_vs_L318_MT36	SECCE5Rv1G0346650	Flavin-containing monooxygenase	229.55	0.25	-2.01	-5.59228	2.24109e-08	2.31002e-06	0.36	69	72	133	429	410	271	71.13	73.05	128.83	446.94	400.23	257.14	chr5R	663000775	663003577	-	GO:0004497 monooxygenase activity; GO:0004499 N,N-dimethylaniline monooxygenase activity; GO:0016491 oxidoreductase activity; GO:0050660 flavin adenine dinucleotide binding; GO:0050661 NADP binding; GO:0055114 oxidation-reduction process
L318_ICP36_vs_L318_MT36	SECCE5Rv1G0346770	Protein DETOXIFICATION	68.32	50.67	5.66	5.08133	3.74799e-07	6.09655e-05	1.11	46	370	24	0	3	5	52.93	326.75	22.37	0	3.01	4.86	chr5R	663749116	663753459	+	GO:0006855 drug transmembrane transport; GO:0015238 drug transmembrane transporter activity; GO:0015297 antiporter activity; GO:0016020 membrane; GO:0016021 integral component of membrane; GO:0055085 transmembrane transport
L318_CP20_vs_L318_MT20	SECCE5Rv1G0346830	Plant regulator RWP-RK family protein, putative	169.59	0.22	-2.18	-6.37986	1.77248e-10	2.82597e-07	0.34	60	64	61	280	213	335	75.57	58.76	50.53	323.15	209.36	300.14	chr5R	664188966	664193324	+	GO:0003677 DNA binding; GO:0005634 nucleus; GO:0006351 transcription, DNA-templated; GO:0006355 regulation of transcription, DNA-templated
D33_ICP36_vs_D33_MT36	SECCE5Rv1G0347320	Serine/threonine-protein kinase	123.56	4.12	2.04	5.54936	2.86709e-08	4.35993e-06	0.37	210	126	293	44	74	30	201.11	148.97	246.6	42.59	69.37	32.7	chr5R	666407169	666411904	-	GO:0000166 nucleotide binding; GO:0004672 protein kinase activity; GO:0004674 protein serine/threonine kinase activity; GO:0005524 ATP binding; GO:0006468 protein phosphorylation; GO:0016020 membrane; GO:0016021 integral component of membrane; GO:0016301 kinase activity; GO:0016310 phosphorylation; GO:0016740 transferase activity; GO:0048544 recognition of pollen
D33_ICP36_vs_D33_MT36	SECCE5Rv1G0348280	Zinc finger protein 512B family	131.84	0.02	-5.87	-3.72109	0.000198364	0.00426139	1.58	3	9	0	29	496	261	2.87	10.64	0	28.07	464.98	284.47	chr5R	673265878	673266318	-	GO:0006950 response to stress; GO:0009415 response to water
D33_ICP20_vs_D33_MT20	SECCE5Rv1G0349490	Fatty acyl-CoA reductase	892.92	0.07	-3.75	-4.05957	4.91628e-05	0.00122796	0.92	184	83	111	1015	3512	402	157.82	93.19	120.13	856.58	3716.5	413.28	chr5R	684101982	684105927	-	GO:0006629 lipid metabolic process; GO:0016020 membrane; GO:0016021 integral component of membrane; GO:0016491 oxidoreductase activity; GO:0055114 oxidation-reduction process; GO:0080019 fatty-acyl-CoA reductase (alcohol-forming) activity; GO:0102965 alcohol-forming fatty acyl-CoA reductase activity
L318_ICP20_vs_L318_MT20	SECCE5Rv1G0349490	Fatty acyl-CoA reductase	1551.35	0.24	-2.07	-4.29126	1.77663e-05	0.00176777	0.48	579	486	593	2541	4347	1072	604.96	467	716.22	2680.83	3954.15	884.95	chr5R	684101982	684105927	-	GO:0006629 lipid metabolic process; GO:0016020 membrane; GO:0016021 integral component of membrane; GO:0016491 oxidoreductase activity; GO:0055114 oxidation-reduction process; GO:0080019 fatty-acyl-CoA reductase (alcohol-forming) activity; GO:0102965 alcohol-forming fatty acyl-CoA reductase activity
D33_CP36_vs_D33_MT36	SECCE5Rv1G0351580	Structural constituent of ribosome protein	273.22	4.5	2.17	4.97285	6.59741e-07	0.000104158	0.44	594	476	263	55	141	108	552.55	534.37	254.37	52.65	130.24	115.11	chr5R	701059101	701060195	+	GO:0016020 membrane; GO:0016021 integral component of membrane
L318_CP36_vs_L318_MT36	SECCE5Rv1G0351740	Cytochrome P450 family protein, expressed	161.1	21.53	4.43	5.95612	2.58304e-09	3.46269e-07	0.74	80	201	658	7	15	22	82.47	203.94	637.35	7.29	14.64	20.87	chr5R	702672577	702674378	+	GO:0004497 monooxygenase activity; GO:0005506 iron ion binding; GO:0016491 oxidoreductase activity; GO:0016705 oxidoreductase activity, acting on paired donors, with incorporation or reduction of molecular oxygen; GO:0020037 heme binding; GO:0046872 metal ion binding; GO:0055114 oxidation-reduction process
D39_ICP36_vs_D39_MT36	SECCE5Rv1G0352180	Heat shock transcription factor	389.41	8.25	3.04	4.24883	2.1489e-05	0.00241435	0.72	162	748	1017	88	33	131	159.49	719.22	1204.81	85.43	26.67	140.83	chr5R	707450423	707451682	-	GO:0003677 DNA binding; GO:0003700 DNA-binding transcription factor activity; GO:0005634 nucleus; GO:0006355 regulation of transcription, DNA-templated; GO:0043565 sequence-specific DNA binding
L318_CP36_vs_L318_MT36	SECCE5Rv1G0352180	Heat shock transcription factor	560.37	4.04	2.01	5.96293	2.47761e-09	3.33959e-07	0.34	520	1042	1137	190	207	282	536.07	1057.24	1101.32	197.95	202.07	267.58	chr5R	707450423	707451682	-	GO:0003677 DNA binding; GO:0003700 DNA-binding transcription factor activity; GO:0005634 nucleus; GO:0006355 regulation of transcription, DNA-templated; GO:0043565 sequence-specific DNA binding
L318_ICP20_vs_L318_MT20	SECCE5Rv1G0353270	Cysteine protease, putative	1323.98	0.13	-2.95	-5.62373	1.86873e-08	9.37561e-06	0.53	477	223	162	3593	2470	1209	498.38	214.28	195.66	3790.72	2246.78	998.04	chr5R	715250001	715251424	-	GO:0006508 proteolysis; GO:0008233 peptidase activity; GO:0008234 cysteine-type peptidase activity; GO:0016491 oxidoreductase activity; GO:0016787 hydrolase activity; GO:0032440 2-alkenal reductase [NAD(P)] activity; GO:0055114 oxidation-reduction process
D33_CP36_vs_D33_MT36	SECCE5Rv1G0353900	Glutathione S-transferase	248.25	5.6	2.49	3.61227	0.000303523	0.00919802	0.69	782	354	144	40	161	36	727.44	397.41	139.27	38.29	148.72	38.37	chr5R	720468221	720469012	-	GO:0004364 glutathione transferase activity; GO:0005737 cytoplasm; GO:0006749 glutathione metabolic process; GO:0009407 toxin catabolic process; GO:0016740 transferase activity
D39_CP36_vs_D39_MT36	SECCE5Rv1G0353990	basic helix-loop-helix (bHLH) DNA-binding superfamily protein	97.26	4.47	2.16	5.17136	2.32397e-07	1.19186e-05	0.42	125	154	186	53	46	15	135.12	155.64	186.53	52.19	37.83	16.22	chr5R	720982049	720984239	+	GO:0000808 origin recognition complex; GO:0005634 nucleus; GO:0006260 DNA replication; GO:0009744 response to sucrose
L318_CP36_vs_L318_MT36	SECCE5Rv1G0353990	basic helix-loop-helix (bHLH) DNA-binding superfamily protein	96.45	5.53	2.47	6.29396	3.09472e-10	5.54158e-08	0.39	194	176	115	37	31	21	200	178.57	111.39	38.55	30.26	19.93	chr5R	720982049	720984239	+	GO:0000808 origin recognition complex; GO:0005634 nucleus; GO:0006260 DNA replication; GO:0009744 response to sucrose
D39_ICP20_vs_D39_MT20	SECCE5Rv1G0354500	Peroxidase	198.43	4.11	2.04	4.27449	1.91578e-05	0.00192333	0.48	325	492	125	120	62	55	310.15	526.19	121.37	113.71	56.07	63.1	chr5R	724038446	724039676	+	GO:0004601 peroxidase activity; GO:0005576 extracellular region; GO:0006979 response to oxidative stress; GO:0016491 oxidoreductase activity; GO:0020037 heme binding; GO:0042744 hydrogen peroxide catabolic process; GO:0046872 metal ion binding; GO:0055114 oxidation-reduction process; GO:0098869 cellular oxidant detoxification
D33_ICP20_vs_D33_MT20	SECCE5Rv1G0355810	Glutamate carboxypeptidase 2	79.27	0.18	-2.47	-5.32351	1.01784e-07	8.40879e-06	0.46	21	23	27	167	186	63	18.01	25.82	29.22	140.93	196.83	64.77	chr5R	734670515	734677277	-	GO:0004180 carboxypeptidase activity; GO:0006508 proteolysis; GO:0016020 membrane; GO:0016021 integral component of membrane
D33_ICP20_vs_D33_MT20	SECCE5Rv1G0356840	Leguminosin group485 secreted peptide	692.53	0.25	-2.01	-4.67673	2.91489e-06	0.000130282	0.43	347	116	370	1379	1501	559	297.64	130.24	400.43	1163.77	1588.4	574.69	chr5R	742069418	742070077	-	GO:0006629 lipid metabolic process; GO:0008970 phospholipase A1 activity; GO:0016787 hydrolase activity
D39_CP36_vs_D39_MT36	SECCE5Rv1G0359230	Pathogenesis-related protein 1	234.48	4.66	2.22	4.99757	5.8057e-07	2.61025e-05	0.44	416	354	350	149	75	37	449.67	357.78	351	146.74	61.68	40.01	chr5R	760655733	760656233	+	GO:0005576 extracellular region
L318_CP36_vs_L318_MT36	SECCE5Rv1G0359230	Pathogenesis-related protein 1	4169.17	4.14	2.05	4.42485	9.65093e-06	0.000364482	0.46	9338	7320	3192	1442	2352	1129	9626.63	7427.04	3091.82	1502.31	2295.94	1071.26	chr5R	760655733	760656233	+	GO:0005576 extracellular region
D39_CP20_vs_D39_MT20	SECCE5Rv1G0359240	Pathogenesis-related protein 1	209.85	21.71	4.44	3.62779	0.000285859	0.00811051	1.22	907	87	170	41	11	5	958.48	81.32	163.97	39.47	10.04	5.82	chr5R	760739801	760740301	+	GO:0005576 extracellular region
D39_CP36_vs_D39_MT36	SECCE5Rv1G0359240	Pathogenesis-related protein 1	948.89	5.52	2.47	5.58815	2.29497e-08	1.58997e-06	0.44	1564	1603	1506	496	334	101	1690.57	1620.1	1510.31	488.46	274.68	109.22	chr5R	760739801	760740301	+	GO:0005576 extracellular region
D39_CP20_vs_D39_MT20	SECCE5Rv1G0359400	Tryptophan synthase alpha chain	57.11	5.59	2.48	5.78591	7.21217e-09	7.3856e-07	0.43	65	126	108	26	13	13	68.69	117.78	104.17	25.03	11.87	15.12	chr5R	761628951	761631303	-	GO:0000162 tryptophan biosynthetic process; GO:0003824 catalytic activity; GO:0004834 tryptophan synthase activity; GO:0006568 tryptophan metabolic process; GO:0008152 metabolic process
L318_CP36_vs_L318_MT36	SECCE5Rv1G0359580	Auxin-responsive protein	137.28	0.22	-2.18	-4.17564	2.97154e-05	0.000885758	0.52	16	54	80	169	268	250	16.49	54.79	77.49	176.07	261.61	237.22	chr5R	762772504	762773240	-	GO:0005634 nucleus; GO:0006351 transcription, DNA-templated; GO:0006355 regulation of transcription, DNA-templated; GO:0009734 auxin-activated signaling pathway
L318_CP36_vs_L318_MT36	SECCE5Rv1G0359870	Histone H1	12428.3	0.22	-2.16	-7.2212	5.15305e-13	1.78049e-10	0.3	4348	4036	5228	26835	19846	14331	4482.39	4095.02	5063.92	27957.3	19373	13598.1	chr5R	766112141	766112947	+	GO:0000786 nucleosome; GO:0003677 DNA binding; GO:0005634 nucleus; GO:0005694 chromosome; GO:0006334 nucleosome assembly
L318_CP36_vs_L318_MT36	SECCE5Rv1G0360010	Histone H1	5369.5	0.22	-2.17	-6.07526	1.23785e-09	1.85164e-07	0.36	1614	1728	2530	12365	8162	5796	1663.89	1753.27	2450.6	12882.2	7967.47	5499.6	chr5R	767041821	767042821	-	GO:0000786 nucleosome; GO:0003677 DNA binding; GO:0005634 nucleus; GO:0005694 chromosome; GO:0006334 nucleosome assembly
L318_CP36_vs_L318_MT36	SECCE5Rv1G0360030	Glycosyltransferase	451.8	0.12	-3.02	-7.0925	1.31712e-12	4.1963e-10	0.43	43	100	156	883	711	843	44.33	101.46	151.1	919.93	694.05	799.89	chr5R	767206604	767208118	-	GO:0008152 metabolic process; GO:0016740 transferase activity; GO:0016757 transferase activity, transferring glycosyl groups; GO:0016758 transferase activity, transferring hexosyl groups
D39_CP20_vs_D39_MT20	SECCE5Rv1G0360170	Pleiotropic drug resistance ABC transporter	848.48	11.6	3.54	9.20811	3.31904e-20	2.08787e-17	0.38	2367	1541	772	147	116	135	2501.36	1440.42	744.62	141.51	105.92	157.02	chr5R	767810753	767818395	-	GO:0000166 nucleotide binding; GO:0005524 ATP binding; GO:0016020 membrane; GO:0016021 integral component of membrane; GO:0016887 ATPase activity
D39_ICP20_vs_D39_MT20	SECCE5Rv1G0360170	Pleiotropic drug resistance ABC transporter	495.59	6.46	2.69	9.01198	2.02362e-19	2.34762e-16	0.3	1006	1032	526	147	116	135	960.03	1103.71	510.74	139.29	104.9	154.89	chr5R	767810753	767818395	-	GO:0000166 nucleotide binding; GO:0005524 ATP binding; GO:0016020 membrane; GO:0016021 integral component of membrane; GO:0016887 ATPase activity
D39_CP20_vs_D39_MT20	SECCE5Rv1G0360180	Pleiotropic drug resistance ABC transporter	79.49	10.75	3.43	6.74285	1.55314e-11	2.69255e-09	0.51	210	142	85	22	12	7	221.92	132.73	81.99	21.18	10.96	8.14	chr5R	767908480	767916612	-	GO:0000166 nucleotide binding; GO:0005524 ATP binding; GO:0016020 membrane; GO:0016021 integral component of membrane; GO:0016887 ATPase activity
D39_CP36_vs_D39_MT36	SECCE5Rv1G0360180	Pleiotropic drug resistance ABC transporter	80.6	4.22	2.08	4.78381	1.72002e-06	6.83796e-05	0.43	118	170	92	26	57	18	127.55	171.81	92.26	25.6	46.88	19.46	chr5R	767908480	767916612	-	GO:0000166 nucleotide binding; GO:0005524 ATP binding; GO:0016020 membrane; GO:0016021 integral component of membrane; GO:0016887 ATPase activity
D33_ICP36_vs_D33_MT36	SECCE5Rv1G0361250	Beta-1,3-galactosyltransferase-like protein	377.21	4.01	2	3.6447	0.0002677	0.00513213	0.55	824	340	737	46	166	231	789.11	401.97	620.28	44.52	155.62	251.78	chr5R	778380425	778383276	-	GO:0005794 Golgi apparatus; GO:0006486 protein glycosylation; GO:0008378 galactosyltransferase activity; GO:0016020 membrane; GO:0016021 integral component of membrane; GO:0016740 transferase activity; GO:0016757 transferase activity, transferring glycosyl groups; GO:0030246 carbohydrate binding
L318_CP36_vs_L318_MT36	SECCE5Rv1G0361670	Calcium-binding EF hand family protein	64.04	0.14	-2.85	-7.37913	1.59331e-13	6.62491e-11	0.39	10	13	24	116	116	109	10.31	13.19	23.25	120.85	113.24	103.43	chr5R	780727176	780727652	-	GO:0005509 calcium ion binding
L318_ICP36_vs_L318_MT36	SECCE5Rv1G0361670	Calcium-binding EF hand family protein	67.12	0.17	-2.57	-6.36262	1.98342e-10	9.53853e-08	0.4	18	12	29	116	116	109	20.71	10.6	27.04	122.07	116.31	106.01	chr5R	780727176	780727652	-	GO:0005509 calcium ion binding
D33_CP20_vs_D33_MT20	SECCE5Rv1G0361700	Chlorophyll a-b binding protein, chloroplastic	11015	0.23	-2.12	-5.51311	3.52542e-08	8.44926e-06	0.38	6655	3083	2360	15217	19724	19201	7022.54	2839.43	2485.36	13023.2	20974	19745.8	chr5R	780750744	780751544	-	GO:0009507 chloroplast; GO:0009522 photosystem I; GO:0009523 photosystem II; GO:0009535 chloroplast thylakoid membrane; GO:0009536 plastid; GO:0009579 thylakoid; GO:0009765 photosynthesis, light harvesting; GO:0015979 photosynthesis; GO:0016020 membrane; GO:0016021 integral component of membrane; GO:0016168 chlorophyll binding; GO:0018298 protein-chromophore linkage
L318_ICP36_vs_L318_MT36	SECCE5Rv1G0362890	Glycosyltransferase	262.75	4.56	2.19	6.08322	1.17789e-09	4.34289e-07	0.36	271	738	353	85	94	103	311.83	651.72	329.09	89.45	94.25	100.17	chr5R	789583950	789585410	+	GO:0008152 metabolic process; GO:0016740 transferase activity; GO:0016757 transferase activity, transferring glycosyl groups; GO:0016758 transferase activity, transferring hexosyl groups
D39_CP36_vs_D39_MT36	SECCE5Rv1G0363430	Wound-induced protease inhibitor	115.47	4.21	2.07	7.84074	4.47913e-15	1.5381e-12	0.26	197	174	171	51	58	32	212.94	175.86	171.49	50.23	47.7	34.6	chr5R	793043112	793043593	-	GO:0004867 serine-type endopeptidase inhibitor activity; GO:0005576 extracellular region; GO:0006508 proteolysis; GO:0008233 peptidase activity; GO:0010466 negative regulation of peptidase activity; GO:0010951 negative regulation of endopeptidase activity; GO:0030414 peptidase inhibitor activity
L318_CP36_vs_L318_MT36	SECCE5Rv1G0363430	Wound-induced protease inhibitor	1211.55	0.23	-2.13	-8.26037	1.45225e-16	1.2285e-13	0.26	498	518	321	2075	1985	1918	513.39	525.57	310.93	2161.79	1937.69	1819.92	chr5R	793043112	793043593	-	GO:0004867 serine-type endopeptidase inhibitor activity; GO:0005576 extracellular region; GO:0006508 proteolysis; GO:0008233 peptidase activity; GO:0010466 negative regulation of peptidase activity; GO:0010951 negative regulation of endopeptidase activity; GO:0030414 peptidase inhibitor activity
D39_CP36_vs_D39_MT36	SECCE5Rv1G0364140	Cytochrome P450	160.27	0.15	-2.72	-3.89653	9.75793e-05	0.00196269	0.7	43	26	54	48	634	246	46.48	26.28	54.15	47.27	521.4	266.02	chr5R	798736599	798738359	+	GO:0004497 monooxygenase activity; GO:0005506 iron ion binding; GO:0016491 oxidoreductase activity; GO:0016705 oxidoreductase activity, acting on paired donors, with incorporation or reduction of molecular oxygen; GO:0020037 heme binding; GO:0046872 metal ion binding; GO:0055114 oxidation-reduction process
L318_CP36_vs_L318_MT36	SECCE5Rv1G0364140	Cytochrome P450	78.54	0.14	-2.87	-5.26544	1.3985e-07	1.09962e-05	0.55	18	32	6	124	124	173	18.56	32.47	5.81	129.19	121.04	164.15	chr5R	798736599	798738359	+	GO:0004497 monooxygenase activity; GO:0005506 iron ion binding; GO:0016491 oxidoreductase activity; GO:0016705 oxidoreductase activity, acting on paired donors, with incorporation or reduction of molecular oxygen; GO:0020037 heme binding; GO:0046872 metal ion binding; GO:0055114 oxidation-reduction process
D39_CP20_vs_D39_MT20	SECCE5Rv1G0365670	Cytochrome P450	412.26	16.25	4.02	9.07166	1.17219e-19	6.79159e-17	0.44	972	883	494	33	28	75	1027.17	825.37	476.48	31.77	25.57	87.23	chr5R	808479638	808481831	+	GO:0004497 monooxygenase activity; GO:0005506 iron ion binding; GO:0016020 membrane; GO:0016021 integral component of membrane; GO:0016491 oxidoreductase activity; GO:0016705 oxidoreductase activity, acting on paired donors, with incorporation or reduction of molecular oxygen; GO:0020037 heme binding; GO:0046872 metal ion binding; GO:0055114 oxidation-reduction process
D39_CP36_vs_D39_MT36	SECCE5Rv1G0365670	Cytochrome P450	495.62	8.49	3.09	6.42062	1.3572e-10	1.73332e-08	0.48	647	1039	909	127	190	29	699.36	1050.09	911.6	125.07	156.26	31.36	chr5R	808479638	808481831	+	GO:0004497 monooxygenase activity; GO:0005506 iron ion binding; GO:0016020 membrane; GO:0016021 integral component of membrane; GO:0016491 oxidoreductase activity; GO:0016705 oxidoreductase activity, acting on paired donors, with incorporation or reduction of molecular oxygen; GO:0020037 heme binding; GO:0046872 metal ion binding; GO:0055114 oxidation-reduction process
D39_ICP20_vs_D39_MT20	SECCE5Rv1G0365670	Cytochrome P450	208.04	7.81	2.97	6.4156	1.40271e-10	5.56414e-08	0.46	575	301	242	33	28	75	548.72	321.91	234.98	31.27	25.32	86.05	chr5R	808479638	808481831	+	GO:0004497 monooxygenase activity; GO:0005506 iron ion binding; GO:0016020 membrane; GO:0016021 integral component of membrane; GO:0016491 oxidoreductase activity; GO:0016705 oxidoreductase activity, acting on paired donors, with incorporation or reduction of molecular oxygen; GO:0020037 heme binding; GO:0046872 metal ion binding; GO:0055114 oxidation-reduction process
D33_CP36_vs_D33_MT36	SECCE5Rv1G0365990	Trypsin inhibitor	443.61	0.23	-2.1	-4.07937	4.51585e-05	0.00234194	0.51	130	99	281	381	635	1132	120.93	111.14	271.78	364.72	586.56	1206.51	chr5R	810311315	810311861	-	GO:0004867 serine-type endopeptidase inhibitor activity; GO:0005576 extracellular region; GO:0010951 negative regulation of endopeptidase activity
D39_ICP36_vs_D39_MT36	SECCE5Rv1G0365990	Trypsin inhibitor	545.64	6.57	2.72	6.71122	1.93005e-11	1.66249e-08	0.4	714	906	1069	122	105	214	702.94	871.14	1266.41	118.44	84.84	230.07	chr5R	810311315	810311861	-	GO:0004867 serine-type endopeptidase inhibitor activity; GO:0005576 extracellular region; GO:0010951 negative regulation of endopeptidase activity
L318_ICP36_vs_L318_MT36	SECCE5Rv1G0365990	Trypsin inhibitor	257.9	0.05	-4.21	-7.63804	2.20551e-14	2.87001e-11	0.55	46	15	15	311	554	601	52.93	13.25	13.98	327.26	555.49	584.49	chr5R	810311315	810311861	-	GO:0004867 serine-type endopeptidase inhibitor activity; GO:0005576 extracellular region; GO:0010951 negative regulation of endopeptidase activity
L318_CP36_vs_L318_MT36	SECCE5Rv1G0366000	Late embryogenesis abundant (LEA) hydroxyproline-rich glycoprotein family	63.2	8.46	3.08	4.78182	1.73712e-06	8.57443e-05	0.64	57	75	211	9	9	23	58.76	76.1	204.38	9.38	8.79	21.82	chr5R	810375846	810376490	-	GO:0005737 cytoplasm; GO:0006364 rRNA processing; GO:0008168 methyltransferase activity; GO:0016740 transferase activity; GO:0032259 methylation
D33_CP20_vs_D33_MT20	SECCE5Rv1G0366760	S-adenosyl-L-methionine-dependent methyltransferase domain-containing protein	212.49	0.19	-2.42	-6.02035	1.74039e-09	7.05301e-07	0.4	92	80	28	317	389	379	97.08	73.68	29.49	271.3	413.65	389.75	chr5R	815642140	815644922	-	GO:0008168 methyltransferase activity; GO:0016740 transferase activity; GO:0032259 methylation
D33_ICP20_vs_D33_MT20	SECCE5Rv1G0366760	S-adenosyl-L-methionine-dependent methyltransferase domain-containing protein	216.34	0.21	-2.22	-7.68375	1.54502e-14	1.6071e-11	0.29	70	62	92	317	389	379	60.04	69.61	99.57	267.52	411.65	389.64	chr5R	815642140	815644922	-	GO:0008168 methyltransferase activity; GO:0016740 transferase activity; GO:0032259 methylation
D33_CP36_vs_D33_MT36	SECCE5Rv1G0367080	Fasciclin-like arabinogalactan protein	83.01	0.13	-2.93	-3.6945	0.000220316	0.00740744	0.79	13	6	40	61	326	76	12.09	6.74	38.69	58.39	301.13	81	chr5R	819292591	819293868	+	GO:0000166 nucleotide binding; GO:0001680 tRNA 3'-terminal CCA addition; GO:0003723 RNA binding; GO:0003824 catalytic activity; GO:0004810 tRNA adenylyltransferase activity; GO:0005524 ATP binding; GO:0006396 RNA processing; GO:0008033 tRNA processing; GO:0008152 metabolic process; GO:0016740 transferase activity; GO:0016779 nucleotidyltransferase activity; GO:0016787 hydrolase activity; GO:00422…
D33_ICP36_vs_D33_MT36	SECCE5Rv1G0367900	NAC domain-containing protein	140.37	4.18	2.06	4.26419	2.00629e-05	0.000826505	0.48	253	156	300	21	58	81	242.29	184.43	252.49	20.33	54.37	88.29	chr5R	824885893	824887043	-	GO:0003677 DNA binding; GO:0005634 nucleus; GO:0006351 transcription, DNA-templated; GO:0006355 regulation of transcription, DNA-templated
D39_ICP36_vs_D39_MT36	SECCE5Rv1G0367920	NAC domain-containing protein, putative	233.08	4.5	2.17	8.22974	1.87614e-16	6.9064e-13	0.26	459	314	330	74	128	73	451.89	301.92	390.94	71.84	103.43	78.48	chr5R	825060270	825061422	-	GO:0003677 DNA binding; GO:0005634 nucleus; GO:0006351 transcription, DNA-templated; GO:0006355 regulation of transcription, DNA-templated
D39_CP20_vs_D39_MT20	SECCE5Rv1G0368420	30S ribosomal protein S8	70.35	0.22	-2.21	-5.20835	1.9053e-07	1.47189e-05	0.43	27	24	25	139	166	53	28.53	22.43	24.11	133.81	151.58	61.64	chr5R	828763944	828764354	+	GO:0003723 RNA binding; GO:0003735 structural constituent of ribosome; GO:0005840 ribosome; GO:0006412 translation; GO:0019843 rRNA binding
L318_ICP36_vs_L318_MT36	SECCE5Rv1G0368760	Polyribonucleotide nucleotidyltransferase	1159.22	20.06	4.33	3.7573	0.000171757	0.00749428	1.15	696	5965	597	48	52	234	800.86	5267.66	556.56	50.51	52.14	227.57	chr5R	830626931	830628058	+	GO:0003676 nucleic acid binding; GO:0003723 RNA binding; GO:0004654 polyribonucleotide nucleotidyltransferase activity; GO:0005737 cytoplasm; GO:0006396 RNA processing; GO:0006402 mRNA catabolic process; GO:0016740 transferase activity; GO:0016779 nucleotidyltransferase activity; GO:0046872 metal ion binding
L318_CP36_vs_L318_MT36	SECCE5Rv1G0369890	Pectin lyase-like superfamily protein	221.76	5.38	2.43	9.03828	1.59163e-19	2.60306e-16	0.27	354	301	466	76	58	77	364.94	305.4	451.37	79.18	56.62	73.06	chr5R	838129117	838131793	-	GO:0000166 nucleotide binding; GO:0005524 ATP binding; GO:0016020 membrane; GO:0016021 integral component of membrane; GO:0016887 ATPase activity; GO:0042626 ATPase activity, coupled to transmembrane movement of substances; GO:0055085 transmembrane transport
D33_CP20_vs_D33_MT20	SECCE5Rv1G0369920	Membrane-associated kinase regulator-like protein, putative	96.05	0.21	-2.23	-4.79048	1.6638e-06	0.000168566	0.47	31	39	31	257	178	64	32.71	35.92	32.65	219.95	189.28	65.82	chr5R	838514095	838514884	-	GO:0016301 kinase activity; GO:0016310 phosphorylation
D33_ICP20_vs_D33_MT20	SECCE5Rv1G0369920	Membrane-associated kinase regulator-like protein, putative	95.78	0.22	-2.18	-4.67332	2.96368e-06	0.000131947	0.47	46	35	23	257	178	64	39.46	39.3	24.89	216.89	188.36	65.8	chr5R	838514095	838514884	-	GO:0016301 kinase activity; GO:0016310 phosphorylation
D33_ICP36_vs_D33_MT36	SECCE5Rv1G0370050	Homeobox protein knotted-1, putative	105.7	0.16	-2.6	-3.77525	0.000159847	0.00364613	0.69	20	48	17	64	334	155	19.15	56.75	14.31	61.95	313.11	168.94	chr5R	839547011	839551607	-	GO:0003677 DNA binding; GO:0005634 nucleus; GO:0006355 regulation of transcription, DNA-templated
D33_ICP36_vs_D33_MT36	SECCE5Rv1G0371220	GPI-anchored adhesin-like protein	66.83	0.21	-2.28	-3.67079	0.000241803	0.00478459	0.62	30	29	7	67	149	117	28.73	34.29	5.89	64.85	139.68	127.52	chr5R	846536997	846540941	-	GO:0003676 nucleic acid binding
L318_CP36_vs_L318_MT36	SECCE5Rv1G0372590	Apyrase	464.62	4.3	2.11	7.62184	2.50093e-14	1.27819e-11	0.28	586	664	1016	200	157	173	604.11	673.71	984.11	208.36	153.26	164.15	chr5R	853680846	853683633	-	GO:0016787 hydrolase activity; GO:0102485 dATP phosphohydrolase activity; GO:0102486 dCTP phosphohydrolase activity; GO:0102487 dUTP phosphohydrolase activity; GO:0102488 dTTP phosphohydrolase activity; GO:0102489 GTP phosphohydrolase activity; GO:0102490 8-oxo-dGTP phosphohydrolase activity; GO:0102491 dGTP phosphohydrolase activity
L318_ICP20_vs_L318_MT20	SECCE5Rv1G0372590	Apyrase	141.69	0.14	-2.8	-3.7693	0.000163707	0.00863556	0.74	18	45	37	525	133	83	18.81	43.24	44.69	553.89	120.98	68.52	chr5R	853680846	853683633	-	GO:0016787 hydrolase activity; GO:0102485 dATP phosphohydrolase activity; GO:0102486 dCTP phosphohydrolase activity; GO:0102487 dUTP phosphohydrolase activity; GO:0102488 dTTP phosphohydrolase activity; GO:0102489 GTP phosphohydrolase activity; GO:0102490 8-oxo-dGTP phosphohydrolase activity; GO:0102491 dGTP phosphohydrolase activity
D39_CP36_vs_D39_MT36	SECCE5Rv1G0372600	Acid phosphatase 1	116.84	0.24	-2.07	-4.67625	2.92168e-06	0.000106338	0.44	44	30	57	244	116	213	47.56	30.32	57.16	240.29	95.4	230.33	chr5R	853694483	853697085	+	GO:0003993 acid phosphatase activity; GO:0016311 dephosphorylation
D33_CP36_vs_D33_MT36	SECCE5Rv1G0372710	basic helix-loop-helix (bHLH) DNA-binding superfamily protein	481.19	0.23	-2.11	-3.78622	0.000152955	0.00575549	0.56	158	47	354	752	954	698	146.98	52.76	342.38	719.86	881.22	743.94	chr5R	854363844	854368054	+	GO:0001104 NA; GO:0006357 regulation of transcription by RNA polymerase II; GO:0016592 mediator complex
D33_ICP20_vs_D33_MT20	SECCE5Rv1G0372710	basic helix-loop-helix (bHLH) DNA-binding superfamily protein	74.11	0.19	-2.4	-5.22368	1.75402e-07	1.30746e-05	0.46	27	23	20	132	187	63	23.16	25.82	21.64	111.4	197.89	64.77	chr5R	854363844	854368054	+	GO:0001104 NA; GO:0006357 regulation of transcription by RNA polymerase II; GO:0016592 mediator complex
D33_ICP36_vs_D33_MT36	SECCE5Rv1G0372710	basic helix-loop-helix (bHLH) DNA-binding superfamily protein	496.76	0.25	-2	-3.39455	0.000687417	0.0099695	0.59	188	314	55	752	954	698	180.04	371.23	46.29	727.87	894.34	760.78	chr5R	854363844	854368054	+	GO:0001104 NA; GO:0006357 regulation of transcription by RNA polymerase II; GO:0016592 mediator complex
D33_ICP36_vs_D33_MT36	SECCE5Rv1G0373060	14 kDa proline-rich protein DC2.15	516.86	0.02	-5.42	-3.83363	0.000126268	0.00309514	1.41	14	46	4	138	2642	385	13.41	54.38	3.37	133.57	2476.78	419.63	chr5R	856038351	856038806	+	GO:0003676 nucleic acid binding; GO:0003735 structural constituent of ribosome; GO:0005622 intracellular; GO:0005840 ribosome; GO:0006412 translation; GO:0008270 zinc ion binding; GO:0015074 DNA integration
D39_CP36_vs_D39_MT36	SECCE5Rv1G0373920	zinc finger CONSTANS-like protein	61.7	5.61	2.49	4.30015	1.70685e-05	0.00046808	0.58	61	144	102	8	17	32	65.94	145.54	102.29	7.88	13.98	34.6	chr5R	861667349	861669103	-	GO:0003677 DNA binding; GO:0046983 protein dimerization activity
L318_CP36_vs_L318_MT36	SECCE5Rv1G0374940	Transporter-related family protein	199.99	0.21	-2.27	-5.15634	2.51821e-07	1.77519e-05	0.44	31	61	116	330	346	329	31.96	61.89	112.36	343.8	337.75	312.18	chr5R	865472876	865474703	+	GO:0005215 transporter activity; GO:0016020 membrane; GO:0016021 integral component of membrane; GO:0022857 transmembrane transporter activity; GO:0055085 transmembrane transport
L318_CP36_vs_L318_MT36	SECCE5Rv1G0376170	Remorin	105.06	9.07	3.18	3.46018	0.000539821	0.0084836	0.92	40	119	419	4	17	44	41.24	120.74	405.85	4.17	16.59	41.75	chr5R	871558015	871559811	+	GO:0008152 metabolic process; GO:0016020 membrane; GO:0016021 integral component of membrane; GO:0016740 transferase activity; GO:0016746 transferase activity, transferring acyl groups
D33_ICP36_vs_D33_MT36	SECCE5Rv1G0376260	Beta-amylase	142.87	0.2	-2.29	-3.50655	0.000453962	0.00743574	0.65	67	52	24	69	283	348	64.16	61.48	20.2	66.79	265.3	379.3	chr5R	871873864	871877108	-	GO:0000272 polysaccharide catabolic process; GO:0005975 carbohydrate metabolic process; GO:0008152 metabolic process; GO:0016161 beta-amylase activity; GO:0016787 hydrolase activity; GO:0016798 hydrolase activity, acting on glycosyl bonds; GO:0102229 amylopectin maltohydrolase activity
D39_CP20_vs_D39_MT20	SECCE5Rv1G0376340	Cytochrome P450	65.1	5.19	2.38	4.58101	4.62728e-06	0.00024788	0.52	133	125	72	15	12	33	140.55	116.84	69.45	14.44	10.96	38.38	chr5R	872170536	872173105	-	GO:0004497 monooxygenase activity; GO:0005506 iron ion binding; GO:0016020 membrane; GO:0016021 integral component of membrane; GO:0016491 oxidoreductase activity; GO:0016705 oxidoreductase activity, acting on paired donors, with incorporation or reduction of molecular oxygen; GO:0020037 heme binding; GO:0046872 metal ion binding; GO:0055114 oxidation-reduction process
L318_CP36_vs_L318_MT36	SECCE5Rv1G0376340	Cytochrome P450	541.58	4.18	2.06	5.29529	1.18827e-07	9.55761e-06	0.39	1066	944	584	194	134	310	1098.95	957.8	565.67	202.11	130.81	294.15	chr5R	872170536	872173105	-	GO:0004497 monooxygenase activity; GO:0005506 iron ion binding; GO:0016020 membrane; GO:0016021 integral component of membrane; GO:0016491 oxidoreductase activity; GO:0016705 oxidoreductase activity, acting on paired donors, with incorporation or reduction of molecular oxygen; GO:0020037 heme binding; GO:0046872 metal ion binding; GO:0055114 oxidation-reduction process
L318_CP36_vs_L318_MT36	SECCE5Rv1G0376740	basic helix-loop-helix (bHLH) DNA-binding superfamily protein	257.41	0.23	-2.15	-5.26371	1.41177e-07	1.10298e-05	0.41	44	125	116	492	368	409	45.36	126.83	112.36	512.58	359.23	388.08	chr5R	873860226	873865141	+	GO:0005737 cytoplasm; GO:0120009 intermembrane lipid transfer; GO:0120013 intermembrane lipid transfer activity
D33_ICP20_vs_D33_MT20	SECCE5Rv1G0376940	ATP-dependent zinc metalloprotease FtsH	68.9	4.64	2.21	5.08033	3.76779e-07	2.42197e-05	0.44	133	120	84	16	19	39	114.08	134.74	90.91	13.5	20.11	40.09	chr5R	874890538	874892049	-	GO:0005524 ATP binding; GO:0006508 proteolysis; GO:0008233 peptidase activity; GO:0008237 metallopeptidase activity; GO:0016020 membrane; GO:0016021 integral component of membrane
D39_CP20_vs_D39_MT20	SECCE6Rv1G0378220	Cytochrome P450 family protein, expressed	56.18	4.55	2.19	4.36368	1.27895e-05	0.000610815	0.5	118	117	44	28	19	14	124.7	109.36	42.44	26.95	17.35	16.28	chr6R	7010319	7011918	+	GO:0004497 monooxygenase activity; GO:0005506 iron ion binding; GO:0016020 membrane; GO:0016491 oxidoreductase activity; GO:0016705 oxidoreductase activity, acting on paired donors, with incorporation or reduction of molecular oxygen; GO:0016709 oxidoreductase activity, acting on paired donors, with incorporation or reduction of molecular oxygen, NAD(P)H as one donor, and incorporation of one ato…
D39_CP36_vs_D39_MT36	SECCE6Rv1G0378420	Cytochrome P450 family protein	190.74	0.22	-2.17	-6.55374	5.61122e-11	8.10685e-09	0.33	71	60	70	362	231	361	76.75	60.64	70.2	356.5	189.98	390.37	chr6R	8343361	8345012	+	GO:0004497 monooxygenase activity; GO:0005506 iron ion binding; GO:0016491 oxidoreductase activity; GO:0016705 oxidoreductase activity, acting on paired donors, with incorporation or reduction of molecular oxygen; GO:0020037 heme binding; GO:0046872 metal ion binding; GO:0055114 oxidation-reduction process
D33_CP20_vs_D33_MT20	SECCE6Rv1G0378580	Chlorophyll a-b binding protein, chloroplastic	266.65	0.22	-2.2	-4.12087	3.77445e-05	0.00189054	0.53	64	201	31	423	303	613	67.53	185.12	32.65	362.02	322.2	630.39	chr6R	9432733	9433533	+	GO:0009507 chloroplast; GO:0009522 photosystem I; GO:0009523 photosystem II; GO:0009535 chloroplast thylakoid membrane; GO:0009536 plastid; GO:0009579 thylakoid; GO:0009765 photosynthesis, light harvesting; GO:0015979 photosynthesis; GO:0016020 membrane; GO:0016021 integral component of membrane; GO:0016168 chlorophyll binding; GO:0018298 protein-chromophore linkage
D33_CP20_vs_D33_MT20	SECCE6Rv1G0378610	Chlorophyll a-b binding protein, chloroplastic	1214.24	0.03	-4.87	-9.79992	1.1267e-22	8.37098e-19	0.5	95	124	25	1559	1789	3703	100.25	114.2	26.33	1334.24	1902.37	3808.08	chr6R	9516323	9517240	+	GO:0009507 chloroplast; GO:0009522 photosystem I; GO:0009523 photosystem II; GO:0009535 chloroplast thylakoid membrane; GO:0009536 plastid; GO:0009579 thylakoid; GO:0009765 photosynthesis, light harvesting; GO:0015979 photosynthesis; GO:0016020 membrane; GO:0016021 integral component of membrane; GO:0016168 chlorophyll binding; GO:0018298 protein-chromophore linkage
D33_CP20_vs_D33_MT20	SECCE6Rv1G0378630	Chlorophyll a-b binding protein, chloroplastic	202.99	0.07	-3.79	-7.43724	1.02813e-13	1.90967e-10	0.51	31	41	11	233	283	618	32.71	37.76	11.58	199.41	300.93	635.54	chr6R	9525878	9526678	+	GO:0009507 chloroplast; GO:0009522 photosystem I; GO:0009523 photosystem II; GO:0009535 chloroplast thylakoid membrane; GO:0009536 plastid; GO:0009579 thylakoid; GO:0009765 photosynthesis, light harvesting; GO:0015979 photosynthesis; GO:0016020 membrane; GO:0016021 integral component of membrane; GO:0016168 chlorophyll binding; GO:0018298 protein-chromophore linkage
L318_ICP36_vs_L318_MT36	SECCE6Rv1G0379470	Histone H2B	51.16	4.81	2.27	4.57475	4.768e-06	0.000490594	0.5	67	137	60	24	16	12	77.09	120.98	55.94	25.26	16.04	11.67	chr6R	14012121	14012555	-	GO:0000786 nucleosome; GO:0003677 DNA binding; GO:0005634 nucleus; GO:0005694 chromosome; GO:0046982 protein heterodimerization activity
D33_CP20_vs_D33_MT20	SECCE6Rv1G0380280	50S ribosomal protein L3	2328.06	0.22	-2.17	-5.67571	1.38118e-08	3.89685e-06	0.38	1302	641	543	2873	4727	3838	1373.91	590.36	571.84	2458.8	5026.56	3946.91	chr6R	21333374	21334905	-	GO:0003735 structural constituent of ribosome; GO:0005622 intracellular; GO:0005840 ribosome; GO:0006412 translation
D33_CP36_vs_D33_MT36	SECCE6Rv1G0380930	Glucan endo-1,3-beta-glucosidase 3	52.87	0.18	-2.46	-4.58208	4.60372e-06	0.000453852	0.54	19	6	25	60	134	82	17.67	6.74	24.18	57.44	123.78	87.4	chr6R	27952357	27953599	+	GO:0016020 membrane; GO:0016021 integral component of membrane
L318_CP36_vs_L318_MT36	SECCE6Rv1G0380930	Glucan endo-1,3-beta-glucosidase 3	91.31	9.79	3.29	4.37959	1.18902e-05	0.000432133	0.75	40	119	346	11	13	28	41.24	120.74	335.14	11.46	12.69	26.57	chr6R	27952357	27953599	+	GO:0016020 membrane; GO:0016021 integral component of membrane
L318_ICP36_vs_L318_MT36	SECCE6Rv1G0380930	Glucan endo-1,3-beta-glucosidase 3	57.29	5.62	2.49	5.38419	7.27702e-08	1.57826e-05	0.46	64	111	129	11	13	28	73.64	98.02	120.26	11.58	13.04	27.23	chr6R	27952357	27953599	+	GO:0016020 membrane; GO:0016021 integral component of membrane
D33_ICP20_vs_D33_MT20	SECCE6Rv1G0382360	Cytochrome P450 family protein, expressed	51.51	6.56	2.71	3.49102	0.000481187	0.00709046	0.78	37	140	73	2	13	25	31.74	157.19	79	1.69	13.76	25.7	chr6R	41871427	41873060	+	GO:0004497 monooxygenase activity; GO:0005506 iron ion binding; GO:0016020 membrane; GO:0016021 integral component of membrane; GO:0016491 oxidoreductase activity; GO:0016705 oxidoreductase activity, acting on paired donors, with incorporation or reduction of molecular oxygen; GO:0016709 oxidoreductase activity, acting on paired donors, with incorporation or reduction of molecular oxygen, NAD(P)H…
D33_ICP36_vs_D33_MT36	SECCE6Rv1G0384520	Peroxidase	51.72	0.07	-3.75	-3.91049	9.21102e-05	0.0025018	0.96	11	8	2	12	199	83	10.53	9.46	1.68	11.61	186.56	90.47	chr6R	64382050	64383830	+	GO:0004601 peroxidase activity; GO:0005576 extracellular region; GO:0006979 response to oxidative stress; GO:0016491 oxidoreductase activity; GO:0020037 heme binding; GO:0042744 hydrogen peroxide catabolic process; GO:0046872 metal ion binding; GO:0055114 oxidation-reduction process; GO:0098869 cellular oxidant detoxification
D33_CP36_vs_D33_MT36	SECCE6Rv1G0384710	Glutathione S-transferase	81.88	5.68	2.5	4.53432	5.77892e-06	0.000531437	0.55	213	120	88	31	38	8	198.14	134.72	85.11	29.68	35.1	8.53	chr6R	66768665	66769472	-	GO:0004364 glutathione transferase activity; GO:0005737 cytoplasm; GO:0006749 glutathione metabolic process; GO:0009407 toxin catabolic process; GO:0016740 transferase activity
D33_ICP36_vs_D33_MT36	SECCE6Rv1G0386330	Protein ECERIFERUM 3	58.29	0.22	-2.15	-3.39603	0.000683712	0.00993436	0.63	29	27	6	134	68	84	27.77	31.92	5.05	129.7	63.75	91.56	chr6R	95143165	95147954	+	GO:0005506 iron ion binding; GO:0008610 lipid biosynthetic process; GO:0016020 membrane; GO:0016021 integral component of membrane; GO:0016491 oxidoreductase activity; GO:0055114 oxidation-reduction process
L318_ICP36_vs_L318_MT36	SECCE6Rv1G0386520	Glycerol kinase	93.98	0.24	-2.06	-4.43065	9.39487e-06	0.000860501	0.47	39	17	53	171	142	136	44.88	15.01	49.41	179.94	142.38	132.26	chr6R	96959694	96965135	-	GO:0004370 glycerol kinase activity; GO:0005975 carbohydrate metabolic process; GO:0006072 glycerol-3-phosphate metabolic process; GO:0016301 kinase activity; GO:0016310 phosphorylation; GO:0016740 transferase activity; GO:0016773 phosphotransferase activity, alcohol group as acceptor
D39_CP20_vs_D39_MT20	SECCE6Rv1G0387080	Haloacid dehalogenase-like hydrolase domain-containing protein 3	60.72	0.25	-2.01	-4.47009	7.8186e-06	0.000392123	0.45	26	36	12	88	140	68	27.48	33.65	11.57	84.71	127.84	79.09	chr6R	105174220	105175260	-	GO:0008152 metabolic process; GO:0016787 hydrolase activity
D33_CP20_vs_D33_MT20	SECCE6Rv1G0388490	Peroxiredoxin, putative	126.27	0.19	-2.4	-4.54619	5.46258e-06	0.000434841	0.53	64	26	28	120	329	179	67.53	23.95	29.49	102.7	349.85	184.08	chr6R	137198814	137199494	+	GO:0004601 peroxidase activity; GO:0005623 cell; GO:0016491 oxidoreductase activity; GO:0045454 cell redox homeostasis; GO:0051920 peroxiredoxin activity; GO:0055114 oxidation-reduction process; GO:0098869 cellular oxidant detoxification
D33_CP36_vs_D33_MT36	SECCE6Rv1G0389240	Cytochrome P450 family protein	134.62	11.56	3.53	5.61173	2.00317e-08	5.51085e-06	0.63	465	203	86	24	33	10	432.56	227.9	83.18	22.97	30.48	10.66	chr6R	148024872	148026509	-	GO:0004497 monooxygenase activity; GO:0005506 iron ion binding; GO:0016020 membrane; GO:0016021 integral component of membrane; GO:0016491 oxidoreductase activity; GO:0016705 oxidoreductase activity, acting on paired donors, with incorporation or reduction of molecular oxygen; GO:0020037 heme binding; GO:0046872 metal ion binding; GO:0055114 oxidation-reduction process
D33_ICP36_vs_D33_MT36	SECCE6Rv1G0389240	Cytochrome P450 family protein	67.13	5.18	2.37	3.79984	0.000144788	0.00340349	0.62	98	39	235	24	33	10	93.85	46.11	197.78	23.23	30.94	10.9	chr6R	148024872	148026509	-	GO:0004497 monooxygenase activity; GO:0005506 iron ion binding; GO:0016020 membrane; GO:0016021 integral component of membrane; GO:0016491 oxidoreductase activity; GO:0016705 oxidoreductase activity, acting on paired donors, with incorporation or reduction of molecular oxygen; GO:0020037 heme binding; GO:0046872 metal ion binding; GO:0055114 oxidation-reduction process
L318_CP36_vs_L318_MT36	SECCE6Rv1G0389390	Cytochrome P450 family protein, expressed	75.42	4.25	2.09	6.52392	6.84927e-11	1.54153e-08	0.32	126	101	138	35	24	28	129.89	102.48	133.67	36.46	23.43	26.57	chr6R	150171927	150174020	-	GO:0004497 monooxygenase activity; GO:0005506 iron ion binding; GO:0016020 membrane; GO:0016491 oxidoreductase activity; GO:0016705 oxidoreductase activity, acting on paired donors, with incorporation or reduction of molecular oxygen; GO:0016709 oxidoreductase activity, acting on paired donors, with incorporation or reduction of molecular oxygen, NAD(P)H as one donor, and incorporation of one ato…
L318_CP36_vs_L318_MT36	SECCE6Rv1G0389970	Transcription factor	557.36	0.19	-2.42	-4.09504	4.22097e-05	0.00117269	0.59	43	159	330	810	919	1136	44.33	161.32	319.64	843.88	897.1	1077.91	chr6R	168232527	168236546	-	GO:0003677 DNA binding; GO:0003700 DNA-binding transcription factor activity; GO:0005634 nucleus; GO:0006355 regulation of transcription, DNA-templated
L318_CP36_vs_L318_MT36	SECCE6Rv1G0389980	Transcription factor HY5	184.59	0.25	-2.02	-4.24905	2.1468e-05	0.000687538	0.48	32	65	124	257	250	397	32.99	65.95	120.11	267.75	244.04	376.7	chr6R	168253783	168254409	-	GO:0003700 DNA-binding transcription factor activity; GO:0006355 regulation of transcription, DNA-templated
L318_ICP36_vs_L318_MT36	SECCE6Rv1G0395740	senescence-associated family protein (DUF581)	130.7	0.08	-3.66	-8.01029	1.1444e-15	1.94742e-12	0.46	27	17	13	149	300	276	31.07	15.01	12.12	156.79	300.81	268.42	chr6R	339617887	339618364	+	GO:0000166 nucleotide binding; GO:0003723 RNA binding; GO:0003924 GTPase activity; GO:0005525 GTP binding; GO:0005737 cytoplasm; GO:0016787 hydrolase activity; GO:0019843 rRNA binding; GO:0042254 ribosome biogenesis; GO:0046872 metal ion binding
D39_CP36_vs_D39_MT36	SECCE6Rv1G0397290	RNA-binding protein	524.88	5.18	2.37	7.67402	1.66687e-14	5.20711e-12	0.31	956	664	933	105	237	195	1033.37	671.08	935.67	103.4	194.91	210.87	chr6R	389085322	389085872	+	GO:0003676 nucleic acid binding; GO:0003723 RNA binding
L318_ICP20_vs_L318_MT20	SECCE6Rv1G0397290	RNA-binding protein	121.21	0.23	-2.1	-5.37187	7.79257e-08	2.74895e-05	0.39	33	53	43	268	197	155	34.48	50.93	51.93	282.75	179.2	127.95	chr6R	389085322	389085872	+	GO:0003676 nucleic acid binding; GO:0003723 RNA binding
L318_CP36_vs_L318_MT36	SECCE6Rv1G0398340	Filament-like plant protein	112.94	4.19	2.07	3.51869	0.000433676	0.0072277	0.59	92	126	335	25	36	73	94.84	127.84	324.49	26.05	35.14	69.27	chr6R	419529891	419532698	+	GO:0003677 DNA binding; GO:0003700 DNA-binding transcription factor activity; GO:0005634 nucleus; GO:0006351 transcription, DNA-templated; GO:0006355 regulation of transcription, DNA-templated; GO:0007275 multicellular organism development
D39_ICP36_vs_D39_MT36	SECCE6Rv1G0399310	Senescence regulator	131.94	5.02	2.33	8.70548	3.16246e-18	1.83873e-14	0.27	255	242	149	40	60	41	251.05	232.69	176.52	38.83	48.48	44.08	chr6R	435672210	435672737	-	GO:0016020 membrane; GO:0016021 integral component of membrane; GO:0022857 transmembrane transporter activity; GO:0055085 transmembrane transport
L318_ICP36_vs_L318_MT36	SECCE6Rv1G0399310	Senescence regulator	77.23	0.05	-4.36	-7.22031	5.1871e-13	3.77425e-10	0.6	7	8	7	56	214	173	8.05	7.06	6.53	58.93	214.58	168.25	chr6R	435672210	435672737	-	GO:0016020 membrane; GO:0016021 integral component of membrane; GO:0022857 transmembrane transporter activity; GO:0055085 transmembrane transport
L318_ICP20_vs_L318_MT20	SECCE6Rv1G0402480	Lipid transfer protein-like	149.24	0.23	-2.11	-3.9887	6.6435e-05	0.00464367	0.53	43	53	60	212	450	114	44.93	50.93	72.47	223.67	409.33	94.11	chr6R	484469277	484471847	+	GO:0016020 membrane; GO:0016021 integral component of membrane
L318_CP36_vs_L318_MT36	SECCE6Rv1G0402850	SPX domain-containing family protein	4217.58	0.06	-4.16	-10.3975	2.54465e-25	6.93614e-22	0.4	304	496	542	9810	9878	4322	313.4	503.25	524.99	10220.3	9642.57	4100.98	chr6R	490086599	490089682	-	GO:0016020 membrane; GO:0016021 integral component of membrane; GO:0055085 transmembrane transport
L318_CP20_vs_L318_MT20	SECCE6Rv1G0403690	Fatty acid desaturase	67.6	25.36	4.66	4.91305	8.96703e-07	0.000351785	0.95	98	40	278	3	1	12	123.43	36.72	230.27	3.46	0.98	10.75	chr6R	508954462	508955625	-	GO:0006629 lipid metabolic process; GO:0016020 membrane; GO:0016021 integral component of membrane; GO:0016717 oxidoreductase activity, acting on paired donors, with oxidation of a pair of donors resulting in the reduction of molecular oxygen to two molecules of water; GO:0055114 oxidation-reduction process
L318_CP20_vs_L318_MT20	SECCE6Rv1G0403700	Fatty acid desaturase	55.05	12.49	3.64	5.02693	4.98391e-07	0.000241839	0.72	125	37	138	9	9	6	157.44	33.97	114.31	10.39	8.85	5.38	chr6R	508964104	508965270	-	GO:0006629 lipid metabolic process; GO:0016020 membrane; GO:0016021 integral component of membrane; GO:0016717 oxidoreductase activity, acting on paired donors, with oxidation of a pair of donors resulting in the reduction of molecular oxygen to two molecules of water; GO:0055114 oxidation-reduction process
D39_CP20_vs_D39_MT20	SECCE6Rv1G0403960	30S ribosomal protein S19, chloroplastic	51.02	0.25	-2.02	-4.83485	1.33243e-06	8.24047e-05	0.42	15	20	27	88	115	48	15.85	18.69	26.04	84.71	105.01	55.83	chr6R	510939754	510939969	+	GO:0003723 RNA binding; GO:0003735 structural constituent of ribosome; GO:0005840 ribosome; GO:0006412 translation; GO:0009507 chloroplast; GO:0009536 plastid; GO:0015935 small ribosomal subunit; GO:0019843 rRNA binding
D33_ICP36_vs_D33_MT36	SECCE6Rv1G0403970	50S ribosomal protein L22	1501.88	0.23	-2.13	-3.47289	0.000514885	0.00814168	0.61	850	536	269	695	3177	3382	814.01	633.7	226.4	672.7	2978.32	3686.19	chr6R	510940048	510940497	+	GO:0003723 RNA binding; GO:0003735 structural constituent of ribosome; GO:0005622 intracellular; GO:0005840 ribosome; GO:0006412 translation; GO:0015934 large ribosomal subunit; GO:0019843 rRNA binding
D39_CP20_vs_D39_MT20	SECCE6Rv1G0403990	50S ribosomal protein L16	198.47	0.19	-2.38	-9.07182	1.17043e-19	6.79159e-17	0.26	51	80	65	384	412	218	53.89	74.78	62.69	369.66	376.21	253.56	chr6R	510942391	510942846	+	GO:0003735 structural constituent of ribosome; GO:0005622 intracellular; GO:0005840 ribosome; GO:0006412 translation; GO:0015934 large ribosomal subunit; GO:0019843 rRNA binding
D39_CP20_vs_D39_MT20	SECCE6Rv1G0404000	50S ribosomal protein L14	492.39	0.24	-2.05	-7.33681	2.18746e-13	4.7783e-11	0.28	163	246	178	1041	949	440	172.25	229.94	171.69	1002.13	866.57	511.77	chr6R	510942958	510943275	+	GO:0003723 RNA binding; GO:0003735 structural constituent of ribosome; GO:0005840 ribosome; GO:0006412 translation; GO:0015934 large ribosomal subunit; GO:0019843 rRNA binding
D39_CP20_vs_D39_MT20	SECCE6Rv1G0404010	30S ribosomal protein S8	539.12	0.23	-2.11	-8.71327	2.95231e-18	1.44446e-15	0.24	176	265	180	1054	1058	556	185.99	247.7	173.62	1014.65	966.1	646.69	chr6R	510943472	510943882	+	GO:0003723 RNA binding; GO:0003735 structural constituent of ribosome; GO:0005840 ribosome; GO:0006412 translation; GO:0019843 rRNA binding
D39_CP20_vs_D39_MT20	SECCE6Rv1G0404030	30S ribosomal protein S11	129.86	0.23	-2.09	-7.45816	8.77382e-14	2.01222e-11	0.28	45	61	45	272	193	166	47.55	57.02	43.4	261.84	176.24	193.08	chr6R	510944700	510945131	+	GO:0003723 RNA binding; GO:0003735 structural constituent of ribosome; GO:0005622 intracellular; GO:0005840 ribosome; GO:0006412 translation; GO:0019843 rRNA binding
L318_CP20_vs_L318_MT20	SECCE6Rv1G0405080	formate dehydrogenase	2607.68	4.51	2.17	5.76937	7.95689e-09	7.10423e-06	0.38	4271	3208	5408	1029	652	1131	5379.45	2945.28	4479.57	1187.59	640.86	1013.3	chr6R	526760384	526762054	-	GO:0003676 nucleic acid binding; GO:0015074 DNA integration
L318_CP36_vs_L318_MT36	SECCE6Rv1G0405080	formate dehydrogenase	1193.26	4.64	2.21	6.42265	1.33923e-10	2.76084e-08	0.34	2322	1267	2283	274	537	484	2393.77	1285.53	2211.35	285.46	524.2	459.25	chr6R	526760384	526762054	-	GO:0003676 nucleic acid binding; GO:0015074 DNA integration
L318_ICP36_vs_L318_MT36	SECCE6Rv1G0405080	formate dehydrogenase	1899.92	7.79	2.96	4.75716	1.96331e-06	0.000236046	0.62	2590	7162	855	274	537	484	2980.21	6324.73	797.08	288.33	538.45	470.71	chr6R	526760384	526762054	-	GO:0003676 nucleic acid binding; GO:0015074 DNA integration
L318_CP36_vs_L318_MT36	SECCE6Rv1G0405530	9-cis epoxycarotenoid dioxygenase	6968.77	0.17	-2.54	-6.60932	3.86088e-11	8.85188e-09	0.38	1482	1415	3286	11655	8882	15654	1527.81	1435.69	3182.87	12142.5	8670.3	14853.5	chr6R	532645626	532647554	-	GO:0009507 chloroplast; GO:0010287 plastoglobule; GO:0016702 oxidoreductase activity, acting on single donors with incorporation of molecular oxygen, incorporation of two atoms of oxygen; GO:0046872 metal ion binding; GO:0051213 dioxygenase activity; GO:0055114 oxidation-reduction process
D33_CP36_vs_D33_MT36	SECCE6Rv1G0405760	Growth-regulating factor	98.64	0.14	-2.82	-5.60998	2.02354e-08	5.51085e-06	0.5	29	19	26	314	125	96	26.98	21.33	25.15	300.58	115.46	102.32	chr6R	535518617	535521700	+	GO:0005524 ATP binding; GO:0005634 nucleus; GO:0006351 transcription, DNA-templated; GO:0006355 regulation of transcription, DNA-templated; GO:0032502 developmental process
D33_ICP36_vs_D33_MT36	SECCE6Rv1G0405760	Growth-regulating factor	91.65	0.05	-4.47	-6.08448	1.16873e-09	3.23503e-07	0.74	12	10	1	314	125	96	11.49	11.82	0.84	303.92	117.18	104.63	chr6R	535518617	535521700	+	GO:0005524 ATP binding; GO:0005634 nucleus; GO:0006351 transcription, DNA-templated; GO:0006355 regulation of transcription, DNA-templated; GO:0032502 developmental process
D39_CP20_vs_D39_MT20	SECCE6Rv1G0405900	Peptide transporter	769.08	4.87	2.28	9.06294	1.26981e-19	7.16408e-17	0.25	1583	1349	927	235	299	247	1672.85	1260.95	894.12	226.23	273.03	287.29	chr6R	537628125	537630266	+	GO:0005215 transporter activity; GO:0006857 oligopeptide transport; GO:0016020 membrane; GO:0016021 integral component of membrane; GO:0022857 transmembrane transporter activity; GO:0055085 transmembrane transport
D39_CP20_vs_D39_MT20	SECCE6Rv1G0405940	Peptide transporter	72.4	6.53	2.71	6.61211	3.78879e-11	6.00128e-09	0.41	168	122	88	18	19	20	177.54	114.04	84.88	17.33	17.35	23.26	chr6R	538045563	538046437	-	GO:0005215 transporter activity; GO:0006857 oligopeptide transport; GO:0016020 membrane; GO:0016021 integral component of membrane; GO:0022857 transmembrane transporter activity; GO:0055085 transmembrane transport
D33_CP36_vs_D33_MT36	SECCE6Rv1G0406040	4-coumarate-CoA ligase	276.3	0.2	-2.35	-3.66011	0.000252103	0.0080892	0.64	34	43	198	273	588	546	31.63	48.27	191.5	261.33	543.14	581.94	chr6R	539590926	539593911	+	GO:0003824 catalytic activity; GO:0008152 metabolic process; GO:0016874 ligase activity
D33_ICP36_vs_D33_MT36	SECCE6Rv1G0406040	4-coumarate-CoA ligase	279.07	0.19	-2.42	-3.69381	0.000220922	0.00455051	0.66	46	161	35	273	588	546	44.05	190.35	29.46	264.24	551.23	595.11	chr6R	539590926	539593911	+	GO:0003824 catalytic activity; GO:0008152 metabolic process; GO:0016874 ligase activity
D33_ICP20_vs_D33_MT20	SECCE6Rv1G0406060	Lysine-specific demethylase	95.27	0.25	-2	-5.30393	1.13333e-07	9.19685e-06	0.38	64	29	24	177	184	111	54.9	32.56	25.97	149.37	194.71	114.12	chr6R	539963601	539971996	+	GO:0005634 nucleus; GO:0008168 methyltransferase activity; GO:0032259 methylation
D33_ICP36_vs_D33_MT36	SECCE6Rv1G0406060	Lysine-specific demethylase	130.61	0.19	-2.4	-4.04853	5.15405e-05	0.0016795	0.59	34	68	15	168	303	194	32.56	80.39	12.62	162.61	284.05	211.45	chr6R	539963601	539971996	+	GO:0005634 nucleus; GO:0008168 methyltransferase activity; GO:0032259 methylation
D33_CP20_vs_D33_MT20	SECCE6Rv1G0406940	Protein curvature thylakoid chloroplastic-like	501.13	0.22	-2.19	-4.47086	7.79062e-06	0.000572761	0.49	280	209	50	683	961	836	295.46	192.49	52.66	584.53	1021.9	859.72	chr6R	552797383	552798234	-	GO:0009579 thylakoid; GO:0016020 membrane; GO:0016021 integral component of membrane
D33_ICP20_vs_D33_MT20	SECCE6Rv1G0406940	Protein curvature thylakoid chloroplastic-like	506.18	0.24	-2.07	-4.64189	3.45232e-06	0.000147394	0.45	224	62	298	683	961	836	192.13	69.61	322.51	576.4	1016.96	859.46	chr6R	552797383	552798234	-	GO:0009579 thylakoid; GO:0016020 membrane; GO:0016021 integral component of membrane
L318_ICP36_vs_L318_MT36	SECCE6Rv1G0407030	Aldehyde dehydrogenase	66.61	0.21	-2.28	-4.46103	8.15679e-06	0.000771131	0.51	22	14	33	59	153	119	25.31	12.36	30.76	62.09	153.41	115.73	chr6R	553563752	553566863	+	GO:0008152 metabolic process; GO:0016491 oxidoreductase activity; GO:0016620 oxidoreductase activity, acting on the aldehyde or oxo group of donors, NAD or NADP as acceptor; GO:0055114 oxidation-reduction process
L318_ICP20_vs_L318_MT20	SECCE6Rv1G0408010	Eukaryotic aspartyl protease family protein	711.27	0.17	-2.52	-4.24426	2.19314e-05	0.00208922	0.59	210	87	275	1727	1522	516	219.41	83.6	332.14	1822.04	1384.45	425.96	chr6R	567288515	567292229	-	GO:0004190 aspartic-type endopeptidase activity; GO:0006508 proteolysis; GO:0008233 peptidase activity; GO:0016787 hydrolase activity
L318_ICP20_vs_L318_MT20	SECCE6Rv1G0408020	Glycosyltransferase	82.96	0.21	-2.27	-4.17437	2.98812e-05	0.00256513	0.54	21	14	42	162	173	101	21.94	13.45	50.73	170.91	157.37	83.38	chr6R	567445691	567447315	-	GO:0008152 metabolic process; GO:0016740 transferase activity; GO:0016757 transferase activity, transferring glycosyl groups; GO:0016758 transferase activity, transferring hexosyl groups
D39_CP36_vs_D39_MT36	SECCE6Rv1G0408520	U-box domain-containing protein	438.91	4.69	2.23	9.31764	1.18958e-20	1.34219e-17	0.24	500	799	821	148	219	126	540.46	807.52	823.35	145.75	180.11	136.25	chr6R	573557465	573558829	-	GO:0004842 ubiquitin-protein transferase activity; GO:0016567 protein ubiquitination
D39_ICP36_vs_D39_MT36	SECCE6Rv1G0408520	U-box domain-containing protein	388.87	4.1	2.04	9.98566	1.76132e-23	2.04815e-19	0.2	703	556	549	148	219	126	692.11	534.61	650.39	143.68	176.96	135.46	chr6R	573557465	573558829	-	GO:0004842 ubiquitin-protein transferase activity; GO:0016567 protein ubiquitination
D33_ICP20_vs_D33_MT20	SECCE6Rv1G0408610	ATP-dependent RNA helicase family protein	246.83	0.24	-2.06	-9.19319	3.81359e-20	1.4545e-16	0.22	92	84	106	433	376	418	78.91	94.32	114.72	365.42	397.89	429.73	chr6R	575030267	575040034	+	GO:0000460 maturation of 5.8S rRNA; GO:0003676 nucleic acid binding; GO:0003723 RNA binding; GO:0003724 RNA helicase activity; GO:0004004 ATP-dependent RNA helicase activity; GO:0004386 helicase activity; GO:0005524 ATP binding; GO:0005634 nucleus; GO:0006401 RNA catabolic process
D33_CP20_vs_D33_MT20	SECCE6Rv1G0408700	Microtubule-associated protein TORTIFOLIA1	50.23	0.19	-2.36	-3.91124	9.18224e-05	0.00359689	0.6	29	10	9	84	124	47	30.6	9.21	9.48	71.89	131.86	48.33	chr6R	576053484	576056986	-	GO:0005874 microtubule; GO:0008017 microtubule binding
L318_CP36_vs_L318_MT36	SECCE6Rv1G0408700	Microtubule-associated protein TORTIFOLIA1	540.28	4.51	2.17	3.77007	0.000163202	0.00337863	0.58	350	607	1731	152	144	305	360.82	615.88	1676.67	158.36	140.57	289.4	chr6R	576053484	576056986	-	GO:0005874 microtubule; GO:0008017 microtubule binding
D33_CP36_vs_D33_MT36	SECCE6Rv1G0409150	Expansin	69.08	0.16	-2.68	-4.18036	2.91042e-05	0.00167307	0.64	12	14	30	40	191	135	11.16	15.72	29.02	38.29	176.43	143.89	chr6R	582519259	582520308	+	GO:0005576 extracellular region; GO:0005618 cell wall; GO:0009664 plant-type cell wall organization; GO:0016020 membrane
L318_ICP36_vs_L318_MT36	SECCE6Rv1G0409800	Alpha-galactosidase	205.35	0.09	-3.49	-4.74178	2.11848e-06	0.000253324	0.74	25	22	56	59	413	674	28.77	19.43	52.21	62.09	414.11	655.49	chr6R	591741958	591745263	-	GO:0003824 catalytic activity; GO:0004553 hydrolase activity, hydrolyzing O-glycosyl compounds; GO:0004557 alpha-galactosidase activity; GO:0005975 carbohydrate metabolic process; GO:0008152 metabolic process; GO:0016787 hydrolase activity; GO:0016798 hydrolase activity, acting on glycosyl bonds; GO:0052692 raffinose alpha-galactosidase activity
D33_ICP36_vs_D33_MT36	SECCE6Rv1G0410150	Receptor-like kinase	469.38	4.22	2.08	3.96286	7.40575e-05	0.00217261	0.52	662	580	1137	56	319	171	633.97	685.72	956.94	54.2	299.05	186.38	chr6R	595734447	595735857	+	GO:0000166 nucleotide binding; GO:0004672 protein kinase activity; GO:0004674 protein serine/threonine kinase activity; GO:0005524 ATP binding; GO:0006468 protein phosphorylation; GO:0016301 kinase activity; GO:0016310 phosphorylation
D39_CP36_vs_D39_MT36	SECCE6Rv1G0410150	Receptor-like kinase	103.63	4.46	2.16	7.00533	2.46397e-12	4.8249e-10	0.31	133	193	169	27	57	37	143.76	195.06	169.48	26.59	46.88	40.01	chr6R	595734447	595735857	+	GO:0000166 nucleotide binding; GO:0004672 protein kinase activity; GO:0004674 protein serine/threonine kinase activity; GO:0005524 ATP binding; GO:0006468 protein phosphorylation; GO:0016301 kinase activity; GO:0016310 phosphorylation
D33_CP36_vs_D33_MT36	SECCE6Rv1G0410510	Chalcone synthase	153.89	6.99	2.8	4.48577	7.26516e-06	0.000619203	0.63	445	207	167	12	78	30	413.95	232.39	161.52	11.49	72.05	31.97	chr6R	599007115	599008426	+	GO:0003824 catalytic activity; GO:0008152 metabolic process; GO:0009058 biosynthetic process; GO:0016740 transferase activity; GO:0016746 transferase activity, transferring acyl groups; GO:0016747 transferase activity, transferring acyl groups other than amino-acyl groups
D33_CP20_vs_D33_MT20	SECCE6Rv1G0410690	protein phosphatase 2A 55 kDa regulatory subunit B alpha isoform	73.95	0.19	-2.4	-4.25753	2.06696e-05	0.00118433	0.56	15	31	25	225	131	40	15.83	28.55	26.33	192.56	139.3	41.14	chr6R	601655548	601656060	-	GO:0006355 regulation of transcription, DNA-templated
D33_ICP20_vs_D33_MT20	SECCE6Rv1G0410690	protein phosphatase 2A 55 kDa regulatory subunit B alpha isoform	70.69	0.15	-2.77	-4.78267	1.72979e-06	8.47634e-05	0.58	12	23	17	225	131	40	10.29	25.82	18.4	189.88	138.63	41.12	chr6R	601655548	601656060	-	GO:0006355 regulation of transcription, DNA-templated
D33_CP20_vs_D33_MT20	SECCE6Rv1G0410750	50S ribosomal protein L29	1448.02	0.23	-2.15	-5.50461	3.69979e-08	8.77283e-06	0.39	831	420	321	1798	2924	2371	876.89	386.82	338.05	1538.78	3109.3	2438.28	chr6R	602212944	602214217	-	GO:0003735 structural constituent of ribosome; GO:0005622 intracellular; GO:0005840 ribosome; GO:0006412 translation
D33_CP36_vs_D33_MT36	SECCE6Rv1G0411220	12-oxophytodienoate reductase-like protein	3080.08	5.15	2.37	4.05952	4.91742e-05	0.00250903	0.58	10289	2972	2656	463	1795	847	9571.11	3336.48	2568.85	443.21	1658.07	902.75	chr6R	606237833	606239865	-	GO:0003824 catalytic activity; GO:0010181 FMN binding; GO:0016491 oxidoreductase activity; GO:0055114 oxidation-reduction process
D33_CP20_vs_D33_MT20	SECCE6Rv1G0412820	Zinc finger protein	57.93	0.23	-2.09	-3.56356	0.00036586	0.00989642	0.59	39	9	16	111	122	55	41.15	8.29	16.85	95	129.73	56.56	chr6R	618089876	618090715	-	GO:0003676 nucleic acid binding
D39_CP36_vs_D39_MT36	SECCE6Rv1G0415200	Glutamate receptor	67.94	4.42	2.15	5.08909	3.59785e-07	1.72566e-05	0.42	102	67	154	20	32	27	110.25	67.71	154.44	19.7	26.32	29.2	chr6R	639781710	639787168	-	GO:0004970 ionotropic glutamate receptor activity; GO:0006811 ion transport; GO:0016020 membrane; GO:0016021 integral component of membrane; GO:0035235 ionotropic glutamate receptor signaling pathway
D39_CP36_vs_D39_MT36	SECCE6Rv1G0415250	Glutamate receptor	160.79	5.94	2.57	10.3505	4.16338e-25	9.86472e-22	0.25	212	285	308	41	63	43	229.16	288.04	308.88	40.38	51.81	46.5	chr6R	640288347	640293688	+	GO:0004970 ionotropic glutamate receptor activity; GO:0006811 ion transport; GO:0016020 membrane; GO:0016021 integral component of membrane; GO:0035235 ionotropic glutamate receptor signaling pathway
D33_ICP20_vs_D33_MT20	SECCE6Rv1G0415450	Dehydrin	941.46	0.21	-2.28	-7.0809	1.4322e-12	7.99377e-10	0.32	394	161	414	1862	1796	1177	337.95	180.77	448.04	1571.38	1900.58	1210.03	chr6R	641740621	641743533	+	GO:0006950 response to stress; GO:0009415 response to water
D33_ICP20_vs_D33_MT20	SECCE6Rv1G0416040	Clustered mitochondria protein	2249.15	0.19	-2.42	-9.11963	7.53783e-20	2.46423e-16	0.27	587	640	834	3681	4607	3296	503.49	718.59	902.58	3106.47	4875.26	3388.51	chr6R	646259541	646269179	-	GO:0007165 signal transduction; GO:0016020 membrane; GO:0016021 integral component of membrane
D39_CP36_vs_D39_MT36	SECCE6Rv1G0417370	Ethylene-responsive transcription factor	82.76	0.19	-2.39	-6.07187	1.26431e-09	1.24819e-07	0.39	29	21	27	195	113	122	31.35	21.22	27.08	192.04	92.93	131.93	chr6R	657077552	657078273	-	GO:0003677 DNA binding; GO:0003700 DNA-binding transcription factor activity; GO:0005634 nucleus; GO:0006351 transcription, DNA-templated; GO:0006355 regulation of transcription, DNA-templated
D33_CP36_vs_D33_MT36	SECCE6Rv1G0418870	Alcohol dehydrogenase, putative	252.96	8.35	3.06	4.70636	2.5218e-06	0.000289171	0.65	1011	242	148	34	68	63	940.46	271.68	143.14	32.55	62.81	67.15	chr6R	665043376	665048724	+	GO:0008270 zinc ion binding; GO:0016491 oxidoreductase activity; GO:0046029 mannitol dehydrogenase activity; GO:0046872 metal ion binding; GO:0055114 oxidation-reduction process
D33_ICP36_vs_D33_MT36	SECCE6Rv1G0418870	Alcohol dehydrogenase, putative	175.39	5.37	2.43	3.54349	0.000394868	0.00678825	0.68	209	62	729	34	68	63	200.15	73.3	613.55	32.91	63.75	68.67	chr6R	665043376	665048724	+	GO:0008270 zinc ion binding; GO:0016491 oxidoreductase activity; GO:0046029 mannitol dehydrogenase activity; GO:0046872 metal ion binding; GO:0055114 oxidation-reduction process
D39_CP20_vs_D39_MT20	SECCE6Rv1G0419780	Receptor-kinase, putative	262.85	5.8	2.54	6.55222	5.66894e-11	8.63181e-09	0.39	546	489	322	102	40	84	576.99	457.08	310.58	98.19	36.53	97.7	chr6R	672991075	672994497	+	GO:0000166 nucleotide binding; GO:0004672 protein kinase activity; GO:0004674 protein serine/threonine kinase activity; GO:0005524 ATP binding; GO:0006468 protein phosphorylation; GO:0016020 membrane; GO:0016021 integral component of membrane; GO:0016301 kinase activity; GO:0016310 phosphorylation; GO:0016491 oxidoreductase activity; GO:0016740 transferase activity; GO:0032440 2-alkenal reductase…
D39_CP20_vs_D39_MT20	SECCE6Rv1G0419800	2-oxoglutarate (2OG) and Fe(II)-dependent oxygenase superfamily protein	3185	37.44	5.23	14.486	1.48484e-47	1.63459e-43	0.36	8446	7092	3170	157	139	189	8925.41	6629.1	3057.58	151.14	126.93	219.83	chr6R	673035045	673036661	-	GO:0016491 oxidoreductase activity; GO:0046872 metal ion binding; GO:0055114 oxidation-reduction process
D39_ICP20_vs_D39_MT20	SECCE6Rv1G0419800	2-oxoglutarate (2OG) and Fe(II)-dependent oxygenase superfamily protein	1154.25	13.12	3.71	10.3691	3.42641e-25	1.02215e-21	0.36	3732	1435	1378	157	139	189	3561.46	1534.71	1338.03	148.77	125.7	216.85	chr6R	673035045	673036661	-	GO:0016491 oxidoreductase activity; GO:0046872 metal ion binding; GO:0055114 oxidation-reduction process
L318_CP20_vs_L318_MT20	SECCE6Rv1G0419800	2-oxoglutarate (2OG) and Fe(II)-dependent oxygenase superfamily protein	1377.82	13.02	3.7	5.13641	2.80041e-07	0.000148829	0.72	2438	1360	4054	154	48	407	3070.73	1248.62	3358.02	177.73	47.18	364.65	chr6R	673035045	673036661	-	GO:0016491 oxidoreductase activity; GO:0046872 metal ion binding; GO:0055114 oxidation-reduction process
L318_CP36_vs_L318_MT36	SECCE6Rv1G0419800	2-oxoglutarate (2OG) and Fe(II)-dependent oxygenase superfamily protein	667.77	4.87	2.28	7.41867	1.18301e-13	5.09149e-11	0.31	1471	805	1023	223	188	281	1516.47	816.77	990.89	232.33	183.52	266.63	chr6R	673035045	673036661	-	GO:0016491 oxidoreductase activity; GO:0046872 metal ion binding; GO:0055114 oxidation-reduction process
L318_ICP20_vs_L318_MT20	SECCE6Rv1G0419800	2-oxoglutarate (2OG) and Fe(II)-dependent oxygenase superfamily protein	1221.78	12.52	3.65	5.88432	3.99693e-09	2.73451e-06	0.62	3295	1892	1265	154	48	407	3442.72	1818.01	1527.85	162.47	43.66	335.98	chr6R	673035045	673036661	-	GO:0016491 oxidoreductase activity; GO:0046872 metal ion binding; GO:0055114 oxidation-reduction process
D39_CP20_vs_D39_MT20	SECCE6Rv1G0419810	2-oxoglutarate (2OG) and Fe(II)-dependent oxygenase superfamily protein	340.54	27.99	4.81	11.3927	4.54936e-30	7.15452e-27	0.42	869	788	329	25	17	27	918.33	736.57	317.33	24.07	15.52	31.4	chr6R	673054259	673055777	+	GO:0016491 oxidoreductase activity; GO:0046872 metal ion binding; GO:0055114 oxidation-reduction process
D39_ICP20_vs_D39_MT20	SECCE6Rv1G0419810	2-oxoglutarate (2OG) and Fe(II)-dependent oxygenase superfamily protein	116.75	9.08	3.18	7.85669	3.94429e-15	2.74549e-12	0.41	328	157	154	25	17	27	313.01	167.91	149.53	23.69	15.37	30.98	chr6R	673054259	673055777	+	GO:0016491 oxidoreductase activity; GO:0046872 metal ion binding; GO:0055114 oxidation-reduction process
L318_CP20_vs_L318_MT20	SECCE6Rv1G0419810	2-oxoglutarate (2OG) and Fe(II)-dependent oxygenase superfamily protein	575.54	9.9	3.31	4.59197	4.39091e-06	0.00127285	0.72	964	718	1525	99	20	204	1214.19	659.2	1263.19	114.26	19.66	182.77	chr6R	673054259	673055777	+	GO:0016491 oxidoreductase activity; GO:0046872 metal ion binding; GO:0055114 oxidation-reduction process
L318_CP36_vs_L318_MT36	SECCE6Rv1G0419810	2-oxoglutarate (2OG) and Fe(II)-dependent oxygenase superfamily protein	255.66	4.85	2.28	7.19647	6.17927e-13	2.07657e-10	0.32	531	287	447	76	107	83	547.41	291.2	432.97	79.18	104.45	78.76	chr6R	673054259	673055777	+	GO:0016491 oxidoreductase activity; GO:0046872 metal ion binding; GO:0055114 oxidation-reduction process
L318_ICP20_vs_L318_MT20	SECCE6Rv1G0419810	2-oxoglutarate (2OG) and Fe(II)-dependent oxygenase superfamily protein	591.81	11.19	3.48	5.32321	1.01949e-07	3.42746e-05	0.65	1600	935	571	99	20	204	1671.73	898.44	689.64	104.45	18.19	168.4	chr6R	673054259	673055777	+	GO:0016491 oxidoreductase activity; GO:0046872 metal ion binding; GO:0055114 oxidation-reduction process
L318_CP36_vs_L318_MT36	SECCE6Rv1G0419840	2-oxoglutarate (2OG) and Fe(II)-dependent oxygenase superfamily protein	104.55	4.72	2.24	5.29911	1.1637e-07	9.44293e-06	0.42	104	141	276	36	37	38	107.21	143.06	267.34	37.51	36.12	36.06	chr6R	673285685	673287375	+	GO:0016491 oxidoreductase activity; GO:0046872 metal ion binding; GO:0055114 oxidation-reduction process
L318_ICP36_vs_L318_MT36	SECCE6Rv1G0419840	2-oxoglutarate (2OG) and Fe(II)-dependent oxygenase superfamily protein	140.57	6.54	2.71	5.60913	2.03346e-08	5.14553e-06	0.48	108	468	208	36	37	38	124.27	413.29	193.91	37.88	37.1	36.96	chr6R	673285685	673287375	+	GO:0016491 oxidoreductase activity; GO:0046872 metal ion binding; GO:0055114 oxidation-reduction process
L318_CP36_vs_L318_MT36	SECCE6Rv1G0420800	NBS-LRR disease resistance protein	215.79	29.38	4.88	5.39604	6.81269e-08	5.94765e-06	0.9	58	254	965	5	11	28	59.79	257.71	934.71	5.21	10.74	26.57	chr6R	680194163	680196778	+	GO:0043531 ADP binding
D39_CP20_vs_D39_MT20	SECCE6Rv1G0420830	Cytochrome P450	245.64	7.8	2.96	8.00239	1.22028e-15	3.63067e-13	0.37	637	328	338	47	53	64	673.16	306.59	326.01	45.25	48.4	74.44	chr6R	680392311	680393854	+	GO:0004497 monooxygenase activity; GO:0005506 iron ion binding; GO:0016491 oxidoreductase activity; GO:0016705 oxidoreductase activity, acting on paired donors, with incorporation or reduction of molecular oxygen; GO:0020037 heme binding; GO:0046872 metal ion binding; GO:0055114 oxidation-reduction process
D39_CP36_vs_D39_MT36	SECCE6Rv1G0420830	Cytochrome P450	191.44	4.97	2.31	6.19928	5.67222e-10	6.0268e-08	0.37	264	352	314	105	48	46	285.36	355.76	314.9	103.4	39.48	49.74	chr6R	680392311	680393854	+	GO:0004497 monooxygenase activity; GO:0005506 iron ion binding; GO:0016491 oxidoreductase activity; GO:0016705 oxidoreductase activity, acting on paired donors, with incorporation or reduction of molecular oxygen; GO:0020037 heme binding; GO:0046872 metal ion binding; GO:0055114 oxidation-reduction process
D39_ICP20_vs_D39_MT20	SECCE6Rv1G0420830	Cytochrome P450	150.28	4.45	2.16	6.0149	1.80001e-09	5.61011e-07	0.36	336	252	150	47	53	64	320.65	269.51	145.65	44.53	47.93	73.43	chr6R	680392311	680393854	+	GO:0004497 monooxygenase activity; GO:0005506 iron ion binding; GO:0016491 oxidoreductase activity; GO:0016705 oxidoreductase activity, acting on paired donors, with incorporation or reduction of molecular oxygen; GO:0020037 heme binding; GO:0046872 metal ion binding; GO:0055114 oxidation-reduction process
L318_ICP36_vs_L318_MT36	SECCE6Rv1G0420970	Germin-like protein 1-1	122.66	0.17	-2.59	-3.71713	0.000201501	0.00827016	0.7	45	34	25	40	238	360	51.78	30.03	23.31	42.09	238.64	350.11	chr6R	680926751	680927506	-	GO:0005576 extracellular region; GO:0030145 manganese ion binding; GO:0045735 nutrient reservoir activity; GO:0046872 metal ion binding
L318_ICP20_vs_L318_MT20	SECCE6Rv1G0423970	Na(+)/H(+) antiporter NhaB	242.98	0.22	-2.18	-8.49758	1.93586e-17	8.74118e-14	0.26	92	92	65	434	478	366	96.12	88.4	78.51	457.88	434.8	302.14	chr6R	698276795	698279193	+	GO:0005886 plasma membrane; GO:0006811 ion transport; GO:0006814 sodium ion transport; GO:0015297 antiporter activity; GO:0015385 sodium:proton antiporter activity; GO:0016020 membrane; GO:0016021 integral component of membrane; GO:0035725 sodium ion transmembrane transport; GO:0055085 transmembrane transport
D33_CP20_vs_D33_MT20	SECCE6Rv1G0424160	Cytochrome P450	229.84	0.2	-2.32	-6.89283	5.46929e-12	5.54114e-09	0.34	97	95	38	416	389	369	102.36	87.49	40.02	356.03	413.65	379.47	chr6R	699478434	699479098	-	GO:0004497 monooxygenase activity; GO:0005506 iron ion binding; GO:0016020 membrane; GO:0016021 integral component of membrane; GO:0016491 oxidoreductase activity; GO:0016705 oxidoreductase activity, acting on paired donors, with incorporation or reduction of molecular oxygen; GO:0020037 heme binding; GO:0046872 metal ion binding; GO:0055114 oxidation-reduction process
D33_ICP20_vs_D33_MT20	SECCE6Rv1G0424160	Cytochrome P450	234.75	0.23	-2.1	-5.17044	2.33546e-07	1.6659e-05	0.41	49	63	142	416	389	369	42.03	70.74	153.68	351.07	411.65	379.36	chr6R	699478434	699479098	-	GO:0004497 monooxygenase activity; GO:0005506 iron ion binding; GO:0016020 membrane; GO:0016021 integral component of membrane; GO:0016491 oxidoreductase activity; GO:0016705 oxidoreductase activity, acting on paired donors, with incorporation or reduction of molecular oxygen; GO:0020037 heme binding; GO:0046872 metal ion binding; GO:0055114 oxidation-reduction process
D33_CP20_vs_D33_MT20	SECCE6Rv1G0424170	Cytochrome P450, putative	233.09	0.24	-2.07	-6.13428	8.55468e-10	4.05692e-07	0.34	111	114	44	461	331	373	117.13	104.99	46.34	394.54	351.98	383.58	chr6R	699479214	699480269	-	GO:0004497 monooxygenase activity; GO:0005506 iron ion binding; GO:0016491 oxidoreductase activity; GO:0016705 oxidoreductase activity, acting on paired donors, with incorporation or reduction of molecular oxygen; GO:0020037 heme binding; GO:0046872 metal ion binding; GO:0055114 oxidation-reduction process; GO:0070330 aromatase activity
D39_CP20_vs_D39_MT20	SECCE6Rv1G0429140	Leucine-rich repeat receptor-like kinase	2014.7	10.59	3.4	10.633	2.09234e-26	2.42458e-23	0.32	5056	3654	2370	305	312	400	5342.99	3415.5	2285.95	293.61	284.9	465.24	chr6R	733561616	733562872	+	GO:0000166 nucleotide binding; GO:0004672 protein kinase activity; GO:0004674 protein serine/threonine kinase activity; GO:0005102 signaling receptor binding; GO:0005524 ATP binding; GO:0005739 mitochondrion; GO:0006468 protein phosphorylation; GO:0007165 signal transduction; GO:0016020 membrane; GO:0016021 integral component of membrane; GO:0016301 kinase activity; GO:0016310 phosphorylation; GO…
D39_CP36_vs_D39_MT36	SECCE6Rv1G0429140	Leucine-rich repeat receptor-like kinase	1259.29	8.1	3.02	6.9411	3.89072e-12	7.3164e-10	0.43	1581	2863	2118	258	556	109	1708.94	2893.55	2124.06	254.08	457.26	117.87	chr6R	733561616	733562872	+	GO:0000166 nucleotide binding; GO:0004672 protein kinase activity; GO:0004674 protein serine/threonine kinase activity; GO:0005102 signaling receptor binding; GO:0005524 ATP binding; GO:0005739 mitochondrion; GO:0006468 protein phosphorylation; GO:0007165 signal transduction; GO:0016020 membrane; GO:0016021 integral component of membrane; GO:0016301 kinase activity; GO:0016310 phosphorylation; GO…
D39_ICP20_vs_D39_MT20	SECCE6Rv1G0429140	Leucine-rich repeat receptor-like kinase	878.48	4.12	2.04	7.96669	1.62974e-15	1.21544e-12	0.26	1839	1342	1082	305	312	400	1754.96	1435.25	1050.62	289	282.14	458.94	chr6R	733561616	733562872	+	GO:0000166 nucleotide binding; GO:0004672 protein kinase activity; GO:0004674 protein serine/threonine kinase activity; GO:0005102 signaling receptor binding; GO:0005524 ATP binding; GO:0005739 mitochondrion; GO:0006468 protein phosphorylation; GO:0007165 signal transduction; GO:0016020 membrane; GO:0016021 integral component of membrane; GO:0016301 kinase activity; GO:0016310 phosphorylation; GO…
L318_CP36_vs_L318_MT36	SECCE6Rv1G0429140	Leucine-rich repeat receptor-like kinase	4804.3	6.44	2.69	7.57066	3.7133e-14	1.82189e-11	0.35	12268	6963	5409	1316	1440	1157	12647.2	7064.82	5239.24	1371.04	1405.68	1097.83	chr6R	733561616	733562872	+	GO:0000166 nucleotide binding; GO:0004672 protein kinase activity; GO:0004674 protein serine/threonine kinase activity; GO:0005102 signaling receptor binding; GO:0005524 ATP binding; GO:0005739 mitochondrion; GO:0006468 protein phosphorylation; GO:0007165 signal transduction; GO:0016020 membrane; GO:0016021 integral component of membrane; GO:0016301 kinase activity; GO:0016310 phosphorylation; GO…
L318_CP36_vs_L318_MT36	SECCE6Rv1G0429280	Endo-1,3-beta-glucanase	152.97	15.13	3.92	8.46262	2.61443e-17	2.56549e-14	0.46	365	255	233	30	9	18	376.28	258.73	225.69	31.25	8.79	17.08	chr6R	734346120	734347588	-	GO:0004553 hydrolase activity, hydrolyzing O-glycosyl compounds; GO:0005975 carbohydrate metabolic process; GO:0008152 metabolic process; GO:0016787 hydrolase activity; GO:0016798 hydrolase activity, acting on glycosyl bonds
L318_ICP36_vs_L318_MT36	SECCE6Rv1G0429280	Endo-1,3-beta-glucanase	73.92	6.64	2.73	5.32971	9.83671e-08	2.01489e-05	0.51	148	100	136	30	9	18	170.3	88.31	126.79	31.57	9.02	17.51	chr6R	734346120	734347588	-	GO:0004553 hydrolase activity, hydrolyzing O-glycosyl compounds; GO:0005975 carbohydrate metabolic process; GO:0008152 metabolic process; GO:0016787 hydrolase activity; GO:0016798 hydrolase activity, acting on glycosyl bonds
D33_CP20_vs_D33_MT20	SECCE6Rv1G0429310	Beta-1,3-glucanase	6152.7	4.04	2.01	4.32795	1.50506e-05	0.000931843	0.47	6790	6248	15833	1210	3049	2961	7165	5754.38	16674	1035.55	3242.22	3045.02	chr6R	734368667	734369766	-	GO:0004553 hydrolase activity, hydrolyzing O-glycosyl compounds; GO:0005975 carbohydrate metabolic process; GO:0008152 metabolic process; GO:0016787 hydrolase activity; GO:0016798 hydrolase activity, acting on glycosyl bonds
D39_CP20_vs_D39_MT20	SECCE6Rv1G0429310	Beta-1,3-glucanase	814.34	9.07	3.18	9.94001	2.78804e-23	2.55768e-20	0.32	1884	857	1668	144	205	137	1990.94	801.06	1608.85	138.62	187.19	159.35	chr6R	734368667	734369766	-	GO:0004553 hydrolase activity, hydrolyzing O-glycosyl compounds; GO:0005975 carbohydrate metabolic process; GO:0008152 metabolic process; GO:0016787 hydrolase activity; GO:0016798 hydrolase activity, acting on glycosyl bonds
D39_CP36_vs_D39_MT36	SECCE6Rv1G0429310	Beta-1,3-glucanase	2036.96	4.43	2.15	4.67161	2.98843e-06	0.000108103	0.46	2662	3519	3529	627	1635	265	2877.43	3556.55	3539.1	617.47	1344.63	286.56	chr6R	734368667	734369766	-	GO:0004553 hydrolase activity, hydrolyzing O-glycosyl compounds; GO:0005975 carbohydrate metabolic process; GO:0008152 metabolic process; GO:0016787 hydrolase activity; GO:0016798 hydrolase activity, acting on glycosyl bonds
D39_ICP20_vs_D39_MT20	SECCE6Rv1G0429310	Beta-1,3-glucanase	453.49	4.68	2.23	9.57318	1.0367e-21	1.44322e-18	0.23	1007	584	676	144	205	137	960.98	624.58	656.39	136.45	185.38	157.19	chr6R	734368667	734369766	-	GO:0004553 hydrolase activity, hydrolyzing O-glycosyl compounds; GO:0005975 carbohydrate metabolic process; GO:0008152 metabolic process; GO:0016787 hydrolase activity; GO:0016798 hydrolase activity, acting on glycosyl bonds
L318_CP36_vs_L318_MT36	SECCE6Rv1G0429310	Beta-1,3-glucanase	10310.5	5.24	2.39	5.87896	4.1285e-09	5.19387e-07	0.41	25178	15282	10831	4192	2220	3558	25956.2	15505.5	10491.1	4367.33	2167.09	3376.05	chr6R	734368667	734369766	-	GO:0004553 hydrolase activity, hydrolyzing O-glycosyl compounds; GO:0005975 carbohydrate metabolic process; GO:0008152 metabolic process; GO:0016787 hydrolase activity; GO:0016798 hydrolase activity, acting on glycosyl bonds
D39_CP20_vs_D39_MT20	SECCE6Rv1G0429460	Endo-1,3-beta-glucanase	7583.52	5.15	2.36	8.12342	4.53227e-16	1.42553e-13	0.29	13599	11205	13742	3307	3095	1197	14370.9	10473.6	13254.6	3183.52	2826.16	1392.24	chr6R	736071771	736073437	+	GO:0004553 hydrolase activity, hydrolyzing O-glycosyl compounds; GO:0005975 carbohydrate metabolic process; GO:0008152 metabolic process; GO:0016787 hydrolase activity; GO:0016798 hydrolase activity, acting on glycosyl bonds
D39_CP36_vs_D39_MT36	SECCE6Rv1G0429460	Endo-1,3-beta-glucanase	8900.16	5.99	2.58	6.63956	3.14612e-11	4.74803e-09	0.39	11089	18030	15506	1338	5110	1962	11986.4	18222.4	15550.4	1317.67	4202.49	2121.65	chr6R	736071771	736073437	+	GO:0004553 hydrolase activity, hydrolyzing O-glycosyl compounds; GO:0005975 carbohydrate metabolic process; GO:0008152 metabolic process; GO:0016787 hydrolase activity; GO:0016798 hydrolase activity, acting on glycosyl bonds
D39_ICP36_vs_D39_MT36	SECCE6Rv1G0429460	Endo-1,3-beta-glucanase	6383.53	4.08	2.03	5.05764	4.24485e-07	9.58471e-05	0.4	10365	12638	7097	1338	5110	1962	10204.5	12151.8	8407.62	1298.98	4129.08	2109.29	chr6R	736071771	736073437	+	GO:0004553 hydrolase activity, hydrolyzing O-glycosyl compounds; GO:0005975 carbohydrate metabolic process; GO:0008152 metabolic process; GO:0016787 hydrolase activity; GO:0016798 hydrolase activity, acting on glycosyl bonds
D39_CP20_vs_D39_MT20	SECCE6Rv1G0429650	Endo-1,3-beta-glucanase	12911.2	6.14	2.62	6.89733	5.29905e-12	9.88722e-10	0.38	31772	16457	18314	4016	5612	1594	33575.4	15382.8	17664.5	3866.05	5124.53	1854	chr6R	737112481	737114075	-	GO:0004553 hydrolase activity, hydrolyzing O-glycosyl compounds; GO:0005975 carbohydrate metabolic process; GO:0008152 metabolic process; GO:0016787 hydrolase activity; GO:0016798 hydrolase activity, acting on glycosyl bonds
D39_CP36_vs_D39_MT36	SECCE6Rv1G0429650	Endo-1,3-beta-glucanase	28716.8	7.1	2.83	11.5623	6.39777e-31	3.78972e-27	0.24	40634	51432	54973	6888	11458	4680	43922.4	51980.8	55130.3	6783.35	9423.11	5060.82	chr6R	737112481	737114075	-	GO:0004553 hydrolase activity, hydrolyzing O-glycosyl compounds; GO:0005975 carbohydrate metabolic process; GO:0008152 metabolic process; GO:0016787 hydrolase activity; GO:0016798 hydrolase activity, acting on glycosyl bonds
D39_ICP20_vs_D39_MT20	SECCE6Rv1G0429650	Endo-1,3-beta-glucanase	9660.53	4.41	2.14	6.50042	8.00953e-11	3.41337e-08	0.33	22262	12208	13340	4016	5612	1594	21244.7	13056.3	12953.1	3805.35	5074.95	1828.87	chr6R	737112481	737114075	-	GO:0004553 hydrolase activity, hydrolyzing O-glycosyl compounds; GO:0005975 carbohydrate metabolic process; GO:0008152 metabolic process; GO:0016787 hydrolase activity; GO:0016798 hydrolase activity, acting on glycosyl bonds
D39_ICP36_vs_D39_MT36	SECCE6Rv1G0429650	Endo-1,3-beta-glucanase	18648.2	4.33	2.12	7.55119	4.31292e-14	9.11869e-11	0.28	26210	39781	22671	6888	11458	4680	25804.1	38250.5	26857.7	6687.12	9258.52	5031.33	chr6R	737112481	737114075	-	GO:0004553 hydrolase activity, hydrolyzing O-glycosyl compounds; GO:0005975 carbohydrate metabolic process; GO:0008152 metabolic process; GO:0016787 hydrolase activity; GO:0016798 hydrolase activity, acting on glycosyl bonds
L318_CP36_vs_L318_MT36	SECCE6Rv1G0429650	Endo-1,3-beta-glucanase	6869.81	4.24	2.09	4.93742	7.91644e-07	4.48513e-05	0.42	16538	7632	8844	3727	1844	2294	17049.2	7743.6	8566.44	3882.88	1800.05	2176.69	chr6R	737112481	737114075	-	GO:0004553 hydrolase activity, hydrolyzing O-glycosyl compounds; GO:0005975 carbohydrate metabolic process; GO:0008152 metabolic process; GO:0016787 hydrolase activity; GO:0016798 hydrolase activity, acting on glycosyl bonds
D39_CP20_vs_D39_MT20	SECCE6Rv1G0429680	Beta-1,3-glucanase	29914.1	4.26	2.09	6.241	4.34792e-10	5.74932e-08	0.34	63008	40935	42014	11797	17914	5501	66584.5	38263.1	40524	11356.5	16358	6398.26	chr6R	737182885	737184479	-	GO:0004553 hydrolase activity, hydrolyzing O-glycosyl compounds; GO:0005975 carbohydrate metabolic process; GO:0008152 metabolic process; GO:0016787 hydrolase activity; GO:0016798 hydrolase activity, acting on glycosyl bonds
D39_CP36_vs_D39_MT36	SECCE6Rv1G0429680	Beta-1,3-glucanase	63414.7	7.41	2.89	10.9771	4.92359e-28	1.77723e-24	0.26	91286	118825	116144	14198	25411	9585	98673.5	120093	116476	13982.3	20898.1	10364.9	chr6R	737182885	737184479	-	GO:0004553 hydrolase activity, hydrolyzing O-glycosyl compounds; GO:0005975 carbohydrate metabolic process; GO:0008152 metabolic process; GO:0016787 hydrolase activity; GO:0016798 hydrolase activity, acting on glycosyl bonds
D39_ICP36_vs_D39_MT36	SECCE6Rv1G0429680	Beta-1,3-glucanase	39708.4	4.34	2.12	7.25336	4.06549e-13	5.90945e-10	0.29	62250	81828	45298	14198	25411	9585	61285.9	78679.8	53663.3	13783.9	20533.1	10304.5	chr6R	737182885	737184479	-	GO:0004553 hydrolase activity, hydrolyzing O-glycosyl compounds; GO:0005975 carbohydrate metabolic process; GO:0008152 metabolic process; GO:0016787 hydrolase activity; GO:0016798 hydrolase activity, acting on glycosyl bonds
L318_CP20_vs_L318_MT20	SECCE6Rv1G0429680	Beta-1,3-glucanase	1373.06	4.73	2.24	4.40948	1.03618e-05	0.00256984	0.51	2354	1720	2724	534	207	690	2964.93	1579.14	2256.35	616.3	203.46	618.2	chr6R	737182885	737184479	-	GO:0004553 hydrolase activity, hydrolyzing O-glycosyl compounds; GO:0005975 carbohydrate metabolic process; GO:0008152 metabolic process; GO:0016787 hydrolase activity; GO:0016798 hydrolase activity, acting on glycosyl bonds
L318_CP36_vs_L318_MT36	SECCE6Rv1G0429680	Beta-1,3-glucanase	5523.52	4.31	2.11	8.45194	2.86499e-17	2.70322e-14	0.25	11236	6931	8557	2292	1967	2033	11583.3	7032.35	8288.44	2387.86	1920.12	1929.04	chr6R	737182885	737184479	-	GO:0004553 hydrolase activity, hydrolyzing O-glycosyl compounds; GO:0005975 carbohydrate metabolic process; GO:0008152 metabolic process; GO:0016787 hydrolase activity; GO:0016798 hydrolase activity, acting on glycosyl bonds
D39_CP20_vs_D39_MT20	SECCE6Rv1G0429700	Endo-1,3-beta-glucanase	308.28	6.18	2.63	5.03196	4.85497e-07	3.35085e-05	0.52	811	388	387	89	158	23	857.03	362.67	373.28	85.68	144.28	26.75	chr6R	737235847	737237625	-	GO:0004553 hydrolase activity, hydrolyzing O-glycosyl compounds; GO:0005975 carbohydrate metabolic process; GO:0008152 metabolic process; GO:0016787 hydrolase activity; GO:0016798 hydrolase activity, acting on glycosyl bonds
D39_CP36_vs_D39_MT36	SECCE6Rv1G0429700	Endo-1,3-beta-glucanase	391.04	4.98	2.32	4.1276	3.66565e-05	0.000873783	0.56	499	911	493	52	322	70	539.38	920.72	494.41	51.21	264.81	75.7	chr6R	737235847	737237625	-	GO:0004553 hydrolase activity, hydrolyzing O-glycosyl compounds; GO:0005975 carbohydrate metabolic process; GO:0008152 metabolic process; GO:0016787 hydrolase activity; GO:0016798 hydrolase activity, acting on glycosyl bonds
D39_CP20_vs_D39_MT20	SECCE6Rv1G0429710	Beta-1,3-glucanase	214.67	23.99	4.58	10.4353	1.71063e-25	1.79347e-22	0.44	598	417	223	15	25	12	631.94	389.78	215.09	14.44	22.83	13.96	chr6R	737277369	737278866	-	GO:0004553 hydrolase activity, hydrolyzing O-glycosyl compounds; GO:0005975 carbohydrate metabolic process; GO:0008152 metabolic process; GO:0016787 hydrolase activity; GO:0016798 hydrolase activity, acting on glycosyl bonds
D39_ICP20_vs_D39_MT20	SECCE6Rv1G0429710	Beta-1,3-glucanase	82.98	8.8	3.14	7.11515	1.11793e-12	6.1433e-10	0.44	231	85	140	15	25	12	220.44	90.91	135.94	14.21	22.61	13.77	chr6R	737277369	737278866	-	GO:0004553 hydrolase activity, hydrolyzing O-glycosyl compounds; GO:0005975 carbohydrate metabolic process; GO:0008152 metabolic process; GO:0016787 hydrolase activity; GO:0016798 hydrolase activity, acting on glycosyl bonds
L318_CP36_vs_L318_MT36	SECCE6Rv1G0429710	Beta-1,3-glucanase	3136.29	13.65	3.77	7.02787	2.09703e-12	6.44238e-10	0.54	9483	3231	4624	685	229	366	9776.11	3278.25	4478.88	713.65	223.54	347.28	chr6R	737277369	737278866	-	GO:0004553 hydrolase activity, hydrolyzing O-glycosyl compounds; GO:0005975 carbohydrate metabolic process; GO:0008152 metabolic process; GO:0016787 hydrolase activity; GO:0016798 hydrolase activity, acting on glycosyl bonds
D39_CP36_vs_D39_MT36	SECCE6Rv1G0430920	Glutathione S-transferase	181.89	4.73	2.24	6.92918	4.23294e-12	7.83557e-10	0.32	221	358	300	73	96	36	238.88	361.82	300.86	71.89	78.95	38.93	chr6R	745068679	745069464	+	GO:0016740 transferase activity
D33_ICP36_vs_D33_MT36	SECCE6Rv1G0431670	Germin-like protein 1-1	54.42	0.02	-5.33	-7.16951	7.52649e-13	8.42796e-10	0.74	3	3	2	60	194	72	2.87	3.55	1.68	58.07	181.87	78.48	chr6R	747131450	747132231	+	GO:0005576 extracellular region; GO:0030145 manganese ion binding; GO:0045735 nutrient reservoir activity; GO:0046872 metal ion binding
D39_CP36_vs_D39_MT36	SECCE6Rv1G0432160	DUF4228 domain protein	78.93	7.05	2.82	5.90987	3.42375e-09	3.0845e-07	0.48	92	122	192	11	38	15	99.45	123.3	192.55	10.83	31.25	16.22	chr6R	749994885	749995619	+	GO:0003924 GTPase activity; GO:0005525 GTP binding
D39_ICP36_vs_D39_MT36	SECCE6Rv1G0432160	DUF4228 domain protein	91.32	8.43	3.08	6.27239	3.55538e-10	2.43198e-07	0.49	132	126	202	11	38	15	129.96	121.15	239.3	10.68	30.71	16.13	chr6R	749994885	749995619	+	GO:0003924 GTPase activity; GO:0005525 GTP binding
L318_CP36_vs_L318_MT36	SECCE6Rv1G0433010	Glycosyltransferase	241.23	4.09	2.03	3.7204	0.000198907	0.00393545	0.55	652	294	199	85	145	57	672.15	298.3	192.75	88.56	141.54	54.09	chr6R	755325312	755326826	+	GO:0016020 membrane; GO:0016021 integral component of membrane; GO:0016740 transferase activity; GO:0016757 transferase activity, transferring glycosyl groups
D39_CP36_vs_D39_MT36	SECCE6Rv1G0433220	Protein RETICULATA, chloroplastic	50.39	0.23	-2.14	-3.61774	0.000297188	0.00479453	0.59	19	12	23	124	37	87	20.54	12.13	23.07	122.12	30.43	94.08	chr6R	757308302	757311153	+	GO:0016020 membrane; GO:0016021 integral component of membrane
L318_ICP36_vs_L318_MT36	SECCE6Rv1G0433220	Protein RETICULATA, chloroplastic	75.61	10.17	3.35	3.69687	0.000218275	0.00881144	0.91	44	385	24	18	11	11	50.63	339.99	22.37	18.94	11.03	10.7	chr6R	757308302	757311153	+	GO:0016020 membrane; GO:0016021 integral component of membrane
D39_CP20_vs_D39_MT20	SECCE6Rv1G0433820	TSA: Wollemia nobilis Ref_Wollemi_Transcript_14910_3291 transcribed RNA sequence	9515.88	4.04	2.01	13.0075	1.10885e-38	3.0517e-35	0.15	15439	16882	14173	3649	3757	3771	16315.4	15780.1	13670.4	3512.75	3430.66	4386.09	chr6R	761783609	761786302	-	GO:0016020 membrane; GO:0016021 integral component of membrane
L318_ICP36_vs_L318_MT36	SECCE6Rv1G0434900	Myosin-2	147.5	0.06	-3.98	-6.12597	9.01351e-10	3.49819e-07	0.65	19	9	25	79	320	440	21.86	7.95	23.31	83.13	320.86	427.92	chr6R	768796738	768797908	+	GO:0016020 membrane; GO:0016021 integral component of membrane
D33_ICP36_vs_D33_MT36	SECCE6Rv1G0435050	UDP-glycosyltransferase	232.13	0.19	-2.4	-3.96042	7.48167e-05	0.00218897	0.61	67	112	31	192	650	344	64.16	132.41	26.09	185.84	609.35	374.94	chr6R	769451990	769454803	+	GO:0008152 metabolic process; GO:0016740 transferase activity; GO:0016758 transferase activity, transferring hexosyl groups
D33_ICP36_vs_D33_MT36	SECCE6Rv1G0435790	Abscisic stress ripening	237.31	4	2	3.79807	0.000145829	0.00342468	0.53	386	211	618	56	190	48	369.66	249.46	520.13	54.2	178.12	52.32	chr6R	772870897	772871289	-	GO:0006950 response to stress
D33_CP36_vs_D33_MT36	SECCE6Rv1G0435870	Abscisic stress ripening	81.95	5.35	2.42	4.24629	2.17337e-05	0.0013725	0.57	246	117	56	22	39	19	228.84	131.35	54.16	21.06	36.02	20.25	chr6R	773118484	773118897	+	GO:0006950 response to stress
D33_ICP36_vs_D33_MT36	SECCE6Rv1G0435870	Abscisic stress ripening	71.13	4.43	2.15	5.34408	9.08796e-08	1.15403e-05	0.4	103	78	187	22	39	19	98.64	92.22	157.39	21.29	36.56	20.71	chr6R	773118484	773118897	+	GO:0006950 response to stress
L318_CP36_vs_L318_MT36	SECCE6Rv1G0435890	Peroxidase	270.52	4.11	2.04	3.84629	0.000119918	0.00267195	0.53	553	532	202	78	177	67	570.09	539.78	195.66	81.26	172.78	63.57	chr6R	773402837	773403915	-	GO:0004601 peroxidase activity; GO:0005576 extracellular region; GO:0005618 cell wall; GO:0005773 vacuole; GO:0006979 response to oxidative stress; GO:0009505 plant-type cell wall; GO:0009506 plasmodesma; GO:0016020 membrane; GO:0016491 oxidoreductase activity; GO:0020037 heme binding; GO:0042744 hydrogen peroxide catabolic process; GO:0046872 metal ion binding; GO:0055114 oxidation-reduction pro…
D33_CP20_vs_D33_MT20	SECCE6Rv1G0436030	Histidine decarboxylase	712.35	0.21	-2.22	-4.60411	4.14229e-06	0.000351055	0.48	146	491	142	2248	775	749	154.06	452.21	149.54	1923.91	824.11	770.25	chr6R	775502914	775505755	-	GO:0003824 catalytic activity; GO:0016829 lyase activity; GO:0016831 carboxy-lyase activity; GO:0019752 carboxylic acid metabolic process; GO:0030170 pyridoxal phosphate binding
D39_CP36_vs_D39_MT36	SECCE6Rv1G0436670	Pathogenesis-related protein PR-4	18736.3	7.71	2.95	8.0621	7.49959e-16	3.06371e-13	0.37	36066	33727	26360	6472	5378	1955	38984.7	34086.8	26435.4	6373.67	4422.89	2114.08	chr6R	778801860	778802300	+	GO:0005575 cellular_component; GO:0005576 extracellular region; GO:0005618 cell wall; GO:0006952 defense response; GO:0009607 response to biotic stimulus; GO:0042742 defense response to bacterium; GO:0050832 defense response to fungus
D39_CP36_vs_D39_MT36	SECCE6Rv1G0436690	Pathogenesis-related protein PR-4	1360.31	8.91	3.16	8.05036	8.25481e-16	3.31507e-13	0.39	2673	2681	1735	408	357	118	2889.32	2709.61	1739.96	401.8	293.6	127.6	chr6R	778844248	778844688	-	GO:0005575 cellular_component; GO:0005576 extracellular region; GO:0005618 cell wall; GO:0006952 defense response; GO:0009607 response to biotic stimulus; GO:0042742 defense response to bacterium; GO:0050832 defense response to fungus
D39_ICP20_vs_D39_MT20	SECCE6Rv1G0436690	Pathogenesis-related protein PR-4	291	4.17	2.06	4.42732	9.54124e-06	0.00104314	0.47	759	365	303	213	90	47	724.32	390.36	294.21	201.83	81.39	53.93	chr6R	778844248	778844688	-	GO:0005575 cellular_component; GO:0005576 extracellular region; GO:0005618 cell wall; GO:0006952 defense response; GO:0009607 response to biotic stimulus; GO:0042742 defense response to bacterium; GO:0050832 defense response to fungus
D33_ICP20_vs_D33_MT20	SECCE6Rv1G0437810	ATP-dependent RNA helicase	87.15	0.23	-2.13	-5.36826	7.94997e-08	6.76309e-06	0.4	51	28	20	129	189	114	43.74	31.44	21.64	108.87	200.01	117.2	chr6R	786330251	786333166	+	GO:0003676 nucleic acid binding; GO:0004386 helicase activity; GO:0005524 ATP binding
D33_ICP36_vs_D33_MT36	SECCE6Rv1G0439290	Pectin acetylesterase	64.49	0.1	-3.32	-5.91641	3.29041e-09	7.79417e-07	0.56	12	14	9	54	176	123	11.49	16.55	7.57	52.27	164.99	134.06	chr6R	795814467	795818184	-	GO:0005576 extracellular region; GO:0005618 cell wall; GO:0016787 hydrolase activity; GO:0071555 cell wall organization
D39_CP36_vs_D39_MT36	SECCE6Rv1G0440130	Protein DETOXIFICATION	98.21	5.69	2.51	4.92698	8.35121e-07	3.63071e-05	0.51	198	142	144	16	66	16	214.02	143.52	144.41	15.76	54.28	17.3	chr6R	802224188	802226177	+	GO:0006855 drug transmembrane transport; GO:0015238 drug transmembrane transporter activity; GO:0015297 antiporter activity; GO:0016020 membrane; GO:0016021 integral component of membrane; GO:0055085 transmembrane transport
L318_ICP20_vs_L318_MT20	SECCE6Rv1G0440980	Fatty acid hydroxylase superfamily	210.6	0.11	-3.12	-4.02392	5.72379e-05	0.00418207	0.78	20	31	66	206	907	110	20.9	29.79	79.71	217.34	825.03	90.81	chr6R	808364818	808368576	-	GO:0005506 iron ion binding; GO:0008610 lipid biosynthetic process; GO:0016020 membrane; GO:0016021 integral component of membrane; GO:0016491 oxidoreductase activity; GO:0055114 oxidation-reduction process
D39_CP36_vs_D39_MT36	SECCE6Rv1G0441540	Patatin	471.1	4.31	2.11	6.11209	9.83332e-10	1.00427e-07	0.34	499	996	747	216	260	97	539.38	1006.63	749.14	212.72	213.83	104.89	chr6R	811293596	811295785	+	GO:0006629 lipid metabolic process; GO:0008152 metabolic process; GO:0016042 lipid catabolic process; GO:0016787 hydrolase activity
L318_CP36_vs_L318_MT36	SECCE6Rv1G0442710	WRKY transcription factor	155.04	4.98	2.32	4.82681	1.38737e-06	7.0545e-05	0.48	349	244	173	39	31	89	359.79	247.57	167.57	40.63	30.26	84.45	chr6R	818584182	818585418	+	GO:0003700 DNA-binding transcription factor activity; GO:0006355 regulation of transcription, DNA-templated; GO:0043565 sequence-specific DNA binding
L318_CP36_vs_L318_MT36	SECCE6Rv1G0443110	Kinase family protein	132.72	4.98	2.32	3.51035	0.00044752	0.0074285	0.66	55	195	422	28	50	58	56.7	197.85	408.76	29.17	48.81	55.03	chr6R	820606518	820609373	-	GO:0000166 nucleotide binding; GO:0004672 protein kinase activity; GO:0004674 protein serine/threonine kinase activity; GO:0005524 ATP binding; GO:0006468 protein phosphorylation; GO:0016020 membrane; GO:0016021 integral component of membrane; GO:0016301 kinase activity; GO:0016310 phosphorylation
L318_ICP20_vs_L318_MT20	SECCE6Rv1G0444440	Heptahelical transmembrane protein ADIPOR1	164.91	0.2	-2.31	-4.1354	3.54332e-05	0.00296287	0.56	33	44	74	261	479	136	34.48	42.28	89.38	275.36	435.71	112.27	chr6R	827869659	827872118	+	GO:0016020 membrane; GO:0016021 integral component of membrane
L318_ICP36_vs_L318_MT36	SECCE6Rv1G0447770	Ser/Thr-rich protein T10 in DGCR region	233.98	0.19	-2.37	-5.05862	4.22312e-07	6.76984e-05	0.47	63	39	129	301	524	344	72.49	34.44	120.26	316.74	525.41	334.55	chr6R	851507697	851509689	-	GO:0000213 tRNA-intron endonuclease activity; GO:0004519 endonuclease activity; GO:0006388 tRNA splicing, via endonucleolytic cleavage and ligation; GO:0090305 nucleic acid phosphodiester bond hydrolysis; GO:0090501 RNA phosphodiester bond hydrolysis; GO:0090502 RNA phosphodiester bond hydrolysis, endonucleolytic
D39_CP20_vs_D39_MT20	SECCE6Rv1G0447900	2-oxoglutarate (2OG) and Fe(II)-dependent oxygenase superfamily protein	289.42	3.99	2	4.36869	1.24996e-05	0.000598269	0.46	533	663	213	60	174	113	563.25	619.73	205.45	57.76	158.89	131.43	chr6R	852309002	852311676	-	GO:0016491 oxidoreductase activity; GO:0046872 metal ion binding; GO:0055114 oxidation-reduction process
L318_ICP36_vs_L318_MT36	SECCE6Rv1G0448970	Thiosulfate sulfurtransferase GlpE	393.79	0.08	-3.66	-4.87941	1.06402e-06	0.000146078	0.75	51	17	107	166	791	1256	58.68	15.01	99.75	174.68	793.13	1221.51	chr6R	859488124	859489421	-	GO:0004792 thiosulfate sulfurtransferase activity; GO:0005737 cytoplasm; GO:0016740 transferase activity
D33_ICP36_vs_D33_MT36	SECCE6Rv1G0449000	HXXXD-type acyl-transferase family protein	72.84	0.2	-2.3	-3.738	0.000185488	0.00405816	0.62	13	38	20	55	157	149	12.45	44.93	16.83	53.24	147.18	162.4	chr6R	859511375	859512802	-	GO:0016740 transferase activity; GO:0016747 transferase activity, transferring acyl groups other than amino-acyl groups
L318_CP36_vs_L318_MT36	SECCE6Rv1G0450280	BURP domain-containing protein	313.54	7.74	2.95	5.74873	8.99164e-09	1.02122e-06	0.51	214	620	843	48	66	106	220.61	629.07	816.54	50.01	64.43	100.58	chr6R	867272456	867282416	-	GO:0016740 transferase activity; GO:0016746 transferase activity, transferring acyl groups; GO:0016747 transferase activity, transferring acyl groups other than amino-acyl groups
D39_CP36_vs_D39_MT36	SECCE6Rv1G0450290	O-methyltransferase-like protein	139.65	0.15	-2.73	-3.58376	0.000338687	0.00530144	0.76	31	17	59	450	44	230	33.51	17.18	59.17	443.16	36.19	248.72	chr6R	867285830	867287486	-	GO:0008168 methyltransferase activity; GO:0008171 O-methyltransferase activity; GO:0016740 transferase activity; GO:0032259 methylation; GO:0046983 protein dimerization activity
D33_CP36_vs_D33_MT36	SECCE6Rv1G0450630	Ethylene insensitive 3 family protein	91.01	4.1	2.04	4.49438	6.97726e-06	0.000598478	0.45	156	126	158	37	61	14	145.12	141.45	152.82	35.42	56.35	14.92	chr6R	868914791	868915126	-	GO:0016788 hydrolase activity, acting on ester bonds
D39_ICP36_vs_D39_MT36	SECCE6Rv1G0451640	Chaperone protein dnaJ	58.68	7.29	2.87	6.18846	6.07553e-10	3.92496e-07	0.46	82	118	97	21	8	15	80.73	113.46	114.91	20.39	6.46	16.13	chr6R	872984611	872984991	-	GO:0006508 proteolysis; GO:0008236 serine-type peptidase activity; GO:0016020 membrane; GO:0016021 integral component of membrane
D39_ICP36_vs_D39_MT36	SECCE6Rv1G0451680	Chaperone protein dnaJ	165.4	7.28	2.86	6.16498	7.04928e-10	4.43095e-07	0.46	261	260	308	25	30	67	256.96	250	364.88	24.27	24.24	72.03	chr6R	873103424	873103843	-	GO:0006508 proteolysis; GO:0008236 serine-type peptidase activity; GO:0016020 membrane; GO:0016021 integral component of membrane
D33_CP20_vs_D33_MT20	SECCE6Rv1G0452150	Cytochrome P450 family protein, expressed	58.85	6.29	2.65	6.95435	3.54197e-12	3.75938e-09	0.38	78	118	108	21	16	13	82.31	108.68	113.74	17.97	17.01	13.37	chr6R	875536829	875538450	+	GO:0004497 monooxygenase activity; GO:0005506 iron ion binding; GO:0016020 membrane; GO:0016491 oxidoreductase activity; GO:0016705 oxidoreductase activity, acting on paired donors, with incorporation or reduction of molecular oxygen; GO:0016709 oxidoreductase activity, acting on paired donors, with incorporation or reduction of molecular oxygen, NAD(P)H as one donor, and incorporation of one ato…
D33_ICP20_vs_D33_MT20	SECCE6Rv1G0452150	Cytochrome P450 family protein, expressed	56.16	5.99	2.58	5.14739	2.64134e-07	1.84261e-05	0.5	59	139	76	21	16	13	50.61	156.07	82.25	17.72	16.93	13.36	chr6R	875536829	875538450	+	GO:0004497 monooxygenase activity; GO:0005506 iron ion binding; GO:0016020 membrane; GO:0016491 oxidoreductase activity; GO:0016705 oxidoreductase activity, acting on paired donors, with incorporation or reduction of molecular oxygen; GO:0016709 oxidoreductase activity, acting on paired donors, with incorporation or reduction of molecular oxygen, NAD(P)H as one donor, and incorporation of one ato…
D39_ICP20_vs_D39_MT20	SECCE6Rv1G0453470	Acidic endochitinase	159.08	7.79	2.96	5.05297	4.34998e-07	7.32551e-05	0.59	596	146	125	45	56	13	568.76	156.14	121.37	42.64	50.64	14.92	chr6R	883210367	883211266	+	GO:0004553 hydrolase activity, hydrolyzing O-glycosyl compounds; GO:0005975 carbohydrate metabolic process; GO:0008152 metabolic process; GO:0016787 hydrolase activity; GO:0016798 hydrolase activity, acting on glycosyl bonds
D39_ICP36_vs_D39_MT36	SECCE6Rv1G0453470	Acidic endochitinase	279.49	8.62	3.11	7.46681	8.21634e-14	1.4699e-10	0.42	240	617	568	65	58	60	236.28	593.26	672.89	63.1	46.87	64.5	chr6R	883210367	883211266	+	GO:0004553 hydrolase activity, hydrolyzing O-glycosyl compounds; GO:0005975 carbohydrate metabolic process; GO:0008152 metabolic process; GO:0016787 hydrolase activity; GO:0016798 hydrolase activity, acting on glycosyl bonds
L318_CP36_vs_L318_MT36	SECCE6Rv1G0453470	Acidic endochitinase	702.13	8.37	3.06	6.32868	2.4727e-10	4.65044e-08	0.48	1588	895	1257	255	80	112	1637.08	908.09	1217.55	265.67	78.09	106.27	chr6R	883210367	883211266	+	GO:0004553 hydrolase activity, hydrolyzing O-glycosyl compounds; GO:0005975 carbohydrate metabolic process; GO:0008152 metabolic process; GO:0016787 hydrolase activity; GO:0016798 hydrolase activity, acting on glycosyl bonds
D33_ICP36_vs_D33_MT36	SECCE7Rv1G0454360	Aquaporin-like protein	170.38	0.1	-3.29	-4.03943	5.35818e-05	0.00173454	0.82	21	47	23	48	228	612	20.11	55.57	19.36	46.46	213.74	667.04	chr7R	2339403	2340278	-	GO:0015267 channel activity; GO:0016020 membrane; GO:0016021 integral component of membrane; GO:0055085 transmembrane transport
D39_CP20_vs_D39_MT20	SECCE7Rv1G0455090	Leucine-rich repeat receptor-like protein kinase family protein	447.65	4.6	2.2	6.93225	4.14194e-12	7.9994e-10	0.32	679	1003	570	138	124	202	717.54	937.53	549.79	132.85	113.23	234.95	chr7R	5312193	5315135	+	GO:0000166 nucleotide binding; GO:0003989 acetyl-CoA carboxylase activity; GO:0005524 ATP binding; GO:0005737 cytoplasm; GO:0006629 lipid metabolic process; GO:0006631 fatty acid metabolic process; GO:0006633 fatty acid biosynthetic process; GO:0009317 acetyl-CoA carboxylase complex; GO:0016740 transferase activity; GO:0016874 ligase activity; GO:2001295 malonyl-CoA biosynthetic process
L318_CP36_vs_L318_MT36	SECCE7Rv1G0455590	Receptor-like protein kinase	175.12	38.45	5.26	8.19821	2.43986e-16	1.87046e-13	0.64	636	155	218	9	6	12	655.66	157.27	211.16	9.38	5.86	11.39	chr7R	7897750	7899325	-	GO:0000166 nucleotide binding; GO:0004672 protein kinase activity; GO:0004674 protein serine/threonine kinase activity; GO:0005524 ATP binding; GO:0005576 extracellular region; GO:0005886 plasma membrane; GO:0006468 protein phosphorylation; GO:0016020 membrane; GO:0016021 integral component of membrane; GO:0016301 kinase activity; GO:0016310 phosphorylation; GO:0016740 transferase activity; GO:00…
L318_ICP20_vs_L318_MT20	SECCE7Rv1G0455590	Receptor-like protein kinase	111.16	4.7	2.23	4.67212	2.98109e-06	0.000464166	0.48	293	148	84	42	32	53	306.14	142.21	101.45	44.31	29.11	43.75	chr7R	7897750	7899325	-	GO:0000166 nucleotide binding; GO:0004672 protein kinase activity; GO:0004674 protein serine/threonine kinase activity; GO:0005524 ATP binding; GO:0005576 extracellular region; GO:0005886 plasma membrane; GO:0006468 protein phosphorylation; GO:0016020 membrane; GO:0016021 integral component of membrane; GO:0016301 kinase activity; GO:0016310 phosphorylation; GO:0016740 transferase activity; GO:00…
L318_CP36_vs_L318_MT36	SECCE7Rv1G0455600	Leucine-rich repeat receptor kinase-like protein	103.31	77.17	6.27	7.25333	4.06645e-13	1.42512e-10	0.86	384	85	134	4	0	4	395.87	86.24	129.79	4.17	0	3.8	chr7R	7899894	7900907	-	GO:0000166 nucleotide binding; GO:0004672 protein kinase activity; GO:0004674 protein serine/threonine kinase activity; GO:0005524 ATP binding; GO:0006468 protein phosphorylation; GO:0016020 membrane; GO:0016021 integral component of membrane; GO:0016301 kinase activity; GO:0016310 phosphorylation; GO:0016740 transferase activity
L318_ICP20_vs_L318_MT20	SECCE7Rv1G0455600	Leucine-rich repeat receptor kinase-like protein	67.56	4.66	2.22	4.82725	1.3843e-06	0.000274153	0.46	148	117	55	30	17	30	154.64	112.42	66.43	31.65	15.46	24.77	chr7R	7899894	7900907	-	GO:0000166 nucleotide binding; GO:0004672 protein kinase activity; GO:0004674 protein serine/threonine kinase activity; GO:0005524 ATP binding; GO:0006468 protein phosphorylation; GO:0016020 membrane; GO:0016021 integral component of membrane; GO:0016301 kinase activity; GO:0016310 phosphorylation; GO:0016740 transferase activity
D33_ICP20_vs_D33_MT20	SECCE7Rv1G0456840	Mitochondrial carrier protein, putative	59.62	0.16	-2.62	-5.84864	4.95613e-09	6.44409e-07	0.45	22	17	11	82	142	86	18.87	19.09	11.9	69.2	150.27	88.41	chr7R	13038488	13041256	-	GO:0016020 membrane; GO:0016021 integral component of membrane; GO:0055085 transmembrane transport
[truncated: 280 more rows]

## Sheet: all unique DEGs
Table S5. List of all unique DEGs.
Gene ID	Description	Chromosome	Sequence start	Sequence end	Strand	GO_ids_term
SECCE1Rv1G0001340	Defensin	chr1R	4549739	4550078	+	GO:0006952 defense response
[truncated: 876 more rows]

## Sheet: KEGG classification
Table S5. KEGG-based*) functional classification of all unique Differentially Expressed Genes (DEGs).
[truncated: 1 more rows]

[truncated: 1 more sheets: Legend]
