# Supplementary material for: Leaf rust (Puccinia recondita f. sp. secalis) triggers substantial changes in rye (Secale cereale L.) at the transcriptome and metabolome levels
Source: BMC Plant Biol. 2024 Feb 13;24:107. doi: 10.1186/s12870-024-04726-0 (PMC10863301; doi:10.1186/s12870-024-04726-0)
Supplement: Supplementary file 6 — Additional file 6: Table S6. Common and unique DEGs for both types of interactions and both time points. Gene onthology analysis for group of common DEGs for both types of interactions and both time points. Gene onthology analysis for group of unique DEGs for CP 20hpt. Gene onthology analysis for group of unique DEGs for ICP 20hpt. Gene onthology analysis for group of unique DEGs for CP 36hpt. Gene onthology analysis for group of unique DEGs for ICP 36hpt. [file 12870_2024_4726_MOESM6_ESM.xlsx]

## Sheet: Common and unique DEGs 
Table S6. Common and unique DEGs for both types of interactions and both time points
List names	number of elements	number of unique elements								Set	Total No of elements	Genes
CP 20hpt	236	229								CP 20hpt CP 36 hpt ICP 20hpt ICP 36hpt	15	SECCE7Rv1G0458590
CP 36 hpt	478	432										SECCEUnv1G0568520
ICP 20hpt	224	213										SECCE4Rv1G0285880
ICP 36hpt	317	301										SECCEUnv1G0532290
Overall number of unique elements		877										SECCE5Rv1G0302060
												SECCE3Rv1G0160690
												SECCE7Rv1G0460350
												SECCE2Rv1G0142080
												SECCE5Rv1G0322060
												SECCE7Rv1G0462250
												SECCE4Rv1G0248210
												SECCE2Rv1G0117990
												SECCE7Rv1G0460090
												SECCE6Rv1G0429650
												SECCEUnv1G0532270
										CP 20hpt CP 36 hpt ICP 20hpt	27	SECCE6Rv1G0419800
												SECCE2Rv1G0118010
												SECCE1Rv1G0055210
												SECCE5Rv1G0309830
												SECCE6Rv1G0429140
												SECCE5Rv1G0365670
												SECCE7Rv1G0520140
												SECCE1Rv1G0003480
												SECCE7Rv1G0520220
												SECCE5Rv1G0341870
												SECCE6Rv1G0429710
												SECCE6Rv1G0429310
												SECCE7Rv1G0520230
												SECCE2Rv1G0084140
												SECCEUnv1G0565700
												SECCE5Rv1G0304800
												SECCE1Rv1G0016040
												SECCE7Rv1G0460050
												SECCE7Rv1G0457810
												SECCE7Rv1G0520210
												SECCE2Rv1G0103140
												SECCE6Rv1G0419810
												SECCE6Rv1G0420830
												SECCE3Rv1G0146110
												SECCE4Rv1G0255360
												SECCE3Rv1G0209470
												SECCE5Rv1G0309780
										CP 20hpt ICP 20hpt ICP 36hpt	4	SECCE7Rv1G0469290
												SECCE2Rv1G0132430
												SECCE3Rv1G0172720
												SECCE7Rv1G0483740
										CP 20hpt CP 36 hpt ICP 36hpt	12	SECCE6Rv1G0429460
												SECCE2Rv1G0073370
												SECCE6Rv1G0429680
												SECCE6Rv1G0405080
												SECCE3Rv1G0185830
												SECCEUnv1G0530250
												SECCE4Rv1G0217870
												SECCE2Rv1G0133330
												SECCE2Rv1G0138870
												SECCEUnv1G0535380
												SECCE7Rv1G0520060
												SECCE2Rv1G0122050
										CP 36 hpt ICP 20hpt ICP 36hpt	2	SECCE5Rv1G0372710
												SECCE6Rv1G0453470
										CP 20hpt ICP 20hpt	38	SECCE7Rv1G0520050
												SECCE4Rv1G0229340
												SECCE7Rv1G0469280
												SECCE6Rv1G0424160
												SECCEUnv1G0539920
												SECCE2Rv1G0067840
												SECCE5Rv1G0309810
												SECCE5Rv1G0366760
												SECCE2Rv1G0129030
												SECCE3Rv1G0203750
												SECCE7Rv1G0520120
												SECCE7Rv1G0468800
												SECCE6Rv1G0452150
												SECCE2Rv1G0079390
												SECCE1Rv1G0002450
												SECCE1Rv1G0060500
												SECCE4Rv1G0229840
												SECCE1Rv1G0015950
												SECCE4Rv1G0292120
												SECCE7Rv1G0520130
												SECCE7Rv1G0506020
												SECCE3Rv1G0200810
												SECCE2Rv1G0127000
												SECCE2Rv1G0138780
												SECCE3Rv1G0191230
												SECCE5Rv1G0360170
												SECCE3Rv1G0179770
												SECCE6Rv1G0410690
												SECCE5Rv1G0369920
												SECCE5Rv1G0345950
												SECCE5Rv1G0344030
												SECCE1Rv1G0028620
												SECCE7Rv1G0464120
												SECCE5Rv1G0309790
												SECCE6Rv1G0406940
												SECCE1Rv1G0028180
												SECCE4Rv1G0251940
												SECCE4Rv1G0222200
										CP 20hpt CP 36 hpt	21	SECCE5Rv1G0360180
												SECCE4Rv1G0244450
												SECCE5Rv1G0376340
												SECCE3Rv1G0146170
												SECCE5Rv1G0298490
												SECCE3Rv1G0201040
												SECCE2Rv1G0104490
												SECCE2Rv1G0083210
												SECCE1Rv1G0050110
												SECCE7Rv1G0523640
												SECCE1Rv1G0037620
												SECCE4Rv1G0217840
												SECCE7Rv1G0484720
												SECCE6Rv1G0408700
												SECCE7Rv1G0523960
												SECCEUnv1G0531450
												SECCE7Rv1G0515930
												SECCE6Rv1G0429700
												SECCE7Rv1G0465110
												SECCE2Rv1G0097580
												SECCE5Rv1G0359240
										CP 20hpt ICP 36hpt	4	SECCE2Rv1G0118830
												SECCE1Rv1G0035200
												SECCE4Rv1G0250540
												SECCE7Rv1G0475790
										CP 36 hpt ICP 20hpt	16	SECCE4Rv1G0217940
												SECCE4Rv1G0273590
												SECCE2Rv1G0101570
												SECCE2Rv1G0084180
												SECCE6Rv1G0397290
												SECCE2Rv1G0137820
												SECCE5Rv1G0319080
												SECCE5Rv1G0372590
												SECCE7Rv1G0455600
												SECCE4Rv1G0279010
												SECCE7Rv1G0455590
												SECCE2Rv1G0101610
												SECCE7Rv1G0507310
												SECCE2Rv1G0118380
												SECCE6Rv1G0436690
												SECCEUnv1G0531940
										ICP 20hpt ICP 36hpt	10	SECCE7Rv1G0498680
												SECCE3Rv1G0196330
												SECCE3Rv1G0188190
												SECCE7Rv1G0495180
												SECCE6Rv1G0406060
												SECCE3Rv1G0163690
												SECCE4Rv1G0253020
												SECCE5Rv1G0330880
												SECCE5Rv1G0318250
												SECCE4Rv1G0258540
										CP 36 hpt ICP 36hpt	74	SECCE5Rv1G0308550
												SECCE3Rv1G0162640
												SECCE2Rv1G0124070
												SECCE3Rv1G0210640
												SECCE3Rv1G0210150
												SECCEUnv1G0561420
												SECCE4Rv1G0295610
												SECCE6Rv1G0432160
												SECCE2Rv1G0073390
												SECCE6Rv1G0433220
												SECCE2Rv1G0131120
												SECCE1Rv1G0042480
												SECCE2Rv1G0073300
												SECCE3Rv1G0196750
												SECCE1Rv1G0038160
												SECCE6Rv1G0380930
												SECCE4Rv1G0283900
												SECCE6Rv1G0419840
												SECCE4Rv1G0271170
												SECCE6Rv1G0410150
												SECCE1Rv1G0007780
												SECCE7Rv1G0473220
												SECCE5Rv1G0323800
												SECCE7Rv1G0521420
												SECCE1Rv1G0048010
												SECCE7Rv1G0479460
												SECCE6Rv1G0405760
												SECCE3Rv1G0145360
												SECCE5Rv1G0298500
												SECCE5Rv1G0361670
												SECCE4Rv1G0215230
												SECCE5Rv1G0328950
												SECCE3Rv1G0185700
												SECCE6Rv1G0435870
												SECCE5Rv1G0365990
												SECCE5Rv1G0297350
												SECCE2Rv1G0073290
												SECCE3Rv1G0149080
												SECCE1Rv1G0031140
												SECCE6Rv1G0389240
												SECCE4Rv1G0284020
												SECCE2Rv1G0073350
												SECCE2Rv1G0109750
												SECCE7Rv1G0508100
												SECCE2Rv1G0129890
												SECCE7Rv1G0515910
												SECCE1Rv1G0012560
												SECCE7Rv1G0508030
												SECCE4Rv1G0229550
												SECCE2Rv1G0135290
												SECCE6Rv1G0429280
												SECCE6Rv1G0406040
												SECCE4Rv1G0293870
												SECCE2Rv1G0083570
												SECCE6Rv1G0418870
												SECCE5Rv1G0333680
												SECCE1Rv1G0039640
												SECCE7Rv1G0464270
												SECCE3Rv1G0197900
												SECCE7Rv1G0514440
												SECCE4Rv1G0295600
												SECCE3Rv1G0198010
												SECCE2Rv1G0117900
												SECCE2Rv1G0072120
												SECCE5Rv1G0333240
												SECCE5Rv1G0333810
												SECCE5Rv1G0352180
												SECCE2Rv1G0073310
												SECCE4Rv1G0216120
												SECCE7Rv1G0521430
												SECCEUnv1G0562080
												SECCE2Rv1G0081450
												SECCE6Rv1G0408520
												SECCE4Rv1G0229530
										CP 20hpt	108	SECCE6Rv1G0387080
												SECCE5Rv1G0343820
												SECCE5Rv1G0340350
												SECCE7Rv1G0460370
												SECCE4Rv1G0282620
												SECCE7Rv1G0457240
												SECCE6Rv1G0403990
												SECCE6Rv1G0424170
												SECCE3Rv1G0201730
												SECCE4Rv1G0216500
												SECCE2Rv1G0104790
												SECCE2Rv1G0102490
												SECCE6Rv1G0403690
												SECCE2Rv1G0065900
												SECCE4Rv1G0277110
												SECCE4Rv1G0216320
												SECCE6Rv1G0388490
												SECCE7Rv1G0526290
												SECCE5Rv1G0322840
												SECCE5Rv1G0361700
												SECCE7Rv1G0458930
												SECCE7Rv1G0460020
												SECCE7Rv1G0459000
												SECCE1Rv1G0036150
												SECCE6Rv1G0405940
												SECCE2Rv1G0103860
												SECCE6Rv1G0378580
												SECCE7Rv1G0483480
												SECCEUnv1G0527620
												SECCE1Rv1G0010480
												SECCE1Rv1G0013920
												SECCE7Rv1G0478720
												SECCE2Rv1G0118510
												SECCE4Rv1G0278750
												SECCE3Rv1G0187170
												SECCE1Rv1G0013910
												SECCE6Rv1G0380280
												SECCE3Rv1G0160460
												SECCE3Rv1G0186390
												SECCE1Rv1G0060490
												SECCE7Rv1G0526440
												SECCE6Rv1G0433820
												SECCE7Rv1G0499580
												SECCE6Rv1G0404000
												SECCE6Rv1G0436030
												SECCE5Rv1G0346830
												SECCE4Rv1G0295370
												SECCE7Rv1G0458910
												SECCE3Rv1G0153350
												SECCE3Rv1G0194090
												SECCE6Rv1G0403700
												SECCE7Rv1G0520070
												SECCE4Rv1G0249840
												SECCE6Rv1G0412820
												SECCE2Rv1G0075850
												SECCE3Rv1G0183190
												SECCE1Rv1G0058340
												SECCE6Rv1G0378610
												SECCE1Rv1G0052820
												SECCE2Rv1G0118000
												SECCE6Rv1G0378630
												SECCE4Rv1G0282230
												SECCE6Rv1G0378220
												SECCE6Rv1G0410750
												SECCE7Rv1G0514520
												SECCE1Rv1G0005270
												SECCE3Rv1G0165490
												SECCE2Rv1G0106710
												SECCE6Rv1G0405900
												SECCE1Rv1G0060190
												SECCE1Rv1G0046800
												SECCE4Rv1G0293610
												SECCE1Rv1G0043580
												SECCE1Rv1G0062260
												SECCE1Rv1G0059490
												SECCE7Rv1G0458840
												SECCE7Rv1G0520090
												SECCE4Rv1G0240770
												SECCE7Rv1G0518280
												SECCE5Rv1G0359400
												SECCE6Rv1G0404010
												SECCE2Rv1G0097340
												SECCE5Rv1G0344060
												SECCE5Rv1G0307520
												SECCE5Rv1G0368420
												SECCE3Rv1G0209220
												SECCEUnv1G0564610
												SECCE6Rv1G0419780
												SECCE7Rv1G0518310
												SECCE7Rv1G0508370
												SECCE2Rv1G0098130
												SECCE2Rv1G0129020
												SECCEUnv1G0528590
												SECCE4Rv1G0279440
												SECCE1Rv1G0036160
												SECCE7Rv1G0455090
												SECCE3Rv1G0144120
												SECCE4Rv1G0293360
												SECCE4Rv1G0217860
												SECCE6Rv1G0403960
												SECCE1Rv1G0005260
												SECCE4Rv1G0295430
												SECCE4Rv1G0253550
												SECCE5Rv1G0344090
												SECCE6Rv1G0447900
												SECCE6Rv1G0404030
												SECCEUnv1G0548260
												SECCE5Rv1G0339410
										ICP 20hpt	101	SECCE2Rv1G0118410
												SECCE2Rv1G0101560
												SECCE1Rv1G0023900
												SECCE7Rv1G0466710
												SECCE6Rv1G0415450
												SECCE7Rv1G0521590
												SECCE1Rv1G0018810
												SECCE3Rv1G0158140
												SECCE2Rv1G0131900
												SECCE3Rv1G0152020
												SECCE2Rv1G0105310
												SECCE5Rv1G0329150
												SECCE7Rv1G0523300
												SECCE4Rv1G0221430
												SECCE6Rv1G0440980
												SECCE7Rv1G0456840
												SECCE3Rv1G0193070
												SECCE6Rv1G0408020
												SECCE5Rv1G0353270
												SECCE5Rv1G0356840
												SECCE4Rv1G0226180
												SECCE7Rv1G0498040
												SECCE5Rv1G0355810
												SECCE4Rv1G0272880
												SECCE4Rv1G0240760
												SECCE1Rv1G0018510
												SECCE3Rv1G0160580
												SECCE7Rv1G0490840
												SECCE7Rv1G0483050
												SECCE5Rv1G0311290
												SECCE5Rv1G0349490
												SECCE4Rv1G0250580
												SECCE6Rv1G0382360
												SECCE7Rv1G0470390
												SECCE3Rv1G0214140
												SECCE7Rv1G0468510
												SECCE4Rv1G0244540
												SECCE6Rv1G0408610
												SECCE5Rv1G0376940
												SECCE3Rv1G0206850
												SECCEUnv1G0557540
												SECCEUnv1G0539970
												SECCE2Rv1G0088080
												SECCE6Rv1G0402480
												SECCE1Rv1G0042050
												SECCE1Rv1G0016010
												SECCE7Rv1G0486120
												SECCEUnv1G0539990
												SECCE1Rv1G0007520
												SECCEUnv1G0531500
												SECCE1Rv1G0033070
												SECCEUnv1G0561950
												SECCE4Rv1G0257380
												SECCE3Rv1G0166990
												SECCE5Rv1G0310170
												SECCEUnv1G0528230
												SECCE1Rv1G0058000
												SECCE3Rv1G0152060
												SECCE1Rv1G0012140
												SECCE1Rv1G0024040
												SECCE5Rv1G0330480
												SECCE4Rv1G0228610
												SECCE3Rv1G0184140
												SECCE3Rv1G0152040
												SECCE7Rv1G0522470
												SECCE1Rv1G0061830
												SECCE3Rv1G0152070
												SECCE7Rv1G0464290
												SECCE7Rv1G0493770
												SECCE2Rv1G0087560
												SECCE1Rv1G0057180
												SECCE5Rv1G0354500
												SECCE2Rv1G0116400
												SECCE3Rv1G0199900
												SECCE2Rv1G0086430
												SECCE3Rv1G0192710
												SECCEUnv1G0548560
												SECCE7Rv1G0477460
												SECCE6Rv1G0416040
												SECCE7Rv1G0480930
												SECCEUnv1G0529630
												SECCE4Rv1G0230800
												SECCE1Rv1G0035600
												SECCE1Rv1G0033320
												SECCE4Rv1G0287820
												SECCE3Rv1G0202410
												SECCE5Rv1G0322620
												SECCE1Rv1G0057730
												SECCE5Rv1G0328870
												SECCE3Rv1G0185570
												SECCE6Rv1G0444440
												SECCE2Rv1G0127160
												SECCE4Rv1G0264180
												SECCE2Rv1G0121940
												SECCE5Rv1G0334690
												SECCE6Rv1G0437810
												SECCE6Rv1G0423970
												SECCE5Rv1G0329480
												SECCE2Rv1G0080610
												SECCE7Rv1G0477500
												SECCE6Rv1G0408010
										CP 36 hpt	265	SECCE6Rv1G0389980
												SECCE4Rv1G0232200
												SECCE2Rv1G0115900
												SECCE2Rv1G0118820
												SECCE2Rv1G0115060
												SECCE6Rv1G0411220
												SECCE3Rv1G0144230
												SECCE5Rv1G0337420
												SECCE1Rv1G0040680
												SECCE7Rv1G0520150
												SECCE3Rv1G0150950
												SECCE3Rv1G0144760
												SECCE1Rv1G0008040
												SECCE2Rv1G0142460
												SECCE3Rv1G0167610
												SECCE5Rv1G0376740
												SECCE7Rv1G0478220
												SECCE3Rv1G0187650
												SECCE7Rv1G0480890
												SECCE2Rv1G0118020
												SECCE6Rv1G0440130
												SECCE5Rv1G0321850
												SECCEUnv1G0529110
												SECCE5Rv1G0330620
												SECCE1Rv1G0060750
												SECCE2Rv1G0129740
												SECCE2Rv1G0068920
												SECCE4Rv1G0253080
												SECCE4Rv1G0278880
												SECCE6Rv1G0410510
												SECCE6Rv1G0417370
												SECCE7Rv1G0506970
												SECCE2Rv1G0122640
												SECCE7Rv1G0526280
												SECCE4Rv1G0268290
												SECCE1Rv1G0029000
												SECCE4Rv1G0216700
												SECCE7Rv1G0467940
												SECCE2Rv1G0137670
												SECCE2Rv1G0124410
												SECCEUnv1G0562440
												SECCE6Rv1G0435890
												SECCE4Rv1G0253090
												SECCE3Rv1G0212120
												SECCE1Rv1G0029050
												SECCE4Rv1G0245650
												SECCE3Rv1G0211990
												SECCE2Rv1G0110410
												SECCE7Rv1G0472520
												SECCE4Rv1G0216530
												SECCE2Rv1G0119910
												SECCE4Rv1G0249860
												SECCE6Rv1G0450280
												SECCE5Rv1G0344420
												SECCE4Rv1G0257160
												SECCE6Rv1G0409150
												SECCEUnv1G0547920
												SECCE3Rv1G0185550
												SECCE4Rv1G0227590
												SECCE2Rv1G0080130
												SECCEUnv1G0566550
												SECCE4Rv1G0216600
												SECCE6Rv1G0389970
												SECCE1Rv1G0007210
												SECCE4Rv1G0267150
												SECCE2Rv1G0131060
												SECCE4Rv1G0244640
												SECCE5Rv1G0303270
												SECCE4Rv1G0228380
												SECCEUnv1G0561830
												SECCE2Rv1G0066590
												SECCE7Rv1G0490940
												SECCEUnv1G0559150
												SECCE7Rv1G0462190
												SECCE7Rv1G0472780
												SECCE3Rv1G0194810
												SECCE4Rv1G0257770
												SECCE7Rv1G0520170
												SECCE4Rv1G0277980
												SECCE5Rv1G0360010
												SECCE7Rv1G0460040
												SECCE4Rv1G0257170
												SECCEUnv1G0562620
												SECCE6Rv1G0441540
												SECCE2Rv1G0137280
												SECCE1Rv1G0045310
												SECCE6Rv1G0384710
												SECCE1Rv1G0001340
												SECCE3Rv1G0146380
												SECCE2Rv1G0076610
												SECCE4Rv1G0244680
												SECCE7Rv1G0508400
												SECCE5Rv1G0359870
												SECCE1Rv1G0055470
												SECCE7Rv1G0498520
												SECCE2Rv1G0119170
												SECCE3Rv1G0180930
												SECCE5Rv1G0374940
												SECCE1Rv1G0018320
												SECCE5Rv1G0338490
												SECCE3Rv1G0200750
												SECCE5Rv1G0302130
												SECCE2Rv1G0109740
												SECCE5Rv1G0317650
												SECCE1Rv1G0032110
												SECCE6Rv1G0433010
												SECCE2Rv1G0068910
												SECCE5Rv1G0298850
												SECCE3Rv1G0189770
												SECCE6Rv1G0405530
												SECCE7Rv1G0519900
												SECCE7Rv1G0482910
												SECCE6Rv1G0415250
												SECCE3Rv1G0164290
												SECCE1Rv1G0004820
												SECCE7Rv1G0466390
												SECCE7Rv1G0521250
												SECCE7Rv1G0491860
												SECCE4Rv1G0222590
												SECCE1Rv1G0012480
												SECCE6Rv1G0402850
												SECCE7Rv1G0465230
												SECCE2Rv1G0138480
												SECCE3Rv1G0151990
												SECCEUnv1G0537530
												SECCE2Rv1G0075090
												SECCE3Rv1G0174780
												SECCE2Rv1G0083170
												SECCE5Rv1G0346650
												SECCE2Rv1G0089180
												SECCE5Rv1G0322740
												SECCE5Rv1G0298790
												SECCE7Rv1G0507720
												SECCE5Rv1G0359580
												SECCE4Rv1G0268830
												SECCE5Rv1G0367080
												SECCE1Rv1G0048860
												SECCE3Rv1G0171430
												SECCE2Rv1G0127670
												SECCE2Rv1G0104480
												SECCE3Rv1G0211270
												SECCE7Rv1G0460060
												SECCE5Rv1G0297340
												SECCE5Rv1G0335560
												SECCE7Rv1G0520240
												SECCE2Rv1G0105090
												SECCE2Rv1G0132550
												SECCE7Rv1G0524240
												SECCE2Rv1G0108500
												SECCEUnv1G0537340
												SECCE3Rv1G0152390
												SECCE4Rv1G0270560
												SECCE6Rv1G0415200
												SECCE3Rv1G0181270
												SECCE3Rv1G0190530
												SECCE2Rv1G0097890
												SECCE7Rv1G0475950
												SECCE6Rv1G0436670
												SECCE3Rv1G0152010
												SECCE2Rv1G0089170
												SECCE7Rv1G0495040
												SECCE3Rv1G0170610
												SECCE3Rv1G0198250
												SECCE1Rv1G0011600
												SECCE5Rv1G0319850
												SECCE1Rv1G0036510
												SECCE7Rv1G0456860
												SECCE2Rv1G0083470
												SECCE3Rv1G0166160
												SECCE1Rv1G0030330
												SECCE4Rv1G0249180
												SECCE4Rv1G0224370
												SECCE5Rv1G0318370
												SECCE7Rv1G0479050
												SECCE2Rv1G0118030
												SECCE2Rv1G0103810
												SECCE7Rv1G0519880
												SECCE2Rv1G0131570
												SECCE7Rv1G0470630
												SECCE3Rv1G0204640
												SECCE7Rv1G0477570
												SECCE4Rv1G0227130
												SECCE3Rv1G0157260
												SECCE5Rv1G0376170
												SECCEUnv1G0545180
												SECCEUnv1G0562140
												SECCE5Rv1G0369890
												SECCE7Rv1G0515210
												SECCE2Rv1G0109190
												SECCE3Rv1G0199960
												SECCE2Rv1G0097320
												SECCE6Rv1G0420800
												SECCE5Rv1G0327830
												SECCE2Rv1G0073270
												SECCE7Rv1G0514130
												SECCE3Rv1G0187220
												SECCE2Rv1G0097440
												SECCE5Rv1G0326690
												SECCE5Rv1G0353900
												SECCE6Rv1G0430920
												SECCEUnv1G0528310
												SECCE7Rv1G0493950
												SECCE4Rv1G0223350
												SECCE1Rv1G0055870
												SECCE6Rv1G0443110
												SECCE3Rv1G0163100
												SECCE1Rv1G0013110
												SECCE5Rv1G0364140
												SECCE7Rv1G0479030
												SECCE3Rv1G0148960
												SECCE2Rv1G0090040
												SECCE4Rv1G0293860
												SECCE2Rv1G0104940
												SECCE5Rv1G0329200
												SECCE5Rv1G0366000
												SECCE1Rv1G0002420
												SECCE3Rv1G0151370
												SECCE7Rv1G0460030
												SECCE5Rv1G0363430
												SECCE2Rv1G0129440
												SECCE2Rv1G0130340
												SECCE6Rv1G0450290
												SECCE5Rv1G0308740
												SECCE2Rv1G0081040
												SECCE7Rv1G0508340
												SECCE5Rv1G0351580
												SECCE3Rv1G0174240
												SECCE2Rv1G0089130
												SECCE5Rv1G0360030
												SECCE1Rv1G0039060
												SECCE7Rv1G0474100
												SECCE2Rv1G0077660
												SECCE5Rv1G0372600
												SECCE5Rv1G0373920
												SECCE7Rv1G0481970
												SECCE7Rv1G0506570
												SECCE6Rv1G0450630
												SECCE1Rv1G0048620
												SECCE5Rv1G0359230
												SECCE1Rv1G0030160
												SECCE5Rv1G0351740
												SECCE2Rv1G0073320
												SECCE1Rv1G0005250
												SECCE6Rv1G0389390
												SECCE4Rv1G0282280
												SECCE4Rv1G0279050
												SECCE5Rv1G0341600
												SECCE7Rv1G0478830
												SECCE6Rv1G0378420
												SECCE6Rv1G0442710
												SECCE4Rv1G0233310
												SECCE1Rv1G0034950
												SECCE6Rv1G0398340
												SECCE1Rv1G0042330
												SECCE2Rv1G0096900
												SECCEUnv1G0539210
												SECCE1Rv1G0028060
												SECCE3Rv1G0164730
												SECCE2Rv1G0066660
												SECCE2Rv1G0089630
												SECCE7Rv1G0495450
												SECCE3Rv1G0208120
												SECCE1Rv1G0042190
												SECCE5Rv1G0353990
												SECCE3Rv1G0187590
										ICP 36hpt	180	SECCE4Rv1G0229750
												SECCE3Rv1G0148790
												SECCE7Rv1G0498740
												SECCE2Rv1G0130430
												SECCE2Rv1G0085030
												SECCE4Rv1G0248130
												SECCE4Rv1G0251050
												SECCE1Rv1G0023110
												SECCE2Rv1G0112790
												SECCE4Rv1G0279790
												SECCE7Rv1G0512810
												SECCE5Rv1G0362890
												SECCE7Rv1G0508200
												SECCE6Rv1G0451640
												SECCE6Rv1G0431670
												SECCE4Rv1G0222610
												SECCE7Rv1G0491980
												SECCE4Rv1G0284160
												SECCE5Rv1G0367920
												SECCE2Rv1G0112210
												SECCE4Rv1G0258270
												SECCE2Rv1G0114660
												SECCE2Rv1G0116060
												SECCE6Rv1G0435050
												SECCE1Rv1G0027760
												SECCE3Rv1G0193340
												SECCE5Rv1G0368760
												SECCE5Rv1G0328660
												SECCE2Rv1G0073470
												SECCE2Rv1G0088000
												SECCE2Rv1G0086850
												SECCE1Rv1G0039520
												SECCE3Rv1G0197910
												SECCE7Rv1G0507990
												SECCE2Rv1G0134550
												SECCE5Rv1G0326440
												SECCE1Rv1G0044870
												SECCE4Rv1G0296100
												SECCE7Rv1G0508260
												SECCE6Rv1G0403970
												SECCE4Rv1G0253230
												SECCE1Rv1G0032070
												SECCE5Rv1G0328970
												SECCE3Rv1G0194730
												SECCEUnv1G0563040
												SECCE3Rv1G0183210
												SECCE5Rv1G0328800
												SECCE6Rv1G0399310
												SECCE1Rv1G0022860
												SECCE4Rv1G0244020
												SECCE2Rv1G0087050
												SECCE2Rv1G0107030
												SECCE3Rv1G0162010
												SECCE4Rv1G0221930
												SECCE7Rv1G0492350
												SECCE1Rv1G0062130
												SECCE3Rv1G0206830
												SECCE3Rv1G0181940
												SECCE5Rv1G0371220
												SECCE7Rv1G0464480
												SECCE6Rv1G0407030
												SECCE3Rv1G0150310
												SECCE2Rv1G0105150
												SECCE5Rv1G0319960
												SECCE2Rv1G0113310
												SECCE5Rv1G0323340
												SECCE7Rv1G0509440
												SECCE3Rv1G0197130
												SECCE6Rv1G0395740
												SECCE7Rv1G0463260
												SECCE1Rv1G0048440
												SECCE5Rv1G0321360
												SECCE4Rv1G0290260
												SECCE6Rv1G0379470
												SECCE6Rv1G0434900
												SECCE2Rv1G0141710
												SECCE6Rv1G0386520
												SECCEUnv1G0557760
												SECCE3Rv1G0172440
												SECCE5Rv1G0303460
												SECCE5Rv1G0320680
												SECCE4Rv1G0275610
												SECCE6Rv1G0449000
												SECCE5Rv1G0342970
												SECCE7Rv1G0473820
												SECCE5Rv1G0321280
												SECCE4Rv1G0234090
												SECCE2Rv1G0071550
												SECCE3Rv1G0203630
												SECCE4Rv1G0232880
												SECCE7Rv1G0507670
												SECCE2Rv1G0084210
												SECCE6Rv1G0409800
												SECCE3Rv1G0171590
												SECCE2Rv1G0128200
												SECCE6Rv1G0451680
												SECCE5Rv1G0328630
												SECCE2Rv1G0140390
												SECCE7Rv1G0476160
												SECCE6Rv1G0420970
												SECCE3Rv1G0170320
												SECCE5Rv1G0304630
												SECCE2Rv1G0106820
												SECCE4Rv1G0296080
												SECCE1Rv1G0059200
												SECCEUnv1G0529100
												SECCE3Rv1G0201390
												SECCE6Rv1G0439290
												SECCE5Rv1G0328730
												SECCE2Rv1G0108030
												SECCE4Rv1G0284010
												SECCE7Rv1G0504670
												SECCE5Rv1G0348280
												SECCE7Rv1G0463060
												SECCE7Rv1G0500950
												SECCE1Rv1G0063470
												SECCE5Rv1G0319370
												SECCE2Rv1G0109370
												SECCE6Rv1G0435790
												SECCE1Rv1G0017000
												SECCE2Rv1G0072810
												SECCE4Rv1G0229760
												SECCE7Rv1G0496970
												SECCE5Rv1G0376260
												SECCE2Rv1G0129880
												SECCE1Rv1G0044910
												SECCEUnv1G0527390
												SECCE4Rv1G0245960
												SECCE1Rv1G0028160
												SECCE7Rv1G0459340
												SECCE7Rv1G0479380
												SECCE4Rv1G0292470
												SECCE1Rv1G0026180
												SECCE6Rv1G0448970
												SECCE5Rv1G0328620
												SECCE2Rv1G0077790
												SECCE5Rv1G0346770
												SECCE2Rv1G0135580
												SECCE5Rv1G0328760
												SECCE7Rv1G0498690
												SECCE2Rv1G0128800
												SECCE5Rv1G0328740
												SECCE7Rv1G0483900
												SECCE1Rv1G0005530
												SECCE7Rv1G0454360
												SECCE7Rv1G0482700
												SECCE3Rv1G0183730
												SECCE6Rv1G0384520
												SECCE3Rv1G0160760
												SECCE7Rv1G0491620
												SECCE6Rv1G0447770
												SECCEUnv1G0529290
												SECCE7Rv1G0471510
												SECCE1Rv1G0058550
												SECCE5Rv1G0370050
												SECCE1Rv1G0035400
												SECCE4Rv1G0279760
												SECCE6Rv1G0386330
												SECCEUnv1G0536640
												SECCE2Rv1G0112980
												SECCE7Rv1G0480820
												SECCE1Rv1G0015840
												SECCE1Rv1G0028980
												SECCE5Rv1G0361250
												SECCE7Rv1G0496900
												SECCE5Rv1G0367900
												SECCE2Rv1G0129900
												SECCE2Rv1G0088620
												SECCE4Rv1G0279770
												SECCE1Rv1G0057050
												SECCE2Rv1G0138340
												SECCE5Rv1G0341920
												SECCE5Rv1G0373060
												SECCE1Rv1G0017730
												SECCE4Rv1G0268040
												SECCE5Rv1G0347320
												SECCE1Rv1G0031710
												SECCE7Rv1G0463050
												SECCE1Rv1G0036400
												SECCE4Rv1G0227380

## Sheet: 15-GO
Table S6. Gene onthology analysis for group of common DEGs for both types of interactions and both time points
GO term	Description	Ratio in foreground list	Ratio in background list	P-value	FDR	Number in foreground list	Group	GeneID
GO:0019740	nitrogen utilization	1/6	6/19886	0.00181	0.0117	1	biological_process	SECCE7Rv1G0460350
GO:0009228	thiamine biosynthetic process	1/6	11/19886	0.00331	0.0117	1	biological_process	SECCE2Rv1G0142080
GO:0006076	(1->3)-beta-D-glucan catabolic process	1/6	13/19886	0.00392	0.0117	1	biological_process	SECCE6Rv1G0429650
GO:0000162	tryptophan biosynthetic process	1/6	22/19886	0.00662	0.0149	1	biological_process	SECCE5Rv1G0322060
GO:0051502	diterpene phytoalexin biosynthetic process	1/6	37/19886	0.0111	0.02	1	biological_process	SECCE4Rv1G0248210
GO:0008519	ammonium transmembrane transporter activity	1/9	8/21016	0.00342	0.0411	1	molecular_function	SECCE7Rv1G0460350
Note: Single sample analysis. P values were adjusted by the BH correction. False Discovery Rate (FDR) of 0.05 was applied to filter. The number of genes in background ranges from 5 to 1200

## Sheet: 108-GO
Table S6. Gene onthology analysis for group of unique DEGs for CP 20hpt.
GO term	Description	Ratio in foreground list	Ratio in background list	P-value	FDR	Number in foreground list	Group	GeneID
GO:0009768	photosynthesis, light harvesting in photosystem I	8/67	30/19886	5.95e-14	4.94e-12	8	biological_process	SECCE5Rv1G0361700	SECCE6Rv1G0378580	SECCE1Rv1G0058340	SECCE6Rv1G0378610	SECCE1Rv1G0052820	SECCE6Rv1G0378630	SECCE1Rv1G0043580	SECCEUnv1G0564610
GO:0009522	photosystem I	8/68	50/21418	3.26e-12	9.77e-11	8	cellular_component	SECCE5Rv1G0361700	SECCE6Rv1G0378580	SECCE1Rv1G0058340	SECCE6Rv1G0378610	SECCE1Rv1G0052820	SECCE6Rv1G0378630	SECCE1Rv1G0043580	SECCEUnv1G0564610
GO:0010287	plastoglobule	8/68	80/21418	1.63e-10	1.63e-09	8	cellular_component	SECCE5Rv1G0361700	SECCE6Rv1G0378580	SECCE1Rv1G0058340	SECCE6Rv1G0378610	SECCE1Rv1G0052820	SECCE6Rv1G0378630	SECCE1Rv1G0043580	SECCEUnv1G0564610
GO:0016168	chlorophyll binding	8/81	69/21016	2.36e-10	1.84e-08	8	molecular_function	SECCE5Rv1G0361700	SECCE6Rv1G0378580	SECCE1Rv1G0058340	SECCE6Rv1G0378610	SECCE1Rv1G0052820	SECCE6Rv1G0378630	SECCE1Rv1G0043580	SECCEUnv1G0564610
GO:0018298	protein-chromophore linkage	8/67	90/19886	6.72e-10	2.79e-08	8	biological_process	SECCE5Rv1G0361700	SECCE6Rv1G0378580	SECCE1Rv1G0058340	SECCE6Rv1G0378610	SECCE1Rv1G0052820	SECCE6Rv1G0378630	SECCE1Rv1G0043580	SECCEUnv1G0564610
GO:0006412	translation	12/67	422/19886	1.49e-08	4.13e-07	12	biological_process	SECCE3Rv1G0187170	SECCE6Rv1G0380280	SECCE6Rv1G0404000	SECCE3Rv1G0194090	SECCE3Rv1G0183190	SECCE6Rv1G0410750	SECCE4Rv1G0240770	SECCE6Rv1G0404010	SECCE5Rv1G0368420	SECCE1Rv1G0036160	SECCE6Rv1G0403960	SECCE6Rv1G0404030
GO:0003735	structural constituent of ribosome	13/81	455/21016	1.91e-08	7.44e-07	13	molecular_function	SECCE6Rv1G0403990	SECCE3Rv1G0187170	SECCE6Rv1G0380280	SECCE6Rv1G0404000	SECCE3Rv1G0194090	SECCE3Rv1G0183190	SECCE6Rv1G0410750	SECCE4Rv1G0240770	SECCE6Rv1G0404010	SECCE5Rv1G0368420	SECCE1Rv1G0036160	SECCE6Rv1G0403960	SECCE6Rv1G0404030
GO:0019843	rRNA binding	9/81	204/21016	9.15e-08	2.38e-06	9	molecular_function	SECCE6Rv1G0403990	SECCE6Rv1G0380280	SECCE6Rv1G0404000	SECCE3Rv1G0194090	SECCE4Rv1G0240770	SECCE6Rv1G0404010	SECCE5Rv1G0368420	SECCE1Rv1G0036160	SECCE6Rv1G0403960
GO:0009416	response to light stimulus	8/67	195/19886	2.94e-07	6.11e-06	8	biological_process	SECCE5Rv1G0361700	SECCE6Rv1G0378580	SECCE1Rv1G0058340	SECCE6Rv1G0378610	SECCE1Rv1G0052820	SECCE6Rv1G0378630	SECCE1Rv1G0043580	SECCEUnv1G0564610
GO:0009535	chloroplast thylakoid membrane	9/68	498/21418	2.69e-05	0.000162	9	cellular_component	SECCE5Rv1G0322840	SECCE5Rv1G0361700	SECCE6Rv1G0378580	SECCE1Rv1G0058340	SECCE6Rv1G0378610	SECCE1Rv1G0052820	SECCE6Rv1G0378630	SECCE1Rv1G0043580	SECCEUnv1G0564610
GO:0016984	ribulose-bisphosphate carboxylase activity	3/81	19/21016	5.11e-05	0.000997	3	molecular_function	SECCE2Rv1G0065900	SECCE7Rv1G0520070	SECCE7Rv1G0520090
GO:0001653	peptide receptor activity	4/81	58/21016	7.42e-05	0.00116	4	molecular_function	SECCE3Rv1G0201730	SECCE7Rv1G0458930	SECCE7Rv1G0459000	SECCE7Rv1G0458910
GO:0019253	reductive pentose-phosphate cycle	3/67	35/19886	0.000221	0.00368	3	biological_process	SECCE2Rv1G0065900	SECCE7Rv1G0520070	SECCE7Rv1G0520090
GO:0016717	oxidoreductase activity, acting on paired donors, with oxidation of a pair of donors resulting in the reduction of molecular oxygen to two molecules of water	2/81	7/21016	0.000304	0.00396	2	molecular_function	SECCE6Rv1G0403690	SECCE6Rv1G0403700
GO:0022627	cytosolic small ribosomal subunit	3/68	62/21418	0.00101	0.00506	3	cellular_component	SECCE4Rv1G0240770	SECCE6Rv1G0404010	SECCE5Rv1G0368420
GO:0006636	unsaturated fatty acid biosynthetic process	2/67	12/19886	0.000722	0.00999	2	biological_process	SECCE6Rv1G0403690	SECCE6Rv1G0403700
GO:0009853	photorespiration	3/67	62/19886	0.0012	0.0142	3	biological_process	SECCE2Rv1G0065900	SECCE7Rv1G0520070	SECCE7Rv1G0520090
GO:0016442	RISC complex	1/68	5/21418	0.0158	0.0473	1	cellular_component	SECCE5Rv1G0307520
Note: Single sample analysis. P values were adjusted by the BH correction. False Discovery Rate (FDR) of 0.05 was applied to filter. The number of genes in background ranges from 5 to 1200

## Sheet: 101-GO
Table S6. Gene onthology analysis for group of unique DEGs for ICP 20hpt.
GO term	Description	Ratio in foreground list	Ratio in background list	P-value	FDR	Number in foreground list	Group	GeneID
GO:0006869	lipid transport	6/68	94/19886	8.21e-07	0.0001	6	biological_process	SECCE3Rv1G0152020	SECCE6Rv1G0402480	SECCE1Rv1G0007520	SECCE3Rv1G0152060	SECCE3Rv1G0152040	SECCE3Rv1G0152070
GO:0008289	lipid binding	6/73	159/21016	1.91e-05	0.000864	6	molecular_function	SECCE3Rv1G0152020	SECCE6Rv1G0402480	SECCE1Rv1G0007520	SECCE3Rv1G0152060	SECCE3Rv1G0152040	SECCE3Rv1G0152070
GO:0009924	octadecanal decarbonylase activity	3/73	18/21016	3.16e-05	0.000864	3	molecular_function	SECCE6Rv1G0440980	SECCE1Rv1G0024040	SECCE5Rv1G0328870
GO:1990465	aldehyde oxygenase (deformylating) activity	3/73	18/21016	3.16e-05	0.000864	3	molecular_function	SECCE6Rv1G0440980	SECCE1Rv1G0024040	SECCE5Rv1G0328870
GO:0008610	lipid biosynthetic process	3/68	18/19886	3.01e-05	0.00183	3	biological_process	SECCE6Rv1G0440980	SECCE1Rv1G0024040	SECCE5Rv1G0328870
GO:0009834	plant-type secondary cell wall biogenesis	4/68	62/19886	6.01e-05	0.00244	4	biological_process	SECCE1Rv1G0023900	SECCE5Rv1G0329150	SECCE3Rv1G0160580	SECCE1Rv1G0016010
GO:0016760	cellulose synthase (UDP-forming) activity	3/73	34/21016	0.000223	0.00457	3	molecular_function	SECCE1Rv1G0023900	SECCE5Rv1G0329150	SECCE7Rv1G0490840
GO:0009833	plant-type primary cell wall biogenesis	3/68	33/19886	0.000194	0.00591	3	biological_process	SECCE1Rv1G0023900	SECCE5Rv1G0329150	SECCE7Rv1G0490840
GO:0030244	cellulose biosynthetic process	3/68	66/19886	0.0015	0.0366	3	biological_process	SECCE1Rv1G0023900	SECCE5Rv1G0329150	SECCE7Rv1G0490840
Note: Single sample analysis. P values were adjusted by the BH correction. False Discovery Rate (FDR) of 0.05 was applied to filter. The number of genes in background ranges from 5 to 1200

## Sheet: 265-GO
Table S6. Gene onthology analysis for group of unique DEGs for CP 36hpt.
GO term	Description	Ratio in foreground list	Ratio in background list	P-value	FDR	Number in foreground list	Group	GeneID
GO:0006749	glutathione metabolic process	8/176	129/19886	1.97e-05	0.00486	8	biological_process	SECCE1Rv1G0029000	SECCE1Rv1G0029050	SECCE6Rv1G0384710	SECCE5Rv1G0298850	SECCE3Rv1G0164290	SECCE5Rv1G0353900	SECCE6Rv1G0430920	SECCE4Rv1G0282280
GO:0004364	glutathione transferase activity	8/185	141/21016	3.62e-05	0.00583	8	molecular_function	SECCE1Rv1G0029000	SECCE1Rv1G0029050	SECCE6Rv1G0384710	SECCE5Rv1G0298850	SECCE3Rv1G0164290	SECCE5Rv1G0353900	SECCE6Rv1G0430920	SECCE4Rv1G0282280
GO:0016020	membrane	22/177	1117/21418	0.000141	0.00664	22	cellular_component	SECCE2Rv1G0115900	SECCE2Rv1G0115060	SECCE7Rv1G0520150	SECCE6Rv1G0440130	SECCE6Rv1G0409150	SECCE3Rv1G0185550	SECCE4Rv1G0228380	SECCE7Rv1G0462190	SECCE4Rv1G0277980	SECCE7Rv1G0508400	SECCE1Rv1G0032110	SECCE4Rv1G0222590	SECCE2Rv1G0138480	SECCE7Rv1G0520240	SECCE2Rv1G0083470	SECCEUnv1G0562140	SECCE3Rv1G0163100	SECCE5Rv1G0364140	SECCE2Rv1G0090040	SECCE6Rv1G0389390	SECCE6Rv1G0378420	SECCE1Rv1G0042330
GO:0080031	methyl salicylate esterase activity	3/185	17/21016	0.000417	0.017	3	molecular_function	SECCE3Rv1G0212120	SECCE3Rv1G0211990	SECCE3Rv1G0211270
GO:0080032	methyl jasmonate esterase activity	3/185	17/21016	0.000417	0.017	3	molecular_function	SECCE3Rv1G0212120	SECCE3Rv1G0211990	SECCE3Rv1G0211270
GO:0020037	heme binding	19/185	928/21016	0.000561	0.017	19	molecular_function	SECCE5Rv1G0337420	SECCE7Rv1G0520150	SECCE2Rv1G0129740	SECCE6Rv1G0435890	SECCE1Rv1G0007210	SECCE4Rv1G0267150	SECCE1Rv1G0045310	SECCE2Rv1G0109740	SECCEUnv1G0537530	SECCE7Rv1G0507720	SECCE7Rv1G0520240	SECCE2Rv1G0083470	SECCEUnv1G0562140	SECCE2Rv1G0097440	SECCE5Rv1G0364140	SECCE5Rv1G0351740	SECCE2Rv1G0073320	SECCE6Rv1G0389390	SECCE6Rv1G0378420
GO:0016210	naringenin-chalcone synthase activity	3/185	19/21016	0.000586	0.017	3	molecular_function	SECCE7Rv1G0519900	SECCE2Rv1G0132550	SECCE7Rv1G0519880
GO:0016709	oxidoreductase activity, acting on paired donors, with incorporation or reduction of molecular oxygen, NAD(P)H as one donor, and incorporation of one atom of oxygen	8/185	214/21016	0.000635	0.017	8	molecular_function	SECCE7Rv1G0520150	SECCE1Rv1G0007210	SECCE7Rv1G0520240	SECCE2Rv1G0083470	SECCEUnv1G0562140	SECCE5Rv1G0364140	SECCE6Rv1G0389390	SECCE6Rv1G0378420
GO:0031640	killing of cells of other organism	5/176	59/19886	0.000174	0.019	5	biological_process	SECCEUnv1G0562440	SECCEUnv1G0561830	SECCE5Rv1G0297340	SECCE6Rv1G0436670	SECCE1Rv1G0036510
GO:0009649	entrainment of circadian clock	3/176	14/19886	0.000231	0.019	3	biological_process	SECCE3Rv1G0198250	SECCE3Rv1G0174240	SECCE4Rv1G0233310
GO:0009696	salicylic acid metabolic process	3/176	17/19886	0.000423	0.0261	3	biological_process	SECCE3Rv1G0212120	SECCE3Rv1G0211990	SECCE3Rv1G0211270
Note: Single sample analysis. P values were adjusted by the BH correction. False Discovery Rate (FDR) of 0.05 was applied to filter. The number of genes in background ranges from 5 to 1200

## Sheet: 180-GO
Table S6. Gene onthology analysis for group of unique DEGs for ICP 36hpt.
GO term	Description	Ratio in foreground list	Ratio in background list	P-value	FDR	Number in foreground list	Group	GeneID
GO:0009753	response to jasmonic acid	9/99	120/19886	8.6e-09	1.62e-06	9	biological_process	SECCE4Rv1G0279790	SECCE4Rv1G0275610	SECCE6Rv1G0449000	SECCE1Rv1G0059200	SECCE2Rv1G0108030	SECCE6Rv1G0448970	SECCE2Rv1G0077790	SECCE4Rv1G0279760	SECCE4Rv1G0279770
GO:0031969	chloroplast membrane	9/112	173/21418	3.2e-07	1.28e-05	9	cellular_component	SECCE5Rv1G0328660	SECCE1Rv1G0044870	SECCE5Rv1G0328800	SECCE5Rv1G0328630	SECCE5Rv1G0328730	SECCE1Rv1G0044910	SECCE5Rv1G0328620	SECCE5Rv1G0328760	SECCE5Rv1G0328740
GO:0004067	asparaginase activity	3/111	5/21016	1.42e-06	0.000166	3	molecular_function	SECCE2Rv1G0141710	SECCE2Rv1G0129880	SECCE2Rv1G0129900
GO:0008798	beta-aspartyl-peptidase activity	3/111	7/21016	4.94e-06	0.000289	3	molecular_function	SECCE2Rv1G0141710	SECCE2Rv1G0129880	SECCE2Rv1G0129900
GO:0016540	protein autoprocessing	3/99	9/19886	9.84e-06	0.000925	3	biological_process	SECCE2Rv1G0141710	SECCE2Rv1G0129880	SECCE2Rv1G0129900
GO:0016165	linoleate 13S-lipoxygenase activity	3/111	19/21016	0.000131	0.0051	3	molecular_function	SECCE4Rv1G0279790	SECCE4Rv1G0279760	SECCE4Rv1G0279770
GO:0004066	asparagine synthase (glutamine-hydrolyzing) activity	2/111	6/21016	0.000409	0.0102	2	molecular_function	SECCE5Rv1G0319960	SECCE7Rv1G0479380
GO:0004553	hydrolase activity, hydrolyzing O-glycosyl compounds	4/111	67/21016	0.000437	0.0102	4	molecular_function	SECCE7Rv1G0507990	SECCE4Rv1G0232880	SECCE7Rv1G0471510	SECCE1Rv1G0057050
GO:0070981	L-asparagine biosynthetic process	2/99	5/19886	0.000243	0.0152	2	biological_process	SECCE5Rv1G0319960	SECCE7Rv1G0479380
GO:0031225	anchored component of membrane	6/112	211/21418	0.000856	0.0171	6	cellular_component	SECCE7Rv1G0491980	SECCE2Rv1G0116060	SECCE2Rv1G0134550	SECCE2Rv1G0107030	SECCE7Rv1G0482700	SECCE3Rv1G0183730
Note: Single sample analysis. P values were adjusted by the BH correction. False Discovery Rate (FDR) of 0.05 was applied to filter. The number of genes in background ranges from 5 to 1200
