# Supplementary material for: Leaf rust (Puccinia recondita f. sp. secalis) triggers substantial changes in rye (Secale cereale L.) at the transcriptome and metabolome levels
Source: BMC Plant Biol. 2024 Feb 13;24:107. doi: 10.1186/s12870-024-04726-0 (PMC10863301; doi:10.1186/s12870-024-04726-0)
Supplement: Supplementary file 7 — Additional file 7: Table S7. Common and unique DEGs; different comparisons. [file 12870_2024_4726_MOESM7_ESM.xlsx]

## Sheet: Common and unique DEGs
Table S7. Common and unique DEGs; different comparisons
*- only unique DEGs for each set were taken into account
	All DEGs in three lines			Upregulated DEGs in three lines			Downregulated DEGs in three lines
	Compared set	Number of DEGs*		Compared set	Number of DEGs*		Compared set	Number of DEGs*
	D33	341		D33 up	107		D33 down	234
	D39	261		D39 up	202		D39 down	59
	L318	405		L318 up	231		L318 down	179
	Overall number of DEGs*	877		Overall number of DEGs*	476		Overall number of DEGs*	444
	Up- and downregulated DEGs in line D33			Up- and downregulated DEGs in line D39			Up- and downregulated DEGs in line L38
	Compared set	Number of DEGs*		Compared set	Number of DEGs*		Compared set	Number of DEGs*
	D33 down	234		D39 down	59		L318 up	231
	D33 up	107		D39 up	202		L318 down	179
	Overall number of DEGs*	341		Overall number of DEGs*	261		Overall number of DEGs*	405
	DEGs after CP and ICP Prs treatment			DEGs after CP and ICP Prs treatment			DEGs after CP and ICP Prs treatment
	(all)			(upregulated)			(downregulated)
	Compared set	Number of DEGs*		Compared set	Number of DEGs*		Compared set	Number of DEGs*
	all CP Prs	586		up CP Prs	371		down CP Prs	233
	all ICP Prs	483		up ICP Prs	219		down ICP Prs	275
	Overall number of DEGs*	877		Overall number of DEGs*	476		Overall number of DEGs*	444
	DEGs 20 hpt vs 36 hpt			DEGs up- and downregulated 20 hpt			DEGs up- and downregulated 36 hpt
	Compared set	Number of DEGs*		Compared set	Number of DEGs*		Compared set	Number of DEGs*
	20 hpt	358		20 hpt down	220		36 hpt down	253
	36 hpt	630		20 hpt up	140		36 hpt up	405
	Overall number of DEGs*	877		Overall number of DEGs*	358		Overall number of DEGs*	630
