# Supplementary material for: Leaf rust (Puccinia recondita f. sp. secalis) triggers substantial changes in rye (Secale cereale L.) at the transcriptome and metabolome levels
Source: BMC Plant Biol. 2024 Feb 13;24:107. doi: 10.1186/s12870-024-04726-0 (PMC10863301; doi:10.1186/s12870-024-04726-0)
Supplement: Supplementary file 8 — Additional file 8: Table S8. The most strongly up- and down-regulated genes. [file 12870_2024_4726_MOESM8_ESM.xlsx]

## Sheet: Most strongly up and down genes
Table S8. The most strongly up- and down-regulated genes
	Gene	Description	Line	Comparison	BM	log2FC
UPREGULATED	SECCE7Rv1G0520210	Kaurene synthase	D39	CP20	428.17	7.86
	SECCE7Rv1G0455600	Leucine-rich repeat receptor kinase-like protein	L318	CP36	103.31	6.27
	SECCE2Rv1G0073350	Peroxidase	L318	CP36	1622.09	6.21
	SECCE4Rv1G0283900	Acid invertase 1	L318	ICP36	4380.02	6.01
	SECCE5Rv1G0309790	Pathogenesis-related protein 1	D39	CP20	3785.72	5.84
	SECCE2Rv1G0083470	Cytochrome P450 protein	L318	CP36	55.22	5.77
	SECCE4Rv1G0282280	Glutathione S-transferase	D33	CP36	60.97	5.73
	SECCE5Rv1G0346770	Protein DETOXIFICATION	L318	ICP36	68.32	5.66
	SECCE7Rv1G0520210	Kaurene synthase	D39	ICP20	93.69	5.66
	SECCE4Rv1G0216530	Endo-1,4-beta-xylanase	L318	CP36	153.26	5.61
DOWNREGULATED	SECCE4Rv1G0253020	Germin-like protein	D33	ICP20	341.4	-5.17
	SECCE1Rv1G0001340	Defensin	D39	CP36	51.58	-5.19
	SECCE6Rv1G0431670	Germin-like protein 1-1	D33	ICP36	54.42	-5.33
	SECCE5Rv1G0373060	14 kDa proline-rich protein DC2.15	D33	ICP36	516.86	-5.42
	SECCEUnv1G0548560	Teosinte branched 1	L318	ICP20	50.62	-5.78
	SECCE4Rv1G0268040	Fatty acyl-CoA reductase	D33	ICP36	82.42	-5.82
	SECCE5Rv1G0348280	Zinc finger protein 512B family	D33	ICP36	131.84	-5.87
	SECCE2Rv1G0131900	Beta xylosidase	D33	ICP20	276.34	-6.07
	SECCE2Rv1G0113310	Beta-glucosidase, putative	D33	ICP36	153.65	-6.1
	SECCE1Rv1G0032070	Expansin protein	D33	ICP36	202.2	-6.8
