# Supplementary material for: Leaf rust (Puccinia recondita f. sp. secalis) triggers substantial changes in rye (Secale cereale L.) at the transcriptome and metabolome levels
Source: BMC Plant Biol. 2024 Feb 13;24:107. doi: 10.1186/s12870-024-04726-0 (PMC10863301; doi:10.1186/s12870-024-04726-0)
Supplement: Supplementary file 9 — Additional file 9: Table S9. DEGs common for three rye inbred lines. [file 12870_2024_4726_MOESM9_ESM.xlsx]

## Sheet: 11 common genes
Table S9. DEGs common for three rye inbred lines						common DEGs for 3 inbred lines
No	Gene ID	Encoded protein	Differentially expressed in C:	Comments
1	SECCE7Rv1G0520220	Glycosyltransferase (UGT)	D33_CP_36(+)*), D39_CP_20(+), D39_CP_36(+), D39_ICP_20(+), L318_CP_36(+)	Upregulated; not specific for rye – Prs interaction
2	SECCE7Rv1G0520230	CYP450 (Cytochrome P450 99A2), heme binding, iron ion binding	D33_CP_36(+), D39_CP_20(+), D39_CP_36(+), D39_ICP_20(+), L318_CP_36(+)
3	SECCE4Rv1G0248210	CYP450 (Dolabradiene monooxygenase)	D33_ICP_36(+), D39_CP_20(+), D39_ICP_20(+), L318_CP_36(+)
		diterpene phytoalexin biosynthetic proces
		terpene synthase activity
4	SECCE6Rv1G0429310	Beta-1,3-glucanase (GLU)	D33_CP_20(+), D39_CP_20(+), D39_CP_36(+), D39_ICP_20(+), L318_CP_36(+)
5	SECCE4Rv1G0217870	Germin-like protein 1 (GLP1)	D33_CP_36(+), D39_ICP_36(+), L318_CP_20(+), L318_CP_36(+)
6	SECCE7Rv1G0457810	Thiopurine S-methyltransferase (TPMT)	D33_CP_20(-)**), D33_ICP_20(-), D39_CP_20(-), L318_CP_36(-)	Downregulated; not specific for rye – Prs interaction
7	SECCE7Rv1G0508100	Xyloglucan endotransglucosylase/hydrolase (XTH)	D33_CP_36(-), D33_ICP_36(-), D39_CP_36(-), L318_ICP_36(-)	Downregulated; not specific for rye – Prs interaction
8	SECCE1Rv1G0060750	Plant basic secretory protein (PBSP)	D33_CP_36(+), D39_CP_36(+), L318_CP_36(-)	Specifically expressed (up- or downregulated) in a given comparison; CP-specific
9	SECCE3Rv1G0211990	Methyl esterase (ME)	D33_CP_36(+), D39_CP_36(-), L318_CP_36(+)	Specifically expressed (up- or downregulated) in a given comparison; CP-specific
10	SECCE3Rv1G0211270
11	SECCE5Rv1G0365990	Trypsin inhibitor (TI)	D33_CP_36(-), D39_ICP_36(+), L318_ICP_36(-)	Specifically expressed (up- or downregulated) in a given comparison
*) (+) – upregulated; **) (-) – downregulated; bolded - used for RT-qPCR

## Sheet: common genes for CP and ICP
Table S9. Common differentially expressed genes after CP and ICP Prs infection
	compatible interaction
						7 common genes differentially expressed after CP Prs infection
						Gene ID	Encoded protein
						SECCE1Rv1G0060750	Plant basic secretory protein family protein, putative
						SECCE3Rv1G0211990	Methyl esterase
						SECCE7Rv1G0520220	Glycosyltransferase
						SECCE3Rv1G0211270	Methyl esterase
						SECCE6Rv1G0429310	Beta-1,3-glucanase
						SECCE7Rv1G0520230	Cytochrome P450
						SECCE7Rv1G0457810	Thiopurine S-methyltransferase family protein, expressed
	incompatible interaction
						No common genes differentially expressed after ICP Prs infection!
