# Supplementary material for: Leaf rust (Puccinia recondita f. sp. secalis) triggers substantial changes in rye (Secale cereale L.) at the transcriptome and metabolome levels
Source: BMC Plant Biol. 2024 Feb 13;24:107. doi: 10.1186/s12870-024-04726-0 (PMC10863301; doi:10.1186/s12870-024-04726-0)
Supplement: Supplementary file 10 — Additional file 10: Table S10. The complete joint-pathway enrichment of the DAMs and DEGs. [file 12870_2024_4726_MOESM10_ESM.xlsx]

## Sheet: joint-pathway enrichment
Table S10. The complete joint-pathway enrichment of the DAMs and DEGs
pathway annotated D33_CP_20	number of annotated genes	number of annotated metabolites	P_value		pathway annotated D33_CP_36	number of annotated genes	number of annotated metabolites	P_value		pathway annotated D33_ICP20	number of annotated genes	number of annotated metabolites	P_value		pathway annotated D33_ICP_36	number of annotated genes	number of annotated metabolites	P_value		pathway annotated D39_CP_20	number of annotated genes	number of annotated metabolites	P_value		pathway annotated D39_CP_36	number of annotated genes	number of annotated metabolites	P_value		pathway annotated D39_ICP_20	number of annotated genes	number of annotated metabolites	P_value		pathway annotated D39_ICP_36	number of annotated genes	number of annotated metabolites	P_value		pathway annotated L318_CP_20	number of annotated genes	number of annotated metabolites	P_value		pathway annotated L318_CP_36	number of annotated genes	number of annotated metabolites	P_value
Starch and sucrose metabolism	3	5	0.005308		Glutathione metabolism	3	2	0.01156		Phenylpropanoid biosynthesis	2	20	0.058312		Phenylpropanoid biosynthesis	5	11	0.000282		Diterpenoid biosynthesis	2	13	0.012231		Phenylpropanoid biosynthesis	3	16	0.075621		Diterpenoid biosynthesis	2	17	0.007086		Amino sugar and nucleotide sugar metabolism	3	21	0.02958		Nitrogen metabolism	1	0	0.100342		Phenylpropanoid biosynthesis	9	17	1e-05
Phenylpropanoid biosynthesis	2	9	0.133006		Cyanoamino acid metabolism	2	1	0.036918		Thiamine metabolism	1	3	0.089185		Cutin, suberine and wax biosynthesis	2	2	0.008434		Monoterpenoid biosynthesis	1	2	0.082015		Linoleic acid metabolism	1	2	0.163153		Biosynthesis of secondary metabolites - unclassified	1	1	0.101426		Phenylpropanoid biosynthesis	3	20	0.063406		Phenylpropanoid biosynthesis	1	2	0.237323		Carotenoid biosynthesis	2	4	0.048546
Fatty acid elongation	1	1	0.191946		Phenylpropanoid biosynthesis	3	11	0.069222		Terpenoid backbone biosynthesis	1	4	0.173968		Flavone and flavonol biosynthesis	1	10	0.083372		Biosynthesis of secondary metabolites - unclassified	1	1	0.12368		Amino sugar and nucleotide sugar metabolism	2	15	0.197626		Thiamine metabolism	1	1	0.138055		Linoleic acid metabolism	1	1	0.152186		Amino sugar and nucleotide sugar metabolism	1	3	0.291027		Diterpenoid biosynthesis	2	23	0.06806
Cyanoamino acid metabolism	1	3	0.239763		Stilbenoid, diarylheptanoid and gingerol biosynthesis	1	3	0.113236		Amino sugar and nucleotide sugar metabolism	1	18	0.383535		Biosynthesis of secondary metabolites - unclassified	1	2	0.123402		Thiamine metabolism	1	2	0.166987		Thiamine metabolism	1	4	0.20649		Phenylpropanoid biosynthesis	2	9	0.168305		Valine, leucine and isoleucine biosynthesis	1	8	0.154844		Phenylalanine, tyrosine and tryptophan biosynthesis	0	3	0.347075		Brassinosteroid biosynthesis	1	0	0.233023
Galactose metabolism	1	4	0.258348		Biosynthesis of secondary metabolites - unclassified	1	0	0.145493		Porphyrin and chlorophyll metabolism	0	19	0.987522		Linoleic acid metabolism	1	0	0.131099		Phenylpropanoid biosynthesis	2	13	0.239341		Diterpenoid biosynthesis	1	26	0.25138		Ubiquinone and other terpenoid-quinone biosynthesis	1	4	0.22912		Thiamine metabolism	1	3	0.193822		Phosphatidylinositol signaling system	0	2	0.356956		Biosynthesis of secondary metabolites - unclassified	1	1	0.257288
Glyoxylate and dicarboxylate metabolism	1	5	0.2976		Starch and sucrose metabolism	2	6	0.193721		Galactose metabolism	0	17	0.98995		Flavonoid biosynthesis	1	13	0.18913		Porphyrin and chlorophyll metabolism	1	8	0.242068		Lysine degradation	1	5	0.344725		Phenylalanine, tyrosine and tryptophan biosynthesis	1	5	0.240698		Pantothenate and CoA biosynthesis	1	2	0.229138		Ascorbate and aldarate metabolism	0	4	0.433961		Linoleic acid metabolism	1	3	0.26797
Carbon fixation in photosynthetic organisms	1	4	0.301619		Thiamine metabolism	1	1	0.193834		Aminoacyl-tRNA biosynthesis	0	12	0.994919		Phenylalanine metabolism	1	4	0.262542		Ubiquinone and other terpenoid-quinone biosynthesis	1	4	0.275658		Phenylalanine, tyrosine and tryptophan biosynthesis	1	8	0.346793		Terpenoid backbone biosynthesis	1	5	0.254161		Diterpenoid biosynthesis	1	27	0.252666		Pyruvate metabolism	0	2	0.468568		Zeatin biosynthesis	1	3	0.388695
Porphyrin and chlorophyll metabolism	0	15	0.995575		Flavonoid biosynthesis	1	4	0.215757		Pyrimidine metabolism	0	12	0.994919		Ubiquinone and other terpenoid-quinone biosynthesis	1	3	0.280234		Phenylalanine, tyrosine and tryptophan biosynthesis	1	4	0.291932		alpha-Linolenic acid metabolism	1	11	0.349196		Amino sugar and nucleotide sugar metabolism	1	8	0.533631		Valine, leucine and isoleucine degradation	1	6	0.320864		Starch and sucrose metabolism	0	3	0.563508		Cutin, suberine and wax biosynthesis	1	1	0.390281
Diterpenoid biosynthesis	0	10	0.998054		Diterpenoid biosynthesis	1	13	0.280941		Starch and sucrose metabolism	0	12	0.994919		alpha-Linolenic acid metabolism	1	8	0.297346		Terpenoid backbone biosynthesis	1	7	0.300505		Terpenoid backbone biosynthesis	1	7	0.366763		alpha-Linolenic acid metabolism	0	10	0.991122		Phenylalanine, tyrosine and tryptophan biosynthesis	1	11	0.33044		Citrate cycle (TCA cycle)	0	2	0.566096		Nitrogen metabolism	1	1	0.439873
Alanine, aspartate and glutamate metabolism	0	6	0.999305		Ubiquinone and other terpenoid-quinone biosynthesis	1	2	0.323448		Cyanoamino acid metabolism	0	11	0.995718		Cyanoamino acid metabolism	1	4	0.31111		Glutathione metabolism	1	5	0.494833		Citrate cycle (TCA cycle)	1	6	0.39992		Arachidonic acid metabolism	0	6	0.996744		alpha-Linolenic acid metabolism	1	9	0.341658		Inositol phosphate metabolism	0	2	0.566096		Porphyrin and chlorophyll metabolism	1	13	0.472871
Arginine biosynthesis	0	6	0.999305		Glycolysis or Gluconeogenesis	1	8	0.605154		Flavone and flavonol biosynthesis	0	11	0.995718		Starch and sucrose metabolism	1	11	0.608011		Amino sugar and nucleotide sugar metabolism	0	17	0.984192		Glycine, serine and threonine metabolism	1	4	0.441336		Arginine and proline metabolism	0	6	0.996744		Terpenoid backbone biosynthesis	1	4	0.356669		Glycolysis or Gluconeogenesis	0	3	0.62531		Ubiquinone and other terpenoid-quinone biosynthesis	1	5	0.519871
Pentose and glucuronate interconversions	0	5	0.999519		Glyoxylate and dicarboxylate metabolism	0	9	0.999022		alpha-Linolenic acid metabolism	0	9	0.997117		Porphyrin and chlorophyll metabolism	0	20	0.990928		Aminoacyl-tRNA biosynthesis	0	13	0.990616		Carbon fixation in photosynthetic organisms	1	6	0.474813		Arginine biosynthesis	0	5	0.997729		Cysteine and methionine metabolism	1	8	0.56209		Pentose and glucuronate interconversions	0	3	0.62531		Alanine, aspartate and glutamate metabolism	1	9	0.551512
Purine metabolism	0	5	0.999519		Cysteine and methionine metabolism	0	6	0.999567		Arginine biosynthesis	0	8	0.997715		Diterpenoid biosynthesis	0	17	0.993421		Ascorbate and aldarate metabolism	0	13	0.990616		Pyruvate metabolism	1	6	0.489711		Flavonoid biosynthesis	0	4	0.998539		Porphyrin and chlorophyll metabolism	0	22	0.993479		Carbon fixation in photosynthetic organisms	0	2	0.718486		alpha-Linolenic acid metabolism	1	9	0.551512
Stilbenoid, diarylheptanoid and gingerol biosynthesis	0	5	0.999519		Purine metabolism	0	6	0.999567		Phenylalanine, tyrosine and tryptophan biosynthesis	0	8	0.997715		Phenylalanine, tyrosine and tryptophan biosynthesis	0	8	0.998528		Alanine, aspartate and glutamate metabolism	0	12	0.991974		Glutathione metabolism	1	3	0.578562		Pentose and glucuronate interconversions	0	4	0.998539		Flavonoid biosynthesis	0	12	0.998042		N-Glycan biosynthesis	0	1	0.759199		Cyanoamino acid metabolism	1	8	0.563659
Pyruvate metabolism	0	4	0.999693		Pyruvate metabolism	0	6	0.999567		Valine, leucine and isoleucine biosynthesis	0	8	0.997715		Arginine and proline metabolism	0	7	0.998872		Cyanoamino acid metabolism	0	12	0.991974		Glycolysis or Gluconeogenesis	1	7	0.623246		Alanine, aspartate and glutamate metabolism	0	3	0.999175		Ascorbate and aldarate metabolism	0	10	0.998638		Fructose and mannose metabolism	0	2	0.775653		Pentose and glucuronate interconversions	1	8	0.632686
Riboflavin metabolism	0	4	0.999693		alpha-Linolenic acid metabolism	0	6	0.999567		Alanine, aspartate and glutamate metabolism	0	6	0.998708		Ascorbate and aldarate metabolism	0	7	0.998872		Flavone and flavonol biosynthesis	0	12	0.991974		Porphyrin and chlorophyll metabolism	0	20	0.985502		Aminoacyl-tRNA biosynthesis	0	3	0.999175		Arachidonic acid metabolism	0	9	0.998896		Glyoxylate and dicarboxylate metabolism	0	2	0.775653		Glutathione metabolism	1	4	0.778821
alpha-Linolenic acid metabolism	0	4	0.999693		Carbon fixation in photosynthetic organisms	0	5	0.9997		Ascorbate and aldarate metabolism	0	6	0.998708		Stilbenoid, diarylheptanoid and gingerol biosynthesis	0	7	0.998872		Valine, leucine and isoleucine biosynthesis	0	12	0.991974		Flavone and flavonol biosynthesis	0	11	0.995494		Butanoate metabolism	0	3	0.999175		Folate biosynthesis	0	9	0.998896		Glycerolipid metabolism	0	1	0.836318		Glycerophospholipid metabolism	1	1	0.78712
beta-Alanine metabolism	0	4	0.999693		Folate biosynthesis	0	5	0.9997		Glycine, serine and threonine metabolism	0	6	0.998708		Cysteine and methionine metabolism	0	6	0.99917		Cysteine and methionine metabolism	0	11	0.993231		Aminoacyl-tRNA biosynthesis	0	9	0.996965		Cyanoamino acid metabolism	0	3	0.999175		Flavone and flavonol biosynthesis	0	8	0.999127		Glycerophospholipid metabolism	0	1	0.836318		Amino sugar and nucleotide sugar metabolism	1	16	0.878745
Ascorbate and aldarate metabolism	0	3	0.999827		Monoterpenoid biosynthesis	0	4	0.999808		One carbon pool by folate	0	6	0.998708		Terpenoid backbone biosynthesis	0	6	0.99917		Butanoate metabolism	0	10	0.994385		Arachidonic acid metabolism	0	9	0.996965		Fatty acid degradation	0	3	0.999175		Tryptophan metabolism	0	8	0.999127		Riboflavin metabolism	0	1	0.836318		Ascorbate and aldarate metabolism	0	13	0.999228
Citrate cycle (TCA cycle)	0	3	0.999827		Pentose and glucuronate interconversions	0	4	0.999808		Pantothenate and CoA biosynthesis	0	6	0.998708		N-Glycan biosynthesis	0	5	0.999423		Pyrimidine metabolism	0	9	0.995436		Biosynthesis of unsaturated fatty acids	0	9	0.996965		Phenylalanine metabolism	0	3	0.999175		Ubiquinone and other terpenoid-quinone biosynthesis	0	8	0.999127		Stilbenoid, diarylheptanoid and gingerol biosynthesis	0	1	0.887438		Phenylalanine, tyrosine and tryptophan biosynthesis	0	13	0.999228
Fatty acid biosynthesis	0	3	0.999827		Phenylalanine, tyrosine and tryptophan biosynthesis	0	4	0.999808		Stilbenoid, diarylheptanoid and gingerol biosynthesis	0	6	0.998708		Pantothenate and CoA biosynthesis	0	5	0.999423		Arginine and proline metabolism	0	8	0.99638		Folate biosynthesis	0	9	0.996965		C5-Branched dibasic acid metabolism	0	2	0.999631		Arginine and proline metabolism	0	7	0.999331		Glutathione metabolism	0	1	0.921989		Flavone and flavonol biosynthesis	0	12	0.999343
Folate biosynthesis	0	3	0.999827		Riboflavin metabolism	0	4	0.999808		Ubiquinone and other terpenoid-quinone biosynthesis	0	6	0.998708		Arginine biosynthesis	0	4	0.99963		Glycolysis or Gluconeogenesis	0	8	0.99638		Arginine and proline metabolism	0	8	0.997595		Carbon fixation in photosynthetic organisms	0	2	0.999631		Biosynthesis of unsaturated fatty acids	0	7	0.999331		Lysine degradation	0	1	0.921989		Starch and sucrose metabolism	0	11	0.999448
Glycolysis or Gluconeogenesis	0	3	0.999827		Tyrosine metabolism	0	4	0.999808		Valine, leucine and isoleucine degradation	0	6	0.998708		Biosynthesis of secondary metabolites - other antibiotics	0	4	0.99963		Pentose and glucuronate interconversions	0	8	0.99638		One carbon pool by folate	0	7	0.998153		Cysteine and methionine metabolism	0	2	0.999631		Cyanoamino acid metabolism	0	7	0.999331		Galactose metabolism	0	3	0.929057		Aminoacyl-tRNA biosynthesis	0	10	0.999545
Lysine biosynthesis	0	3	0.999827		Zeatin biosynthesis	0	4	0.999808		Anthocyanin biosynthesis	0	5	0.9991		Carbon fixation in photosynthetic organisms	0	4	0.99963		Starch and sucrose metabolism	0	8	0.99638		beta-Alanine metabolism	0	7	0.998153		Fatty acid biosynthesis	0	2	0.999631		Aminoacyl-tRNA biosynthesis	0	6	0.999508		Cyanoamino acid metabolism	0	1	0.945644		Arachidonic acid metabolism	0	10	0.999545
Lysine degradation	0	3	0.999827		Arginine biosynthesis	0	3	0.999892		Biosynthesis of unsaturated fatty acids	0	5	0.9991		Citrate cycle (TCA cycle)	0	4	0.99963		Pyruvate metabolism	0	7	0.997219		Alanine, aspartate and glutamate metabolism	0	6	0.998639		Lysine biosynthesis	0	2	0.999631		Arginine biosynthesis	0	6	0.999508		Tryptophan metabolism	0	1	0.945644		Cysteine and methionine metabolism	0	10	0.999545
Nicotinate and nicotinamide metabolism	0	3	0.999827		Biosynthesis of unsaturated fatty acids	0	3	0.999892		Carotenoid biosynthesis	0	5	0.9991		Glyoxylate and dicarboxylate metabolism	0	4	0.99963		C5-Branched dibasic acid metabolism	0	6	0.997949		Ascorbate and aldarate metabolism	0	6	0.998639		Lysine degradation	0	2	0.999631		Inositol phosphate metabolism	0	6	0.999508		Pentose phosphate pathway	0	1	0.961979		Glyoxylate and dicarboxylate metabolism	0	9	0.999631
Pantothenate and CoA biosynthesis	0	3	0.999827		Inositol phosphate metabolism	0	3	0.999892		Fatty acid biosynthesis	0	5	0.9991		Pyrimidine metabolism	0	4	0.99963		Pantothenate and CoA biosynthesis	0	6	0.997949		Pantothenate and CoA biosynthesis	0	6	0.998639		N-Glycan biosynthesis	0	2	0.999631		Glutathione metabolism	0	5	0.999658		Valine, leucine and isoleucine biosynthesis	0	1	0.97333		Purine metabolism	0	9	0.999631
Sphingolipid metabolism	0	3	0.999827		Terpenoid backbone biosynthesis	0	3	0.999892		Lysine degradation	0	5	0.9991		Riboflavin metabolism	0	4	0.99963		alpha-Linolenic acid metabolism	0	6	0.997949		Pyrimidine metabolism	0	6	0.998639		Riboflavin metabolism	0	2	0.999631		Histidine metabolism	0	5	0.999658		Flavone and flavonol biosynthesis	0	1	0.986808		Arginine biosynthesis	0	8	0.999709
Terpenoid backbone biosynthesis	0	3	0.999827		Aminoacyl-tRNA biosynthesis	0	2	0.999952		Riboflavin metabolism	0	5	0.9991		Tryptophan metabolism	0	4	0.99963		beta-Alanine metabolism	0	6	0.997949		Butanoate metabolism	0	5	0.999052		Sphingolipid metabolism	0	2	0.999631		Biosynthesis of secondary metabolites - other antibiotics	0	4	0.999781		Purine metabolism	0	1	0.990706		Carbon fixation in photosynthetic organisms	0	8	0.999709
Tropane, piperidine and pyridine alkaloid biosynthesis	0	3	0.999827		Glycerolipid metabolism	0	2	0.999952		Tryptophan metabolism	0	5	0.9991		Aminoacyl-tRNA biosynthesis	0	3	0.999792		Fructose and mannose metabolism	0	5	0.998571		Cyanoamino acid metabolism	0	5	0.999052		Stilbenoid, diarylheptanoid and gingerol biosynthesis	0	2	0.999631		Glycerolipid metabolism	0	4	0.999781		Porphyrin and chlorophyll metabolism	0	1	0.999435		Inositol phosphate metabolism	0	7	0.999778
Brassinosteroid biosynthesis	0	2	0.999923		Isoquinoline alkaloid biosynthesis	0	2	0.999952		beta-Alanine metabolism	0	5	0.9991		Anthocyanin biosynthesis	0	3	0.999792		Lysine degradation	0	5	0.998571		Fructose and mannose metabolism	0	5	0.999052		Tropane, piperidine and pyridine alkaloid biosynthesis	0	2	0.999631		Glycine, serine and threonine metabolism	0	4	0.999781		Diterpenoid biosynthesis	0	1	0.999992		Tyrosine metabolism	0	7	0.999778
Glycerophospholipid metabolism	0	2	0.999923		Limonene and pinene degradation	0	2	0.999952		Butanoate metabolism	0	4	0.999422		Folate biosynthesis	0	3	0.999792		Zeatin biosynthesis	0	5	0.998571		Monoterpenoid biosynthesis	0	5	0.999052		Vitamin B6 metabolism	0	2	0.999631		Glyoxylate and dicarboxylate metabolism	0	4	0.999781		Flavonoid biosynthesis	0	1	0.999992		Arginine and proline metabolism	0	6	0.999837
Inositol phosphate metabolism	0	2	0.999923		Pyrimidine metabolism	0	2	0.999952		Carbon fixation in photosynthetic organisms	0	4	0.999422		Lysine biosynthesis	0	3	0.999792		Carotenoid biosynthesis	0	4	0.999082		Riboflavin metabolism	0	5	0.999052		beta-Alanine metabolism	0	2	0.999631		Monoterpenoid biosynthesis	0	4	0.999781							Biosynthesis of secondary metabolites - other antibiotics	0	6	0.999837
Monobactam biosynthesis	0	2	0.999923		Sulfur metabolism	0	2	0.999952		Folate biosynthesis	0	4	0.999422		Lysine degradation	0	3	0.999792		Glycerophospholipid metabolism	0	4	0.999082		Tropane, piperidine and pyridine alkaloid biosynthesis	0	5	0.999052		Brassinosteroid biosynthesis	0	1	0.999908		N-Glycan biosynthesis	0	4	0.999781							Folate biosynthesis	0	6	0.999837
Nitrogen metabolism	0	2	0.999923		Tryptophan metabolism	0	2	0.999952		Fructose and mannose metabolism	0	4	0.999422		Tyrosine metabolism	0	3	0.999792		Lysine biosynthesis	0	4	0.999082		Fatty acid degradation	0	4	0.999392		Cutin, suberine and wax biosynthesis	0	1	0.999908		Phenylalanine metabolism	0	4	0.999781							Pantothenate and CoA biosynthesis	0	6	0.999837
Phenylalanine, tyrosine and tryptophan biosynthesis	0	2	0.999923		beta-Alanine metabolism	0	2	0.999952		Glycerophospholipid metabolism	0	4	0.999422		Valine, leucine and isoleucine degradation	0	3	0.999792		Sulfur metabolism	0	4	0.999082		Histidine metabolism	0	4	0.999392		Fatty acid elongation	0	1	0.999908		Phosphatidylinositol signaling system	0	4	0.999781							Pentose phosphate pathway	0	6	0.999837
Sulfur metabolism	0	2	0.999923		Arginine and proline metabolism	0	1	0.999988		N-Glycan biosynthesis	0	4	0.999422		beta-Alanine metabolism	0	3	0.999792		Tyrosine metabolism	0	4	0.999082		Pentose phosphate pathway	0	4	0.999392		Glycerolipid metabolism	0	1	0.999908		Tropane, piperidine and pyridine alkaloid biosynthesis	0	4	0.999781							Terpenoid backbone biosynthesis	0	6	0.999837
Thiamine metabolism	0	2	0.999923		Betalain biosynthesis	0	1	0.999988		Phenylalanine metabolism	0	4	0.999422		Betalain biosynthesis	0	2	0.999907		Arachidonic acid metabolism	0	3	0.999481		Stilbenoid, diarylheptanoid and gingerol biosynthesis	0	4	0.999392		Histidine metabolism	0	1	0.999908		Carbon fixation in photosynthetic organisms	0	3	0.999877							beta-Alanine metabolism	0	6	0.999837
Tyrosine metabolism	0	2	0.999923		Fatty acid biosynthesis	0	1	0.999988		Sulfur metabolism	0	4	0.999422		Butanoate metabolism	0	2	0.999907		Biosynthesis of unsaturated fatty acids	0	3	0.999481		Tryptophan metabolism	0	4	0.999392		Monoterpenoid biosynthesis	0	1	0.999908		Citrate cycle (TCA cycle)	0	3	0.999877							C5-Branched dibasic acid metabolism	0	5	0.999887
Valine, leucine and isoleucine biosynthesis	0	2	0.999923		Fatty acid degradation	0	1	0.999988		Tropane, piperidine and pyridine alkaloid biosynthesis	0	4	0.999422		Fatty acid degradation	0	2	0.999907		Inositol phosphate metabolism	0	3	0.999481		Valine, leucine and isoleucine biosynthesis	0	4	0.999392		Nitrogen metabolism	0	1	0.999908		Fatty acid biosynthesis	0	3	0.999877							Histidine metabolism	0	5	0.999887
Vitamin B6 metabolism	0	2	0.999923		Glycerophospholipid metabolism	0	1	0.999988		C5-Branched dibasic acid metabolism	0	3	0.999674		Glycosylphosphatidylinositol (GPI)-anchor biosynthesis	0	2	0.999907		Monobactam biosynthesis	0	3	0.999481		C5-Branched dibasic acid metabolism	0	3	0.999657		One carbon pool by folate	0	1	0.999908		Limonene and pinene degradation	0	3	0.999877							Phenylalanine metabolism	0	5	0.999887
Zeatin biosynthesis	0	2	0.999923		Histidine metabolism	0	1	0.999988		Cutin, suberine and wax biosynthesis	0	3	0.999674		Limonene and pinene degradation	0	2	0.999907		One carbon pool by folate	0	3	0.999481		Fatty acid biosynthesis	0	3	0.999657		Pantothenate and CoA biosynthesis	0	1	0.999908		Lysine biosynthesis	0	3	0.999877							Pyruvate metabolism	0	5	0.999887
Anthocyanin biosynthesis	0	1	0.999981		Lysine degradation	0	1	0.999988		Fatty acid degradation	0	3	0.999674		Nicotinate and nicotinamide metabolism	0	2	0.999907		Pentose phosphate pathway	0	3	0.999481		Inositol phosphate metabolism	0	3	0.999657		Propanoate metabolism	0	1	0.999908		Pyruvate metabolism	0	3	0.999877							Riboflavin metabolism	0	5	0.999887
Arachidonic acid metabolism	0	1	0.999981		Monobactam biosynthesis	0	1	0.999988		Histidine metabolism	0	3	0.999674		Pyruvate metabolism	0	2	0.999907		Riboflavin metabolism	0	3	0.999481		Phosphatidylinositol signaling system	0	3	0.999657		Pyruvate metabolism	0	1	0.999908		Riboflavin metabolism	0	3	0.999877							Stilbenoid, diarylheptanoid and gingerol biosynthesis	0	5	0.999887
Biosynthesis of secondary metabolites - unclassified	0	1	0.999981		N-Glycan biosynthesis	0	1	0.999988		Inositol phosphate metabolism	0	3	0.999674		Selenocompound metabolism	0	2	0.999907		Stilbenoid, diarylheptanoid and gingerol biosynthesis	0	3	0.999481		Propanoate metabolism	0	3	0.999657		Selenocompound metabolism	0	1	0.999908		Stilbenoid, diarylheptanoid and gingerol biosynthesis	0	3	0.999877							Glycerolipid metabolism	0	4	0.999928
Biosynthesis of unsaturated fatty acids	0	1	0.999981		One carbon pool by folate	0	1	0.999988		Isoquinoline alkaloid biosynthesis	0	3	0.999674		Sphingolipid metabolism	0	2	0.999907		Tryptophan metabolism	0	3	0.999481		Zeatin biosynthesis	0	3	0.999657		Ascorbate and aldarate metabolism	0	7	0.999994		Alanine, aspartate and glutamate metabolism	0	2	0.999945							Lysine biosynthesis	0	4	0.999928
C5-Branched dibasic acid metabolism	0	1	0.999981		Pentose phosphate pathway	0	1	0.999988		Monoterpenoid biosynthesis	0	3	0.999674		Thiamine metabolism	0	2	0.999907		Biosynthesis of secondary metabolites - other antibiotics	0	2	0.999769		Biosynthesis of secondary metabolites - other antibiotics	0	2	0.999847		Purine metabolism	0	6	0.999997		C5-Branched dibasic acid metabolism	0	2	0.999945							Monobactam biosynthesis	0	4	0.999928
Carotenoid biosynthesis	0	1	0.999981		Phosphatidylinositol signaling system	0	1	0.999988		Betalain biosynthesis	0	2	0.999855		Alanine, aspartate and glutamate metabolism	0	1	0.999977		Caffeine metabolism	0	2	0.999769		Caffeine metabolism	0	2	0.999847		Valine, leucine and isoleucine biosynthesis	0	4	0.999999		Fatty acid elongation	0	2	0.999945							Phosphatidylinositol signaling system	0	4	0.999928
Fatty acid degradation	0	1	0.999981		Synthesis and degradation of ketone bodies	0	1	0.999988		Biosynthesis of secondary metabolites - other antibiotics	0	2	0.999855		C5-Branched dibasic acid metabolism	0	1	0.999977		Cutin, suberine and wax biosynthesis	0	2	0.999769		Cutin, suberine and wax biosynthesis	0	2	0.999847		Biosynthesis of unsaturated fatty acids	0	3	1		Glucosinolate biosynthesis	0	2	0.999945							Sulfur metabolism	0	4	0.999928
Glycerolipid metabolism	0	1	0.999981		Vitamin B6 metabolism	0	1	0.999988		Biotin metabolism	0	2	0.999855		Fatty acid biosynthesis	0	1	0.999977		Folate biosynthesis	0	2	0.999769		Isoquinoline alkaloid biosynthesis	0	2	0.999847		Glutathione metabolism	0	3	1		Glycerophospholipid metabolism	0	2	0.999945							Isoquinoline alkaloid biosynthesis	0	3	0.999959
Histidine metabolism	0	1	0.999981		Alanine, aspartate and glutamate metabolism	0	4	1		Fatty acid elongation	0	2	0.999855		Fatty acid elongation	0	1	0.999977		Glycerolipid metabolism	0	2	0.999769		Limonene and pinene degradation	0	2	0.999847		Tryptophan metabolism	0	2	1		Glycosylphosphatidylinositol (GPI)-anchor biosynthesis	0	2	0.999945							Monoterpenoid biosynthesis	0	3	0.999959
N-Glycan biosynthesis	0	1	0.999981		Amino sugar and nucleotide sugar metabolism	0	6	1		Glycerolipid metabolism	0	2	0.999855		Glycerolipid metabolism	0	1	0.999977		Histidine metabolism	0	2	0.999769		Selenocompound metabolism	0	2	0.999847		Zeatin biosynthesis	0	2	1		Isoquinoline alkaloid biosynthesis	0	2	0.999945							N-Glycan biosynthesis	0	3	0.999959
Pentose phosphate pathway	0	1	0.999981		Arachidonic acid metabolism	0	6	1		Limonene and pinene degradation	0	2	0.999855		Glycerophospholipid metabolism	0	1	0.999977		Limonene and pinene degradation	0	2	0.999769		Sphingolipid metabolism	0	2	0.999847		Porphyrin and chlorophyll metabolism	0	12	1		Selenocompound metabolism	0	2	0.999945							Pyrimidine metabolism	0	3	0.999959
Propanoate metabolism	0	1	0.999981		Ascorbate and aldarate metabolism	0	8	1		Lysine biosynthesis	0	2	0.999855		Isoquinoline alkaloid biosynthesis	0	1	0.999977		Phenylalanine metabolism	0	2	0.999769		Steroid biosynthesis	0	2	0.999847		Flavone and flavonol biosynthesis	0	1	1		Sphingolipid metabolism	0	2	0.999945							Tropane, piperidine and pyridine alkaloid biosynthesis	0	3	0.999959
Sesquiterpenoid and triterpenoid biosynthesis	0	1	0.999981		Biosynthesis of secondary metabolites - other antibiotics	0	2	1		Monobactam biosynthesis	0	2	0.999855		Monoterpenoid biosynthesis	0	1	0.999977		Sphingolipid metabolism	0	2	0.999769		Sulfur metabolism	0	2	0.999847		Glucosinolate biosynthesis	0	1	1		Vitamin B6 metabolism	0	2	0.999945							Anthocyanin biosynthesis	0	2	0.999982
Steroid biosynthesis	0	1	0.999981		Butanoate metabolism	0	4	1		Nitrogen metabolism	0	2	0.999855		One carbon pool by folate	0	1	0.999977		Synthesis and degradation of ketone bodies	0	2	0.999769		Betalain biosynthesis	0	1	0.999962		Linoleic acid metabolism	0	1	1		beta-Alanine metabolism	0	2	0.999945							Betalain biosynthesis	0	2	0.999982
Synthesis and degradation of ketone bodies	0	1	0.999981		C5-Branched dibasic acid metabolism	0	4	1		Pentose phosphate pathway	0	2	0.999855		Sesquiterpenoid and triterpenoid biosynthesis	0	1	0.999977		Tropane, piperidine and pyridine alkaloid biosynthesis	0	2	0.999769		Biosynthesis of secondary metabolites - unclassified	0	1	0.999962		Nicotinate and nicotinamide metabolism	0	1	1		Anthocyanin biosynthesis	0	1	0.999986							Fatty acid biosynthesis	0	2	0.999982
Valine, leucine and isoleucine degradation	0	1	0.999981		Caffeine metabolism	0	2	1		Pyruvate metabolism	0	2	0.999855		Synthesis and degradation of ketone bodies	0	1	0.999977		Flavonoid biosynthesis	0	18	0.999919		Brassinosteroid biosynthesis	0	1	0.999962		Citrate cycle (TCA cycle)	0	3	1		Biosynthesis of secondary metabolites - unclassified	0	1	0.999986							Lysine degradation	0	2	0.999982
Amino sugar and nucleotide sugar metabolism	0	8	1		Carotenoid biosynthesis	0	2	1		Sphingolipid metabolism	0	2	0.999855		Purine metabolism	0	5	1		Anthocyanin biosynthesis	0	1	0.999942		Fatty acid elongation	0	1	0.999962		Glyoxylate and dicarboxylate metabolism	0	4	1		Biotin metabolism	0	1	0.999986							Sphingolipid metabolism	0	2	0.999982
Aminoacyl-tRNA biosynthesis	0	7	1		Citrate cycle (TCA cycle)	0	7	1		Steroid biosynthesis	0	2	0.999855		Steroid biosynthesis	0	4	1		Betalain biosynthesis	0	1	0.999942		Glycerolipid metabolism	0	1	0.999962		Carotenoid biosynthesis	0	11	1		Butanoate metabolism	0	1	0.999986							Steroid biosynthesis	0	2	0.999982
Arginine and proline metabolism	0	4	1		Flavone and flavonol biosynthesis	0	2	1		Vitamin B6 metabolism	0	2	0.999855		Biosynthesis of unsaturated fatty acids	0	2	1		Biotin metabolism	0	1	0.999942		Glycerophospholipid metabolism	0	1	0.999962		Fructose and mannose metabolism	0	5	1		Cutin, suberine and wax biosynthesis	0	1	0.999986							Tryptophan metabolism	0	2	0.999982
Biosynthesis of secondary metabolites - other antibiotics	0	3	1		Fructose and mannose metabolism	0	1	1		Biosynthesis of secondary metabolites - unclassified	0	1	0.999964		Glutathione metabolism	0	2	1		Brassinosteroid biosynthesis	0	1	0.999942		Lysine biosynthesis	0	1	0.999962		Galactose metabolism	0	7	1		Monobactam biosynthesis	0	1	0.999986							Vitamin B6 metabolism	0	2	0.999982
Butanoate metabolism	0	2	1		Galactose metabolism	0	5	1		Brassinosteroid biosynthesis	0	1	0.999964		Tropane, piperidine and pyridine alkaloid biosynthesis	0	2	1		Fatty acid biosynthesis	0	1	0.999942		Monobactam biosynthesis	0	1	0.999962		Glycolysis or Gluconeogenesis	0	2	1		Nitrogen metabolism	0	1	0.999986							Glycosylphosphatidylinositol (GPI)-anchor biosynthesis	0	1	0.999995
Cysteine and methionine metabolism	0	5	1		Glucosinolate biosynthesis	0	2	1		Glycosylphosphatidylinositol (GPI)-anchor biosynthesis	0	1	0.999964		Valine, leucine and isoleucine biosynthesis	0	2	1		Fatty acid degradation	0	1	0.999942		N-Glycan biosynthesis	0	1	0.999962		Inositol phosphate metabolism	0	2	1		Phosphonate and phosphinate metabolism	0	1	0.999986							Limonene and pinene degradation	0	1	0.999995
Flavone and flavonol biosynthesis	0	2	1		Glycine, serine and threonine metabolism	0	4	1		Phosphatidylinositol signaling system	0	1	0.999964		Zeatin biosynthesis	0	2	1		Glycosylphosphatidylinositol (GPI)-anchor biosynthesis	0	1	0.999942		Phosphonate and phosphinate metabolism	0	1	0.999962		Pentose phosphate pathway	0	2	1		Propanoate metabolism	0	1	0.999986							Synthesis and degradation of ketone bodies	0	1	0.999995
Flavonoid biosynthesis	0	9	1		Pantothenate and CoA biosynthesis	0	1	1		Phosphonate and phosphinate metabolism	0	1	0.999964		Brassinosteroid biosynthesis	0	1	1		Isoquinoline alkaloid biosynthesis	0	1	0.999942		Cysteine and methionine metabolism	0	7	0.999999		Phosphatidylinositol signaling system	0	2	1		Steroid biosynthesis	0	1	0.999986							Biosynthesis of unsaturated fatty acids	0	6	1
Glucosinolate biosynthesis	0	1	1		Phenylalanine metabolism	0	2	1		Propanoate metabolism	0	1	0.999964		Glucosinolate biosynthesis	0	1	1		N-Glycan biosynthesis	0	1	0.999942		Ubiquinone and other terpenoid-quinone biosynthesis	0	7	0.999999		Pyrimidine metabolism	0	2	1		Purine metabolism	0	10	1							Butanoate metabolism	0	5	1
Glutathione metabolism	0	2	1		Porphyrin and chlorophyll metabolism	0	6	1		Selenocompound metabolism	0	1	0.999964		Amino sugar and nucleotide sugar metabolism	0	5	1		Phosphatidylinositol signaling system	0	1	0.999942		Arginine biosynthesis	0	6	0.999999		Starch and sucrose metabolism	0	5	1		Glycolysis or Gluconeogenesis	0	8	1							Caffeine metabolism	0	2	1
Glycine, serine and threonine metabolism	0	5	1		Propanoate metabolism	0	2	1		Sesquiterpenoid and triterpenoid biosynthesis	0	1	0.999964		Arachidonic acid metabolism	0	6	1		Selenocompound metabolism	0	1	0.999942		Glyoxylate and dicarboxylate metabolism	0	6	0.999999		Valine, leucine and isoleucine degradation	0	2	1		Pentose phosphate pathway	0	6	1							Citrate cycle (TCA cycle)	0	3	1
One carbon pool by folate	0	2	1		Steroid biosynthesis	0	4	1		Cysteine and methionine metabolism	0	15	0.999984		Caffeine metabolism	0	2	1		Sesquiterpenoid and triterpenoid biosynthesis	0	1	0.999942		Purine metabolism	0	5	1							Tyrosine metabolism	0	5	1							Flavonoid biosynthesis	0	17	1
Phenylalanine metabolism	0	2	1		Tropane, piperidine and pyridine alkaloid biosynthesis	0	1	1		Purine metabolism	0	13	0.999991		Carotenoid biosynthesis	0	10	1		Vitamin B6 metabolism	0	1	0.999942		Tyrosine metabolism	0	4	1							Lysine degradation	0	4	1							Fructose and mannose metabolism	0	5	1
Pyrimidine metabolism	0	2	1		Valine, leucine and isoleucine biosynthesis	0	4	1		Arginine and proline metabolism	0	9	0.999998		Fructose and mannose metabolism	0	3	1		Glyoxylate and dicarboxylate metabolism	0	14	0.999969		Nicotinate and nicotinamide metabolism	0	3	1							Zeatin biosynthesis	0	4	1							Galactose metabolism	0	17	1
Ubiquinone and other terpenoid-quinone biosynthesis	0	3	1		Valine, leucine and isoleucine degradation	0	2	1		Glutathione metabolism	0	7	0.999999		Galactose metabolism	0	10	1		Purine metabolism	0	10	0.999991		Phenylalanine metabolism	0	3	1							Fatty acid degradation	0	3	1							Glucosinolate biosynthesis	0	4	1
										Zeatin biosynthesis	0	7	0.999999		Glycolysis or Gluconeogenesis	0	5	1		Carbon fixation in photosynthetic organisms	0	8	0.999996		Glucosinolate biosynthesis	0	1	1							Nicotinate and nicotinamide metabolism	0	3	1							Glycine, serine and threonine metabolism	0	7	1
										Glyoxylate and dicarboxylate metabolism	0	6	0.999999		Inositol phosphate metabolism	0	3	1		Arginine biosynthesis	0	7	0.999998		Carotenoid biosynthesis	0	13	1							Brassinosteroid biosynthesis	0	2	1							Glycolysis or Gluconeogenesis	0	12	1
										Glycolysis or Gluconeogenesis	0	4	1		Pentose and glucuronate interconversions	0	4	1		Citrate cycle (TCA cycle)	0	7	0.999998		Flavonoid biosynthesis	0	16	1							Caffeine metabolism	0	3	1							Nicotinate and nicotinamide metabolism	0	2	1
										Arachidonic acid metabolism	0	2	1		Pentose phosphate pathway	0	3	1		Glucosinolate biosynthesis	0	5	0.999999		Galactose metabolism	0	10	1							Carotenoid biosynthesis	0	13	1							Propanoate metabolism	0	2	1
										Caffeine metabolism	0	1	1		Phosphatidylinositol signaling system	0	4	1		Propanoate metabolism	0	3	1		Pentose and glucuronate interconversions	0	4	1							Fructose and mannose metabolism	0	8	1							Thiamine metabolism	0	3	1
										Linoleic acid metabolism	0	1	1							Nicotinate and nicotinamide metabolism	0	2	1		Starch and sucrose metabolism	0	7	1							Galactose metabolism	0	10	1							Valine, leucine and isoleucine biosynthesis	0	9	1
										Nicotinate and nicotinamide metabolism	0	1	1							Nitrogen metabolism	0	2	1		Valine, leucine and isoleucine degradation	0	4	1							One carbon pool by folate	0	4	1							Valine, leucine and isoleucine degradation	0	2	1
										Citrate cycle (TCA cycle)	0	3	1							Galactose metabolism	0	13	1												Pentose and glucuronate interconversions	0	7	1
										Diterpenoid biosynthesis	0	14	1							Glycine, serine and threonine metabolism	0	11	1												Pyrimidine metabolism	0	7	1
										Flavonoid biosynthesis	0	14	1							Steroid biosynthesis	0	3	1												Starch and sucrose metabolism	0	11	1
										Glucosinolate biosynthesis	0	2	1							Valine, leucine and isoleucine degradation	0	10	1
										Pentose and glucuronate interconversions	0	5	1
										Tyrosine metabolism	0	5	1
[truncated: 8 more columns]
