# Supplementary material for: Leaf rust (Puccinia recondita f. sp. secalis) triggers substantial changes in rye (Secale cereale L.) at the transcriptome and metabolome levels
Source: BMC Plant Biol. 2024 Feb 13;24:107. doi: 10.1186/s12870-024-04726-0 (PMC10863301; doi:10.1186/s12870-024-04726-0)
Supplement: Supplementary file 11 — Additional file 11: Table S11. Nodes of the correlation network and their properties. Edges of the correlation network and their properties. [file 12870_2024_4726_MOESM11_ESM.xlsx]

## Sheet: Network nodes
Table S11. Nodes of the correlation network and their properties
nodeName	retentionTime	mass	nodeLabel	Module	Degree	InterDegree	InterDegreePercent		Legend
12.696/112.98566/w/o MS2:Trifluoroacetic acid_DAM	12.696	112.98566	Unknown1	plum	1	1	0.0588235		nodeName - name of the compound with the appropriate suffix (DEG - gene, DAM - metabolite)
6.226/118.99319/Unknown_DAM	6.226	118.99319	Unknown2	blue	1	1	0.5		retentionTime - time of elution from chromatographic column [min]
1.557/180.93106/Unknown_DAM	1.557	180.93106	Unknown3	blue	1	0	0		mass - value of mass to charge ratio
2.184/194.94633/Unknown_DAM	2.184	194.94633	Unknown4	blue	4	1	0.5		nodeLabel - the name of the compound displayed next to its corresponding node in the correlation network
1.629/244.83469/Unknown_DAM	1.629	244.83469	Unknown5	blue	2	0	0		Module - name of the module to which the bind belongs
12.436/281.10284/w/o MS2:methyl 3-(3,4-dihydroxy-5-phenyloxolan-2-yl)-3-hydroxypropanoate_DAM	12.436	281.10284	Oleic acid	tan	12	1	1		Degree - degree of the node of the correlation network
13.107/305.17603/w/o MS2:NCGC00180037-02!2-hydroxy-4-methoxy-3-(3-methylbut-2-enyl)-6-pentylbenzoic acid_DAM	13.107	305.17603	(EPI)Gallocatechin	red	1	1	0.0384615		InterDegree - external degree of the node necessary to identify intergroup hubs
1.62/322.7619/Unknown_DAM	1.62	322.7619	Unknown6	blue	2	0	0		InterDegreePercent - percentage ratio of the outer degree of the node to the outer degree of the module
2.067/340.99185/Unknown_DAM	2.067	340.99185	Unknown7	tan	2	0	0
1.668/341.10904/w/o MS2:2-alpha-Mannobiose_DAM	1.668	341.10904	Feruloylphenyllactic acid	plum	2	2	0.117647
1.564/376.78052/Unknown_DAM	1.564	376.78052	Unknown8	blue	1	0	0
2.061/384.98141/Unknown_DAM	2.061	384.98141	Unknown9	tan	2	0	0
2.05/386.98102/Unknown_DAM	2.05	386.98102	Unknown10	tan	2	0	0
1.668/387.11487/w/o MS2:NCGC00169103-03_C19H18O6_Benz[3,4]anthra[1,2-b]oxirene-5,6-dione, 1a,2,3,4,5b,11,11a,11b-octahydro-10,11,11a-trihydroxy-3-methyl-_DAM	1.668	387.11487	Feruloylphenyllactic acid	plum	1	1	0.0588235
1.619/392.69983/Unknown_DAM	1.619	392.69983	Unknown11	blue	12	0	0
1.618/394.69763/Unknown_DAM	1.618	394.69763	Unknown12	blue	18	1	0.5
2.017/412.86804/Unknown_DAM	2.017	412.86804	Unknown13	tan	4	0	0
1.989/414.99301/w/o MS2:Geodin Hydrate_DAM	1.989	414.99301	Benzoic acid derivative	red	1	1	0.0384615
10.836/417.21295/w/o MS2:C20H34O9; PlaSMA ID-1074_DAM	10.836	417.21295	Lipid	tan	3	0	0
2.037/422.93674/Unknown_DAM	2.037	422.93674	Unknown14	tan	15	0	0
1.637/424.89856/Unknown_DAM	1.637	424.89856	Unknown15	blue	4	0	0
1.996/430.87866/w/o MS2:PFSA-Cl; C6HCl2F11O3S_DAM	1.996	430.87866	Lipid	tan	27	1	1
2.036/432.92233/Unknown_DAM	2.036	432.92233	Unknown16	tan	11	1	1
2.03/440.94818/Unknown_DAM	2.03	440.94818	Unknown17	tan	3	0	0
10.486/447.18713/Unknown_DAM	10.486	447.18713	Unknown18	tan	4	0	0
1.572/450.71378/Unknown_DAM	1.572	450.71378	Unknown19	blue	3	0	0
1.56/460.74255/Unknown_DAM	1.56	460.74255	Unknown20	blue	1	0	0
10.836/461.20245/w/o MS2:Unknown (carbon number 21); PlaSMA ID-1261_DAM	10.836	461.20245	Kaempferol 3-glucuronide	tan	10	0	0
1.618/468.62964/Unknown_DAM	1.618	468.62964	Unknown21	blue	12	0	0
1.617/470.62753/Unknown_DAM	1.617	470.62753	Unknown22	blue	1	0	0
9.06/479.1774/w/o MS2:[3-(13-methyltetradecyl)-5-sulfooxyphenyl] hydrogen sulfate_DAM	9.06	479.1774	Myricetin O-hexoside	tan	2	0	0
2.036/485.93292/Unknown_DAM	2.036	485.93292	Unknown23	tan	15	0	0
2.055/502.06079/Unknown_DAM	2.055	502.06079	Unknown24	tan	3	0	0
14.11/507.2724/w/o MS2:(2E,4E)-1-[(2R,6S,14S,22S,25R)-25-(3,3-dimethyloxiran-2-yl)-15-methyl-1,3,13,15-tetraazaheptacyclo[18.4.1.0?,?.0?,??.0?,??.0??,??.0??,??]pentacosa-7,9,11,16(21),17,19-hexaen-3-yl]hexa-2,4-dien-1-one_DAM	14.11	507.2724	Syringetin O-hexoside (3',5'-O-Dimethylmyricetin O-hexoside)	red	1	1	0.0384615
14.045/507.27316/w/o MS2:(2E,4E)-1-[(2R,6S,14S,22S,25R)-25-(3,3-dimethyloxiran-2-yl)-15-methyl-1,3,13,15-tetraazaheptacyclo[18.4.1.0?,?.0?,??.0?,??.0??,??.0??,??]pentacosa-7,9,11,16(21),17,19-hexaen-3-yl]hexa-2,4-dien-1-one_DAM	14.045	507.27316	Syringetin O-hexoside	red	1	1	0.0384615
9.69/509.18704/Unknown_DAM	9.69	509.18704	Unknown25	tan	5	0	0
2.012/513.82007/Unknown_DAM	2.012	513.82007	Unknown26	tan	3	0	0
2.044/520.91504/Unknown_DAM	2.044	520.91504	Unknown27	tan	2	0	0
13.809/521.2522/w/o MS2:methyl 3-[3,4-dihydroxy-5-(3-methylbut-2-enyl)phenyl]-2-[[4-hydroxy-3-(3-methylbut-2-enyl)phenyl]methyl]-4-methoxy-5-oxofuran-2-carboxylate_DAM	13.809	521.2522	Rosmarinic acid hexoside	red	1	1	0.0384615
9.062/523.16711/w/o MS2:NCGC00180666-02!(2R,3S,4S,5R,6S)-2-[(3,4,5-trihydroxyoxan-2-yl)oxymethyl]-6-(3,4,5-trimethoxyphenoxy)oxane-3,4,5-triol_DAM	9.062	523.16711	Phenylpropanoid derivative	tan	2	0	0
2.031/523.88971/w/o MS2:3,5-DIIODO-L-THYRONINE_DAM	2.031	523.88971	Thyronine derivative	tan	8	0	0
1.618/542.56165/Unknown_DAM	1.618	542.56165	Unknown28	blue	7	0	0
1.61/544.56018/Unknown_DAM	1.61	544.56018	Unknown29	blue	1	0	0
8.169/563.16101/w/o MS2:NCGC00384733-01![(2R,3S,4S,5R,6S)-6-[4-[(E)-3-(2,4-dihydroxyphenyl)-3-oxoprop-1-enyl]phenoxy]-3,4,5-trihydroxyoxan-2-yl]methyl (E)-3-(4-hydroxyphenyl)prop-2-enoate_DAM	8.169	563.16101	Apigenin 6-C-[2”-O-glucoside]	blue	7	1	0.5
14.68/587.43158/Unknown_DAM	14.68	587.43158	Unknown30	red	1	1	0.0384615
9.349/591.172/w/o MS2:NCGC00179772-02!7-[(2S,3R,4R,5R,6S)-3,4,5-trihydroxy-6-methyloxan-2-yl]oxy-3-[4-[(2S,3R,4R,5R,6S)-3,4,5-trihydroxy-6-methyloxan-2-yl]oxyphenyl]chromen-4-one_DAM	9.349	591.172	Phenylpropanoid derivative	red	1	1	0.0384615
2.055/596.95355/Unknown_DAM	2.055	596.95355	Unknown31	tan	18	1	1
14.682/609.41229/Unknown_DAM	14.682	609.41229	Unknown32	red	1	1	0.0384615
8.455/611.23828/Unknown_DAM	8.455	611.23828	Unknown33	plum	9	7	0.411765
2.043/614.96399/Unknown_DAM	2.043	614.96399	Unknown34	tan	10	0	0
14.118/619.42145/Unknown_DAM	14.118	619.42145	Unknown35	red	1	1	0.0384615
2.046/634.9101/Unknown_DAM	2.046	634.9101	Unknown36	tan	10	0	0
7.422/648.24744/Unknown_DAM	7.422	648.24744	Unknown37	red	26	26	1
10.032/661.2337/Unknown_DAM	10.032	661.2337	Unknown38	tan	1	0	0
2.063/676.07715/Unknown_DAM	2.063	676.07715	Unknown39	tan	32	1	1
7.994/709.29065/Unknown_DAM	7.994	709.29065	Unknown40	red	15	15	0.576923
1.99/721.20032/Unknown_DAM	1.99	721.20032	Unknown41	blue	6	1	0.5
2.128/727.09705/Unknown_DAM	2.128	727.09705	Unknown42	tan	2	0	0
2.092/737.08008/w/o MS2:OPFC-perfluoroalkyl_sulfate; C20H22F20O4S_DAM	2.092	737.08008	Phenylpropanoid derivative	tan	2	0	0
2.042/765.05365/Unknown_DAM	2.042	765.05365	Unknown43	tan	11	0	0
7.667/769.14874/w/o MS2:[6-[2-(3,4-dihydroxyphenyl)ethoxy]-2-(hydroxymethyl)-4-(3,4,5-trihydroxy-6-methyloxan-2-yl)oxy-5-(3,4,5-trihydroxyoxan-2-yl)oxyoxan-3-yl] (E)-3-(4-hydroxy-3-methoxyphenyl)prop-2-enoate_DAM	7.667	769.14874	Phenylpropanoid derivative	red	1	1	0.0384615
1.705/781.20129/Unknown_DAM	1.705	781.20129	Unknown44	blue	2	1	0.5
2.06/808.92511/Unknown_DAM	2.06	808.92511	Unknown45	tan	7	0	0
11.536/819.23615/w/o MS2:Smiglaside C (Not validated); PlaSMA ID-2070_DAM	11.536	819.23615	Phenylpropanoid derivative	blue	1	0	0
2.051/826.93555/w/o MS2:PFCA-diether_Hsubstituted; C16H2F30O4_DAM	2.051	826.93555	Lipid	tan	9	0	0
10.569/835.30469/Unknown_DAM	10.569	835.30469	Unknown46	red	1	1	0.0384615
1.68/857.1319/Unknown_DAM	1.68	857.1319	Unknown47	blue	2	0	0
12.069/861.24677/w/o MS2:Smiglaside C (Not validated) + 1Acetyl; PlaSMA ID-2119_DAM	12.069	861.24677	Phenylpropanoid derivative	blue	2	1	0.5
1.657/929.06702/Unknown_DAM	1.657	929.06702	Unknown48	blue	2	0	0
2.071/939.06946/Unknown_DAM	2.071	939.06946	Unknown49	tan	10	0	0
6.796/130.06532/Indole-3-carbinol; LC-ESI-QTOF; MS2; CE_DAM	6.796	130.06532	5-Hydroxyindoleacetaldehyde	blue	7	1	0.5
1.622/250.826/Unknown_DAM	1.622	250.826	Unknown50	blue	2	0	0
7.613/283.90436/Unknown_DAM	7.613	283.90436	Unknown51	plum	19	17	1
7.466/306.45084/Unknown_DAM	7.466	306.45084	Unknown52	red	9	9	0.346154
8.34/339.09302/w/o MS2:[1-hydroxy-1-(4-methoxyphenyl)propan-2-yl] 4-methoxybenzoate_DAM	8.34	339.09302	p-Coumaroylquinic acid	tan	13	1	1
1.631/387.73621/Unknown_DAM	1.631	387.73621	Unknown53	red	2	2	0.0769231
1.62/396.69397/Unknown_DAM	1.62	396.69397	Unknown54	blue	6	1	0.5
1.623/400.68738/Unknown_DAM	1.623	400.68738	Unknown55	blue	4	1	0.5
8.472/424.20148/w/o MS2:NCGC00169210-02_C21H26O8_2-Propenoic acid, 2-methyl-, (3aS,4S,5R,6R,8Z,10R,11aR)-5-(acetyloxy)-2,3,3a,4,5,6,7,10,11,11a-decahydro-6-hydroxy-6,10-dimethyl-3-methylene-2,7-dioxocyclodeca[b]furan-4-yl ester_DAM	8.472	424.20148	Triterpene	tan	3	0	0
1.626/427.7774/Unknown_DAM	1.626	427.7774	Unknown56	plum	15	13	0.764706
1.602/434.64944/Unknown_DAM	1.602	434.64944	Unknown57	blue	6	1	0.5
1.606/436.64627/Unknown_DAM	1.606	436.64627	Unknown58	blue	7	0	0
2.106/453.20486/w/o MS2:(E)-5-hydroxy-N-[3-[5-[3-[[(E)-5-hydroxy-3-methylpent-2-enoyl]amino]propyl]-3,6-dioxopiperazin-2-yl]propyl]-3-methylpent-2-enamide_DAM	2.106	453.20486	Sinapaldehyde glucoside	red	1	1	0.0384615
1.62/472.62137/Unknown_DAM	1.62	472.62137	Unknown59	blue	5	1	0.5
10.481/475.18121/w/o MS2:NCGC00380994-01_C21H30O12_4-Acetyl-2-methoxyphenyl 6-O-(6-deoxy-alpha-L-mannopyranosyl)-beta-D-glucopyranoside_DAM	10.481	475.18121	Acetyl-2-methoxyphenyl trihexoside	tan	3	0	0
1.548/556.66113/Unknown_DAM	1.548	556.66113	Unknown60	blue	6	1	0.5
1.647/590.94409/Unknown_DAM	1.647	590.94409	Unknown61	blue	4	0	0
1.646/592.94281/Unknown_DAM	1.646	592.94281	Unknown62	blue	7	1	0.5
8.293/630.36243/Unknown_DAM	8.293	630.36243	Unknown63	red	3	3	0.115385
1.551/632.65759/Unknown_DAM	1.551	632.65759	Unknown64	blue	1	0	0
1.543/634.65637/Unknown_DAM	1.543	634.65637	Unknown65	blue	1	0	0
SECCE1Rv1G0003480_DEG			SECCE1Rv1G0003480	turquoise	8	0	0
SECCE1Rv1G0004820_DEG			SECCE1Rv1G0004820	turquoise	1	0	0
SECCE1Rv1G0012140_DEG			SECCE1Rv1G0012140	turquoise	4	0	0
SECCE1Rv1G0012480_DEG			SECCE1Rv1G0012480	turquoise	24	1	0.0588235
SECCE1Rv1G0024040_DEG			SECCE1Rv1G0024040	turquoise	2	0	0
SECCE1Rv1G0031710_DEG			SECCE1Rv1G0031710	turquoise	8	0	0
SECCE1Rv1G0039060_DEG			SECCE1Rv1G0039060	turquoise	33	3	0.176471
SECCE1Rv1G0040680_DEG			SECCE1Rv1G0040680	turquoise	21	2	0.117647
SECCE1Rv1G0042190_DEG			SECCE1Rv1G0042190	turquoise	1	0	0
SECCE1Rv1G0044910_DEG			SECCE1Rv1G0044910	magenta	14	13	0.928571
SECCE1Rv1G0045310_DEG			SECCE1Rv1G0045310	turquoise	36	2	0.117647
SECCE1Rv1G0046800_DEG			SECCE1Rv1G0046800	brown	10	0	0
SECCE1Rv1G0055210_DEG			SECCE1Rv1G0055210	brown	32	3	0.5
SECCE1Rv1G0057050_DEG			SECCE1Rv1G0057050	turquoise	1	0	0
SECCE1Rv1G0063470_DEG			SECCE1Rv1G0063470	magenta	2	1	0.0714286
SECCE2Rv1G0066590_DEG			SECCE2Rv1G0066590	turquoise	25	1	0.0588235
SECCE2Rv1G0066660_DEG			SECCE2Rv1G0066660	turquoise	23	1	0.0588235
SECCE2Rv1G0073390_DEG			SECCE2Rv1G0073390	turquoise	1	0	0
SECCE2Rv1G0077660_DEG			SECCE2Rv1G0077660	turquoise	1	0	0
SECCE2Rv1G0083170_DEG			SECCE2Rv1G0083170	turquoise	1	0	0
SECCE2Rv1G0089130_DEG			SECCE2Rv1G0089130	turquoise	14	0	0
SECCE2Rv1G0089630_DEG			SECCE2Rv1G0089630	turquoise	13	0	0
SECCE2Rv1G0097320_DEG			SECCE2Rv1G0097320	turquoise	27	0	0
SECCE2Rv1G0109370_DEG			SECCE2Rv1G0109370	turquoise	1	0	0
SECCE2Rv1G0109740_DEG			SECCE2Rv1G0109740	turquoise	30	2	0.117647
SECCE2Rv1G0110410_DEG			SECCE2Rv1G0110410	turquoise	27	3	0.176471
SECCE2Rv1G0121940_DEG			SECCE2Rv1G0121940	turquoise	1	0	0
SECCE2Rv1G0129030_DEG			SECCE2Rv1G0129030	brown	15	1	0.166667
SECCE2Rv1G0131060_DEG			SECCE2Rv1G0131060	turquoise	1	0	0
SECCE2Rv1G0131570_DEG			SECCE2Rv1G0131570	turquoise	1	0	0
SECCE2Rv1G0131900_DEG			SECCE2Rv1G0131900	turquoise	1	0	0
SECCE2Rv1G0137670_DEG			SECCE2Rv1G0137670	turquoise	1	0	0
SECCE2Rv1G0142080_DEG			SECCE2Rv1G0142080	brown	2	0	0
SECCE3Rv1G0149080_DEG			SECCE3Rv1G0149080	turquoise	35	2	0.117647
SECCE3Rv1G0163690_DEG			SECCE3Rv1G0163690	turquoise	1	0	0
SECCE3Rv1G0170610_DEG			SECCE3Rv1G0170610	turquoise	1	0	0
SECCE3Rv1G0171430_DEG			SECCE3Rv1G0171430	turquoise	14	0	0
SECCE3Rv1G0174240_DEG			SECCE3Rv1G0174240	turquoise	1	0	0
SECCE3Rv1G0180930_DEG			SECCE3Rv1G0180930	turquoise	1	0	0
SECCE3Rv1G0181270_DEG			SECCE3Rv1G0181270	turquoise	2	0	0
SECCE3Rv1G0184140_DEG			SECCE3Rv1G0184140	turquoise	1	0	0
SECCE3Rv1G0187590_DEG			SECCE3Rv1G0187590	turquoise	1	0	0
SECCE3Rv1G0187650_DEG			SECCE3Rv1G0187650	turquoise	1	0	0
SECCE3Rv1G0194730_DEG			SECCE3Rv1G0194730	turquoise	1	0	0
SECCE3Rv1G0209470_DEG			SECCE3Rv1G0209470	brown	31	2	0.333333
SECCE4Rv1G0216530_DEG			SECCE4Rv1G0216530	turquoise	24	1	0.0588235
SECCE4Rv1G0217940_DEG			SECCE4Rv1G0217940	turquoise	1	0	0
SECCE4Rv1G0223350_DEG			SECCE4Rv1G0223350	turquoise	2	0	0
SECCE4Rv1G0244450_DEG			SECCE4Rv1G0244450	turquoise	33	2	0.117647
SECCE4Rv1G0248210_DEG			SECCE4Rv1G0248210	brown	10	0	0
SECCE4Rv1G0253020_DEG			SECCE4Rv1G0253020	turquoise	25	1	0.0588235
SECCE4Rv1G0267150_DEG			SECCE4Rv1G0267150	turquoise	4	0	0
SECCE4Rv1G0268040_DEG			SECCE4Rv1G0268040	turquoise	1	0	0
SECCE4Rv1G0268290_DEG			SECCE4Rv1G0268290	turquoise	27	3	0.176471
SECCE4Rv1G0271170_DEG			SECCE4Rv1G0271170	brown	1	0	0
SECCE4Rv1G0279760_DEG			SECCE4Rv1G0279760	brown	1	0	0
SECCE4Rv1G0279770_DEG			SECCE4Rv1G0279770	brown	9	2	0.333333
SECCE4Rv1G0279790_DEG			SECCE4Rv1G0279790	brown	1	0	0
SECCE4Rv1G0282280_DEG			SECCE4Rv1G0282280	green	6	6	1
SECCE4Rv1G0285880_DEG			SECCE4Rv1G0285880	brown	23	3	0.5
SECCE4Rv1G0295370_DEG			SECCE4Rv1G0295370	brown	19	0	0
SECCE5Rv1G0309780_DEG			SECCE5Rv1G0309780	brown	32	3	0.5
SECCE5Rv1G0309790_DEG			SECCE5Rv1G0309790	brown	25	3	0.5
SECCE5Rv1G0309810_DEG			SECCE5Rv1G0309810	brown	22	2	0.333333
SECCE5Rv1G0309830_DEG			SECCE5Rv1G0309830	brown	28	2	0.333333
SECCE5Rv1G0318250_DEG			SECCE5Rv1G0318250	turquoise	19	0	0
SECCE5Rv1G0319850_DEG			SECCE5Rv1G0319850	turquoise	12	0	0
SECCE5Rv1G0321850_DEG			SECCE5Rv1G0321850	turquoise	11	2	0.117647
SECCE5Rv1G0322060_DEG			SECCE5Rv1G0322060	brown	13	1	0.166667
SECCE5Rv1G0322740_DEG			SECCE5Rv1G0322740	turquoise	33	2	0.117647
SECCE5Rv1G0344030_DEG			SECCE5Rv1G0344030	brown	12	0	0
SECCE5Rv1G0348280_DEG			SECCE5Rv1G0348280	turquoise	2	1	0.0588235
SECCE5Rv1G0351740_DEG			SECCE5Rv1G0351740	turquoise	20	1	0.0588235
SECCE5Rv1G0359240_DEG			SECCE5Rv1G0359240	brown	20	0	0
SECCE5Rv1G0360170_DEG			SECCE5Rv1G0360170	brown	12	0	0
SECCE5Rv1G0360180_DEG			SECCE5Rv1G0360180	brown	10	0	0
SECCE5Rv1G0373060_DEG			SECCE5Rv1G0373060	turquoise	8	0	0
SECCE5Rv1G0376170_DEG			SECCE5Rv1G0376170	turquoise	5	1	0.0588235
SECCE5Rv1G0376940_DEG			SECCE5Rv1G0376940	brown	1	0	0
SECCE6Rv1G0402480_DEG			SECCE6Rv1G0402480	turquoise	1	0	0
SECCE6Rv1G0403700_DEG			SECCE6Rv1G0403700	brown	4	0	0
SECCE6Rv1G0406060_DEG			SECCE6Rv1G0406060	turquoise	1	0	0
SECCE6Rv1G0420800_DEG			SECCE6Rv1G0420800	turquoise	30	5	0.294118
SECCE6Rv1G0443110_DEG			SECCE6Rv1G0443110	turquoise	3	0	0
SECCE6Rv1G0450280_DEG			SECCE6Rv1G0450280	turquoise	1	0	0
SECCE7Rv1G0459340_DEG			SECCE7Rv1G0459340	turquoise	86	16	0.941176
SECCE7Rv1G0460050_DEG			SECCE7Rv1G0460050	brown	2	0	0
SECCE7Rv1G0462190_DEG			SECCE7Rv1G0462190	turquoise	25	2	0.117647
SECCE7Rv1G0462250_DEG			SECCE7Rv1G0462250	brown	31	2	0.333333
SECCE7Rv1G0464120_DEG			SECCE7Rv1G0464120	brown	14	0	0
SECCE7Rv1G0472520_DEG			SECCE7Rv1G0472520	turquoise	38	3	0.176471
SECCE7Rv1G0472780_DEG			SECCE7Rv1G0472780	turquoise	12	3	0.176471
SECCE7Rv1G0493770_DEG			SECCE7Rv1G0493770	turquoise	13	0	0
SECCE7Rv1G0498520_DEG			SECCE7Rv1G0498520	turquoise	12	0	0
SECCE7Rv1G0504670_DEG			SECCE7Rv1G0504670	turquoise	1	0	0
SECCE7Rv1G0507720_DEG			SECCE7Rv1G0507720	turquoise	24	1	0.0588235
SECCE7Rv1G0508030_DEG			SECCE7Rv1G0508030	turquoise	13	0	0
SECCE7Rv1G0514130_DEG			SECCE7Rv1G0514130	turquoise	1	0	0
SECCE7Rv1G0520050_DEG			SECCE7Rv1G0520050	brown	25	1	0.166667
SECCE7Rv1G0520060_DEG			SECCE7Rv1G0520060	brown	12	0	0
SECCE7Rv1G0520120_DEG			SECCE7Rv1G0520120	brown	12	0	0
SECCE7Rv1G0520130_DEG			SECCE7Rv1G0520130	brown	12	0	0
SECCE7Rv1G0520140_DEG			SECCE7Rv1G0520140	brown	25	1	0.166667
SECCE7Rv1G0520150_DEG			SECCE7Rv1G0520150	brown	1	0	0
SECCE7Rv1G0520170_DEG			SECCE7Rv1G0520170	brown	14	0	0
SECCE7Rv1G0520210_DEG			SECCE7Rv1G0520210	brown	20	4	0.666667
SECCE7Rv1G0520220_DEG			SECCE7Rv1G0520220	brown	29	2	0.333333
SECCE7Rv1G0520230_DEG			SECCE7Rv1G0520230	brown	9	0	0
SECCE7Rv1G0524240_DEG			SECCE7Rv1G0524240	turquoise	20	0	0
SECCE7Rv1G0526280_DEG			SECCE7Rv1G0526280	turquoise	38	5	0.294118
SECCEUnv1G0528310_DEG			SECCEUnv1G0528310	turquoise	30	1	0.0588235
SECCEUnv1G0548560_DEG			SECCEUnv1G0548560	brown	41	6	1
SECCEUnv1G0557760_DEG			SECCEUnv1G0557760	turquoise	7	0	0
SECCEUnv1G0565700_DEG			SECCEUnv1G0565700	brown	31	3	0.5

## Sheet: Network edges
Table S11. Edges of the correlation network and their properties
fromNode	toNode	TOM	Cor_values	Edges_color		Legend
12.696/112.98566/w/o MS2:Trifluoroacetic acid_DAM	SECCEUnv1G0548560_DEG	0.5673070	0.9620169	red		fromName - first of compounds connected by edge
6.226/118.99319/Unknown_DAM	SECCE1Rv1G0044910_DEG	0.5525318	0.9696086	red		fromName - first of compounds connected by edge
1.557/180.93106/Unknown_DAM	1.572/450.71378/Unknown_DAM	0.5596950	0.9945885	red		TOM - entry of topological overlap matrix for compounds connected by edge
2.184/194.94633/Unknown_DAM	1.62/322.7619/Unknown_DAM	0.5535843	0.9775479	red		Cor_values - correlation value for compounds connected by edge
2.184/194.94633/Unknown_DAM	1.618/394.69763/Unknown_DAM	0.5521439	0.9737156	red		Edges_color - color of the edge
2.184/194.94633/Unknown_DAM	1.618/468.62964/Unknown_DAM	0.5513987	0.9726357	red
2.184/194.94633/Unknown_DAM	SECCE1Rv1G0044910_DEG	0.5650875	0.9941356	red
1.629/244.83469/Unknown_DAM	1.637/424.89856/Unknown_DAM	0.5501861	0.9928920	red
1.629/244.83469/Unknown_DAM	1.646/592.94281/Unknown_DAM	0.5517255	0.9906513	red
12.436/281.10284/w/o MS2:methyl 3-(3,4-dihydroxy-5-phenyloxolan-2-yl)-3-hydroxypropanoate_DAM	2.017/412.86804/Unknown_DAM	0.5660614	0.9763896	red
12.436/281.10284/w/o MS2:methyl 3-(3,4-dihydroxy-5-phenyloxolan-2-yl)-3-hydroxypropanoate_DAM	2.037/422.93674/Unknown_DAM	0.5685019	0.9729595	red
12.436/281.10284/w/o MS2:methyl 3-(3,4-dihydroxy-5-phenyloxolan-2-yl)-3-hydroxypropanoate_DAM	1.996/430.87866/w/o MS2:PFSA-Cl; C6HCl2F11O3S_DAM	0.5504516	0.9470077	red
12.436/281.10284/w/o MS2:methyl 3-(3,4-dihydroxy-5-phenyloxolan-2-yl)-3-hydroxypropanoate_DAM	2.036/432.92233/Unknown_DAM	0.5654981	0.9581471	red
12.436/281.10284/w/o MS2:methyl 3-(3,4-dihydroxy-5-phenyloxolan-2-yl)-3-hydroxypropanoate_DAM	2.036/485.93292/Unknown_DAM	0.5671729	0.9729909	red
12.436/281.10284/w/o MS2:methyl 3-(3,4-dihydroxy-5-phenyloxolan-2-yl)-3-hydroxypropanoate_DAM	9.69/509.18704/Unknown_DAM	0.5650002	0.9762265	red
12.436/281.10284/w/o MS2:methyl 3-(3,4-dihydroxy-5-phenyloxolan-2-yl)-3-hydroxypropanoate_DAM	2.031/523.88971/w/o MS2:3,5-DIIODO-L-THYRONINE_DAM	0.5563760	0.9775572	red
12.436/281.10284/w/o MS2:methyl 3-(3,4-dihydroxy-5-phenyloxolan-2-yl)-3-hydroxypropanoate_DAM	2.055/596.95355/Unknown_DAM	0.5700490	0.9696804	red
12.436/281.10284/w/o MS2:methyl 3-(3,4-dihydroxy-5-phenyloxolan-2-yl)-3-hydroxypropanoate_DAM	2.063/676.07715/Unknown_DAM	0.5778974	0.9575157	red
12.436/281.10284/w/o MS2:methyl 3-(3,4-dihydroxy-5-phenyloxolan-2-yl)-3-hydroxypropanoate_DAM	2.042/765.05365/Unknown_DAM	0.5530767	0.9643209	red
12.436/281.10284/w/o MS2:methyl 3-(3,4-dihydroxy-5-phenyloxolan-2-yl)-3-hydroxypropanoate_DAM	8.34/339.09302/w/o MS2:[1-hydroxy-1-(4-methoxyphenyl)propan-2-yl] 4-methoxybenzoate_DAM	0.5540615	0.9475697	red
12.436/281.10284/w/o MS2:methyl 3-(3,4-dihydroxy-5-phenyloxolan-2-yl)-3-hydroxypropanoate_DAM	SECCE4Rv1G0282280_DEG	0.5536798	0.9691987	red
13.107/305.17603/w/o MS2:NCGC00180037-02!2-hydroxy-4-methoxy-3-(3-methylbut-2-enyl)-6-pentylbenzoic acid_DAM	SECCE7Rv1G0459340_DEG	0.5618031	0.9741528	red
1.62/322.7619/Unknown_DAM	6.796/130.06532/Indole-3-carbinol; LC-ESI-QTOF; MS2; CE_DAM	0.5570395	0.9499955	red
2.067/340.99185/Unknown_DAM	1.996/430.87866/w/o MS2:PFSA-Cl; C6HCl2F11O3S_DAM	0.5663545	0.9785278	red
2.067/340.99185/Unknown_DAM	2.063/676.07715/Unknown_DAM	0.5636473	0.9704281	red
1.668/341.10904/w/o MS2:2-alpha-Mannobiose_DAM	SECCE7Rv1G0520210_DEG	0.5501902	0.9599174	red
1.668/341.10904/w/o MS2:2-alpha-Mannobiose_DAM	SECCEUnv1G0548560_DEG	0.6276072	0.9746106	red
1.564/376.78052/Unknown_DAM	1.572/450.71378/Unknown_DAM	0.5528429	0.9909403	red
2.061/384.98141/Unknown_DAM	1.996/430.87866/w/o MS2:PFSA-Cl; C6HCl2F11O3S_DAM	0.5594844	0.9854429	red
2.061/384.98141/Unknown_DAM	2.063/676.07715/Unknown_DAM	0.5591631	0.9781121	red
2.05/386.98102/Unknown_DAM	1.996/430.87866/w/o MS2:PFSA-Cl; C6HCl2F11O3S_DAM	0.5646798	0.9799112	red
2.05/386.98102/Unknown_DAM	2.063/676.07715/Unknown_DAM	0.5623099	0.9716483	red
1.668/387.11487/w/o MS2:NCGC00169103-03_C19H18O6_Benz[3,4]anthra[1,2-b]oxirene-5,6-dione, 1a,2,3,4,5b,11,11a,11b-octahydro-10,11,11a-trihydroxy-3-methyl-_DAM	SECCEUnv1G0548560_DEG	0.6023150	0.9594971	red
1.619/392.69983/Unknown_DAM	1.637/424.89856/Unknown_DAM	0.5519256	0.9911663	red
1.619/392.69983/Unknown_DAM	8.169/563.16101/w/o MS2:NCGC00384733-01![(2R,3S,4S,5R,6S)-6-[4-[(E)-3-(2,4-dihydroxyphenyl)-3-oxoprop-1-enyl]phenoxy]-3,4,5-trihydroxyoxan-2-yl]methyl (E)-3-(4-hydroxyphenyl)prop-2-enoate_DAM	0.5561965	0.9763579	red
1.619/392.69983/Unknown_DAM	1.99/721.20032/Unknown_DAM	0.5525761	0.9763935	red
1.619/392.69983/Unknown_DAM	1.68/857.1319/Unknown_DAM	0.5505574	0.9884374	red
1.619/392.69983/Unknown_DAM	1.622/250.826/Unknown_DAM	0.5509379	0.9942654	red
1.619/392.69983/Unknown_DAM	1.62/396.69397/Unknown_DAM	0.5549805	0.9850295	red
1.619/392.69983/Unknown_DAM	1.623/400.68738/Unknown_DAM	0.5516257	0.9824094	red
1.619/392.69983/Unknown_DAM	1.602/434.64944/Unknown_DAM	0.5550755	0.9898165	red
1.619/392.69983/Unknown_DAM	1.62/472.62137/Unknown_DAM	0.5523479	0.9815068	red
1.619/392.69983/Unknown_DAM	1.548/556.66113/Unknown_DAM	0.5540364	0.9813717	red
1.619/392.69983/Unknown_DAM	1.647/590.94409/Unknown_DAM	0.5509956	0.9859833	red
1.619/392.69983/Unknown_DAM	1.646/592.94281/Unknown_DAM	0.5560157	0.9904017	red
1.618/394.69763/Unknown_DAM	1.637/424.89856/Unknown_DAM	0.5523651	0.9948219	red
1.618/394.69763/Unknown_DAM	8.169/563.16101/w/o MS2:NCGC00384733-01![(2R,3S,4S,5R,6S)-6-[4-[(E)-3-(2,4-dihydroxyphenyl)-3-oxoprop-1-enyl]phenoxy]-3,4,5-trihydroxyoxan-2-yl]methyl (E)-3-(4-hydroxyphenyl)prop-2-enoate_DAM	0.5618173	0.9835628	red
1.618/394.69763/Unknown_DAM	1.99/721.20032/Unknown_DAM	0.5556095	0.9822127	red
1.618/394.69763/Unknown_DAM	1.705/781.20129/Unknown_DAM	0.5513944	0.9863767	red
1.618/394.69763/Unknown_DAM	11.536/819.23615/w/o MS2:Smiglaside C (Not validated); PlaSMA ID-2070_DAM	0.5505895	0.9732938	red
1.618/394.69763/Unknown_DAM	1.68/857.1319/Unknown_DAM	0.5508761	0.9920117	red
1.618/394.69763/Unknown_DAM	12.069/861.24677/w/o MS2:Smiglaside C (Not validated) + 1Acetyl; PlaSMA ID-2119_DAM	0.5503097	0.9333171	red
1.618/394.69763/Unknown_DAM	6.796/130.06532/Indole-3-carbinol; LC-ESI-QTOF; MS2; CE_DAM	0.5581599	0.9478455	red
1.618/394.69763/Unknown_DAM	1.622/250.826/Unknown_DAM	0.5502405	0.9972239	red
1.618/394.69763/Unknown_DAM	1.62/396.69397/Unknown_DAM	0.5580611	0.9901974	red
1.618/394.69763/Unknown_DAM	1.623/400.68738/Unknown_DAM	0.5550377	0.9875555	red
1.618/394.69763/Unknown_DAM	1.602/434.64944/Unknown_DAM	0.5570282	0.9943298	red
1.618/394.69763/Unknown_DAM	1.62/472.62137/Unknown_DAM	0.5560685	0.9868449	red
1.618/394.69763/Unknown_DAM	1.548/556.66113/Unknown_DAM	0.5580132	0.9868556	red
1.618/394.69763/Unknown_DAM	1.647/590.94409/Unknown_DAM	0.5527706	0.9901396	red
1.618/394.69763/Unknown_DAM	1.646/592.94281/Unknown_DAM	0.5577716	0.9948793	red
1.618/394.69763/Unknown_DAM	SECCE1Rv1G0063470_DEG	0.5523325	0.9862487	red
2.017/412.86804/Unknown_DAM	2.036/432.92233/Unknown_DAM	0.5516498	0.9933960	red
2.017/412.86804/Unknown_DAM	10.836/461.20245/w/o MS2:Unknown (carbon number 21); PlaSMA ID-1261_DAM	0.5521465	0.9906978	red
2.017/412.86804/Unknown_DAM	2.063/676.07715/Unknown_DAM	0.5677296	0.9912558	red
1.989/414.99301/w/o MS2:Geodin Hydrate_DAM	SECCE7Rv1G0459340_DEG	0.5717807	0.9179502	red
10.836/417.21295/w/o MS2:C20H34O9; PlaSMA ID-1074_DAM	1.996/430.87866/w/o MS2:PFSA-Cl; C6HCl2F11O3S_DAM	0.5630031	0.9839360	red
10.836/417.21295/w/o MS2:C20H34O9; PlaSMA ID-1074_DAM	2.063/676.07715/Unknown_DAM	0.5759806	0.9826998	red
10.836/417.21295/w/o MS2:C20H34O9; PlaSMA ID-1074_DAM	8.34/339.09302/w/o MS2:[1-hydroxy-1-(4-methoxyphenyl)propan-2-yl] 4-methoxybenzoate_DAM	0.5513338	0.9776952	red
2.037/422.93674/Unknown_DAM	1.996/430.87866/w/o MS2:PFSA-Cl; C6HCl2F11O3S_DAM	0.5575993	0.9904381	red
2.037/422.93674/Unknown_DAM	2.036/432.92233/Unknown_DAM	0.5524796	0.9905715	red
2.037/422.93674/Unknown_DAM	10.836/461.20245/w/o MS2:Unknown (carbon number 21); PlaSMA ID-1261_DAM	0.5621391	0.9902866	red
2.037/422.93674/Unknown_DAM	2.036/485.93292/Unknown_DAM	0.5562487	0.9994945	red
2.037/422.93674/Unknown_DAM	2.031/523.88971/w/o MS2:3,5-DIIODO-L-THYRONINE_DAM	0.5557345	0.9989687	red
2.037/422.93674/Unknown_DAM	2.055/596.95355/Unknown_DAM	0.5590085	0.9994319	red
2.037/422.93674/Unknown_DAM	2.043/614.96399/Unknown_DAM	0.5530879	0.9930532	red
2.037/422.93674/Unknown_DAM	2.046/634.9101/Unknown_DAM	0.5614042	0.9852316	red
2.037/422.93674/Unknown_DAM	2.063/676.07715/Unknown_DAM	0.5770422	0.9948298	red
2.037/422.93674/Unknown_DAM	2.042/765.05365/Unknown_DAM	0.5527772	0.9958153	red
2.037/422.93674/Unknown_DAM	2.06/808.92511/Unknown_DAM	0.5574176	0.9984615	red
2.037/422.93674/Unknown_DAM	2.051/826.93555/w/o MS2:PFCA-diether_Hsubstituted; C16H2F30O4_DAM	0.5599223	0.9961177	red
2.037/422.93674/Unknown_DAM	2.071/939.06946/Unknown_DAM	0.5536806	0.9689458	red
2.037/422.93674/Unknown_DAM	8.34/339.09302/w/o MS2:[1-hydroxy-1-(4-methoxyphenyl)propan-2-yl] 4-methoxybenzoate_DAM	0.5517145	0.9846509	red
1.637/424.89856/Unknown_DAM	1.618/468.62964/Unknown_DAM	0.5522443	0.9948196	red
1.996/430.87866/w/o MS2:PFSA-Cl; C6HCl2F11O3S_DAM	2.03/440.94818/Unknown_DAM	0.5736702	0.9935108	red
1.996/430.87866/w/o MS2:PFSA-Cl; C6HCl2F11O3S_DAM	10.486/447.18713/Unknown_DAM	0.5723637	0.9765028	red
1.996/430.87866/w/o MS2:PFSA-Cl; C6HCl2F11O3S_DAM	10.836/461.20245/w/o MS2:Unknown (carbon number 21); PlaSMA ID-1261_DAM	0.5708271	0.9852850	red
1.996/430.87866/w/o MS2:PFSA-Cl; C6HCl2F11O3S_DAM	9.06/479.1774/w/o MS2:[3-(13-methyltetradecyl)-5-sulfooxyphenyl] hydrogen sulfate_DAM	0.5590308	0.9653266	red
1.996/430.87866/w/o MS2:PFSA-Cl; C6HCl2F11O3S_DAM	2.036/485.93292/Unknown_DAM	0.5620579	0.9910219	red
1.996/430.87866/w/o MS2:PFSA-Cl; C6HCl2F11O3S_DAM	2.055/502.06079/Unknown_DAM	0.5595803	0.9968764	red
1.996/430.87866/w/o MS2:PFSA-Cl; C6HCl2F11O3S_DAM	2.044/520.91504/Unknown_DAM	0.5560404	0.9910255	red
1.996/430.87866/w/o MS2:PFSA-Cl; C6HCl2F11O3S_DAM	9.062/523.16711/w/o MS2:NCGC00180666-02!(2R,3S,4S,5R,6S)-2-[(3,4,5-trihydroxyoxan-2-yl)oxymethyl]-6-(3,4,5-trimethoxyphenoxy)oxane-3,4,5-triol_DAM	0.5564403	0.9810162	red
1.996/430.87866/w/o MS2:PFSA-Cl; C6HCl2F11O3S_DAM	2.031/523.88971/w/o MS2:3,5-DIIODO-L-THYRONINE_DAM	0.5548509	0.9852487	red
1.996/430.87866/w/o MS2:PFSA-Cl; C6HCl2F11O3S_DAM	2.055/596.95355/Unknown_DAM	0.5604113	0.9920052	red
1.996/430.87866/w/o MS2:PFSA-Cl; C6HCl2F11O3S_DAM	2.043/614.96399/Unknown_DAM	0.5738789	0.9945130	red
1.996/430.87866/w/o MS2:PFSA-Cl; C6HCl2F11O3S_DAM	2.046/634.9101/Unknown_DAM	0.5804644	0.9825878	red
1.996/430.87866/w/o MS2:PFSA-Cl; C6HCl2F11O3S_DAM	2.063/676.07715/Unknown_DAM	0.5714351	0.9982216	red
1.996/430.87866/w/o MS2:PFSA-Cl; C6HCl2F11O3S_DAM	2.128/727.09705/Unknown_DAM	0.5591218	0.9657082	red
1.996/430.87866/w/o MS2:PFSA-Cl; C6HCl2F11O3S_DAM	2.092/737.08008/w/o MS2:OPFC-perfluoroalkyl_sulfate; C20H22F20O4S_DAM	0.5692012	0.9664252	red
1.996/430.87866/w/o MS2:PFSA-Cl; C6HCl2F11O3S_DAM	2.042/765.05365/Unknown_DAM	0.5682333	0.9952263	red
1.996/430.87866/w/o MS2:PFSA-Cl; C6HCl2F11O3S_DAM	2.06/808.92511/Unknown_DAM	0.5594532	0.9858792	red
1.996/430.87866/w/o MS2:PFSA-Cl; C6HCl2F11O3S_DAM	2.051/826.93555/w/o MS2:PFCA-diether_Hsubstituted; C16H2F30O4_DAM	0.5682701	0.9879626	red
1.996/430.87866/w/o MS2:PFSA-Cl; C6HCl2F11O3S_DAM	2.071/939.06946/Unknown_DAM	0.5878300	0.9758542	red
1.996/430.87866/w/o MS2:PFSA-Cl; C6HCl2F11O3S_DAM	10.481/475.18121/w/o MS2:NCGC00380994-01_C21H30O12_4-Acetyl-2-methoxyphenyl 6-O-(6-deoxy-alpha-L-mannopyranosyl)-beta-D-glucopyranoside_DAM	0.5707351	0.9757982	red
1.996/430.87866/w/o MS2:PFSA-Cl; C6HCl2F11O3S_DAM	SECCE4Rv1G0282280_DEG	0.5590537	0.9909096	red
2.036/432.92233/Unknown_DAM	10.836/461.20245/w/o MS2:Unknown (carbon number 21); PlaSMA ID-1261_DAM	0.5650100	0.9843631	red
2.036/432.92233/Unknown_DAM	2.036/485.93292/Unknown_DAM	0.5542640	0.9906035	red
2.036/432.92233/Unknown_DAM	9.69/509.18704/Unknown_DAM	0.5540792	0.9956349	red
2.036/432.92233/Unknown_DAM	2.012/513.82007/Unknown_DAM	0.5506751	0.9897228	red
2.036/432.92233/Unknown_DAM	2.031/523.88971/w/o MS2:3,5-DIIODO-L-THYRONINE_DAM	0.5534467	0.9891397	red
2.036/432.92233/Unknown_DAM	2.042/765.05365/Unknown_DAM	0.5564132	0.9908021	red
2.036/432.92233/Unknown_DAM	8.472/424.20148/w/o MS2:NCGC00169210-02_C21H26O8_2-Propenoic acid, 2-methyl-, (3aS,4S,5R,6R,8Z,10R,11aR)-5-(acetyloxy)-2,3,3a,4,5,6,7,10,11,11a-decahydro-6-hydroxy-6,10-dimethyl-3-methylene-2,7-dioxocyclodeca[b]furan-4-yl ester_DAM	0.5605942	0.9758651	red
2.036/432.92233/Unknown_DAM	SECCE4Rv1G0282280_DEG	0.5577838	0.9908071	red
2.03/440.94818/Unknown_DAM	2.063/676.07715/Unknown_DAM	0.5796261	0.9898687	red
2.03/440.94818/Unknown_DAM	2.071/939.06946/Unknown_DAM	0.5523835	0.9891112	red
10.486/447.18713/Unknown_DAM	2.055/596.95355/Unknown_DAM	0.5592055	0.9765902	red
10.486/447.18713/Unknown_DAM	2.043/614.96399/Unknown_DAM	0.5612963	0.9875754	red
10.486/447.18713/Unknown_DAM	2.063/676.07715/Unknown_DAM	0.5796212	0.9752502	red
1.572/450.71378/Unknown_DAM	1.56/460.74255/Unknown_DAM	0.5515383	0.9961311	red
10.836/461.20245/w/o MS2:Unknown (carbon number 21); PlaSMA ID-1261_DAM	2.036/485.93292/Unknown_DAM	0.5619793	0.9929848	red
10.836/461.20245/w/o MS2:Unknown (carbon number 21); PlaSMA ID-1261_DAM	9.69/509.18704/Unknown_DAM	0.5513284	0.9898443	red
10.836/461.20245/w/o MS2:Unknown (carbon number 21); PlaSMA ID-1261_DAM	2.055/596.95355/Unknown_DAM	0.5673677	0.9910469	red
10.836/461.20245/w/o MS2:Unknown (carbon number 21); PlaSMA ID-1261_DAM	2.063/676.07715/Unknown_DAM	0.5883282	0.9870520	red
10.836/461.20245/w/o MS2:Unknown (carbon number 21); PlaSMA ID-1261_DAM	2.042/765.05365/Unknown_DAM	0.5608172	0.9947405	red
10.836/461.20245/w/o MS2:Unknown (carbon number 21); PlaSMA ID-1261_DAM	8.34/339.09302/w/o MS2:[1-hydroxy-1-(4-methoxyphenyl)propan-2-yl] 4-methoxybenzoate_DAM	0.5606187	0.9791904	red
1.618/468.62964/Unknown_DAM	8.169/563.16101/w/o MS2:NCGC00384733-01![(2R,3S,4S,5R,6S)-6-[4-[(E)-3-(2,4-dihydroxyphenyl)-3-oxoprop-1-enyl]phenoxy]-3,4,5-trihydroxyoxan-2-yl]methyl (E)-3-(4-hydroxyphenyl)prop-2-enoate_DAM	0.5572653	0.9806314	red
1.618/468.62964/Unknown_DAM	1.99/721.20032/Unknown_DAM	0.5525248	0.9801498	red
1.618/468.62964/Unknown_DAM	6.796/130.06532/Indole-3-carbinol; LC-ESI-QTOF; MS2; CE_DAM	0.5561038	0.9461824	red
1.618/468.62964/Unknown_DAM	1.62/396.69397/Unknown_DAM	0.5534412	0.9867137	red
1.618/468.62964/Unknown_DAM	1.623/400.68738/Unknown_DAM	0.5508883	0.9849306	red
1.618/468.62964/Unknown_DAM	1.602/434.64944/Unknown_DAM	0.5531090	0.9912336	red
1.618/468.62964/Unknown_DAM	1.62/472.62137/Unknown_DAM	0.5512473	0.9834281	red
1.618/468.62964/Unknown_DAM	1.548/556.66113/Unknown_DAM	0.5530215	0.9831484	red
1.618/468.62964/Unknown_DAM	1.647/590.94409/Unknown_DAM	0.5505854	0.9884870	red
1.618/468.62964/Unknown_DAM	1.646/592.94281/Unknown_DAM	0.5540761	0.9915854	red
1.617/470.62753/Unknown_DAM	6.796/130.06532/Indole-3-carbinol; LC-ESI-QTOF; MS2; CE_DAM	0.5523084	0.9565873	red
9.06/479.1774/w/o MS2:[3-(13-methyltetradecyl)-5-sulfooxyphenyl] hydrogen sulfate_DAM	2.063/676.07715/Unknown_DAM	0.5665472	0.9619692	red
2.036/485.93292/Unknown_DAM	2.031/523.88971/w/o MS2:3,5-DIIODO-L-THYRONINE_DAM	0.5557842	0.9991489	red
2.036/485.93292/Unknown_DAM	2.055/596.95355/Unknown_DAM	0.5639821	0.9993398	red
2.036/485.93292/Unknown_DAM	2.043/614.96399/Unknown_DAM	0.5544933	0.9930117	red
2.036/485.93292/Unknown_DAM	2.046/634.9101/Unknown_DAM	0.5630947	0.9845930	red
2.036/485.93292/Unknown_DAM	2.063/676.07715/Unknown_DAM	0.5806675	0.9944450	red
2.036/485.93292/Unknown_DAM	2.042/765.05365/Unknown_DAM	0.5521649	0.9969420	red
2.036/485.93292/Unknown_DAM	2.06/808.92511/Unknown_DAM	0.5588997	0.9981653	red
2.036/485.93292/Unknown_DAM	2.051/826.93555/w/o MS2:PFCA-diether_Hsubstituted; C16H2F30O4_DAM	0.5612745	0.9958759	red
2.036/485.93292/Unknown_DAM	2.071/939.06946/Unknown_DAM	0.5564763	0.9699056	red
2.036/485.93292/Unknown_DAM	8.34/339.09302/w/o MS2:[1-hydroxy-1-(4-methoxyphenyl)propan-2-yl] 4-methoxybenzoate_DAM	0.5572226	0.9850005	red
2.055/502.06079/Unknown_DAM	2.063/676.07715/Unknown_DAM	0.5677010	0.9939987	red
2.055/502.06079/Unknown_DAM	2.071/939.06946/Unknown_DAM	0.5609946	0.9796702	red
14.11/507.2724/w/o MS2:(2E,4E)-1-[(2R,6S,14S,22S,25R)-25-(3,3-dimethyloxiran-2-yl)-15-methyl-1,3,13,15-tetraazaheptacyclo[18.4.1.0?,?.0?,??.0?,??.0??,??.0??,??]pentacosa-7,9,11,16(21),17,19-hexaen-3-yl]hexa-2,4-dien-1-one_DAM	SECCE7Rv1G0459340_DEG	0.5917158	0.9746986	red
14.045/507.27316/w/o MS2:(2E,4E)-1-[(2R,6S,14S,22S,25R)-25-(3,3-dimethyloxiran-2-yl)-15-methyl-1,3,13,15-tetraazaheptacyclo[18.4.1.0?,?.0?,??.0?,??.0??,??.0??,??]pentacosa-7,9,11,16(21),17,19-hexaen-3-yl]hexa-2,4-dien-1-one_DAM	SECCE7Rv1G0459340_DEG	0.5817837	0.9656962	red
9.69/509.18704/Unknown_DAM	2.063/676.07715/Unknown_DAM	0.5627966	0.9905349	red
9.69/509.18704/Unknown_DAM	8.472/424.20148/w/o MS2:NCGC00169210-02_C21H26O8_2-Propenoic acid, 2-methyl-, (3aS,4S,5R,6R,8Z,10R,11aR)-5-(acetyloxy)-2,3,3a,4,5,6,7,10,11,11a-decahydro-6-hydroxy-6,10-dimethyl-3-methylene-2,7-dioxocyclodeca[b]furan-4-yl ester_DAM	0.5500250	0.9814907	red
2.012/513.82007/Unknown_DAM	2.055/596.95355/Unknown_DAM	0.5536378	0.9955257	red
2.012/513.82007/Unknown_DAM	2.063/676.07715/Unknown_DAM	0.5677018	0.9874841	red
2.044/520.91504/Unknown_DAM	2.063/676.07715/Unknown_DAM	0.5680727	0.9873878	red
13.809/521.2522/w/o MS2:methyl 3-[3,4-dihydroxy-5-(3-methylbut-2-enyl)phenyl]-2-[[4-hydroxy-3-(3-methylbut-2-enyl)phenyl]methyl]-4-methoxy-5-oxofuran-2-carboxylate_DAM	SECCE7Rv1G0459340_DEG	0.6041919	0.9884949	red
9.062/523.16711/w/o MS2:NCGC00180666-02!(2R,3S,4S,5R,6S)-2-[(3,4,5-trihydroxyoxan-2-yl)oxymethyl]-6-(3,4,5-trimethoxyphenoxy)oxane-3,4,5-triol_DAM	2.063/676.07715/Unknown_DAM	0.5598691	0.9753388	red
2.031/523.88971/w/o MS2:3,5-DIIODO-L-THYRONINE_DAM	2.055/596.95355/Unknown_DAM	0.5619632	0.9981873	red
2.031/523.88971/w/o MS2:3,5-DIIODO-L-THYRONINE_DAM	2.063/676.07715/Unknown_DAM	0.5760573	0.9907238	red
2.031/523.88971/w/o MS2:3,5-DIIODO-L-THYRONINE_DAM	8.34/339.09302/w/o MS2:[1-hydroxy-1-(4-methoxyphenyl)propan-2-yl] 4-methoxybenzoate_DAM	0.5534859	0.9820423	red
1.618/542.56165/Unknown_DAM	8.169/563.16101/w/o MS2:NCGC00384733-01![(2R,3S,4S,5R,6S)-6-[4-[(E)-3-(2,4-dihydroxyphenyl)-3-oxoprop-1-enyl]phenoxy]-3,4,5-trihydroxyoxan-2-yl]methyl (E)-3-(4-hydroxyphenyl)prop-2-enoate_DAM	0.5546641	0.9769827	red
1.618/542.56165/Unknown_DAM	1.99/721.20032/Unknown_DAM	0.5514057	0.9770967	red
1.618/542.56165/Unknown_DAM	1.62/396.69397/Unknown_DAM	0.5524149	0.9844296	red
1.618/542.56165/Unknown_DAM	1.602/434.64944/Unknown_DAM	0.5521906	0.9890303	red
1.618/542.56165/Unknown_DAM	1.62/472.62137/Unknown_DAM	0.5501362	0.9813047	red
1.618/542.56165/Unknown_DAM	1.548/556.66113/Unknown_DAM	0.5515591	0.9807629	red
1.618/542.56165/Unknown_DAM	1.646/592.94281/Unknown_DAM	0.5529488	0.9896510	red
1.61/544.56018/Unknown_DAM	6.796/130.06532/Indole-3-carbinol; LC-ESI-QTOF; MS2; CE_DAM	0.5530994	0.9472351	red
8.169/563.16101/w/o MS2:NCGC00384733-01![(2R,3S,4S,5R,6S)-6-[4-[(E)-3-(2,4-dihydroxyphenyl)-3-oxoprop-1-enyl]phenoxy]-3,4,5-trihydroxyoxan-2-yl]methyl (E)-3-(4-hydroxyphenyl)prop-2-enoate_DAM	1.657/929.06702/Unknown_DAM	0.5532369	0.9855578	red
8.169/563.16101/w/o MS2:NCGC00384733-01![(2R,3S,4S,5R,6S)-6-[4-[(E)-3-(2,4-dihydroxyphenyl)-3-oxoprop-1-enyl]phenoxy]-3,4,5-trihydroxyoxan-2-yl]methyl (E)-3-(4-hydroxyphenyl)prop-2-enoate_DAM	1.606/436.64627/Unknown_DAM	0.5517504	0.9748734	red
8.169/563.16101/w/o MS2:NCGC00384733-01![(2R,3S,4S,5R,6S)-6-[4-[(E)-3-(2,4-dihydroxyphenyl)-3-oxoprop-1-enyl]phenoxy]-3,4,5-trihydroxyoxan-2-yl]methyl (E)-3-(4-hydroxyphenyl)prop-2-enoate_DAM	SECCE1Rv1G0044910_DEG	0.5686099	0.9911131	red
14.68/587.43158/Unknown_DAM	SECCE7Rv1G0459340_DEG	0.5956654	0.9833501	red
9.349/591.172/w/o MS2:NCGC00179772-02!7-[(2S,3R,4R,5R,6S)-3,4,5-trihydroxy-6-methyloxan-2-yl]oxy-3-[4-[(2S,3R,4R,5R,6S)-3,4,5-trihydroxy-6-methyloxan-2-yl]oxyphenyl]chromen-4-one_DAM	SECCE7Rv1G0459340_DEG	0.6195601	0.9743191	red
2.055/596.95355/Unknown_DAM	2.043/614.96399/Unknown_DAM	0.5662818	0.9955543	red
2.055/596.95355/Unknown_DAM	2.046/634.9101/Unknown_DAM	0.5769202	0.9879349	red
2.055/596.95355/Unknown_DAM	2.063/676.07715/Unknown_DAM	0.5783004	0.9958088	red
2.055/596.95355/Unknown_DAM	2.042/765.05365/Unknown_DAM	0.5579440	0.9956862	red
2.055/596.95355/Unknown_DAM	2.06/808.92511/Unknown_DAM	0.5692092	0.9990311	red
2.055/596.95355/Unknown_DAM	2.051/826.93555/w/o MS2:PFCA-diether_Hsubstituted; C16H2F30O4_DAM	0.5725443	0.9979661	red
2.055/596.95355/Unknown_DAM	2.071/939.06946/Unknown_DAM	0.5705187	0.9719377	red
2.055/596.95355/Unknown_DAM	8.34/339.09302/w/o MS2:[1-hydroxy-1-(4-methoxyphenyl)propan-2-yl] 4-methoxybenzoate_DAM	0.5569166	0.9867981	red
2.055/596.95355/Unknown_DAM	10.481/475.18121/w/o MS2:NCGC00380994-01_C21H30O12_4-Acetyl-2-methoxyphenyl 6-O-(6-deoxy-alpha-L-mannopyranosyl)-beta-D-glucopyranoside_DAM	0.5508024	0.9709273	red
2.055/596.95355/Unknown_DAM	SECCE4Rv1G0282280_DEG	0.5531436	0.9932583	red
14.682/609.41229/Unknown_DAM	SECCE7Rv1G0459340_DEG	0.5577577	0.9682653	red
8.455/611.23828/Unknown_DAM	7.613/283.90436/Unknown_DAM	0.5528656	0.9477119	red
8.455/611.23828/Unknown_DAM	1.626/427.7774/Unknown_DAM	0.5608409	0.9806946	red
8.455/611.23828/Unknown_DAM	SECCE1Rv1G0055210_DEG	0.5631582	0.9377707	red
8.455/611.23828/Unknown_DAM	SECCE4Rv1G0285880_DEG	0.5925657	0.9697961	red
8.455/611.23828/Unknown_DAM	SECCE5Rv1G0309780_DEG	0.5576824	0.9457847	red
8.455/611.23828/Unknown_DAM	SECCE5Rv1G0309790_DEG	0.5960575	0.9596235	red
8.455/611.23828/Unknown_DAM	SECCE7Rv1G0520210_DEG	0.5893434	0.9728934	red
8.455/611.23828/Unknown_DAM	SECCEUnv1G0548560_DEG	0.6635330	0.9972870	red
8.455/611.23828/Unknown_DAM	SECCEUnv1G0565700_DEG	0.5869238	0.9493535	red
2.043/614.96399/Unknown_DAM	2.046/634.9101/Unknown_DAM	0.5746741	0.9957167	red
2.043/614.96399/Unknown_DAM	2.063/676.07715/Unknown_DAM	0.5853071	0.9944809	red
2.043/614.96399/Unknown_DAM	2.051/826.93555/w/o MS2:PFCA-diether_Hsubstituted; C16H2F30O4_DAM	0.5555914	0.9972438	red
2.043/614.96399/Unknown_DAM	2.071/939.06946/Unknown_DAM	0.5815510	0.9866723	red
2.043/614.96399/Unknown_DAM	8.34/339.09302/w/o MS2:[1-hydroxy-1-(4-methoxyphenyl)propan-2-yl] 4-methoxybenzoate_DAM	0.5563534	0.9815845	red
14.118/619.42145/Unknown_DAM	SECCE7Rv1G0459340_DEG	0.5578244	0.9873914	red
2.046/634.9101/Unknown_DAM	2.063/676.07715/Unknown_DAM	0.5898297	0.9820283	red
2.046/634.9101/Unknown_DAM	2.042/765.05365/Unknown_DAM	0.5553885	0.9822363	red
2.046/634.9101/Unknown_DAM	2.06/808.92511/Unknown_DAM	0.5535020	0.9881215	red
2.046/634.9101/Unknown_DAM	2.051/826.93555/w/o MS2:PFCA-diether_Hsubstituted; C16H2F30O4_DAM	0.5561680	0.9943150	red
2.046/634.9101/Unknown_DAM	8.34/339.09302/w/o MS2:[1-hydroxy-1-(4-methoxyphenyl)propan-2-yl] 4-methoxybenzoate_DAM	0.5512939	0.9614741	red
7.422/648.24744/Unknown_DAM	SECCE1Rv1G0012480_DEG	0.5676598	0.9741132	red
7.422/648.24744/Unknown_DAM	SECCE1Rv1G0039060_DEG	0.5731862	0.9422385	red
7.422/648.24744/Unknown_DAM	SECCE1Rv1G0040680_DEG	0.5817693	0.9607177	red
7.422/648.24744/Unknown_DAM	SECCE1Rv1G0045310_DEG	0.5809586	0.9591096	red
7.422/648.24744/Unknown_DAM	SECCE2Rv1G0066590_DEG	0.5562002	0.9780134	red
7.422/648.24744/Unknown_DAM	SECCE2Rv1G0066660_DEG	0.5521062	0.9717948	red
7.422/648.24744/Unknown_DAM	SECCE2Rv1G0109740_DEG	0.5710909	0.9548003	red
7.422/648.24744/Unknown_DAM	SECCE2Rv1G0110410_DEG	0.5918061	0.9671339	red
7.422/648.24744/Unknown_DAM	SECCE3Rv1G0149080_DEG	0.5764349	0.9516177	red
7.422/648.24744/Unknown_DAM	SECCE4Rv1G0216530_DEG	0.5572991	0.9696330	red
7.422/648.24744/Unknown_DAM	SECCE4Rv1G0244450_DEG	0.5815594	0.9592604	red
7.422/648.24744/Unknown_DAM	SECCE4Rv1G0253020_DEG	0.5585374	0.9380022	red
7.422/648.24744/Unknown_DAM	SECCE4Rv1G0268290_DEG	0.5859668	0.9635589	red
7.422/648.24744/Unknown_DAM	SECCE5Rv1G0321850_DEG	0.5661005	0.9650991	red
7.422/648.24744/Unknown_DAM	SECCE5Rv1G0322740_DEG	0.5584379	0.9373005	red
7.422/648.24744/Unknown_DAM	SECCE5Rv1G0348280_DEG	0.5647801	0.9763076	red
7.422/648.24744/Unknown_DAM	SECCE5Rv1G0351740_DEG	0.5528108	0.9623308	red
7.422/648.24744/Unknown_DAM	SECCE5Rv1G0376170_DEG	0.5618001	0.9655951	red
7.422/648.24744/Unknown_DAM	SECCE6Rv1G0420800_DEG	0.6230576	0.9787973	red
7.422/648.24744/Unknown_DAM	SECCE7Rv1G0459340_DEG	0.6718984	0.9639112	red
7.422/648.24744/Unknown_DAM	SECCE7Rv1G0462190_DEG	0.5705698	0.9685042	red
7.422/648.24744/Unknown_DAM	SECCE7Rv1G0472520_DEG	0.5866343	0.9647735	red
7.422/648.24744/Unknown_DAM	SECCE7Rv1G0472780_DEG	0.5834168	0.9855659	red
7.422/648.24744/Unknown_DAM	SECCE7Rv1G0507720_DEG	0.5666537	0.9738564	red
7.422/648.24744/Unknown_DAM	SECCE7Rv1G0526280_DEG	0.6087812	0.9752798	red
7.422/648.24744/Unknown_DAM	SECCEUnv1G0528310_DEG	0.5687400	0.9666292	red
10.032/661.2337/Unknown_DAM	2.063/676.07715/Unknown_DAM	0.5559107	0.9671976	red
2.063/676.07715/Unknown_DAM	2.128/727.09705/Unknown_DAM	0.5644288	0.9572974	red
2.063/676.07715/Unknown_DAM	2.092/737.08008/w/o MS2:OPFC-perfluoroalkyl_sulfate; C20H22F20O4S_DAM	0.5747647	0.9612885	red
2.063/676.07715/Unknown_DAM	2.042/765.05365/Unknown_DAM	0.5835396	0.9953909	red
2.063/676.07715/Unknown_DAM	2.06/808.92511/Unknown_DAM	0.5787494	0.9911353	red
2.063/676.07715/Unknown_DAM	2.051/826.93555/w/o MS2:PFCA-diether_Hsubstituted; C16H2F30O4_DAM	0.5843971	0.9913196	red
2.063/676.07715/Unknown_DAM	2.071/939.06946/Unknown_DAM	0.5886788	0.9689234	red
2.063/676.07715/Unknown_DAM	8.472/424.20148/w/o MS2:NCGC00169210-02_C21H26O8_2-Propenoic acid, 2-methyl-, (3aS,4S,5R,6R,8Z,10R,11aR)-5-(acetyloxy)-2,3,3a,4,5,6,7,10,11,11a-decahydro-6-hydroxy-6,10-dimethyl-3-methylene-2,7-dioxocyclodeca[b]furan-4-yl ester_DAM	0.5649731	0.9627052	red
2.063/676.07715/Unknown_DAM	10.481/475.18121/w/o MS2:NCGC00380994-01_C21H30O12_4-Acetyl-2-methoxyphenyl 6-O-(6-deoxy-alpha-L-mannopyranosyl)-beta-D-glucopyranoside_DAM	0.5792867	0.9743989	red
2.063/676.07715/Unknown_DAM	SECCE4Rv1G0282280_DEG	0.5774713	0.9930838	red
7.994/709.29065/Unknown_DAM	SECCE1Rv1G0039060_DEG	0.5520845	0.9449905	red
7.994/709.29065/Unknown_DAM	SECCE1Rv1G0045310_DEG	0.5527548	0.9454117	red
7.994/709.29065/Unknown_DAM	SECCE2Rv1G0109740_DEG	0.5548229	0.9702983	red
7.994/709.29065/Unknown_DAM	SECCE2Rv1G0110410_DEG	0.5560318	0.9521032	red
7.994/709.29065/Unknown_DAM	SECCE3Rv1G0149080_DEG	0.5574582	0.9516147	red
7.994/709.29065/Unknown_DAM	SECCE4Rv1G0244450_DEG	0.5684386	0.9758918	red
7.994/709.29065/Unknown_DAM	SECCE4Rv1G0268290_DEG	0.5583802	0.9559242	red
7.994/709.29065/Unknown_DAM	SECCE5Rv1G0321850_DEG	0.5505243	0.9793672	red
7.994/709.29065/Unknown_DAM	SECCE5Rv1G0322740_DEG	0.5538266	0.9567342	red
7.994/709.29065/Unknown_DAM	SECCE6Rv1G0420800_DEG	0.5915407	0.9657906	red
7.994/709.29065/Unknown_DAM	SECCE7Rv1G0459340_DEG	0.6578615	0.9642235	red
7.994/709.29065/Unknown_DAM	SECCE7Rv1G0462190_DEG	0.5548917	0.9830570	red
7.994/709.29065/Unknown_DAM	SECCE7Rv1G0472520_DEG	0.5670246	0.9703780	red
7.994/709.29065/Unknown_DAM	SECCE7Rv1G0472780_DEG	0.5518813	0.9659019	red
7.994/709.29065/Unknown_DAM	SECCE7Rv1G0526280_DEG	0.5846159	0.9644816	red
1.99/721.20032/Unknown_DAM	1.657/929.06702/Unknown_DAM	0.5508502	0.9885674	red
1.99/721.20032/Unknown_DAM	SECCE1Rv1G0044910_DEG	0.5570169	0.9859922	red
2.042/765.05365/Unknown_DAM	2.071/939.06946/Unknown_DAM	0.5574159	0.9745475	red
2.042/765.05365/Unknown_DAM	8.34/339.09302/w/o MS2:[1-hydroxy-1-(4-methoxyphenyl)propan-2-yl] 4-methoxybenzoate_DAM	0.5534856	0.9839319	red
7.667/769.14874/w/o MS2:[6-[2-(3,4-dihydroxyphenyl)ethoxy]-2-(hydroxymethyl)-4-(3,4,5-trihydroxy-6-methyloxan-2-yl)oxy-5-(3,4,5-trihydroxyoxan-2-yl)oxyoxan-3-yl] (E)-3-(4-hydroxy-3-methoxyphenyl)prop-2-enoate_DAM	SECCE7Rv1G0459340_DEG	0.5940379	0.9742535	red
1.705/781.20129/Unknown_DAM	SECCE1Rv1G0044910_DEG	0.5509238	0.9864248	red
2.06/808.92511/Unknown_DAM	8.34/339.09302/w/o MS2:[1-hydroxy-1-(4-methoxyphenyl)propan-2-yl] 4-methoxybenzoate_DAM	0.5595590	0.9814865	red
2.051/826.93555/w/o MS2:PFCA-diether_Hsubstituted; C16H2F30O4_DAM	2.071/939.06946/Unknown_DAM	0.5534134	0.9787529	red
2.051/826.93555/w/o MS2:PFCA-diether_Hsubstituted; C16H2F30O4_DAM	8.34/339.09302/w/o MS2:[1-hydroxy-1-(4-methoxyphenyl)propan-2-yl] 4-methoxybenzoate_DAM	0.5588681	0.9796266	red
10.569/835.30469/Unknown_DAM	SECCE6Rv1G0420800_DEG	0.5522640	0.9787352	red
12.069/861.24677/w/o MS2:Smiglaside C (Not validated) + 1Acetyl; PlaSMA ID-2119_DAM	SECCE1Rv1G0044910_DEG	0.5572960	0.9377372	red
6.796/130.06532/Indole-3-carbinol; LC-ESI-QTOF; MS2; CE_DAM	1.606/436.64627/Unknown_DAM	0.5526810	0.9439693	red
6.796/130.06532/Indole-3-carbinol; LC-ESI-QTOF; MS2; CE_DAM	SECCE1Rv1G0044910_DEG	0.5855513	0.9834161	red
7.613/283.90436/Unknown_DAM	1.626/427.7774/Unknown_DAM	0.5631862	0.9880282	red
7.613/283.90436/Unknown_DAM	SECCE1Rv1G0055210_DEG	0.6111578	0.9894350	red
7.613/283.90436/Unknown_DAM	SECCE2Rv1G0129030_DEG	0.5510670	0.9859233	red
7.613/283.90436/Unknown_DAM	SECCE3Rv1G0209470_DEG	0.5976299	0.9831421	red
7.613/283.90436/Unknown_DAM	SECCE4Rv1G0279770_DEG	0.5599910	0.9496113	red
7.613/283.90436/Unknown_DAM	SECCE4Rv1G0285880_DEG	0.5811561	0.9916749	red
7.613/283.90436/Unknown_DAM	SECCE5Rv1G0309780_DEG	0.5964749	0.9860459	red
7.613/283.90436/Unknown_DAM	SECCE5Rv1G0309790_DEG	0.6032274	0.9955143	red
7.613/283.90436/Unknown_DAM	SECCE5Rv1G0309810_DEG	0.5845289	0.9929277	red
7.613/283.90436/Unknown_DAM	SECCE5Rv1G0309830_DEG	0.5844625	0.9824345	red
7.613/283.90436/Unknown_DAM	SECCE5Rv1G0322060_DEG	0.5594812	0.9849812	red
7.613/283.90436/Unknown_DAM	SECCE7Rv1G0462250_DEG	0.5948713	0.9814857	red
7.613/283.90436/Unknown_DAM	SECCE7Rv1G0520050_DEG	0.5626125	0.9761968	red
7.613/283.90436/Unknown_DAM	SECCE7Rv1G0520140_DEG	0.5545539	0.9692194	red
7.613/283.90436/Unknown_DAM	SECCE7Rv1G0520210_DEG	0.5680822	0.9932907	red
7.613/283.90436/Unknown_DAM	SECCE7Rv1G0520220_DEG	0.5809080	0.9773588	red
7.613/283.90436/Unknown_DAM	SECCEUnv1G0548560_DEG	0.6548162	0.9975774	red
7.613/283.90436/Unknown_DAM	SECCEUnv1G0565700_DEG	0.6145319	0.9935537	red
7.466/306.45084/Unknown_DAM	SECCE1Rv1G0039060_DEG	0.5507152	0.9595817	red
7.466/306.45084/Unknown_DAM	SECCE1Rv1G0040680_DEG	0.5589819	0.9722082	red
7.466/306.45084/Unknown_DAM	SECCE2Rv1G0110410_DEG	0.5673373	0.9783902	red
7.466/306.45084/Unknown_DAM	SECCE4Rv1G0268290_DEG	0.5590250	0.9697427	red
7.466/306.45084/Unknown_DAM	SECCE6Rv1G0420800_DEG	0.5983305	0.9923080	red
7.466/306.45084/Unknown_DAM	SECCE7Rv1G0459340_DEG	0.6349748	0.9629110	red
7.466/306.45084/Unknown_DAM	SECCE7Rv1G0472520_DEG	0.5500562	0.9726054	red
7.466/306.45084/Unknown_DAM	SECCE7Rv1G0472780_DEG	0.5563326	0.9803261	red
7.466/306.45084/Unknown_DAM	SECCE7Rv1G0526280_DEG	0.5660574	0.9718003	red
8.34/339.09302/w/o MS2:[1-hydroxy-1-(4-methoxyphenyl)propan-2-yl] 4-methoxybenzoate_DAM	SECCE4Rv1G0282280_DEG	0.5578610	0.9893368	red
1.631/387.73621/Unknown_DAM	SECCE7Rv1G0459340_DEG	0.6445996	0.9676303	red
1.631/387.73621/Unknown_DAM	SECCE7Rv1G0526280_DEG	0.5606493	0.9727629	red
1.62/396.69397/Unknown_DAM	1.606/436.64627/Unknown_DAM	0.5520020	0.9857979	red
1.62/396.69397/Unknown_DAM	SECCE1Rv1G0044910_DEG	0.5596382	0.9949213	red
1.623/400.68738/Unknown_DAM	SECCE1Rv1G0044910_DEG	0.5581541	0.9929419	red
1.626/427.7774/Unknown_DAM	SECCE1Rv1G0055210_DEG	0.6018817	0.9805734	red
1.626/427.7774/Unknown_DAM	SECCE3Rv1G0209470_DEG	0.5766461	0.9681159	red
1.626/427.7774/Unknown_DAM	SECCE4Rv1G0279770_DEG	0.5629213	0.9715248	red
1.626/427.7774/Unknown_DAM	SECCE4Rv1G0285880_DEG	0.5905119	0.9937867	red
1.626/427.7774/Unknown_DAM	SECCE5Rv1G0309780_DEG	0.5950957	0.9861876	red
1.626/427.7774/Unknown_DAM	SECCE5Rv1G0309790_DEG	0.6068951	0.9931376	red
1.626/427.7774/Unknown_DAM	SECCE5Rv1G0309810_DEG	0.5752686	0.9824563	red
1.626/427.7774/Unknown_DAM	SECCE5Rv1G0309830_DEG	0.5827480	0.9848476	red
1.626/427.7774/Unknown_DAM	SECCE7Rv1G0462250_DEG	0.5815545	0.9744390	red
1.626/427.7774/Unknown_DAM	SECCE7Rv1G0520210_DEG	0.5669944	0.9930930	red
1.626/427.7774/Unknown_DAM	SECCE7Rv1G0520220_DEG	0.5708109	0.9711306	red
1.626/427.7774/Unknown_DAM	SECCEUnv1G0548560_DEG	0.6494931	0.9927734	red
1.626/427.7774/Unknown_DAM	SECCEUnv1G0565700_DEG	0.6104410	0.9862171	red
1.602/434.64944/Unknown_DAM	1.606/436.64627/Unknown_DAM	0.5530050	0.9913668	red
1.602/434.64944/Unknown_DAM	SECCE1Rv1G0044910_DEG	0.5544823	0.9956134	red
1.606/436.64627/Unknown_DAM	1.548/556.66113/Unknown_DAM	0.5523767	0.9836258	red
1.606/436.64627/Unknown_DAM	1.647/590.94409/Unknown_DAM	0.5518108	0.9907876	red
1.606/436.64627/Unknown_DAM	1.646/592.94281/Unknown_DAM	0.5551653	0.9930050	red
2.106/453.20486/w/o MS2:(E)-5-hydroxy-N-[3-[5-[3-[[(E)-5-hydroxy-3-methylpent-2-enoyl]amino]propyl]-3,6-dioxopiperazin-2-yl]propyl]-3-methylpent-2-enamide_DAM	SECCE7Rv1G0459340_DEG	0.5743947	0.9330644	red
1.62/472.62137/Unknown_DAM	SECCE1Rv1G0044910_DEG	0.5599397	0.9932373	red
1.548/556.66113/Unknown_DAM	SECCE1Rv1G0044910_DEG	0.5612290	0.9918209	red
1.646/592.94281/Unknown_DAM	SECCE1Rv1G0044910_DEG	0.5532575	0.9951712	red
8.293/630.36243/Unknown_DAM	SECCE6Rv1G0420800_DEG	0.5782700	0.9714045	red
8.293/630.36243/Unknown_DAM	SECCE7Rv1G0459340_DEG	0.6424462	0.9601032	red
8.293/630.36243/Unknown_DAM	SECCE7Rv1G0526280_DEG	0.5613539	0.9544325	red
1.551/632.65759/Unknown_DAM	1.543/634.65637/Unknown_DAM	0.5513009	0.9905186	red
SECCE1Rv1G0003480_DEG	SECCE1Rv1G0039060_DEG	0.5599623	0.9761753	red
SECCE1Rv1G0003480_DEG	SECCE1Rv1G0045310_DEG	0.5708859	0.9903705	red
SECCE1Rv1G0003480_DEG	SECCE3Rv1G0149080_DEG	0.5794657	0.9917722	red
SECCE1Rv1G0003480_DEG	SECCE5Rv1G0322740_DEG	0.5711182	0.9837530	red
SECCE1Rv1G0003480_DEG	SECCE7Rv1G0459340_DEG	0.6789440	0.9865067	red
SECCE1Rv1G0003480_DEG	SECCE7Rv1G0472520_DEG	0.5620559	0.9838919	red
SECCE1Rv1G0003480_DEG	SECCE7Rv1G0526280_DEG	0.5904848	0.9895778	red
SECCE1Rv1G0003480_DEG	SECCEUnv1G0528310_DEG	0.5505293	0.9888125	red
SECCE1Rv1G0004820_DEG	SECCE7Rv1G0459340_DEG	0.5660239	0.9794686	red
SECCE1Rv1G0012140_DEG	SECCE3Rv1G0149080_DEG	0.5570500	0.9849563	red
SECCE1Rv1G0012140_DEG	SECCE5Rv1G0322740_DEG	0.5621859	0.9870490	red
SECCE1Rv1G0012140_DEG	SECCE7Rv1G0459340_DEG	0.6708090	0.9940363	red
SECCE1Rv1G0012140_DEG	SECCE7Rv1G0526280_DEG	0.5633187	0.9818613	red
SECCE1Rv1G0012480_DEG	SECCE1Rv1G0039060_DEG	0.5707345	0.9824919	red
SECCE1Rv1G0012480_DEG	SECCE1Rv1G0040680_DEG	0.5649922	0.9856316	red
SECCE1Rv1G0012480_DEG	SECCE1Rv1G0045310_DEG	0.5729919	0.9912606	red
SECCE1Rv1G0012480_DEG	SECCE2Rv1G0066590_DEG	0.5588422	0.9987533	red
SECCE1Rv1G0012480_DEG	SECCE2Rv1G0066660_DEG	0.5532261	0.9979220	red
SECCE1Rv1G0012480_DEG	SECCE2Rv1G0097320_DEG	0.5742776	0.9616507	red
SECCE1Rv1G0012480_DEG	SECCE2Rv1G0109740_DEG	0.5597753	0.9916638	red
SECCE1Rv1G0012480_DEG	SECCE2Rv1G0110410_DEG	0.5743744	0.9919361	red
SECCE1Rv1G0012480_DEG	SECCE3Rv1G0149080_DEG	0.5732418	0.9891550	red
SECCE1Rv1G0012480_DEG	SECCE4Rv1G0216530_DEG	0.5541326	0.9988216	red
SECCE1Rv1G0012480_DEG	SECCE4Rv1G0244450_DEG	0.5696814	0.9931821	red
SECCE1Rv1G0012480_DEG	SECCE4Rv1G0253020_DEG	0.5569095	0.9761033	red
SECCE1Rv1G0012480_DEG	SECCE4Rv1G0268290_DEG	0.5710502	0.9882691	red
SECCE1Rv1G0012480_DEG	SECCE5Rv1G0322740_DEG	0.5603420	0.9799420	red
SECCE1Rv1G0012480_DEG	SECCE6Rv1G0420800_DEG	0.5952382	0.9985492	red
SECCE1Rv1G0012480_DEG	SECCE7Rv1G0459340_DEG	0.6678009	0.9861160	red
SECCE1Rv1G0012480_DEG	SECCE7Rv1G0462190_DEG	0.5528907	0.9955928	red
SECCE1Rv1G0012480_DEG	SECCE7Rv1G0472520_DEG	0.5747187	0.9944555	red
SECCE1Rv1G0012480_DEG	SECCE7Rv1G0472780_DEG	0.5557148	0.9896912	red
SECCE1Rv1G0012480_DEG	SECCE7Rv1G0507720_DEG	0.5522151	0.9995305	red
SECCE1Rv1G0012480_DEG	SECCE7Rv1G0524240_DEG	0.5524945	0.9959971	red
SECCE1Rv1G0012480_DEG	SECCE7Rv1G0526280_DEG	0.5944426	0.9949989	red
SECCE1Rv1G0012480_DEG	SECCEUnv1G0528310_DEG	0.5571821	0.9951966	red
SECCE1Rv1G0024040_DEG	SECCE5Rv1G0322740_DEG	0.5510206	0.9823633	red
SECCE1Rv1G0024040_DEG	SECCE7Rv1G0459340_DEG	0.6632659	0.9971862	red
SECCE1Rv1G0031710_DEG	SECCE1Rv1G0039060_DEG	0.5549929	0.9675505	red
SECCE1Rv1G0031710_DEG	SECCE1Rv1G0045310_DEG	0.5665204	0.9779172	red
SECCE1Rv1G0031710_DEG	SECCE3Rv1G0149080_DEG	0.5784920	0.9826241	red
SECCE1Rv1G0031710_DEG	SECCE5Rv1G0318250_DEG	0.5530025	0.9905099	red
SECCE1Rv1G0031710_DEG	SECCE5Rv1G0322740_DEG	0.5729938	0.9789383	red
SECCE1Rv1G0031710_DEG	SECCE7Rv1G0459340_DEG	0.6758099	0.9807795	red
SECCE1Rv1G0031710_DEG	SECCE7Rv1G0472520_DEG	0.5614392	0.9790217	red
SECCE1Rv1G0031710_DEG	SECCE7Rv1G0526280_DEG	0.5891030	0.9838505	red
SECCE1Rv1G0039060_DEG	SECCE1Rv1G0045310_DEG	0.5611043	0.9931260	red
SECCE1Rv1G0039060_DEG	SECCE2Rv1G0066590_DEG	0.5805421	0.9798936	red
SECCE1Rv1G0039060_DEG	SECCE2Rv1G0066660_DEG	0.5779637	0.9818510	red
SECCE1Rv1G0039060_DEG	SECCE2Rv1G0089130_DEG	0.5665238	0.9745797	red
SECCE1Rv1G0039060_DEG	SECCE2Rv1G0089630_DEG	0.5661659	0.9737309	red
SECCE1Rv1G0039060_DEG	SECCE2Rv1G0097320_DEG	0.5778929	0.9355690	red
SECCE1Rv1G0039060_DEG	SECCE2Rv1G0109740_DEG	0.5669079	0.9905966	red
SECCE1Rv1G0039060_DEG	SECCE2Rv1G0110410_DEG	0.5505742	0.9938184	red
SECCE1Rv1G0039060_DEG	SECCE3Rv1G0149080_DEG	0.5614741	0.9931661	red
SECCE1Rv1G0039060_DEG	SECCE3Rv1G0171430_DEG	0.5700179	0.9851866	red
SECCE1Rv1G0039060_DEG	SECCE4Rv1G0216530_DEG	0.5766146	0.9825884	red
SECCE1Rv1G0039060_DEG	SECCE4Rv1G0244450_DEG	0.5671542	0.9903672	red
SECCE1Rv1G0039060_DEG	SECCE5Rv1G0318250_DEG	0.5758826	0.9836415	red
SECCE1Rv1G0039060_DEG	SECCE5Rv1G0319850_DEG	0.5569489	0.9662434	red
SECCE1Rv1G0039060_DEG	SECCE5Rv1G0321850_DEG	0.5547107	0.9829654	red
SECCE1Rv1G0039060_DEG	SECCE5Rv1G0351740_DEG	0.5679736	0.9869197	red
SECCE1Rv1G0039060_DEG	SECCE5Rv1G0373060_DEG	0.5622984	0.9809677	red
SECCE1Rv1G0039060_DEG	SECCE7Rv1G0459340_DEG	0.6305652	0.9983969	red
SECCE1Rv1G0039060_DEG	SECCE7Rv1G0462190_DEG	0.5690680	0.9838555	red
SECCE1Rv1G0039060_DEG	SECCE7Rv1G0472520_DEG	0.5715607	0.9914855	red
SECCE1Rv1G0039060_DEG	SECCE7Rv1G0493770_DEG	0.5684451	0.9768587	red
SECCE1Rv1G0039060_DEG	SECCE7Rv1G0498520_DEG	0.5607820	0.9749578	red
SECCE1Rv1G0039060_DEG	SECCE7Rv1G0507720_DEG	0.5758460	0.9832207	red
SECCE1Rv1G0039060_DEG	SECCE7Rv1G0508030_DEG	0.5683051	0.9808283	red
SECCE1Rv1G0039060_DEG	SECCE7Rv1G0524240_DEG	0.5728618	0.9797018	red
SECCE1Rv1G0039060_DEG	SECCEUnv1G0528310_DEG	0.5762138	0.9880841	red
SECCE1Rv1G0039060_DEG	SECCEUnv1G0557760_DEG	0.5585309	0.9759835	red
SECCE1Rv1G0040680_DEG	SECCE2Rv1G0066590_DEG	0.5740682	0.9845250	red
SECCE1Rv1G0040680_DEG	SECCE2Rv1G0066660_DEG	0.5680077	0.9829314	red
SECCE1Rv1G0040680_DEG	SECCE2Rv1G0089130_DEG	0.5653070	0.9863058	red
SECCE1Rv1G0040680_DEG	SECCE2Rv1G0097320_DEG	0.5687326	0.9327223	red
SECCE1Rv1G0040680_DEG	SECCE2Rv1G0109740_DEG	0.5552180	0.9879317	red
SECCE1Rv1G0040680_DEG	SECCE4Rv1G0216530_DEG	0.5660773	0.9830949	red
SECCE1Rv1G0040680_DEG	SECCE4Rv1G0244450_DEG	0.5560654	0.9886279	red
SECCE1Rv1G0040680_DEG	SECCE5Rv1G0318250_DEG	0.5545177	0.9791314	red
SECCE1Rv1G0040680_DEG	SECCE5Rv1G0319850_DEG	0.5524097	0.9726820	red
SECCE1Rv1G0040680_DEG	SECCE5Rv1G0321850_DEG	0.5538387	0.9908202	red
SECCE1Rv1G0040680_DEG	SECCE5Rv1G0351740_DEG	0.5535923	0.9800417	red
SECCE1Rv1G0040680_DEG	SECCE7Rv1G0459340_DEG	0.6331539	0.9944785	red
SECCE1Rv1G0040680_DEG	SECCE7Rv1G0462190_DEG	0.5632244	0.9862461	red
SECCE1Rv1G0040680_DEG	SECCE7Rv1G0472520_DEG	0.5581264	0.9870962	red
SECCE1Rv1G0040680_DEG	SECCE7Rv1G0498520_DEG	0.5578206	0.9849421	red
SECCE1Rv1G0040680_DEG	SECCE7Rv1G0507720_DEG	0.5687911	0.9858590	red
SECCE1Rv1G0040680_DEG	SECCE7Rv1G0524240_DEG	0.5661761	0.9770229	red
SECCE1Rv1G0040680_DEG	SECCEUnv1G0528310_DEG	0.5609073	0.9832682	red
SECCE1Rv1G0042190_DEG	SECCE6Rv1G0420800_DEG	0.5548818	0.9515568	red
SECCE1Rv1G0044910_DEG	SECCE1Rv1G0063470_DEG	0.5553295	0.9925355	red
SECCE1Rv1G0045310_DEG	SECCE2Rv1G0066590_DEG	0.5875038	0.9927925	red
SECCE1Rv1G0045310_DEG	SECCE2Rv1G0066660_DEG	0.5854538	0.9944280	red
SECCE1Rv1G0045310_DEG	SECCE2Rv1G0089130_DEG	0.5613098	0.9800259	red
SECCE1Rv1G0045310_DEG	SECCE2Rv1G0089630_DEG	0.5728812	0.9791488	red
SECCE1Rv1G0045310_DEG	SECCE2Rv1G0097320_DEG	0.5913822	0.9446470	red
SECCE1Rv1G0045310_DEG	SECCE2Rv1G0109740_DEG	0.5623562	0.9904752	red
SECCE1Rv1G0045310_DEG	SECCE2Rv1G0110410_DEG	0.5507336	0.9929628	red
SECCE1Rv1G0045310_DEG	SECCE3Rv1G0149080_DEG	0.5619504	0.9988338	red
SECCE1Rv1G0045310_DEG	SECCE3Rv1G0171430_DEG	0.5753458	0.9907016	red
SECCE1Rv1G0045310_DEG	SECCE4Rv1G0216530_DEG	0.5829175	0.9938253	red
SECCE1Rv1G0045310_DEG	SECCE4Rv1G0244450_DEG	0.5637795	0.9918523	red
SECCE1Rv1G0045310_DEG	SECCE4Rv1G0253020_DEG	0.5521579	0.9910761	red
SECCE1Rv1G0045310_DEG	SECCE4Rv1G0268290_DEG	0.5511079	0.9919952	red
SECCE1Rv1G0045310_DEG	SECCE5Rv1G0318250_DEG	0.5832047	0.9939220	red
SECCE1Rv1G0045310_DEG	SECCE5Rv1G0319850_DEG	0.5517518	0.9701389	red
SECCE1Rv1G0045310_DEG	SECCE5Rv1G0322740_DEG	0.5547363	0.9923688	red
SECCE1Rv1G0045310_DEG	SECCE5Rv1G0351740_DEG	0.5723617	0.9943719	red
SECCE1Rv1G0045310_DEG	SECCE5Rv1G0373060_DEG	0.5694181	0.9922824	red
SECCE1Rv1G0045310_DEG	SECCE6Rv1G0420800_DEG	0.5539817	0.9907930	red
SECCE1Rv1G0045310_DEG	SECCE7Rv1G0459340_DEG	0.6674044	0.9981039	red
SECCE1Rv1G0045310_DEG	SECCE7Rv1G0462190_DEG	0.5672538	0.9875019	red
SECCE1Rv1G0045310_DEG	SECCE7Rv1G0472520_DEG	0.5715463	0.9948768	red
SECCE1Rv1G0045310_DEG	SECCE7Rv1G0493770_DEG	0.5789518	0.9895538	red
SECCE1Rv1G0045310_DEG	SECCE7Rv1G0498520_DEG	0.5600454	0.9882096	red
SECCE1Rv1G0045310_DEG	SECCE7Rv1G0507720_DEG	0.5803171	0.9935857	red
SECCE1Rv1G0045310_DEG	SECCE7Rv1G0508030_DEG	0.5707213	0.9846573	red
SECCE1Rv1G0045310_DEG	SECCE7Rv1G0524240_DEG	0.5753615	0.9837342	red
SECCE1Rv1G0045310_DEG	SECCE7Rv1G0526280_DEG	0.5757595	0.9962855	red
SECCE1Rv1G0045310_DEG	SECCEUnv1G0528310_DEG	0.5815780	0.9961052	red
SECCE1Rv1G0045310_DEG	SECCEUnv1G0557760_DEG	0.5653517	0.9847688	red
SECCE1Rv1G0046800_DEG	SECCE1Rv1G0055210_DEG	0.5852398	0.9621123	red
SECCE1Rv1G0046800_DEG	SECCE3Rv1G0209470_DEG	0.5589920	0.9438482	red
SECCE1Rv1G0046800_DEG	SECCE4Rv1G0285880_DEG	0.5692856	0.9647599	red
SECCE1Rv1G0046800_DEG	SECCE5Rv1G0309780_DEG	0.5621026	0.9419659	red
SECCE1Rv1G0046800_DEG	SECCE5Rv1G0309790_DEG	0.5840758	0.9614500	red
SECCE1Rv1G0046800_DEG	SECCE5Rv1G0309810_DEG	0.5566261	0.9560029	red
SECCE1Rv1G0046800_DEG	SECCE7Rv1G0462250_DEG	0.5536267	0.9376569	red
SECCE1Rv1G0046800_DEG	SECCE7Rv1G0520210_DEG	0.5525687	0.9681570	red
SECCE1Rv1G0046800_DEG	SECCEUnv1G0548560_DEG	0.6521015	0.9716295	red
SECCE1Rv1G0046800_DEG	SECCEUnv1G0565700_DEG	0.5936405	0.9640606	red
SECCE1Rv1G0055210_DEG	SECCE2Rv1G0129030_DEG	0.5932960	0.9861723	red
SECCE1Rv1G0055210_DEG	SECCE3Rv1G0209470_DEG	0.6140245	0.9960976	red
SECCE1Rv1G0055210_DEG	SECCE4Rv1G0248210_DEG	0.5822432	0.9814885	red
SECCE1Rv1G0055210_DEG	SECCE4Rv1G0279770_DEG	0.5653710	0.9389742	red
SECCE1Rv1G0055210_DEG	SECCE4Rv1G0285880_DEG	0.6152981	0.9930898	red
SECCE1Rv1G0055210_DEG	SECCE4Rv1G0295370_DEG	0.5882378	0.9883286	red
SECCE1Rv1G0055210_DEG	SECCE5Rv1G0309780_DEG	0.6097438	0.9955343	red
SECCE1Rv1G0055210_DEG	SECCE5Rv1G0309790_DEG	0.6123372	0.9949066	red
SECCE1Rv1G0055210_DEG	SECCE5Rv1G0309810_DEG	0.6074308	0.9944059	red
SECCE1Rv1G0055210_DEG	SECCE5Rv1G0309830_DEG	0.6076674	0.9938632	red
SECCE1Rv1G0055210_DEG	SECCE5Rv1G0322060_DEG	0.6033767	0.9815237	red
SECCE1Rv1G0055210_DEG	SECCE5Rv1G0344030_DEG	0.5756007	0.9760556	red
SECCE1Rv1G0055210_DEG	SECCE5Rv1G0359240_DEG	0.5836207	0.9889864	red
SECCE1Rv1G0055210_DEG	SECCE5Rv1G0360170_DEG	0.5736595	0.9803926	red
SECCE1Rv1G0055210_DEG	SECCE5Rv1G0360180_DEG	0.5661750	0.9747474	red
SECCE1Rv1G0055210_DEG	SECCE7Rv1G0462250_DEG	0.6121880	0.9953561	red
SECCE1Rv1G0055210_DEG	SECCE7Rv1G0464120_DEG	0.5996525	0.9911056	red
SECCE1Rv1G0055210_DEG	SECCE7Rv1G0520050_DEG	0.5990276	0.9900600	red
SECCE1Rv1G0055210_DEG	SECCE7Rv1G0520060_DEG	0.5831821	0.9554350	red
SECCE1Rv1G0055210_DEG	SECCE7Rv1G0520120_DEG	0.5759808	0.9814840	red
SECCE1Rv1G0055210_DEG	SECCE7Rv1G0520130_DEG	0.5690362	0.9748791	red
SECCE1Rv1G0055210_DEG	SECCE7Rv1G0520140_DEG	0.5907212	0.9886903	red
SECCE1Rv1G0055210_DEG	SECCE7Rv1G0520170_DEG	0.5964508	0.9885757	red
SECCE1Rv1G0055210_DEG	SECCE7Rv1G0520210_DEG	0.6048647	0.9865368	red
SECCE1Rv1G0055210_DEG	SECCE7Rv1G0520220_DEG	0.5939460	0.9920067	red
SECCE1Rv1G0055210_DEG	SECCE7Rv1G0520230_DEG	0.5575743	0.9750423	red
SECCE1Rv1G0055210_DEG	SECCEUnv1G0548560_DEG	0.6349083	0.9897241	red
SECCE1Rv1G0055210_DEG	SECCEUnv1G0565700_DEG	0.6172717	0.9985996	red
SECCE1Rv1G0057050_DEG	SECCE7Rv1G0459340_DEG	0.6420664	0.9887236	red
SECCE2Rv1G0066590_DEG	SECCE2Rv1G0097320_DEG	0.5647841	0.9629438	red
SECCE2Rv1G0066590_DEG	SECCE2Rv1G0109740_DEG	0.5716336	0.9890917	red
SECCE2Rv1G0066590_DEG	SECCE2Rv1G0110410_DEG	0.5849209	0.9905174	red
SECCE2Rv1G0066590_DEG	SECCE3Rv1G0149080_DEG	0.5867492	0.9899940	red
SECCE2Rv1G0066590_DEG	SECCE4Rv1G0216530_DEG	0.5550497	0.9991595	red
SECCE2Rv1G0066590_DEG	SECCE4Rv1G0244450_DEG	0.5806899	0.9907410	red
SECCE2Rv1G0066590_DEG	SECCE4Rv1G0253020_DEG	0.5654979	0.9742395	red
SECCE2Rv1G0066590_DEG	SECCE4Rv1G0268290_DEG	0.5814686	0.9859897	red
SECCE2Rv1G0066590_DEG	SECCE5Rv1G0321850_DEG	0.5533223	0.9870585	red
SECCE2Rv1G0066590_DEG	SECCE5Rv1G0322740_DEG	0.5711967	0.9781683	red
SECCE2Rv1G0066590_DEG	SECCE5Rv1G0351740_DEG	0.5560730	0.9950486	red
SECCE2Rv1G0066590_DEG	SECCE5Rv1G0376170_DEG	0.5535319	0.9785788	red
SECCE2Rv1G0066590_DEG	SECCE6Rv1G0420800_DEG	0.6044803	0.9964403	red
SECCE2Rv1G0066590_DEG	SECCE7Rv1G0459340_DEG	0.6812935	0.9859032	red
SECCE2Rv1G0066590_DEG	SECCE7Rv1G0462190_DEG	0.5615824	0.9924832	red
SECCE2Rv1G0066590_DEG	SECCE7Rv1G0472520_DEG	0.5873302	0.9936188	red
SECCE2Rv1G0066590_DEG	SECCE7Rv1G0472780_DEG	0.5635349	0.9867385	red
SECCE2Rv1G0066590_DEG	SECCE7Rv1G0507720_DEG	0.5606306	0.9996016	red
SECCE2Rv1G0066590_DEG	SECCE7Rv1G0526280_DEG	0.6091478	0.9952768	red
SECCE2Rv1G0066590_DEG	SECCEUnv1G0528310_DEG	0.5718849	0.9962933	red
SECCE2Rv1G0066660_DEG	SECCE2Rv1G0097320_DEG	0.5650688	0.9616771	red
SECCE2Rv1G0066660_DEG	SECCE2Rv1G0109740_DEG	0.5674524	0.9889851	red
SECCE2Rv1G0066660_DEG	SECCE2Rv1G0110410_DEG	0.5796467	0.9901810	red
SECCE2Rv1G0066660_DEG	SECCE3Rv1G0149080_DEG	0.5851708	0.9916052	red
SECCE2Rv1G0066660_DEG	SECCE4Rv1G0216530_DEG	0.5512072	0.9996398	red
SECCE2Rv1G0066660_DEG	SECCE4Rv1G0244450_DEG	0.5760216	0.9901557	red
SECCE2Rv1G0066660_DEG	SECCE4Rv1G0253020_DEG	0.5627738	0.9755640	red
SECCE2Rv1G0066660_DEG	SECCE4Rv1G0268290_DEG	0.5767339	0.9864311	red
SECCE2Rv1G0066660_DEG	SECCE5Rv1G0322740_DEG	0.5696482	0.9799069	red
SECCE2Rv1G0066660_DEG	SECCE5Rv1G0351740_DEG	0.5537238	0.9971663	red
SECCE2Rv1G0066660_DEG	SECCE6Rv1G0420800_DEG	0.5964278	0.9942841	red
SECCE2Rv1G0066660_DEG	SECCE7Rv1G0459340_DEG	0.6804655	0.9884744	red
SECCE2Rv1G0066660_DEG	SECCE7Rv1G0462190_DEG	0.5551833	0.9902979	red
SECCE2Rv1G0066660_DEG	SECCE7Rv1G0472520_DEG	0.5835623	0.9937802	red
SECCE2Rv1G0066660_DEG	SECCE7Rv1G0472780_DEG	0.5562952	0.9841908	red
SECCE2Rv1G0066660_DEG	SECCE7Rv1G0507720_DEG	0.5558094	0.9993395	red
SECCE2Rv1G0066660_DEG	SECCE7Rv1G0526280_DEG	0.6063721	0.9960188	red
SECCE2Rv1G0066660_DEG	SECCEUnv1G0528310_DEG	0.5693664	0.9975892	red
SECCE2Rv1G0073390_DEG	SECCE7Rv1G0459340_DEG	0.5539613	0.9756022	red
SECCE2Rv1G0077660_DEG	SECCE7Rv1G0459340_DEG	0.5546074	0.9337123	red
SECCE2Rv1G0083170_DEG	SECCE7Rv1G0459340_DEG	0.6285774	0.9888121	red
SECCE2Rv1G0089130_DEG	SECCE2Rv1G0110410_DEG	0.5630708	0.9818418	red
SECCE2Rv1G0089130_DEG	SECCE3Rv1G0149080_DEG	0.5632483	0.9787360	red
SECCE2Rv1G0089130_DEG	SECCE4Rv1G0244450_DEG	0.5567169	0.9823348	red
SECCE2Rv1G0089130_DEG	SECCE4Rv1G0253020_DEG	0.5606794	0.9730901	red
SECCE2Rv1G0089130_DEG	SECCE4Rv1G0268290_DEG	0.5633314	0.9797633	red
SECCE2Rv1G0089130_DEG	SECCE5Rv1G0322740_DEG	0.5590998	0.9757282	red
SECCE2Rv1G0089130_DEG	SECCE5Rv1G0376170_DEG	0.5543058	0.9931040	red
SECCE2Rv1G0089130_DEG	SECCE6Rv1G0420800_DEG	0.5724675	0.9847160	red
SECCE2Rv1G0089130_DEG	SECCE7Rv1G0459340_DEG	0.6730383	0.9888952	red
SECCE2Rv1G0089130_DEG	SECCE7Rv1G0472520_DEG	0.5603120	0.9826249	red
SECCE2Rv1G0089130_DEG	SECCE7Rv1G0526280_DEG	0.5822560	0.9918185	red
SECCE2Rv1G0089630_DEG	SECCE2Rv1G0109740_DEG	0.5513050	0.9807304	red
SECCE2Rv1G0089630_DEG	SECCE3Rv1G0149080_DEG	0.5851382	0.9852181	red
SECCE2Rv1G0089630_DEG	SECCE4Rv1G0244450_DEG	0.5622779	0.9842292	red
SECCE2Rv1G0089630_DEG	SECCE4Rv1G0253020_DEG	0.5556047	0.9681480	red
SECCE2Rv1G0089630_DEG	SECCE4Rv1G0268290_DEG	0.5508714	0.9714251	red
SECCE2Rv1G0089630_DEG	SECCE5Rv1G0318250_DEG	0.5563322	0.9915413	red
SECCE2Rv1G0089630_DEG	SECCE5Rv1G0322740_DEG	0.5841682	0.9873597	red
SECCE2Rv1G0089630_DEG	SECCE7Rv1G0459340_DEG	0.6921121	0.9918728	red
SECCE2Rv1G0089630_DEG	SECCE7Rv1G0472520_DEG	0.5719226	0.9871216	red
SECCE2Rv1G0089630_DEG	SECCE7Rv1G0526280_DEG	0.5986266	0.9878805	red
SECCE2Rv1G0089630_DEG	SECCEUnv1G0528310_DEG	0.5545069	0.9839664	red
SECCE2Rv1G0097320_DEG	SECCE2Rv1G0109740_DEG	0.5863040	0.9635446	red
SECCE2Rv1G0097320_DEG	SECCE2Rv1G0110410_DEG	0.5935844	0.9591515	red
SECCE2Rv1G0097320_DEG	SECCE3Rv1G0149080_DEG	0.5906810	0.9425523	red
SECCE2Rv1G0097320_DEG	SECCE4Rv1G0216530_DEG	0.5710044	0.9623933	red
SECCE2Rv1G0097320_DEG	SECCE4Rv1G0244450_DEG	0.5921135	0.9557090	red
SECCE2Rv1G0097320_DEG	SECCE4Rv1G0253020_DEG	0.5570615	0.9234206	red
SECCE2Rv1G0097320_DEG	SECCE4Rv1G0268290_DEG	0.5852458	0.9438370	red
SECCE2Rv1G0097320_DEG	SECCE5Rv1G0318250_DEG	0.5609499	0.9522608	red
SECCE2Rv1G0097320_DEG	SECCE5Rv1G0321850_DEG	0.5588872	0.9428911	red
SECCE2Rv1G0097320_DEG	SECCE5Rv1G0322740_DEG	0.5705937	0.9308736	red
SECCE2Rv1G0097320_DEG	SECCE5Rv1G0351740_DEG	0.5700208	0.9578080	red
SECCE2Rv1G0097320_DEG	SECCE5Rv1G0376170_DEG	0.5505059	0.9289998	red
SECCE2Rv1G0097320_DEG	SECCE6Rv1G0420800_DEG	0.6260824	0.9881274	red
SECCE2Rv1G0097320_DEG	SECCE7Rv1G0459340_DEG	0.6727232	0.9399653	red
SECCE2Rv1G0097320_DEG	SECCE7Rv1G0462190_DEG	0.5750988	0.9564344	red
SECCE2Rv1G0097320_DEG	SECCE7Rv1G0472520_DEG	0.6001607	0.9587264	red
SECCE2Rv1G0097320_DEG	SECCE7Rv1G0472780_DEG	0.5887779	0.9849419	red
SECCE2Rv1G0097320_DEG	SECCE7Rv1G0507720_DEG	0.5755787	0.9614309	red
SECCE2Rv1G0097320_DEG	SECCE7Rv1G0524240_DEG	0.5574769	0.9760552	red
SECCE2Rv1G0097320_DEG	SECCE7Rv1G0526280_DEG	0.6237430	0.9647116	red
SECCE2Rv1G0097320_DEG	SECCEUnv1G0528310_DEG	0.5878058	0.9642653	red
SECCE2Rv1G0109370_DEG	SECCE7Rv1G0459340_DEG	0.5818069	0.9619410	red
SECCE2Rv1G0109740_DEG	SECCE2Rv1G0110410_DEG	0.5607164	0.9934733	red
SECCE2Rv1G0109740_DEG	SECCE3Rv1G0149080_DEG	0.5654075	0.9926744	red
SECCE2Rv1G0109740_DEG	SECCE3Rv1G0171430_DEG	0.5530932	0.9852484	red
SECCE2Rv1G0109740_DEG	SECCE4Rv1G0216530_DEG	0.5661628	0.9912424	red
SECCE2Rv1G0109740_DEG	SECCE4Rv1G0244450_DEG	0.5576567	0.9982734	red
SECCE2Rv1G0109740_DEG	SECCE4Rv1G0253020_DEG	0.5567117	0.9852836	red
SECCE2Rv1G0109740_DEG	SECCE4Rv1G0268290_DEG	0.5598729	0.9875429	red
SECCE2Rv1G0109740_DEG	SECCE5Rv1G0318250_DEG	0.5622054	0.9915483	red
SECCE2Rv1G0109740_DEG	SECCE5Rv1G0322740_DEG	0.5599596	0.9909719	red
SECCE2Rv1G0109740_DEG	SECCE5Rv1G0351740_DEG	0.5533801	0.9885784	red
SECCE2Rv1G0109740_DEG	SECCE6Rv1G0420800_DEG	0.5709110	0.9902462	red
SECCE2Rv1G0109740_DEG	SECCE7Rv1G0459340_DEG	0.6668307	0.9937788	red
SECCE2Rv1G0109740_DEG	SECCE7Rv1G0462190_DEG	0.5574678	0.9947990	red
SECCE2Rv1G0109740_DEG	SECCE7Rv1G0472520_DEG	0.5615092	0.9957771	red
SECCE2Rv1G0109740_DEG	SECCE7Rv1G0493770_DEG	0.5520446	0.9814965	red
SECCE2Rv1G0109740_DEG	SECCE7Rv1G0507720_DEG	0.5650126	0.9912900	red
SECCE2Rv1G0109740_DEG	SECCE7Rv1G0508030_DEG	0.5509876	0.9866790	red
SECCE2Rv1G0109740_DEG	SECCE7Rv1G0524240_DEG	0.5663693	0.9927980	red
SECCE2Rv1G0109740_DEG	SECCE7Rv1G0526280_DEG	0.5818532	0.9971888	red
SECCE2Rv1G0109740_DEG	SECCEUnv1G0528310_DEG	0.5626524	0.9929737	red
SECCE2Rv1G0110410_DEG	SECCE3Rv1G0171430_DEG	0.5559366	0.9830255	red
SECCE2Rv1G0110410_DEG	SECCE4Rv1G0216530_DEG	0.5773699	0.9902667	red
SECCE2Rv1G0110410_DEG	SECCE4Rv1G0244450_DEG	0.5604213	0.9915264	red
SECCE2Rv1G0110410_DEG	SECCE5Rv1G0318250_DEG	0.5629671	0.9825663	red
SECCE2Rv1G0110410_DEG	SECCE5Rv1G0319850_DEG	0.5549776	0.9751513	red
SECCE2Rv1G0110410_DEG	SECCE5Rv1G0321850_DEG	0.5532921	0.9880817	red
SECCE2Rv1G0110410_DEG	SECCE5Rv1G0351740_DEG	0.5647690	0.9903553	red
SECCE2Rv1G0110410_DEG	SECCE6Rv1G0420800_DEG	0.5531209	0.9948033	red
SECCE2Rv1G0110410_DEG	SECCE7Rv1G0459340_DEG	0.6452154	0.9945139	red
SECCE2Rv1G0110410_DEG	SECCE7Rv1G0462190_DEG	0.5685488	0.9893897	red
SECCE2Rv1G0110410_DEG	SECCE7Rv1G0472520_DEG	0.5645587	0.9927728	red
SECCE2Rv1G0110410_DEG	SECCE7Rv1G0498520_DEG	0.5612324	0.9820873	red
SECCE2Rv1G0110410_DEG	SECCE7Rv1G0507720_DEG	0.5788806	0.9920781	red
SECCE2Rv1G0110410_DEG	SECCE7Rv1G0524240_DEG	0.5788368	0.9904024	red
SECCE2Rv1G0110410_DEG	SECCE7Rv1G0526280_DEG	0.5552838	0.9926852	red
SECCE2Rv1G0110410_DEG	SECCEUnv1G0528310_DEG	0.5712441	0.9919013	red
SECCE2Rv1G0121940_DEG	SECCE7Rv1G0459340_DEG	0.5731353	0.9758040	red
SECCE2Rv1G0129030_DEG	SECCE3Rv1G0209470_DEG	0.5874136	0.9835423	red
SECCE2Rv1G0129030_DEG	SECCE4Rv1G0285880_DEG	0.5530647	0.9800652	red
SECCE2Rv1G0129030_DEG	SECCE5Rv1G0309780_DEG	0.5763845	0.9803013	red
SECCE2Rv1G0129030_DEG	SECCE5Rv1G0309790_DEG	0.5775880	0.9863330	red
SECCE2Rv1G0129030_DEG	SECCE5Rv1G0309810_DEG	0.5634896	0.9816808	red
SECCE2Rv1G0129030_DEG	SECCE5Rv1G0309830_DEG	0.5646851	0.9750999	red
SECCE2Rv1G0129030_DEG	SECCE7Rv1G0462250_DEG	0.5808943	0.9775319	red
SECCE2Rv1G0129030_DEG	SECCE7Rv1G0520050_DEG	0.5538427	0.9772420	red
SECCE2Rv1G0129030_DEG	SECCE7Rv1G0520140_DEG	0.5514460	0.9774709	red
SECCE2Rv1G0129030_DEG	SECCE7Rv1G0520210_DEG	0.5501311	0.9833422	red
SECCE2Rv1G0129030_DEG	SECCE7Rv1G0520220_DEG	0.5726809	0.9850545	red
SECCE2Rv1G0129030_DEG	SECCEUnv1G0548560_DEG	0.6325795	0.9923607	red
SECCE2Rv1G0129030_DEG	SECCEUnv1G0565700_DEG	0.5938594	0.9897135	red
SECCE2Rv1G0131060_DEG	SECCE7Rv1G0459340_DEG	0.5799941	0.9442528	red
SECCE2Rv1G0131570_DEG	SECCE7Rv1G0459340_DEG	0.6098563	0.9801817	red
SECCE2Rv1G0131900_DEG	SECCE7Rv1G0459340_DEG	0.6116308	0.9905098	red
SECCE2Rv1G0137670_DEG	SECCE7Rv1G0459340_DEG	0.6371977	0.9945675	red
SECCE2Rv1G0142080_DEG	SECCE3Rv1G0209470_DEG	0.5620366	0.9820401	red
SECCE2Rv1G0142080_DEG	SECCEUnv1G0548560_DEG	0.5811629	0.9846678	red
SECCE3Rv1G0149080_DEG	SECCE3Rv1G0171430_DEG	0.5814666	0.9913794	red
SECCE3Rv1G0149080_DEG	SECCE4Rv1G0216530_DEG	0.5840717	0.9919377	red
SECCE3Rv1G0149080_DEG	SECCE4Rv1G0244450_DEG	0.5676583	0.9940581	red
SECCE3Rv1G0149080_DEG	SECCE4Rv1G0253020_DEG	0.5532303	0.9916601	red
SECCE3Rv1G0149080_DEG	SECCE4Rv1G0267150_DEG	0.5573074	0.9899775	red
SECCE3Rv1G0149080_DEG	SECCE5Rv1G0318250_DEG	0.5906003	0.9964330	red
SECCE3Rv1G0149080_DEG	SECCE5Rv1G0319850_DEG	0.5550149	0.9717336	red
SECCE3Rv1G0149080_DEG	SECCE5Rv1G0322740_DEG	0.5597919	0.9957436	red
SECCE3Rv1G0149080_DEG	SECCE5Rv1G0351740_DEG	0.5730443	0.9920651	red
SECCE3Rv1G0149080_DEG	SECCE5Rv1G0373060_DEG	0.5770157	0.9932658	red
SECCE3Rv1G0149080_DEG	SECCE7Rv1G0459340_DEG	0.6692241	0.9980338	red
SECCE3Rv1G0149080_DEG	SECCE7Rv1G0462190_DEG	0.5697969	0.9890100	red
SECCE3Rv1G0149080_DEG	SECCE7Rv1G0472520_DEG	0.5753578	0.9955872	red
SECCE3Rv1G0149080_DEG	SECCE7Rv1G0493770_DEG	0.5889594	0.9925660	red
SECCE3Rv1G0149080_DEG	SECCE7Rv1G0498520_DEG	0.5580955	0.9840354	red
SECCE3Rv1G0149080_DEG	SECCE7Rv1G0507720_DEG	0.5798666	0.9912087	red
SECCE3Rv1G0149080_DEG	SECCE7Rv1G0508030_DEG	0.5819092	0.9893471	red
SECCE3Rv1G0149080_DEG	SECCE7Rv1G0524240_DEG	0.5749826	0.9825498	red
SECCE3Rv1G0149080_DEG	SECCE7Rv1G0526280_DEG	0.5764843	0.9968678	red
SECCE3Rv1G0149080_DEG	SECCEUnv1G0528310_DEG	0.5841929	0.9950420	red
SECCE3Rv1G0149080_DEG	SECCEUnv1G0557760_DEG	0.5757735	0.9882134	red
SECCE3Rv1G0163690_DEG	SECCE7Rv1G0459340_DEG	0.6233507	0.9948183	red
SECCE3Rv1G0170610_DEG	SECCE7Rv1G0459340_DEG	0.5605626	0.9814884	red
SECCE3Rv1G0171430_DEG	SECCE4Rv1G0244450_DEG	0.5620885	0.9875655	red
SECCE3Rv1G0171430_DEG	SECCE4Rv1G0253020_DEG	0.5584978	0.9795235	red
SECCE3Rv1G0171430_DEG	SECCE4Rv1G0268290_DEG	0.5597216	0.9872328	red
SECCE3Rv1G0171430_DEG	SECCE5Rv1G0322740_DEG	0.5748115	0.9888247	red
SECCE3Rv1G0171430_DEG	SECCE6Rv1G0420800_DEG	0.5607729	0.9825139	red
SECCE3Rv1G0171430_DEG	SECCE7Rv1G0459340_DEG	0.6869082	0.9947478	red
SECCE3Rv1G0171430_DEG	SECCE7Rv1G0472520_DEG	0.5718189	0.9943653	red
SECCE3Rv1G0171430_DEG	SECCE7Rv1G0526280_DEG	0.5995445	0.9982975	red
SECCE3Rv1G0171430_DEG	SECCEUnv1G0528310_DEG	0.5563943	0.9947343	red
SECCE3Rv1G0174240_DEG	SECCE7Rv1G0459340_DEG	0.5938522	-0.9133118	blue
SECCE3Rv1G0180930_DEG	SECCE7Rv1G0459340_DEG	0.6346516	0.9830228	red
SECCE3Rv1G0181270_DEG	SECCE6Rv1G0420800_DEG	0.6068884	0.9453949	red
SECCE3Rv1G0181270_DEG	SECCE7Rv1G0459340_DEG	0.6111235	0.9288223	red
SECCE3Rv1G0184140_DEG	SECCE7Rv1G0459340_DEG	0.6074543	0.9809662	red
SECCE3Rv1G0187590_DEG	SECCE7Rv1G0459340_DEG	0.5966254	0.9911927	red
SECCE3Rv1G0187650_DEG	SECCE7Rv1G0459340_DEG	0.5741602	0.9251306	red
SECCE3Rv1G0194730_DEG	SECCE7Rv1G0459340_DEG	0.6073109	0.9806820	red
SECCE3Rv1G0209470_DEG	SECCE4Rv1G0248210_DEG	0.5671334	0.9715566	red
SECCE3Rv1G0209470_DEG	SECCE4Rv1G0285880_DEG	0.5967055	0.9820159	red
SECCE3Rv1G0209470_DEG	SECCE4Rv1G0295370_DEG	0.6057413	0.9970918	red
SECCE3Rv1G0209470_DEG	SECCE5Rv1G0309780_DEG	0.6061543	0.9925928	red
SECCE3Rv1G0209470_DEG	SECCE5Rv1G0309790_DEG	0.5984417	0.9875571	red
SECCE3Rv1G0209470_DEG	SECCE5Rv1G0309810_DEG	0.6049326	0.9935560	red
SECCE3Rv1G0209470_DEG	SECCE5Rv1G0309830_DEG	0.6055611	0.9925814	red
SECCE3Rv1G0209470_DEG	SECCE5Rv1G0322060_DEG	0.5813357	0.9702858	red
SECCE3Rv1G0209470_DEG	SECCE5Rv1G0344030_DEG	0.5928887	0.9859822	red
SECCE3Rv1G0209470_DEG	SECCE5Rv1G0359240_DEG	0.5993682	0.9947872	red
SECCE3Rv1G0209470_DEG	SECCE5Rv1G0360170_DEG	0.5919810	0.9883448	red
SECCE3Rv1G0209470_DEG	SECCE5Rv1G0360180_DEG	0.5848538	0.9818816	red
SECCE3Rv1G0209470_DEG	SECCE7Rv1G0462250_DEG	0.6105150	0.9979853	red
SECCE3Rv1G0209470_DEG	SECCE7Rv1G0464120_DEG	0.6093993	0.9948336	red
SECCE3Rv1G0209470_DEG	SECCE7Rv1G0520050_DEG	0.6103838	0.9957155	red
SECCE3Rv1G0209470_DEG	SECCE7Rv1G0520060_DEG	0.5873492	0.9539269	red
SECCE3Rv1G0209470_DEG	SECCE7Rv1G0520120_DEG	0.5977898	0.9924966	red
SECCE3Rv1G0209470_DEG	SECCE7Rv1G0520130_DEG	0.5932430	0.9867765	red
SECCE3Rv1G0209470_DEG	SECCE7Rv1G0520140_DEG	0.6049953	0.9954440	red
SECCE3Rv1G0209470_DEG	SECCE7Rv1G0520170_DEG	0.5905203	0.9831881	red
SECCE3Rv1G0209470_DEG	SECCE7Rv1G0520210_DEG	0.5789277	0.9727956	red
SECCE3Rv1G0209470_DEG	SECCE7Rv1G0520220_DEG	0.5948315	0.9913781	red
SECCE3Rv1G0209470_DEG	SECCE7Rv1G0520230_DEG	0.5781780	0.9842544	red
SECCE3Rv1G0209470_DEG	SECCEUnv1G0548560_DEG	0.6159945	0.9858124	red
SECCE3Rv1G0209470_DEG	SECCEUnv1G0565700_DEG	0.6084632	0.9924908	red
SECCE4Rv1G0216530_DEG	SECCE4Rv1G0244450_DEG	0.5757331	0.9924382	red
SECCE4Rv1G0216530_DEG	SECCE4Rv1G0253020_DEG	0.5617175	0.9759116	red
SECCE4Rv1G0216530_DEG	SECCE4Rv1G0268290_DEG	0.5747854	0.9867027	red
SECCE4Rv1G0216530_DEG	SECCE5Rv1G0322740_DEG	0.5698445	0.9815658	red
SECCE4Rv1G0216530_DEG	SECCE5Rv1G0351740_DEG	0.5510490	0.9970819	red
SECCE4Rv1G0216530_DEG	SECCE6Rv1G0420800_DEG	0.5952505	0.9951766	red
SECCE4Rv1G0216530_DEG	SECCE7Rv1G0459340_DEG	0.6778371	0.9880349	red
SECCE4Rv1G0216530_DEG	SECCE7Rv1G0462190_DEG	0.5558292	0.9928510	red
SECCE4Rv1G0216530_DEG	SECCE7Rv1G0472520_DEG	0.5828500	0.9949313	red
SECCE4Rv1G0216530_DEG	SECCE7Rv1G0472780_DEG	0.5551851	0.9857406	red
SECCE4Rv1G0216530_DEG	SECCE7Rv1G0507720_DEG	0.5541902	0.9996194	red
SECCE4Rv1G0216530_DEG	SECCE7Rv1G0526280_DEG	0.6045942	0.9969833	red
SECCE4Rv1G0216530_DEG	SECCEUnv1G0528310_DEG	0.5673758	0.9976182	red
SECCE4Rv1G0217940_DEG	SECCE7Rv1G0459340_DEG	0.5708873	0.9828681	red
SECCE4Rv1G0223350_DEG	SECCE6Rv1G0420800_DEG	0.5990968	0.9933378	red
SECCE4Rv1G0223350_DEG	SECCE7Rv1G0459340_DEG	0.5873979	0.9197224	red
SECCE4Rv1G0244450_DEG	SECCE4Rv1G0253020_DEG	0.5570079	0.9846644	red
SECCE4Rv1G0244450_DEG	SECCE4Rv1G0268290_DEG	0.5611250	0.9900131	red
SECCE4Rv1G0244450_DEG	SECCE5Rv1G0318250_DEG	0.5727050	0.9934361	red
SECCE4Rv1G0244450_DEG	SECCE5Rv1G0319850_DEG	0.5554292	0.9829201	red
SECCE4Rv1G0244450_DEG	SECCE5Rv1G0322740_DEG	0.5628411	0.9935481	red
SECCE4Rv1G0244450_DEG	SECCE5Rv1G0351740_DEG	0.5612609	0.9897351	red
SECCE4Rv1G0244450_DEG	SECCE6Rv1G0420800_DEG	0.5722838	0.9926694	red
SECCE4Rv1G0244450_DEG	SECCE7Rv1G0459340_DEG	0.6700559	0.9933164	red
SECCE4Rv1G0244450_DEG	SECCE7Rv1G0462190_DEG	0.5680964	0.9975392	red
SECCE4Rv1G0244450_DEG	SECCE7Rv1G0472520_DEG	0.5650112	0.9977883	red
SECCE4Rv1G0244450_DEG	SECCE7Rv1G0493770_DEG	0.5620081	0.9832354	red
SECCE4Rv1G0244450_DEG	SECCE7Rv1G0498520_DEG	0.5500254	0.9785064	red
SECCE4Rv1G0244450_DEG	SECCE7Rv1G0507720_DEG	0.5739216	0.9926539	red
SECCE4Rv1G0244450_DEG	SECCE7Rv1G0508030_DEG	0.5624836	0.9894829	red
SECCE4Rv1G0244450_DEG	SECCE7Rv1G0524240_DEG	0.5745260	0.9920533	red
SECCE4Rv1G0244450_DEG	SECCE7Rv1G0526280_DEG	0.5844442	0.9967209	red
SECCE4Rv1G0244450_DEG	SECCEUnv1G0528310_DEG	0.5713792	0.9938857	red
SECCE4Rv1G0248210_DEG	SECCE4Rv1G0285880_DEG	0.5554806	0.9850533	red
SECCE4Rv1G0248210_DEG	SECCE5Rv1G0309780_DEG	0.5743377	0.9838737	red
SECCE4Rv1G0248210_DEG	SECCE5Rv1G0309790_DEG	0.5751261	0.9863351	red
SECCE4Rv1G0248210_DEG	SECCE5Rv1G0309830_DEG	0.5622952	0.9800785	red
SECCE4Rv1G0248210_DEG	SECCE7Rv1G0462250_DEG	0.5691102	0.9745910	red
SECCE4Rv1G0248210_DEG	SECCE7Rv1G0520220_DEG	0.5664455	0.9901021	red
SECCE4Rv1G0248210_DEG	SECCEUnv1G0548560_DEG	0.6126853	0.9804668	red
SECCE4Rv1G0248210_DEG	SECCEUnv1G0565700_DEG	0.5857757	0.9856898	red
SECCE4Rv1G0253020_DEG	SECCE5Rv1G0318250_DEG	0.5633488	0.9788279	red
SECCE4Rv1G0253020_DEG	SECCE5Rv1G0351740_DEG	0.5538368	0.9799162	red
SECCE4Rv1G0253020_DEG	SECCE5Rv1G0373060_DEG	0.5528136	0.9792063	red
SECCE4Rv1G0253020_DEG	SECCE7Rv1G0459340_DEG	0.6185640	0.9968366	red
SECCE4Rv1G0253020_DEG	SECCE7Rv1G0462190_DEG	0.5574772	0.9785105	red
SECCE4Rv1G0253020_DEG	SECCE7Rv1G0472520_DEG	0.5603621	0.9854431	red
SECCE4Rv1G0253020_DEG	SECCE7Rv1G0493770_DEG	0.5570320	0.9732195	red
SECCE4Rv1G0253020_DEG	SECCE7Rv1G0498520_DEG	0.5508752	0.9749079	red
SECCE4Rv1G0253020_DEG	SECCE7Rv1G0507720_DEG	0.5614689	0.9770772	red
SECCE4Rv1G0253020_DEG	SECCE7Rv1G0508030_DEG	0.5595290	0.9763321	red
SECCE4Rv1G0253020_DEG	SECCE7Rv1G0524240_DEG	0.5572974	0.9706707	red
SECCE4Rv1G0253020_DEG	SECCEUnv1G0528310_DEG	0.5626327	0.9814636	red
SECCE4Rv1G0267150_DEG	SECCE5Rv1G0322740_DEG	0.5602902	0.9938791	red
SECCE4Rv1G0267150_DEG	SECCE7Rv1G0459340_DEG	0.6680468	0.9958394	red
SECCE4Rv1G0267150_DEG	SECCE7Rv1G0526280_DEG	0.5654912	0.9857785	red
SECCE4Rv1G0268040_DEG	SECCE7Rv1G0459340_DEG	0.6043105	0.9745652	red
SECCE4Rv1G0268290_DEG	SECCE5Rv1G0318250_DEG	0.5655068	0.9821055	red
SECCE4Rv1G0268290_DEG	SECCE5Rv1G0319850_DEG	0.5574919	0.9794226	red
SECCE4Rv1G0268290_DEG	SECCE5Rv1G0321850_DEG	0.5527652	0.9861169	red
SECCE4Rv1G0268290_DEG	SECCE5Rv1G0351740_DEG	0.5638236	0.9910410	red
SECCE4Rv1G0268290_DEG	SECCE7Rv1G0459340_DEG	0.6430237	0.9972367	red
SECCE4Rv1G0268290_DEG	SECCE7Rv1G0462190_DEG	0.5680021	0.9881111	red
SECCE4Rv1G0268290_DEG	SECCE7Rv1G0472520_DEG	0.5654105	0.9931380	red
SECCE4Rv1G0268290_DEG	SECCE7Rv1G0493770_DEG	0.5524953	0.9724254	red
SECCE4Rv1G0268290_DEG	SECCE7Rv1G0498520_DEG	0.5595016	0.9825187	red
SECCE4Rv1G0268290_DEG	SECCE7Rv1G0507720_DEG	0.5756654	0.9880303	red
SECCE4Rv1G0268290_DEG	SECCE7Rv1G0508030_DEG	0.5543510	0.9793754	red
SECCE4Rv1G0268290_DEG	SECCE7Rv1G0524240_DEG	0.5753268	0.9866962	red
SECCE4Rv1G0268290_DEG	SECCEUnv1G0528310_DEG	0.5708453	0.9907982	red
SECCE4Rv1G0271170_DEG	SECCEUnv1G0548560_DEG	0.5729901	0.9790635	red
SECCE4Rv1G0279760_DEG	SECCEUnv1G0548560_DEG	0.6122440	0.9961098	red
SECCE4Rv1G0279770_DEG	SECCE4Rv1G0285880_DEG	0.5975975	0.9684650	red
SECCE4Rv1G0279770_DEG	SECCE5Rv1G0309780_DEG	0.5530296	0.9379155	red
SECCE4Rv1G0279770_DEG	SECCE5Rv1G0309790_DEG	0.5997051	0.9576812	red
SECCE4Rv1G0279770_DEG	SECCE7Rv1G0520210_DEG	0.6020373	0.9768464	red
SECCE4Rv1G0279770_DEG	SECCEUnv1G0548560_DEG	0.6808643	0.9976989	red
SECCE4Rv1G0279770_DEG	SECCEUnv1G0565700_DEG	0.5925248	0.9518660	red
SECCE4Rv1G0279790_DEG	SECCEUnv1G0548560_DEG	0.5666633	0.9729391	red
SECCE4Rv1G0285880_DEG	SECCE5Rv1G0309780_DEG	0.6039387	0.9912741	red
SECCE4Rv1G0285880_DEG	SECCE5Rv1G0309790_DEG	0.6093248	0.9969497	red
SECCE4Rv1G0285880_DEG	SECCE5Rv1G0309810_DEG	0.5847810	0.9881606	red
SECCE4Rv1G0285880_DEG	SECCE5Rv1G0309830_DEG	0.5920401	0.9897743	red
SECCE4Rv1G0285880_DEG	SECCE5Rv1G0322060_DEG	0.5877198	0.9943651	red
SECCE4Rv1G0285880_DEG	SECCE6Rv1G0403700_DEG	0.5542248	0.9525634	red
SECCE4Rv1G0285880_DEG	SECCE7Rv1G0462250_DEG	0.5986564	0.9853429	red
SECCE4Rv1G0285880_DEG	SECCE7Rv1G0520050_DEG	0.5630872	0.9785885	red
SECCE4Rv1G0285880_DEG	SECCE7Rv1G0520140_DEG	0.5552230	0.9712881	red
SECCE4Rv1G0285880_DEG	SECCE7Rv1G0520170_DEG	0.5561872	0.9817375	red
SECCE4Rv1G0285880_DEG	SECCE7Rv1G0520210_DEG	0.5918343	0.9961236	red
SECCE4Rv1G0285880_DEG	SECCE7Rv1G0520220_DEG	0.5858501	0.9829960	red
SECCE4Rv1G0285880_DEG	SECCEUnv1G0548560_DEG	0.6522406	0.9953520	red
SECCE4Rv1G0285880_DEG	SECCEUnv1G0565700_DEG	0.6194596	0.9965717	red
SECCE4Rv1G0295370_DEG	SECCE5Rv1G0309780_DEG	0.5720950	0.9832170	red
SECCE4Rv1G0295370_DEG	SECCE5Rv1G0309810_DEG	0.5603203	0.9850135	red
SECCE4Rv1G0295370_DEG	SECCE5Rv1G0309830_DEG	0.5650021	0.9837082	red
SECCE4Rv1G0295370_DEG	SECCE5Rv1G0344030_DEG	0.5642321	0.9849645	red
SECCE4Rv1G0295370_DEG	SECCE5Rv1G0359240_DEG	0.5755292	0.9951722	red
SECCE4Rv1G0295370_DEG	SECCE5Rv1G0360170_DEG	0.5651772	0.9890160	red
SECCE4Rv1G0295370_DEG	SECCE5Rv1G0360180_DEG	0.5573898	0.9818864	red
SECCE4Rv1G0295370_DEG	SECCE7Rv1G0462250_DEG	0.5988911	0.9929005	red
SECCE4Rv1G0295370_DEG	SECCE7Rv1G0464120_DEG	0.5757892	0.9928418	red
SECCE4Rv1G0295370_DEG	SECCE7Rv1G0520050_DEG	0.5783463	0.9922586	red
SECCE4Rv1G0295370_DEG	SECCE7Rv1G0520120_DEG	0.5741649	0.9959382	red
SECCE4Rv1G0295370_DEG	SECCE7Rv1G0520130_DEG	0.5699623	0.9886376	red
SECCE4Rv1G0295370_DEG	SECCE7Rv1G0520140_DEG	0.5810263	0.9954226	red
SECCE4Rv1G0295370_DEG	SECCE7Rv1G0520220_DEG	0.5743652	0.9866123	red
SECCE4Rv1G0295370_DEG	SECCE7Rv1G0520230_DEG	0.5537631	0.9886186	red
SECCE4Rv1G0295370_DEG	SECCEUnv1G0548560_DEG	0.6017276	0.9823658	red
SECCE4Rv1G0295370_DEG	SECCEUnv1G0565700_DEG	0.5740078	0.9825543	red
SECCE5Rv1G0309780_DEG	SECCE5Rv1G0309790_DEG	0.6013335	0.9950140	red
SECCE5Rv1G0309780_DEG	SECCE5Rv1G0309810_DEG	0.5950913	0.9937057	red
SECCE5Rv1G0309780_DEG	SECCE5Rv1G0309830_DEG	0.5996876	0.9969044	red
SECCE5Rv1G0309780_DEG	SECCE5Rv1G0322060_DEG	0.5976361	0.9862410	red
SECCE5Rv1G0309780_DEG	SECCE5Rv1G0344030_DEG	0.5616594	0.9729420	red
SECCE5Rv1G0309780_DEG	SECCE5Rv1G0359240_DEG	0.5692658	0.9830953	red
SECCE5Rv1G0309780_DEG	SECCE5Rv1G0360170_DEG	0.5593594	0.9746669	red
SECCE5Rv1G0309780_DEG	SECCE5Rv1G0360180_DEG	0.5566391	0.9732831	red
SECCE5Rv1G0309780_DEG	SECCE7Rv1G0460050_DEG	0.5529041	0.9805558	red
SECCE5Rv1G0309780_DEG	SECCE7Rv1G0462250_DEG	0.6084178	0.9960148	red
SECCE5Rv1G0309780_DEG	SECCE7Rv1G0464120_DEG	0.5815903	0.9835642	red
SECCE5Rv1G0309780_DEG	SECCE7Rv1G0520050_DEG	0.5848475	0.9867528	red
SECCE5Rv1G0309780_DEG	SECCE7Rv1G0520060_DEG	0.5673376	0.9482679	red
SECCE5Rv1G0309780_DEG	SECCE7Rv1G0520120_DEG	0.5579730	0.9737650	red
SECCE5Rv1G0309780_DEG	SECCE7Rv1G0520130_DEG	0.5551428	0.9716348	red
SECCE5Rv1G0309780_DEG	SECCE7Rv1G0520140_DEG	0.5784231	0.9888307	red
SECCE5Rv1G0309780_DEG	SECCE7Rv1G0520170_DEG	0.5870014	0.9904919	red
SECCE5Rv1G0309780_DEG	SECCE7Rv1G0520210_DEG	0.5918707	0.9835934	red
SECCE5Rv1G0309780_DEG	SECCE7Rv1G0520220_DEG	0.5901761	0.9929761	red
SECCE5Rv1G0309780_DEG	SECCEUnv1G0548560_DEG	0.6204088	0.9819716	red
SECCE5Rv1G0309780_DEG	SECCEUnv1G0565700_DEG	0.6049908	0.9942680	red
SECCE5Rv1G0309790_DEG	SECCE5Rv1G0309810_DEG	0.5877362	0.9943590	red
SECCE5Rv1G0309790_DEG	SECCE5Rv1G0309830_DEG	0.5892447	0.9924488	red
SECCE5Rv1G0309790_DEG	SECCE5Rv1G0322060_DEG	0.6043532	0.9916926	red
SECCE5Rv1G0309790_DEG	SECCE6Rv1G0403700_DEG	0.5678639	0.9537504	red
SECCE5Rv1G0309790_DEG	SECCE7Rv1G0462250_DEG	0.5988882	0.9888060	red
SECCE5Rv1G0309790_DEG	SECCE7Rv1G0464120_DEG	0.5667826	0.9818382	red
SECCE5Rv1G0309790_DEG	SECCE7Rv1G0520050_DEG	0.5638092	0.9797385	red
SECCE5Rv1G0309790_DEG	SECCE7Rv1G0520060_DEG	0.5517365	0.9444429	red
SECCE5Rv1G0309790_DEG	SECCE7Rv1G0520140_DEG	0.5582698	0.9766694	red
SECCE5Rv1G0309790_DEG	SECCE7Rv1G0520170_DEG	0.5784049	0.9872243	red
SECCE5Rv1G0309790_DEG	SECCE7Rv1G0520210_DEG	0.6087679	0.9957072	red
SECCE5Rv1G0309790_DEG	SECCE7Rv1G0520220_DEG	0.5857648	0.9873891	red
SECCE5Rv1G0309790_DEG	SECCEUnv1G0548560_DEG	0.6460420	0.9952770	red
SECCE5Rv1G0309790_DEG	SECCEUnv1G0565700_DEG	0.6145606	0.9974291	red
SECCE5Rv1G0309810_DEG	SECCE5Rv1G0309830_DEG	0.5843896	0.9907674	red
SECCE5Rv1G0309810_DEG	SECCE5Rv1G0322060_DEG	0.5781893	0.9835284	red
SECCE5Rv1G0309810_DEG	SECCE5Rv1G0359240_DEG	0.5588312	0.9807172	red
SECCE5Rv1G0309810_DEG	SECCE7Rv1G0462250_DEG	0.6030692	0.9929886	red
SECCE5Rv1G0309810_DEG	SECCE7Rv1G0464120_DEG	0.5713387	0.9915512	red
SECCE5Rv1G0309810_DEG	SECCE7Rv1G0520050_DEG	0.5720056	0.9859537	red
SECCE5Rv1G0309810_DEG	SECCE7Rv1G0520140_DEG	0.5680616	0.9821559	red
SECCE5Rv1G0309810_DEG	SECCE7Rv1G0520170_DEG	0.5633001	0.9778470	red
SECCE5Rv1G0309810_DEG	SECCE7Rv1G0520210_DEG	0.5760296	0.9831936	red
SECCE5Rv1G0309810_DEG	SECCE7Rv1G0520220_DEG	0.5826143	0.9835487	red
SECCE5Rv1G0309810_DEG	SECCEUnv1G0548560_DEG	0.6305626	0.9891143	red
SECCE5Rv1G0309810_DEG	SECCEUnv1G0565700_DEG	0.6032910	0.9930381	red
SECCE5Rv1G0309830_DEG	SECCE5Rv1G0322060_DEG	0.5854880	0.9858882	red
SECCE5Rv1G0309830_DEG	SECCE5Rv1G0344030_DEG	0.5564330	0.9774259	red
SECCE5Rv1G0309830_DEG	SECCE5Rv1G0359240_DEG	0.5623234	0.9817476	red
SECCE5Rv1G0309830_DEG	SECCE5Rv1G0360170_DEG	0.5548228	0.9786713	red
SECCE5Rv1G0309830_DEG	SECCE5Rv1G0360180_DEG	0.5535634	0.9792464	red
SECCE5Rv1G0309830_DEG	SECCE7Rv1G0462250_DEG	0.6079475	0.9960715	red
SECCE5Rv1G0309830_DEG	SECCE7Rv1G0464120_DEG	0.5718202	0.9791447	red
SECCE5Rv1G0309830_DEG	SECCE7Rv1G0520050_DEG	0.5781115	0.9888953	red
SECCE5Rv1G0309830_DEG	SECCE7Rv1G0520060_DEG	0.5603827	0.9458235	red
SECCE5Rv1G0309830_DEG	SECCE7Rv1G0520120_DEG	0.5519832	0.9738909	red
SECCE5Rv1G0309830_DEG	SECCE7Rv1G0520130_DEG	0.5505280	0.9715147	red
SECCE5Rv1G0309830_DEG	SECCE7Rv1G0520140_DEG	0.5744606	0.9878388	red
SECCE5Rv1G0309830_DEG	SECCE7Rv1G0520170_DEG	0.5761729	0.9869031	red
SECCE5Rv1G0309830_DEG	SECCE7Rv1G0520210_DEG	0.5785148	0.9808087	red
SECCE5Rv1G0309830_DEG	SECCE7Rv1G0520220_DEG	0.5882784	0.9889676	red
SECCE5Rv1G0309830_DEG	SECCEUnv1G0548560_DEG	0.6152994	0.9794473	red
SECCE5Rv1G0309830_DEG	SECCEUnv1G0565700_DEG	0.6021229	0.9926697	red
SECCE5Rv1G0318250_DEG	SECCE5Rv1G0322740_DEG	0.5826317	0.9910157	red
SECCE5Rv1G0318250_DEG	SECCE6Rv1G0420800_DEG	0.5712840	0.9836138	red
SECCE5Rv1G0318250_DEG	SECCE7Rv1G0459340_DEG	0.6884142	0.9917491	red
SECCE5Rv1G0318250_DEG	SECCE7Rv1G0472520_DEG	0.5814796	0.9950881	red
SECCE5Rv1G0318250_DEG	SECCE7Rv1G0493770_DEG	0.5593137	0.9967641	red
SECCE5Rv1G0318250_DEG	SECCE7Rv1G0526280_DEG	0.6055102	0.9973339	red
SECCE5Rv1G0318250_DEG	SECCEUnv1G0528310_DEG	0.5653983	0.9956759	red
SECCE5Rv1G0319850_DEG	SECCE5Rv1G0322740_DEG	0.5529169	0.9746914	red
SECCE5Rv1G0319850_DEG	SECCE6Rv1G0420800_DEG	0.5728771	0.9826177	red
SECCE5Rv1G0319850_DEG	SECCE7Rv1G0459340_DEG	0.6659988	0.9815666	red
SECCE5Rv1G0319850_DEG	SECCE7Rv1G0472520_DEG	0.5565867	0.9788757	red
SECCE5Rv1G0319850_DEG	SECCE7Rv1G0526280_DEG	0.5757109	0.9787775	red
SECCE5Rv1G0321850_DEG	SECCE6Rv1G0420800_DEG	0.5700409	0.9933618	red
SECCE5Rv1G0321850_DEG	SECCE7Rv1G0459340_DEG	0.6503557	0.9855321	red
SECCE5Rv1G0321850_DEG	SECCE7Rv1G0526280_DEG	0.5638440	0.9883164	red
SECCE5Rv1G0322060_DEG	SECCE7Rv1G0462250_DEG	0.5874989	0.9783466	red
SECCE5Rv1G0322060_DEG	SECCE7Rv1G0520210_DEG	0.5594113	0.9886641	red
SECCE5Rv1G0322060_DEG	SECCE7Rv1G0520220_DEG	0.5723691	0.9688439	red
SECCE5Rv1G0322060_DEG	SECCEUnv1G0548560_DEG	0.6425684	0.9920062	red
SECCE5Rv1G0322060_DEG	SECCEUnv1G0565700_DEG	0.6090920	0.9853244	red
SECCE5Rv1G0322740_DEG	SECCE5Rv1G0351740_DEG	0.5604316	0.9841535	red
SECCE5Rv1G0322740_DEG	SECCE5Rv1G0373060_DEG	0.5703995	0.9858730	red
SECCE5Rv1G0322740_DEG	SECCE6Rv1G0443110_DEG	0.5538372	0.9913991	red
SECCE5Rv1G0322740_DEG	SECCE7Rv1G0459340_DEG	0.6529793	0.9994027	red
SECCE5Rv1G0322740_DEG	SECCE7Rv1G0462190_DEG	0.5626282	0.9861252	red
SECCE5Rv1G0322740_DEG	SECCE7Rv1G0472520_DEG	0.5683619	0.9927164	red
SECCE5Rv1G0322740_DEG	SECCE7Rv1G0493770_DEG	0.5822812	0.9863034	red
SECCE5Rv1G0322740_DEG	SECCE7Rv1G0507720_DEG	0.5657048	0.9809084	red
SECCE5Rv1G0322740_DEG	SECCE7Rv1G0508030_DEG	0.5814917	0.9908796	red
SECCE5Rv1G0322740_DEG	SECCE7Rv1G0524240_DEG	0.5621587	0.9766055	red
SECCE5Rv1G0322740_DEG	SECCEUnv1G0528310_DEG	0.5728090	0.9880226	red
SECCE5Rv1G0322740_DEG	SECCEUnv1G0557760_DEG	0.5724808	0.9848036	red
SECCE5Rv1G0344030_DEG	SECCE5Rv1G0359240_DEG	0.5621238	0.9805533	red
SECCE5Rv1G0344030_DEG	SECCE7Rv1G0462250_DEG	0.5885947	0.9852284	red
SECCE5Rv1G0344030_DEG	SECCE7Rv1G0520050_DEG	0.5701402	0.9898384	red
SECCE5Rv1G0344030_DEG	SECCE7Rv1G0520140_DEG	0.5704367	0.9824669	red
SECCE5Rv1G0344030_DEG	SECCE7Rv1G0520220_DEG	0.5611810	0.9702416	red
SECCE5Rv1G0344030_DEG	SECCEUnv1G0548560_DEG	0.5789431	0.9695059	red
SECCE5Rv1G0344030_DEG	SECCEUnv1G0565700_DEG	0.5617181	0.9724713	red
SECCE5Rv1G0348280_DEG	SECCE7Rv1G0459340_DEG	0.6307428	0.9882855	red
SECCE5Rv1G0351740_DEG	SECCE6Rv1G0420800_DEG	0.5770375	0.9920962	red
SECCE5Rv1G0351740_DEG	SECCE7Rv1G0459340_DEG	0.6722733	0.9929798	red
SECCE5Rv1G0351740_DEG	SECCE7Rv1G0472520_DEG	0.5691224	0.9953301	red
SECCE5Rv1G0351740_DEG	SECCE7Rv1G0526280_DEG	0.5932786	0.9977719	red
SECCE5Rv1G0351740_DEG	SECCEUnv1G0528310_DEG	0.5550882	0.9982825	red
SECCE5Rv1G0359240_DEG	SECCE5Rv1G0360170_DEG	0.5656242	0.9907506	red
SECCE5Rv1G0359240_DEG	SECCE5Rv1G0360180_DEG	0.5603623	0.9845125	red
SECCE5Rv1G0359240_DEG	SECCE7Rv1G0462250_DEG	0.5946593	0.9926731	red
SECCE5Rv1G0359240_DEG	SECCE7Rv1G0464120_DEG	0.5723702	0.9895350	red
SECCE5Rv1G0359240_DEG	SECCE7Rv1G0520050_DEG	0.5757356	0.9915396	red
SECCE5Rv1G0359240_DEG	SECCE7Rv1G0520060_DEG	0.5535145	0.9590520	red
SECCE5Rv1G0359240_DEG	SECCE7Rv1G0520120_DEG	0.5713653	0.9941108	red
SECCE5Rv1G0359240_DEG	SECCE7Rv1G0520130_DEG	0.5696821	0.9898950	red
SECCE5Rv1G0359240_DEG	SECCE7Rv1G0520140_DEG	0.5765861	0.9940820	red
SECCE5Rv1G0359240_DEG	SECCE7Rv1G0520220_DEG	0.5719347	0.9903284	red
SECCE5Rv1G0359240_DEG	SECCE7Rv1G0520230_DEG	0.5566271	0.9924843	red
SECCE5Rv1G0359240_DEG	SECCEUnv1G0548560_DEG	0.5890358	0.9745488	red
SECCE5Rv1G0359240_DEG	SECCEUnv1G0565700_DEG	0.5693991	0.9826638	red
SECCE5Rv1G0360170_DEG	SECCE7Rv1G0462250_DEG	0.5873618	0.9852948	red
SECCE5Rv1G0360170_DEG	SECCE7Rv1G0520050_DEG	0.5690468	0.9871931	red
SECCE5Rv1G0360170_DEG	SECCE7Rv1G0520140_DEG	0.5740136	0.9904350	red
SECCE5Rv1G0360170_DEG	SECCE7Rv1G0520220_DEG	0.5641974	0.9803776	red
SECCE5Rv1G0360170_DEG	SECCEUnv1G0548560_DEG	0.5684282	0.9599797	red
SECCE5Rv1G0360170_DEG	SECCEUnv1G0565700_DEG	0.5583466	0.9738801	red
SECCE5Rv1G0360180_DEG	SECCE7Rv1G0462250_DEG	0.5846558	0.9830398	red
SECCE5Rv1G0360180_DEG	SECCE7Rv1G0520050_DEG	0.5644849	0.9820781	red
SECCE5Rv1G0360180_DEG	SECCE7Rv1G0520140_DEG	0.5710537	0.9867380	red
SECCE5Rv1G0360180_DEG	SECCE7Rv1G0520220_DEG	0.5597755	0.9751022	red
SECCE5Rv1G0373060_DEG	SECCE7Rv1G0459340_DEG	0.6812947	0.9919570	red
SECCE5Rv1G0373060_DEG	SECCE7Rv1G0472520_DEG	0.5600550	0.9860686	red
SECCE5Rv1G0373060_DEG	SECCE7Rv1G0526280_DEG	0.5887400	0.9926315	red
SECCE5Rv1G0376170_DEG	SECCE7Rv1G0459340_DEG	0.6497936	0.9961554	red
SECCE5Rv1G0376940_DEG	SECCEUnv1G0548560_DEG	0.5927883	0.9188087	red
SECCE6Rv1G0402480_DEG	SECCE7Rv1G0459340_DEG	0.6311052	0.9976923	red
SECCE6Rv1G0403700_DEG	SECCEUnv1G0548560_DEG	0.6242921	0.9650497	red
SECCE6Rv1G0403700_DEG	SECCEUnv1G0565700_DEG	0.5606451	0.9407118	red
SECCE6Rv1G0406060_DEG	SECCE7Rv1G0459340_DEG	0.5754372	0.9734863	red
SECCE6Rv1G0420800_DEG	SECCE7Rv1G0462190_DEG	0.5879568	0.9959134	red
SECCE6Rv1G0420800_DEG	SECCE7Rv1G0472520_DEG	0.5754156	0.9947586	red
SECCE6Rv1G0420800_DEG	SECCE7Rv1G0498520_DEG	0.5729277	0.9927189	red
SECCE6Rv1G0420800_DEG	SECCE7Rv1G0507720_DEG	0.5975698	0.9973433	red
SECCE6Rv1G0420800_DEG	SECCE7Rv1G0508030_DEG	0.5528878	0.9779102	red
SECCE6Rv1G0420800_DEG	SECCE7Rv1G0524240_DEG	0.6022405	0.9969539	red
SECCE6Rv1G0420800_DEG	SECCEUnv1G0528310_DEG	0.5825724	0.9925238	red
SECCE6Rv1G0443110_DEG	SECCE7Rv1G0459340_DEG	0.6673273	0.9964471	red
SECCE6Rv1G0443110_DEG	SECCE7Rv1G0526280_DEG	0.5568970	0.9841551	red
SECCE6Rv1G0450280_DEG	SECCE7Rv1G0459340_DEG	0.6442221	0.9847262	red
SECCE7Rv1G0459340_DEG	SECCE7Rv1G0462190_DEG	0.6686184	0.9861821	red
SECCE7Rv1G0459340_DEG	SECCE7Rv1G0472520_DEG	0.6770892	0.9941326	red
SECCE7Rv1G0459340_DEG	SECCE7Rv1G0472780_DEG	0.5888790	0.9806268	red
SECCE7Rv1G0459340_DEG	SECCE7Rv1G0493770_DEG	0.6886499	0.9880514	red
SECCE7Rv1G0459340_DEG	SECCE7Rv1G0498520_DEG	0.6611279	0.9849573	red
SECCE7Rv1G0459340_DEG	SECCE7Rv1G0504670_DEG	0.6035572	0.9688950	red
SECCE7Rv1G0459340_DEG	SECCE7Rv1G0507720_DEG	0.6754308	0.9878173	red
SECCE7Rv1G0459340_DEG	SECCE7Rv1G0508030_DEG	0.6894093	0.9950824	red
SECCE7Rv1G0459340_DEG	SECCE7Rv1G0514130_DEG	0.6214847	0.9928750	red
SECCE7Rv1G0459340_DEG	SECCE7Rv1G0524240_DEG	0.6701400	0.9820256	red
SECCE7Rv1G0459340_DEG	SECCE7Rv1G0526280_DEG	0.6464958	0.9934509	red
SECCE7Rv1G0459340_DEG	SECCEUnv1G0528310_DEG	0.6831312	0.9924987	red
SECCE7Rv1G0459340_DEG	SECCEUnv1G0557760_DEG	0.6819640	0.9898189	red
SECCE7Rv1G0460050_DEG	SECCE7Rv1G0462250_DEG	0.5564668	0.9765350	red
SECCE7Rv1G0462190_DEG	SECCE7Rv1G0472520_DEG	0.5710326	0.9962707	red
SECCE7Rv1G0462190_DEG	SECCE7Rv1G0472780_DEG	0.5513308	0.9893375	red
SECCE7Rv1G0462190_DEG	SECCE7Rv1G0507720_DEG	0.5549359	0.9938889	red
SECCE7Rv1G0462190_DEG	SECCE7Rv1G0524240_DEG	0.5570991	0.9943218	red
SECCE7Rv1G0462190_DEG	SECCE7Rv1G0526280_DEG	0.5898532	0.9937782	red
SECCE7Rv1G0462190_DEG	SECCEUnv1G0528310_DEG	0.5502327	0.9917032	red
SECCE7Rv1G0462250_DEG	SECCE7Rv1G0464120_DEG	0.6013965	0.9886965	red
SECCE7Rv1G0462250_DEG	SECCE7Rv1G0520050_DEG	0.6073478	0.9959119	red
SECCE7Rv1G0462250_DEG	SECCE7Rv1G0520060_DEG	0.5867392	0.9594671	red
SECCE7Rv1G0462250_DEG	SECCE7Rv1G0520120_DEG	0.5896546	0.9883816	red
SECCE7Rv1G0462250_DEG	SECCE7Rv1G0520130_DEG	0.5891456	0.9867650	red
SECCE7Rv1G0462250_DEG	SECCE7Rv1G0520140_DEG	0.6019753	0.9946739	red
SECCE7Rv1G0462250_DEG	SECCE7Rv1G0520170_DEG	0.5905772	0.9831321	red
SECCE7Rv1G0462250_DEG	SECCE7Rv1G0520210_DEG	0.5790806	0.9732476	red
SECCE7Rv1G0462250_DEG	SECCE7Rv1G0520220_DEG	0.5939105	0.9919965	red
SECCE7Rv1G0462250_DEG	SECCE7Rv1G0520230_DEG	0.5754109	0.9835146	red
SECCE7Rv1G0462250_DEG	SECCEUnv1G0548560_DEG	0.6069217	0.9800283	red
SECCE7Rv1G0462250_DEG	SECCEUnv1G0565700_DEG	0.6068535	0.9918916	red
SECCE7Rv1G0464120_DEG	SECCE7Rv1G0520050_DEG	0.5774190	0.9860400	red
SECCE7Rv1G0464120_DEG	SECCE7Rv1G0520140_DEG	0.5768127	0.9858472	red
SECCE7Rv1G0464120_DEG	SECCE7Rv1G0520220_DEG	0.5790888	0.9819323	red
SECCE7Rv1G0464120_DEG	SECCEUnv1G0548560_DEG	0.6267751	0.9901039	red
SECCE7Rv1G0464120_DEG	SECCEUnv1G0565700_DEG	0.5897171	0.9866749	red
SECCE7Rv1G0472520_DEG	SECCE7Rv1G0493770_DEG	0.5734270	0.9875315	red
SECCE7Rv1G0472520_DEG	SECCE7Rv1G0498520_DEG	0.5552952	0.9823981	red
SECCE7Rv1G0472520_DEG	SECCE7Rv1G0507720_DEG	0.5799535	0.9948584	red
SECCE7Rv1G0472520_DEG	SECCE7Rv1G0508030_DEG	0.5706615	0.9916398	red
SECCE7Rv1G0472520_DEG	SECCE7Rv1G0524240_DEG	0.5791460	0.9933746	red
SECCE7Rv1G0472520_DEG	SECCE7Rv1G0526280_DEG	0.5933535	0.9988708	red
SECCE7Rv1G0472520_DEG	SECCEUnv1G0528310_DEG	0.5794648	0.9979685	red
SECCE7Rv1G0472520_DEG	SECCEUnv1G0557760_DEG	0.5584081	0.9837602	red
SECCE7Rv1G0472780_DEG	SECCE7Rv1G0507720_DEG	0.5578225	0.9876455	red
SECCE7Rv1G0472780_DEG	SECCE7Rv1G0524240_DEG	0.5650526	0.9949053	red
SECCE7Rv1G0493770_DEG	SECCE7Rv1G0526280_DEG	0.6009111	0.9917962	red
SECCE7Rv1G0493770_DEG	SECCEUnv1G0528310_DEG	0.5595410	0.9897008	red
SECCE7Rv1G0498520_DEG	SECCE7Rv1G0526280_DEG	0.5756491	0.9818992	red
SECCE7Rv1G0507720_DEG	SECCE7Rv1G0524240_DEG	0.5526856	0.9946134	red
SECCE7Rv1G0507720_DEG	SECCE7Rv1G0526280_DEG	0.6011742	0.9960259	red
SECCE7Rv1G0507720_DEG	SECCEUnv1G0528310_DEG	0.5639929	0.9968019	red
SECCE7Rv1G0508030_DEG	SECCE7Rv1G0526280_DEG	0.5955322	0.9921974	red
SECCE7Rv1G0508030_DEG	SECCEUnv1G0528310_DEG	0.5509809	0.9876895	red
SECCE7Rv1G0520050_DEG	SECCE7Rv1G0520060_DEG	0.5688629	0.9714940	red
SECCE7Rv1G0520050_DEG	SECCE7Rv1G0520120_DEG	0.5736800	0.9942015	red
SECCE7Rv1G0520050_DEG	SECCE7Rv1G0520130_DEG	0.5728010	0.9927846	red
SECCE7Rv1G0520050_DEG	SECCE7Rv1G0520140_DEG	0.5844773	0.9940919	red
SECCE7Rv1G0520050_DEG	SECCE7Rv1G0520170_DEG	0.5580304	0.9727644	red
SECCE7Rv1G0520050_DEG	SECCE7Rv1G0520220_DEG	0.5822517	0.9855010	red
SECCE7Rv1G0520050_DEG	SECCE7Rv1G0520230_DEG	0.5544674	0.9810512	red
SECCE7Rv1G0520050_DEG	SECCEUnv1G0548560_DEG	0.6026847	0.9795744	red
SECCE7Rv1G0520050_DEG	SECCEUnv1G0565700_DEG	0.5875641	0.9872585	red
SECCE7Rv1G0520060_DEG	SECCE7Rv1G0520140_DEG	0.5607878	0.9541318	red
SECCE7Rv1G0520060_DEG	SECCE7Rv1G0520220_DEG	0.5640101	0.9531583	red
SECCE7Rv1G0520060_DEG	SECCEUnv1G0548560_DEG	0.5898055	0.9672676	red
SECCE7Rv1G0520060_DEG	SECCEUnv1G0565700_DEG	0.5759938	0.9564578	red
SECCE7Rv1G0520120_DEG	SECCE7Rv1G0520140_DEG	0.5752167	0.9917946	red
SECCE7Rv1G0520120_DEG	SECCE7Rv1G0520220_DEG	0.5625134	0.9787976	red
SECCE7Rv1G0520120_DEG	SECCEUnv1G0548560_DEG	0.5912668	0.9810394	red
SECCE7Rv1G0520120_DEG	SECCEUnv1G0565700_DEG	0.5600161	0.9754455	red
SECCE7Rv1G0520130_DEG	SECCE7Rv1G0520140_DEG	0.5752799	0.9894566	red
SECCE7Rv1G0520130_DEG	SECCE7Rv1G0520220_DEG	0.5583545	0.9718425	red
SECCE7Rv1G0520130_DEG	SECCEUnv1G0548560_DEG	0.5651794	0.9604897	red
SECCE7Rv1G0520130_DEG	SECCEUnv1G0565700_DEG	0.5506070	0.9666092	red
SECCE7Rv1G0520140_DEG	SECCE7Rv1G0520170_DEG	0.5603465	0.9832763	red
SECCE7Rv1G0520140_DEG	SECCE7Rv1G0520220_DEG	0.5797961	0.9928500	red
SECCE7Rv1G0520140_DEG	SECCE7Rv1G0520230_DEG	0.5637264	0.9941566	red
SECCE7Rv1G0520140_DEG	SECCEUnv1G0548560_DEG	0.5896605	0.9712570	red
SECCE7Rv1G0520140_DEG	SECCEUnv1G0565700_DEG	0.5774739	0.9841826	red
SECCE7Rv1G0520150_DEG	SECCEUnv1G0548560_DEG	0.5902224	0.9554287	red
SECCE7Rv1G0520170_DEG	SECCE7Rv1G0520210_DEG	0.5504829	0.9799468	red
SECCE7Rv1G0520170_DEG	SECCE7Rv1G0520220_DEG	0.5817531	0.9940538	red
SECCE7Rv1G0520170_DEG	SECCEUnv1G0548560_DEG	0.6118216	0.9799388	red
SECCE7Rv1G0520170_DEG	SECCEUnv1G0565700_DEG	0.5941305	0.9887635	red
SECCE7Rv1G0520210_DEG	SECCE7Rv1G0520220_DEG	0.5731510	0.9764348	red
SECCE7Rv1G0520210_DEG	SECCEUnv1G0548560_DEG	0.6616959	0.9996414	red
SECCE7Rv1G0520210_DEG	SECCEUnv1G0565700_DEG	0.6148877	0.9930282	red
SECCE7Rv1G0520220_DEG	SECCE7Rv1G0520230_DEG	0.5553414	0.9888150	red
SECCE7Rv1G0520220_DEG	SECCEUnv1G0548560_DEG	0.6026044	0.9788920	red
SECCE7Rv1G0520220_DEG	SECCEUnv1G0565700_DEG	0.5920387	0.9909556	red
SECCE7Rv1G0520230_DEG	SECCEUnv1G0548560_DEG	0.5510578	0.9526018	red
SECCE7Rv1G0524240_DEG	SECCE7Rv1G0526280_DEG	0.5999345	0.9949121	red
SECCE7Rv1G0524240_DEG	SECCEUnv1G0528310_DEG	0.5621643	0.9933795	red
SECCE7Rv1G0526280_DEG	SECCEUnv1G0528310_DEG	0.6036589	0.9994415	red
SECCE7Rv1G0526280_DEG	SECCEUnv1G0557760_DEG	0.5876543	0.9896979	red
SECCEUnv1G0548560_DEG	SECCEUnv1G0565700_DEG	0.6445441	0.9945858	red
