# Supplementary material for: Leaf rust (Puccinia recondita f. sp. secalis) triggers substantial changes in rye (Secale cereale L.) at the transcriptome and metabolome levels
Source: BMC Plant Biol. 2024 Feb 13;24:107. doi: 10.1186/s12870-024-04726-0 (PMC10863301; doi:10.1186/s12870-024-04726-0)
Supplement: Supplementary file 12 — Additional file 12: Table S12. Common and unique DAMs selected on the basis of Venn Diagram. [file 12870_2024_4726_MOESM12_ESM.xlsx]

## Sheet: Common DAMs
Table S12. Common and unique DAMs selected on the basis of Venn Diagram
Shared treatments	Total number of common DAMs	DAMs name (rt /m/z /annotation)
CP 20hpt CP 36hpt ICP 20hpt ICP 36hpt	166	1.879/518.32867/w/o MS2:Retapamulin
		6.842/122.09625/Unknown
		2.042/765.05365/Unknown
		1.773/456.99597/Unknown
		5.82/494.01782/Unknown
		1.646/602.87836/Unknown
		2.051/826.93555/w/o MS2:PFCA-diether_Hsubstituted; C16H2F30O4
		2.304/210.98341/Unknown
		9.349/591.172/w/o MS2:NCGC00179772-02!7-[(2S,3R,4R,5R,6S)-3,4,5-trihydroxy-6-methyloxan-2-yl]oxy-3-[4-[(2S,3R,4R,5R,6S)-3,4,5-trihydroxy-6-methyloxan-2-yl]oxyphenyl]chromen-4-one
		1.96/409.85089/Unknown
		7.586/306.69189/Unknown
		7.567/511.10983/w/o MS2:NCGC00385598-01!(2R,3R)-2-(3,4-dihydroxyphenyl)-5,7-dihydroxy-3-[(2S,3R,4S,5S,6R)-3,4,5-trihydroxy-6-(hydroxymethyl)oxan-2-yl]oxy-2,3-dihydrochromen-4-one
		1.617/664.61951/w/o MS2:N-[1,3-dihydroxyoctadec-4-en-2-yl]-2-hydroxytetracosanamide
		1.836/209.85368/Unknown
		6.888/418.24252/w/o MS2:Unknown (carbon number 20); PlaSMA ID-2282
		2.03/440.94818/Unknown
		7.605/851.18842/Unknown
		1.854/195.81091/Unknown
		1.712/457.00943/Unknown
		1.622/190.82245/Unknown
		7.466/306.45084/Unknown
		9.494/475.2316/w/o MS2:[(1S,2R,4aR,8aR)-1-acetyloxy-1,4a-dimethyl-6-oxo-7-propan-2-ylidene-2,3,4,5,8,8a-hexahydronaphthalen-2-yl] 3-acetyloxy-2-hydroxy-2-methylbutanoate
		7.911/609.31622/Unknown
		2.043/614.96399/Unknown
		1.609/296.92084/Unknown
		7.667/813.13684/Unknown
		1.617/301.80414/Unknown
		1.723/417.07849/w/o MS2:kaempferol-3-O-pentoside
		1.898/201.80219/Unknown
		2.034/737.08228/w/o MS2:OPFC-perfluoroalkyl_sulfate; C20H22F20O4S
		6.877/270.68207/Unknown
		2.036/432.92233/Unknown
		1.908/160.84218/Unknown
		8.677/361.06778/Unknown
		8.74/383.04999/w/o MS2:Perfluorobutane sulfonamido amine
		1.626/248.82857/Unknown
		12.789/701.18457/Unknown
		2.031/523.88971/w/o MS2:"3,5-DIIODO-L-THYRONINE"
		1.582/606.56677/Unknown
		1.586/518.61047/Unknown
		2.012/513.82007/Unknown
		7.106/643.15143/Unknown
		10.145/637.25464/Unknown
		7.956/851.18823/Unknown
		10.478/179.15866/Unknown
		1.989/199.80489/Unknown
		9.715/406.06473/w/o MS2:PFSM-ammonio; [C10H20F5N2O5S2]+
		6.851/528.17029/Unknown
		10.078/440.2504/w/o MS2:NCGC00385558-01!(2R,3S,4S,5R,6R)-2-[[(2R,3R,4R)-3,4-dihydroxy-4-(hydroxymethyl)oxolan-2-yl]oxymethyl]-6-oct-1-en-3-yloxyoxane-3,4,5-triol
		2.002/195.81102/Unknown
		1.621/588.69025/Unknown
		7.721/781.24084/Unknown
		8.676/412.08502/w/o MS2:3-(2,3-dihydrobenzo[b][1,4]dioxin-6-yl)-8-((dimethylamino)methyl)-7-hydroxy-4H-chromen-4-one hydrochloride
		8.045/339.10593/w/o MS2:NCGC00386029-01_C14H20O8_2-Hydroxy-4-(2-hydroxyethyl)phenyl beta-D-glucopyranoside
		8.74/507.73959/Unknown
		1.93/197.80801/Unknown
		13.227/273.61014/Unknown
		1.989/197.80783/Unknown
		7.782/609.31506/Unknown
		8.012/548.55475/Unknown
		8.613/412.10684/Unknown
		1.648/703.82874/Unknown
		8.153/577.18195/Unknown
		1.854/110.8991/Unknown
		1.636/441.63541/Unknown
		10.479/751.41364/Unknown
		1.646/592.94281/Unknown
		1.621/586.6925/Unknown
		8.155/636.1958/Unknown
		8.683/595.01758/Unknown
		7.205/466.14999/Unknown
		1.983/719.2019/Unknown
		7.58/465.10403/w/o MS2:NCGC00384929-01!(2S,3S)-3,5,7-trihydroxy-2-[4-hydroxy-3-[(2S,3R,4S,5S,6R)-3,4,5-trihydroxy-6-(hydroxymethyl)oxan-2-yl]oxyphenyl]-2,3-dihydrochromen-4-one
		2.067/340.99185/Unknown
		7.128/611.16095/w/o MS2:Pelargonin; LC-ESI-QTOF; MS2; CE
		2.092/737.08008/w/o MS2:OPFC-perfluoroalkyl_sulfate; C20H22F20O4S
		7.084/402.72983/Unknown
		2.303/208.98575/Unknown
		7.591/833.17834/Unknown
		1.637/642.01508/Unknown
		7.574/447.09341/w/o MS2:Maritimetin-6-O-glucoside; PlaSMA ID-1194
		1.622/395.09622/w/o MS2:NCGC00380394-01!methyl 2-(4a,6,10a-trihydroxy-1-methyl-5,10-dioxo-3,4-dihydro-1H-benzo[g]isochromen-3-yl)acetate
		1.613/397.09268/w/o MS2:NCGC00380078-01!(12S,12aS,12bR)-4,9,12,12b-tetrahydroxy-2,11,12,12a-tetrahydro-1H-perylene-3,10-dione
		1.649/185.06883/w/o MS2:NCGC00169472-02_C11H10N2O2_Pyrrolo[2,1-b]quinazolin-9(1H)-one, 2,3-dihydro-3-hydroxy-
		2.055/502.06079/Unknown
		1.567/466.82205/Unknown
		1.958/215.03284/w/o MS2:5-Methoxypsoralen
		1.606/436.64627/Unknown
		13.024/417.32211/Unknown
		6.97/467.0878/w/o MS2:Gyrophoric acid
		2.012/318.94711/Unknown
		8.014/662.91687/Unknown
		2.037/422.93674/Unknown
		7.947/546.45184/Unknown
		7.961/465.10428/w/o MS2:NCGC00384929-01!(2S,3S)-3,5,7-trihydroxy-2-[4-hydroxy-3-[(2S,3R,4S,5S,6R)-3,4,5-trihydroxy-6-(hydroxymethyl)oxan-2-yl]oxyphenyl]-2,3-dihydrochromen-4-one
		8.312/539.17834/w/o MS2:methyl 3-(3-hydroxy-1,4-dioxo-1,4-dihydronaphthalen-2-yl)-3-(3-methoxy-4-(4-methoxyphenethoxy)phenyl)propanoate
		2.017/412.86804/Unknown
		1.647/600.88049/Unknown
		8.735/422.995/Unknown
		1.621/414.6171/Unknown
		7.988/808.19366/Unknown
		1.958/879.17841/Unknown
		10.325/652.30597/w/o MS2:NCGC00380703-01_C29H48ClN5O8_Pyrrolo[1,2-d][1,4,7,10,13,16]oxapentaazacyclononadecine-1,4,7,10,14,17(11H,16H)-hexone, 16-(3-chloro-2-hydroxypropyl)dodecahydro-5,8,9-trimethyl-6-(1-methylethyl)-3-(1-methylpropyl)-
		7.838/827.15277/Unknown
		1.619/660.625/Unknown
		1.688/719.20197/Unknown
		2.061/384.98141/Unknown
		2.055/596.95355/Unknown
		2.358/527.02142/Unknown
		2.101/801.1734/Unknown
		2.464/291.08411/w/o MS2:(-)Catechin
		7.476/609.31525/Unknown
		7.784/492.22131/w/o MS2:[(4R,6aR,9S,9aR,9bR)-9-methyl-3,6-dimethylidene-2,8-dioxo-3a,4,5,6a,7,9,9a,9b-octahydroazuleno[4,5-b]furan-4-yl] (E)-4-hydroxy-2-[[(E)-4-hydroxy-2-methylbut-2-enoyl]oxymethyl]but-2-enoate
		2.102/656.36591/w/o MS2:4-(3-(((2R,4S,5S,6R)-4,5-dihydroxy-6-methyltetrahydro-2H-pyran-2-yl)oxy)-10-((E)-((4-fluorophenethyl)imino)methyl)-5,14-dihydroxy-13-methylhexadecahydro-1H-cyclopenta[a]phenanthren-17-yl)furan-2(5H)-one
		2.007/390.90103/Unknown
		1.93/195.81079/Unknown
		7.877/239.13924/w/o MS2:Unknown (carbon number 12); PlaSMA ID-982
		7.753/767.26111/Unknown
		7.222/457.16476/w/o MS2:MLS001143525-01!
		1.631/688.52405/Unknown
		6.84/478.17175/w/o MS2:MLS001148629-01!
		10.248/352.17639/w/o MS2:Unknown (carbon number 18); PlaSMA ID-827
		7.842/413.07294/Unknown
		8.153/406.06537/w/o MS2:PFSM-ammonio; [C10H20F5N2O5S2]+
		7.655/439.30737/w/o MS2:Sarsasapogenin
		7.78/306.16846/w/o MS2:NCGC00381005-01_C17H25NO5_
		2.076/449.11276/w/o MS2:MLS002207177-01!Quercitrin hydrate208-322-5
		1.621/408.62582/Unknown
		8.965/165.10654/w/o MS2:Fenuron
		1.996/430.87866/w/o MS2:PFSA-Cl; C6HCl2F11O3S
		2.05/386.98102/Unknown
		1.621/736.55554/w/o MS2:Phosphatidylcholine 14
		2.063/676.07715/Unknown
		9.147/543.20935/w/o MS2:methyl 3-(1-(2-(1H-indol-3-yl)ethyl)-2-hydroxy-6-methyl-4-oxo-1,4-dihydropyridin-3-yl)-3-(3,4,5-trimethoxyphenyl)propanoate
		1.916/162.83913/Unknown
		14.494/507.2724/w/o MS2:(2E,4E)-1-[(2R,6S,14S,22S,25R)-25-(3,3-dimethyloxiran-2-yl)-15-methyl-1,3,13,15-tetraazaheptacyclo[18.4.1.0?,?.0?,??.0?,??.0??,??.0??,??]pentacosa-7,9,11,16(21),17,19-hexaen-3-yl]hexa-2,4-dien-1-one
		2.51/384.05341/Unknown
		12.285/391.11691/w/o MS2:Curcumin
		2.024/273.96109/Unknown
		8.898/495.11462/w/o MS2:NCGC00168909-02!(2R,3R)-2-(3,4-dihydroxyphenyl)-5,7-dihydroxy-3-[(2S,3R,4R,5R,6S)-3,4,5-trihydroxy-6-methyloxan-2-yl]oxy-2,3-dihydrochromen-4-one
		8.281/321.19238/w/o MS2:Unknown (carbon number 16); PlaSMA ID-1712
		1.86/199.80504/Unknown
		1.922/199.80502/Unknown
		2.036/485.93292/Unknown
		8.037/137.02286/w/o MS2:Unknown (carbon number 7); PlaSMA ID-120
		7.917/305.83313/Unknown
		1.62/396.69397/Unknown
		1.617/662.62268/Unknown
		7.663/814.1394/Unknown
		1.818/108.90198/Unknown
		8.098/739.20959/w/o MS2:Robinin; PlaSMA ID-1969
		2.105/783.16217/Unknown
		7.612/630.11566/Unknown
		2.06/808.92511/Unknown
		1.969/537.06348/Unknown
		2.071/939.06946/Unknown
		2.046/634.9101/Unknown
		1.833/215.03304/w/o MS2:5-Methoxypsoralen
		1.629/368.88892/Unknown
		1.984/188.05656/w/o MS2:N-Acetylglutamic acid
		8.668/180.29834/Unknown
		9.681/247.07253/Unknown
		1.629/499.71188/Unknown
		8.687/422.99442/Unknown
		1.75/703.98676/Unknown
		1.653/633.89038/Unknown
CP 20hpt CP 36hpt ICP 20hpt	114	8.533/633.14978/Unknown
		1.789/493.1449/Unknown
		7.052/146.16536/w/o MS2:Spermidine; LC-ESI-QTOF; MS2; CE
		8.271/567.20935/w/o MS2:NCGC00384771-01![(2R,3S,4S,5R,6S)-3,4,5-trihydroxy-6-[2-hydroxy-4,4,6,6-tetramethyl-2-(2-methylprop-1-enyl)-3,5-dioxocyclohexyl]oxyoxan-2-yl]methyl 3,4,5-trihydroxybenzoate
		9.044/303.0498/w/o MS2:(4S,5Z,6S)-4-(2-methoxy-2-oxoethyl)-5-[2-[(E)-3-phenylprop-2-enoyl]oxyethylidene]-6-[(2S,3R,4S,5S,6R)-3,4,5-trihydroxy-6-(hydroxymethyl)oxan-2-yl]oxy-4H-pyran-3-carboxylic acid
		7.77/484.2066/Unknown
		8.046/842.23572/Unknown
		8.917/433.4892/Unknown
		1.853/162.83893/Unknown
		8.642/329.70181/Unknown
		10.232/433.24451/w/o MS2:NCGC00169456-02_C21H38O10_(1R,2R,4aS,5S,8S,8aR)-5,8-Dihydroxy-4a-(hydroxymethyl)-2-(2-hydroxy-2-propanyl)-8-methyldecahydro-1-naphthalenyl beta-D-glucopyranoside
		8.655/428.0835/w/o MS2:SMZ-PtO
		1.595/422.71811/Unknown
		1.671/462.18216/w/o MS2:Morphine_3_Glucuronide; LC-ESI-QTOF; MS2; CE
		1.577/612.60016/Unknown
		7.416/244.97665/Unknown
		10.711/287.05643/w/o MS2:Dihydrokaempferol; PlaSMA ID-524
		7.779/799.15753/Unknown
		9.663/449.18546/w/o MS2:Geranylgeranyl pyrophosphate ammonium salt
		9.342/389.1644/w/o MS2:4-(carboxymethyl)-3-ethenyl-2-[3,4,5-trihydroxy-6-(hydroxymethyl)oxan-2-yl]oxy-3,4-dihydro-2H-pyran-5-carboxylic acid
		1.915/197.92085/Unknown
		1.572/696.56494/Unknown
		11.471/560.30603/Unknown
		1.99/263.17151/w/o MS2:Oxysophocarpine
		9.528/427.16074/w/o MS2:(2R,3R,4R,5R,6S)-2-[[(2R,3S,4S,5R,6S)-6-(4-ethenylphenoxy)-3,4,5-trihydroxyoxan-2-yl]methoxy]-6-methyloxane-3,4,5-triol
		7.473/351.14023/w/o MS2:ADRENALINE BITARTRATE
		8.747/382.17569/w/o MS2:MLS001075336-01!
		13.822/507.27359/w/o MS2:(2E,4E)-1-[(2R,6S,14S,22S,25R)-25-(3,3-dimethyloxiran-2-yl)-15-methyl-1,3,13,15-tetraazaheptacyclo[18.4.1.0?,?.0?,??.0?,??.0??,??.0??,??]pentacosa-7,9,11,16(21),17,19-hexaen-3-yl]hexa-2,4-dien-1-one
		7.412/246.99156/Unknown
		1.654/132.94627/Unknown
		1.673/517.01208/w/o MS2:2-(3,4-dihydroxyphenyl)-5,8-dihydroxy-7-methoxy-3-[(2S,3R,4R,5R,6S)-3,4,5-trihydroxy-6-methyloxan-2-yl]oxychromen-4-one
		1.605/311.10995/w/o MS2:(2R,3S,4S,5R,6S)-2-(hydroxymethyl)-6-[4-[(E)-3-hydroxyprop-1-enyl]phenoxy]oxane-3,4,5-triol
		1.928/781.20105/Unknown
		2.023/623.08679/Unknown
		2.009/525.10992/Unknown
		1.623/320.76459/Unknown
		9.598/223.0618/w/o MS2:Sinapic acid; PlaSMA ID-325
		1.623/495.83795/Unknown
		7.382/712.09241/Unknown
		9.023/545.15094/w/o MS2:NCGC00384547-01!6-methoxy-7-[3,4,5-trihydroxy-6-[(3,4,5-trihydroxy-6-methyloxan-2-yl)oxymethyl]oxan-2-yl]oxychromen-2-one
		11.428/635.27209/Unknown
		7.476/471.13565/w/o MS2:8-O-Acetyl shanzhiside methyl ester
		9.85/375.09232/w/o MS2:Pesticide5_Hexythiazox_C17H21ClN2O2S_(4S,5S)-5-(4-Chlorophenyl)-N-cyclohexyl-4-methyl-2-oxo-1,3-thiazolidine-3-carboxamide
		2.072/467.11938/w/o MS2:NCGC00385782-01!(2R,3R)-2-(3,4-dihydroxyphenyl)-3,5,7-trihydroxy-6-[(3R,4R,5S,6R)-3,4,5-trihydroxy-6-(hydroxymethyl)oxan-2-yl]-2,3-dihydrochromen-4-one
		9.024/465.1402/w/o MS2:[(1aS,1bS,2S,5aR,6S,6aS)-1a-(hydroxymethyl)-2-[(2S,3R,4S,5S,6R)-3,4,5-trihydroxy-6-(hydroxymethyl)oxan-2-yl]oxy-2,5a,6,6a-tetrahydro-1bH-oxireno[5,6]cyclopenta[1,3-c]pyran-6-yl] benzoate
		9.427/657.29858/Unknown
		9.427/611.29242/Unknown
		9.587/461.07233/(2S,3S,4S,5R,6S)-6-[2-(3,4-dihydroxyphenyl)-5-hydroxy-4-oxochromen-7-yl]oxy-3,4,5-trihydroxyoxane-2-carboxylic acid
		2.1/338.14465/w/o MS2:cephalotaxine
		8.044/500.14026/w/o MS2:4-(2-Nitroethyl)phenyl 6-O-?-D-xylopyranosyl-?-D-glucopyranoside
		2.158/597.16766/w/o MS2:JACAGLABROSIDE B
		8.561/711.19696/Unknown
		7.671/570.12323/Unknown
		1.604/131.04639/L-Asparagine; LC-ESI-ITFT; MS2; m/z
		9.979/355.04932/Unknown
		9.614/408.01526/Unknown
		8.676/180.03014/w/o MS2:Unknown (carbon number 8); PlaSMA ID-210
		1.581/688.53088/Unknown
		1.675/519.0108/Unknown
		8.076/499.146/w/o MS2:NCGC00380757-01_C22H28O13_3-[6-({6-O-[(2R,3R,4R)-3,4-Dihydroxy-4-(hydroxymethyl)tetrahydro-2-furanyl]-beta-D-glucopyranosyl}oxy)-1-benzofuran-5-yl]propanoic acid
		12.559/313.14511/w/o MS2:6-(1,1-DIMETHYLALLYL)-2-(1-HYDROXY-1-METHYLETHYL)-2,3-DIHYDRO-7H-FURO[3,2-G]CHROMEN-7-ONE
		9.029/329.12433/w/o MS2:(2S,3R,4S,5S,6R)-2-[[(1S,4aR,7aS)-7-(hydroxymethyl)-1,4a,5,7a-tetrahydrocyclopenta[c]pyran-1-yl]oxy]-6-(hydroxymethyl)oxane-3,4,5-triol
		9.429/647.26941/Unknown
		1.707/482.81705/Unknown
		9.587/526.0614/Unknown
		1.619/392.69983/Unknown
		1.687/371.11948/w/o MS2:Nephroarctin
		9.605/243.98657/Unknown
		1.772/560.78851/Unknown
		7.664/406.06506/w/o MS2:PFSM-ammonio; [C10H20F5N2O5S2]+
		9.185/463.08841/w/o MS2:Quercetin-3-O-galactoside; PlaSMA ID-1266
		1.993/286.98132/w/o MS2:PFCA-unsaturated; C7HF9O2
		9.531/463.13858/w/o MS2:NCGC00180737-03_C21H24N2O10_Uridine, 2'-acetate 3'-(2,4-dimethoxy-6-methylbenzoate)
		10.329/551.19775/w/o MS2:6,18-bis(1-hydroxy-3-methylbut-2-en-1-yl)-11,22-dimethyl-5,10,17,21-tetraoxaheptacyclo[11.7.2.0?,?.0?,??.0?,?.0??,??.0??,??]docosa-8,14(20)-diene-3,7,15,19-tetrone
		8.898/459.61154/Unknown
		12.847/249.1129/Unknown
		8.147/244.02888/w/o MS2:Unknown (carbon number 9); PlaSMA ID-379
		2.022/465.05447/Unknown
		8.982/258.16904/w/o MS2:Unknown (carbon number 13); PlaSMA ID-1129
		1.599/362.71445/Unknown
		1.577/614.59906/Unknown
		8.052/885.23059/Unknown
		8.515/305.0704/w/o MS2:Sulfo jasmonate; PlaSMA ID-611
		8.271/447.20587/w/o MS2:MLS001142424-01!
		14.728/575.26147/Unknown
		7.639/769.16571/Unknown
		1.582/528.63983/Unknown
		1.733/517.01202/w/o MS2:2-(3,4-dihydroxyphenyl)-5,8-dihydroxy-7-methoxy-3-[(2S,3R,4R,5R,6S)-3,4,5-trihydroxy-6-methyloxan-2-yl]oxychromen-4-one
		8.947/338.27969/Unknown
		1.942/176.93613/Unknown
		1.835/310.82925/Unknown
		12.282/329.17557/w/o MS2:(4,7,7-trimethyl-3-bicyclo[2.2.1]heptanyl) (E)-3-(4-hydroxy-3-methoxyphenyl)prop-2-enoate
		2.049/639.16058/w/o MS2:Unknown (carbon number 28); PlaSMA ID-3102
		12.83/473.25455/w/o MS2:Gitoxigenin Diacetate
		7.658/455.52396/Unknown
		2.046/505.05377/Unknown
		10.231/271.19055/w/o MS2:(E)-2-decylpent-2-enedioic acid
		7.55/381.1517/w/o MS2:8-methoxy-1',3'-dimethyl-2-phenyl-1'H-spiro[chroman-3,5'-pyrimidine]-2',4',6'(3'H)-trione
		1.568/408.70038/Unknown
		7.348/631.15155/Unknown
		12.694/189.12901/Unknown
		4.529/406.99457/Unknown
		9.094/819.34869/Unknown
		10.232/289.20166/w/o MS2:2-decyl-3-hydroxypentanedioic acid
		8.22/529.15613/w/o MS2:NCGC00169476-02_C22H28O12_2(3H)-Furanone, 4-[2-[[6-O-[(2E)-3-(3,4-dihydroxyphenyl)-1-oxo-2-propen-1-yl]-beta-D-glucopyranosyl]oxy]-1-methylethyl]dihydro-4-hydroxy-
		1.567/382.86343/Unknown
		4.529/187.02502/Unknown
		7.64/351.0563/Unknown
		10.146/621.25909/w/o MS2:Thalsimidine; PlaSMA ID-1714
		1.864/197.80797/Unknown
		1.944/475.17807/w/o MS2:MMV689028
		7.722/395.15613/w/o MS2:gamma-mangostin
		1.615/471.79279/Unknown
		8.71/731.25726/w/o MS2:9-[hydroxy-(4-hydroxyphenyl)methyl]-3-(1H-indol-3-ylmethyl)-15-propan-2-yl-1,4,7,10,13,16,19-heptazabicyclo[19.3.0]tetracosane-2,5,8,11,14,17,20-heptone
CP 20hpt ICP 20hpt ICP 36hpt	120	2.028/464.90753/Unknown
		8.212/518.55457/Unknown
		6.943/605.2475/w/o MS2:4-((11aS)-1,3-dioxo-5-(p-tolyl)-11,11a-dihydro-1H-imidazo[1',5':1,6]pyrido[3,4-b]indol-2(3H,5H,6H)-yl)-N-(4-phenylbutan-2-yl)benzamide
		8.517/425.29132/w/o MS2:NCGC00385003-01!4-[3-methyl-5-(5,6,7-trihydroxy-1,2,4a,5-tetramethyl-3,4,6,7,8,8a-hexahydro-2H-naphthalen-1-yl)pentoxy]-4-oxobutanoic acid
		2.008/480.918/Unknown
		2.007/303.97177/Unknown
		10.818/431.26917/w/o MS2:Fisherellin A
		7.662/727.17188/Unknown
		1.658/666.05432/Unknown
		1.572/548.80713/Unknown
		10.318/572.25488/Unknown
		1.756/664.01685/Unknown
		2/288.892/Unknown
		8.305/694.19885/Unknown
		10.535/288.08603/w/o MS2:Emodin
		1.77/556.13586/w/o MS2:4-(4-methoxyphenyl)-2-oxo-2H-chromen-7-yl 2-(4-methylphenylsulfonamido)-2-phenylacetate
		8.518/314.98288/w/o MS2:MMV676584
		1.802/290.21954/w/o MS2:MLS001077359-01!
		7.778/319.21033/Unknown
		1.6/506.70087/Unknown
		5.035/262.12817/w/o MS2:Mycosporine serinol
		7.333/530.19202/w/o MS2:Nilotinib (AMN-107)
		2.077/686.24823/Unknown
		2.115/248.68625/Unknown
		7.324/579.30524/Unknown
		9.547/214.17978/w/o MS2:NCGC00381260-01!N-(9-oxodecyl)acetamide
		1.985/381.07889/w/o MS2:?-Gentiobiose
		9.163/389.14566/w/o MS2:Loganin; PlaSMA ID-973
		1.606/582.63007/Unknown
		2.002/510.84366/Unknown
		2.017/692.89221/Unknown
		2.01/500.86414/Unknown
		8.258/761.2326/Unknown
		1.746/764.96814/Unknown
		9.284/259.08511/w/o MS2:Carbmazepine
		1.605/430.76999/Unknown
		9.009/711.31256/Unknown
		7.416/270.681/Unknown
		7.948/655.9397/Unknown
		1.668/652.04102/Unknown
		8.479/694.19739/Unknown
		7.725/417.10382/w/o MS2:C17H22O12; PlaSMA ID-1069
		2.062/542.01947/Unknown
		1.597/331.82455/Unknown
		1.839/185.03204/w/o MS2:Glutamine (L)
		9.598/223.0618/w/o MS2:Sinapic acid
		1.77/365.00375/Unknown
		1.768/535.76233/Unknown
		7.957/655.54077/Unknown
		1.56/231.9884/Unknown
		1.652/349.77966/Unknown
		8.038/309.09708/w/o MS2:NCGC00385000-01_C15H18O8_beta-D-Glucopyranose, 1-O-[(2E)-3-(2-hydroxyphenyl)-1-oxo-2-propen-1-yl]-
		10.618/238.10855/Unknown
		6.979/261.18384/w/o MS2:falcarindiol
		7.369/261.14471/w/o MS2:gamma-Glutamylleucine
		1.685/617.96399/Unknown
		8.97/515.49622/Unknown
		1.625/399.86896/Unknown
		8.515/315.05301/w/o MS2:Wedelolactone
		2.026/524.19745/w/o MS2:Perseitol Heptaacetate
		1.586/380.88251/Unknown
		1.668/656.91504/Unknown
		8.067/463.78915/Unknown
		10.477/197.15385/w/o MS2:Unknown (carbon number 12); PlaSMA ID-637
		2.081/433.74066/Unknown
		9.478/491.21393/w/o MS2:[3,4,5-trihydroxy-6-[[3,4,5-trihydroxy-6-(hydroxymethyl)oxan-2-yl]oxymethyl]oxan-2-yl] 2,6,6-trimethylcyclohexene-1-carboxylate
		1.697/822.15198/Unknown
		1.659/525.84387/Unknown
		1.748/472.20349/w/o MS2:MK-886
		9.096/393.10153/w/o MS2:Sesamolin
		2.057/651.11505/w/o MS2:7-hydroxy-3-(2-oxochromen-7-yl)oxy-8-[2-oxo-7-[(2S,3R,4R,5R,6S)-3,4,5-trihydroxy-6-methyloxan-2-yl]oxychromen-8-yl]chromen-2-one
		7.858/446.46704/Unknown
		2.032/462.90836/Unknown
		11.46/323.19449/w/o MS2:2-(3,5-difluorophenyl)-N-(((1S,9aR)-octahydro-1H-quinolizin-1-yl)methyl)acetamide
		1.59/592.65729/Unknown
		6.935/441.28571/Unknown
		6.719/203.22342/w/o MS2:Spermine
		8.595/660.15991/Unknown
		7.878/180.10112/w/o MS2:Unknown (carbon number 10); PlaSMA ID-491
		1.721/455.01349/Unknown
		9.142/417.1059/w/o MS2:Chrysophanol-8-O-beta-D-glucopyranoside
		2.098/249.6758/Unknown
		8.495/620.83002/Unknown
		14.004/468.30801/w/o MS2:(3S,6S,6aR,7R,7aR,8S,9R,10S,11aR,12R,13S,14R)-1-ethyl-3-(hydroxymethyl)-6,8,10,13-tetramethoxytetradecahydro-1H-3,6a,12-(epiethane[1,1,2]triyl)-7,9-methanonaphtho[2,3-b]azocine-11a,12-diol
		2.006/252.93364/Unknown
		11.533/231.0497/w/o MS2:D-(?)-Quinic acid
		8.503/500.74872/Unknown
		1.972/448.16672/w/o MS2:2-[[4-(2,4-dihydroxy-3,5,6-trimethylbenzoyl)oxy-2-hydroxy-6-methylbenzoyl]amino]-3-hydroxybutanoic acid
		1.607/446.78329/Unknown
		8.163/707.1933/Unknown
		7.881/395.72263/Unknown
		8.055/541.61591/Unknown
		7.27/414.17682/w/o MS2:Unknown (carbon number 19); PlaSMA ID-2249
		2.03/651.0592/Unknown
		10.352/645.29022/w/o MS2:Isotetrandrine
		9.048/607.85474/Unknown
		2.01/188.93507/Unknown
		1.669/658.91376/Unknown
		1.632/641.92639/Unknown
		1.659/261.03735/w/o MS2:Glucose-1-phosphate
		7.955/546.12042/w/o MS2:NCGC00385232-01!(2S,3R,4R)-3,4-bis[[(E)-3-(3,4-dihydroxyphenyl)prop-2-enoyl]oxy]-3,4-dihydro-2H-pyran-2,6-dicarboxylic acid
		1.971/404.10477/w/o MS2:NCGC00385443-01!(2S)-3-(3,4-dihydroxyphenyl)-2-[[(E)-3-(3,4-dihydroxyphenyl)prop-2-enoyl]amino]propanoic acid
		8.983/643.61237/Unknown
		7.619/560.33661/Unknown
		7.581/664.01465/Unknown
		1.753/322.08875/w/o MS2:MMV652003
		8.723/327.1958/w/o MS2:Acitretin
		8.498/650.22778/Unknown
		7.945/546.28754/Unknown
		2.027/593.05133/Unknown
		2.013/409.97162/Unknown
		9.971/433.24435/w/o MS2:NCGC00169456-02_C21H38O10_(1R,2R,4aS,5S,8S,8aR)-5,8-Dihydroxy-4a-(hydroxymethyl)-2-(2-hydroxy-2-propanyl)-8-methyldecahydro-1-naphthalenyl beta-D-glucopyranoside
		1.983/492.91608/Unknown
		9.61/587.14154/w/o MS2:NCGC00380582-01![(2R,3S,4S,5R,6S)-6-[3,5-dihydroxy-4-[3-(4-hydroxyphenyl)propanoyl]phenoxy]-3,4,5-trihydroxyoxan-2-yl]methyl 3,4,5-trihydroxybenzoate
		1.992/351.88641/Unknown
		11.433/412.16125/Unknown
		2.083/583.065/Unknown
		8.8/396.19138/Unknown
		1.985/383.11923/w/o MS2:S-Adenosyl-homocysteine
		1.684/360.15027/w/o MS2:isomaltulose
CP 20hpt CP 36hpt ICP 36hpt	114	7.84/370.06326/Unknown
		7.724/302.65543/Unknown
		9.191/623.16223/w/o MS2:NCGC00385621-01!2-(hydroxymethyl)-1-methoxy-3-[(2S,3R,4S,5S,6R)-3,4,5-trihydroxy-6-[[(2S,3R,4S,5R)-3,4,5-trihydroxyoxan-2-yl]oxymethyl]oxan-2-yl]oxyanthracene-9,10-dione
		1.616/410.62466/Unknown
		2.044/340.02792/w/o MS2:Pesticide4_Triadimefon_C14H16ClN3O2_2-Butanone, 1-(4-chlorophenoxy)-3,3-dimethyl-1-(1H-1,2,4-triazol-1-yl)-
		8.392/536.1615/w/o MS2:NCGC00380462-01!5,7-dihydroxy-6-[3,4,5-trihydroxy-6-(hydroxymethyl)oxan-2-yl]-8-[3,4,5-trihydroxy-6-(hydroxymethyl)oxan-2-yl]oxychromen-2-one
		2/160.06158/w/o MS2:N-Methylglutamic acid
		1.748/460.20392/w/o MS2:C8-sterol isomerase inhibitor Naegleria fowleri Ameobia 4
		1.647/590.94409/Unknown
		8.73/292.08249/Unknown
		7.482/876.24121/Unknown
		7.429/436.27066/w/o MS2:NCGC00384604-01!4-[(2R,3R)-3-[(3,4-dimethoxyphenyl)methyl]-4-methoxy-2-(methoxymethyl)butyl]-1,2-dimethoxybenzene
		1.755/581.81305/Unknown
		7.154/373.46176/Unknown
		10.149/330.12457/w/o MS2:MMV007920
		11.872/390.10568/w/o MS2:Azoxystrobin (free acid); LC-ESI-ITFT; MS2; CE
		2.333/287.12354/w/o MS2:MLS000862196-01!BW 723C86
		2.01/635.03973/Unknown
		7.989/577.61096/Unknown
		1.974/635.04034/Unknown
		8.686/383.04947/w/o MS2:Perfluorobutane sulfonamido amine
		2.38/362.0188/Unknown
		1.612/618.492/Unknown
		1.612/558.4884/Unknown
		1.646/705.82745/Unknown
		6.762/255.14754/w/o MS2:NPE_255.1491_11.6
		10.113/635.26672/w/o MS2:(S)-N-((R)-1-((2-amino-2-oxoethyl)amino)-4-methyl-1-oxopentan-2-yl)-1-(2-((3-(2,3-dihydrobenzo[b][1,4]dioxin-6-yl)-2-methyl-4-oxo-4H-chromen-7-yl)oxy)acetyl)pyrrolidine-2-carboxamide
		8.388/332.49506/Unknown
		2.087/446.26489/Unknown
		8.071/872.24603/Unknown
		10.901/535.21844/w/o MS2:NCGC00380890-01_C26H34O9_12H-3,5a-Epoxy-5H-furo[3,4-i]oxepino[4,3-a]xanthen-12-one, 1,2,3,6,7,7a,10,14,14a,14b-decahydro-6-hydroxy-5-(hydroxymethyl)-3,13-dimethoxy-5,7a,9,14b-tetramethyl-
		1.613/554.49493/Unknown
		1.623/326.75571/Unknown
		7.124/657.16589/Unknown
		1.655/629.89484/Unknown
		8.836/398.76794/Unknown
		1.611/480.56155/Unknown
		1.651/528.9455/Unknown
		2.014/194.9467/Unknown
		1.918/188.05634/w/o MS2:N-Acetylglutamic acid
		1.657/459.00705/Unknown
		1.796/228.99384/Unknown
		8.6/569.22778/Unknown
		1.631/604.04535/Unknown
		1.611/482.55902/Unknown
		1.602/434.64944/Unknown
		1.644/666.87531/w/o MS2:Clomipramine
		8.677/134.35191/Unknown
		1.617/478.56458/Unknown
		9.586/343.12262/w/o MS2:Lactitol
		8.143/435.93402/Unknown
		8.988/383.17133/w/o MS2:Isolaserpitin
		2.351/208.53165/Unknown
		10.617/431.19202/w/o MS2:C21H28N4O6; PlaSMA ID-1128
		1.681/924.98895/Unknown
		1.672/793.13422/Unknown
		1.602/360.71756/Unknown
		7.559/152.10661/w/o MS2:Phenylpropanolamine
		8.827/609.14563/w/o MS2:Cyanidin-3-O-sophoroside; PlaSMA ID-1676
		9.35/333.67401/Unknown
		6.916/712.19391/Unknown
		1.639/640.02148/Unknown
		1.663/163.06001/w/o MS2:1,6-Anhydro-beta-D-glucose; LC-ESI-QTOF; MS2; CE
		10.558/467.22742/w/o MS2:2-[2,6-bis(3-methylbut-2-enyl)-4-[(2S,3R,4S,5S,6R)-3,4,5-trihydroxy-6-(hydroxymethyl)oxan-2-yl]oxyphenyl]-2-hydroxyacetic acid
		8.974/725.30286/w/o MS2:(2R,3S,4S,5R,6R)-6-[1,7-bis(4-hydroxyphenyl)heptan-3-yloxy]-5-[(2S,3R,4R)-3,4-dihydroxy-4-(hydroxymethyl)oxolan-2-yl]oxy-2-[[(2S,3R,4R)-3,4-dihydroxy-4-(hydroxymethyl)oxolan-2-yl]oxymethyl]oxane-3,4-diol
		10.145/679.21088/Unknown
		8.518/701.24829/Unknown
		1.789/226.99641/w/o MS2:3,3,4,4,5,5,5-Heptafluoropentanoic acid
		2.007/306.05814/Unknown
		13.711/509.28836/Unknown
		1.599/553.61957/Unknown
		1.623/400.68738/Unknown
		1.59/520.60815/Unknown
		7.725/247.14577/Unknown
		1.62/472.62137/Unknown
		1.64/664.87598/Unknown
		7.797/503.57999/Unknown
		1.643/854.87634/Unknown
		6.747/296.69513/Unknown
		1.968/330.04688/w/o MS2:Unknown (carbon number 12); PlaSMA ID-743
		12.891/664.42596/Unknown
		1.614/408.62653/Unknown
		7.126/465.10297/w/o MS2:Ideain; LC-ESI-QTOF; MS2; CE
		9.992/376.10416/Unknown
		2.378/353.00436/Unknown
		2.024/439.08542/Unknown
		7.914/890.2204/Unknown
		1.613/406.62918/Unknown
		1.614/498.64737/Unknown
		7.79/291.40497/Unknown
		10.14/637.23932/Unknown
		1.647/748.74658/Unknown
		1.639/676.80994/Unknown
		1.989/575.01898/Unknown
		7.871/529.71979/Unknown
		1.953/428.85645/Unknown
		1.622/250.826/Unknown
		1.97/194.9465/Unknown
		9.249/655.40649/Unknown
		1.652/526.94794/Unknown
		1.63/679.97418/Unknown
		8.221/979.32916/Unknown
		7.303/691.29321/w/o MS2:Microcolin M
		7.317/414.10361/w/o MS2:MLS001146623-01!
		2.377/427.06479/Unknown
		9.05/369.17673/w/o MS2:8-hydroxy-6-methoxy-7-[(2S,3R,4S,5S,6R)-3,4,5-trihydroxy-6-(hydroxymethyl)oxan-2-yl]oxychromen-2-one
		1.617/486.55301/Unknown
		1.839/337.12411/w/o MS2:Epiberberine
		8.096/518.11481/Unknown
		8.549/731.28003/w/o MS2:Secoisolariciresinol diglucoside; PlaSMA ID-1958
		12.896/669.38196/Unknown
		1.613/484.55612/Unknown
		10.156/533.20312/w/o MS2:NCGC00180802-02!
		1.866/188.05629/w/o MS2:N-Acetylglutamic acid
CP 36hpt ICP 20hpt ICP 36hpt	217	1.938/260.9198/Unknown
		9.189/321.2168/w/o MS2:Pesticide3_Iprovalicarb Isomer 1*_C18H28N2O3_Isopropyl [(2S)-3-methyl-1-{[1-(4-methylphenyl)ethyl]amino}-1-oxo-2-butanyl]carbamate
		7.64/575.31665/w/o MS2:Teraspiridole B_130089
		7.674/364.08154/w/o MS2:MMV689437
		2.1/261.14413/w/o MS2:Isoleucylglutamate; PlaSMA ID-1146
		1.609/541.66174/Unknown
		2.038/394.96552/Unknown
		1.659/621.64868/Unknown
		2.072/643.16925/w/o MS2:[(1S,4aS,6S,7R,7aS)-6-acetyloxy-4-[[(2R,3R,4S,5S,6R)-3-acetyloxy-4,5-dihydroxy-6-(hydroxymethyl)oxan-2-yl]oxymethyl]-7-(acetyloxymethyl)-7-hydroxy-4a,5,6,7a-tetrahydro-1H-cyclopenta[c]pyran-1-yl] 3-methylbutanoate
		7.9/534.08844/Unknown
		1.61/309.83557/Unknown
		12.102/393.10159/w/o MS2:Sesamolin
		1.622/326.82639/Unknown
		14.427/583.40094/Unknown
		8.125/654.9314/Unknown
		8.4/650.10028/Unknown
		1.957/308.89999/w/o MS2:Estrone
		1.671/444.76721/Unknown
		1.707/342.95212/Unknown
		7.624/262.68311/Unknown
		1.923/574.77588/Unknown
		2.037/616.07629/Unknown
		10.145/560.30731/Unknown
		1.992/781.20203/Unknown
		1.603/553.68866/Unknown
		1.665/547.71667/Unknown
		7.797/462.12668/Unknown
		6.512/189.12303/w/o MS2:Glycylleucine; PlaSMA ID-549
		1.904/351.84494/Unknown
		8.809/497.20465/w/o MS2:NCGC00380701-01_C24H32O11_2-Propenoic acid, 2-methyl-, (4S,6R,6aS,9R,10S,10aR)-6,10-bis(acetyloxy)-4,5,6,6a,7,8,9,10-octahydro-6a,9-dihydroxy-3-(methoxymethyl)-6,9-dimethyl-2-oxo-2H-naphtho[8a,1-b]furan-4-yl ester
		1.681/577.83038/Unknown
		7.834/338.19162/w/o MS2:Dehydroabietamide
		1.901/551.75165/Unknown
		8.719/702.42267/Unknown
		1.958/369.89719/Unknown
		1.652/465.83063/Unknown
		10.975/560.30646/Unknown
		9.712/551.84778/Unknown
		6.92/246.1449/w/o MS2:Unknown (carbon number 10); PlaSMA ID-1029
		8.654/564.77502/Unknown
		1.679/584.98169/Unknown
		1.922/164.93839/Unknown
		1.965/306.90204/Unknown
		7.043/295.6394/Unknown
		1.608/147.94821/Unknown
		8.34/339.09302/w/o MS2:[1-hydroxy-1-(4-methoxyphenyl)propan-2-yl] 4-methoxybenzoate
		10.072/502.26398/Unknown
		1.678/685.93256/Unknown
		1.611/383.76819/Unknown
		1.775/462.82318/Unknown
		1.63/425.77899/w/o MS2:sulphur-containing metabolite
		8.219/288.69931/Unknown
		1.673/676.78418/Unknown
		2.017/460.20258/w/o MS2:C8-sterol isomerase inhibitor Naegleria fowleri Ameobia 4
		1.667/242.86459/Unknown
		1.662/518.69952/Unknown
		2.12/315.11838/w/o MS2:curvularin
		1.66/467.82938/Unknown
		2.316/623.02399/Unknown
		1.657/679.24902/w/o MS2:C40H38O10; PlaSMA ID-3162
		1.659/693.58313/Unknown
		1.862/553.74744/Unknown
		7.709/149.11746/Unknown
		1.671/474.88004/Unknown
		1.873/419.85165/Unknown
		6.892/459.76663/Unknown
		1.953/478.87991/Unknown
		9.957/429.03384/Unknown
		8.301/445.11386/w/o MS2:[5-[4-(3,4-dihydroxyphenyl)-2,3-dimethylbutyl]-2-hydroxyphenyl] 4-hydroxybenzoate
		9.099/519.22211/w/o MS2:(2S,3R,4R,5R,6R)-2-methyl-6-[[(2R,3S,4S,5R,6R)-3,4,5-trihydroxy-6-[(E)-7-hydroxy-3,7-dimethyloct-3-enoxy]oxan-2-yl]methoxy]oxane-3,4,5-triol
		1.85/450.79953/Unknown
		1.877/622.78003/Unknown
		1.671/646.67157/Unknown
		1.638/554.9668/Unknown
		8.401/166.05106/w/o MS2:Unknown (carbon number 8); PlaSMA ID-351
		1.625/583.67316/Unknown
		1.672/545.71936/Unknown
		5.259/535.04211/w/o MS2:3,4-di-O-galloylquinic acid
		8.698/702.52124/Unknown
		2.392/260.14917/w/o MS2:Unknown (carbon number 12); PlaSMA ID-1142
		1.659/417.74789/Unknown
		2.025/654.93573/Unknown
		2.497/542.0199/Unknown
		1.619/556.65576/Unknown
		8.525/611.77814/Unknown
		1.955/435.86826/Unknown
		1.606/475.75903/Unknown
		10.142/403.1264/w/o MS2:DEHYDROCHOLIC ACID
		1.633/666.94257/Unknown
		1.903/543.72028/Unknown
		9.278/307.20096/w/o MS2:(1R,3S,5S)-8-methyl-8-azabicyclo[3.2.1]octan-3-yl 3-hydroxy-2-phenylpropanoate
		7.901/456.07626/w/o MS2:Berberine Sulfate
		7.663/715.3974/w/o MS2:sodium (2S,3R,4S)-4-((2S,7S,8R,9S)-2-((2S,2'R,3'S,5R,5'R)-2-ethyl-5'-((2S,3S,5R,6R)-6-hydroxy-6-(hydroxymethyl)-3,5-dimethyltetrahydro-2H-pyran-2-yl)-3'-methyloctahydro-[2,2'-bifuran]-5-yl)-9-hydroxy- 2,8-dimethyl-1,6-dioxaspiro[4.5]decan-7-yl)-3-methoxy-2 -methylpentanoate
		10.144/631.20862/Unknown
		1.549/674.68518/Unknown
		7.787/308.17899/w/o MS2:MLS001401453-01!ZOLPIDEM TARTRATE
		1.664/244.86354/Unknown
		1.647/598.88312/Unknown
		8.214/140.07007/w/o MS2:betaine
		1.746/702.6825/Unknown
		11.267/285.64423/Unknown
		1.956/407.85358/Unknown
		7.689/355.16061/w/o MS2:rutamarin
		6.479/189.12332/w/o MS2:N6-Acetyl-L-lysine; CE0; DTERQYGMUDWYAZ-ZETCQYMHSA-N
		12.01/598.30811/w/o MS2:NCGC00380641-01!5-[[4-[5-[[4-[5-[acetyl(hydroxy)amino]pentylamino]-4-oxobutanoyl]-hydroxyamino]pentylamino]-4-oxobutanoyl]-hydroxyamino]pentanoic acid
		5.776/535.04132/w/o MS2:3,4-di-O-galloylquinic acid
		1.996/329.9267/Unknown
		1.621/482.72073/Unknown
		1.662/619.65173/Unknown
		1.795/582.98297/Unknown
		10.144/385.1167/w/o MS2:2-benzyl-9-(3,6-dioxocyclohexa-1,4-dien-1-yl)-2,3,7,8-tetrahydro-1H-pyrido[1,2-a]pyrazine-1,4(6H)-dione
		1.662/651.71747/Unknown
		8.273/245.18599/w/o MS2:N-L-Leucyl-L-leucine
		12.013/451.14569/w/o MS2:Rosavin
		1.61/465.7309/Unknown
		10.782/644.28601/Unknown
		7.951/655.13861/w/o MS2:methyl (1S,4aS,7aS)-4'-[(1S)-1-[(E)-3-(4-hydroxyphenyl)prop-2-enoyl]oxyethyl]-5'-oxo-1-[(2S,3R,4S,5S,6R)-3,4,5-trihydroxy-6-(hydroxymethyl)oxan-2-yl]oxyspiro[4a,7a-dihydro-1H-cyclopenta[c]pyran-7,2'-furan]-4-carboxylate
		10.51/667.12134/Unknown
		1.703/265.23773/Unknown
		8.486/468.3342/w/o MS2:NCGC00347850-02_C26H42O6_2-(4a-Methyl-8-methylenedecahydro-2-naphthalenyl)-2-propanyl 6-deoxy-2-O-[(2E)-2-methyl-2-butenoyl]hexopyranoside
		1.657/706.67664/Unknown
		7.678/149.11697/Unknown
		7.738/728.20428/Unknown
		8.4/641.75055/Unknown
		6.62/475.02234/Unknown
		1.625/585.67133/Unknown
		7.852/212.05534/w/o MS2:DIMBOA; PlaSMA ID-775
		1.627/324.82773/Unknown
		1.663/648.6698/Unknown
		1.64/674.81281/Unknown
		1.66/665.73328/Unknown
		1.717/540.03796/Unknown
		6.823/260.1507/w/o MS2:Unknown (carbon number 12); PlaSMA ID-1142
		1.883/292.99533/Unknown
		8.396/154.05005/w/o MS2:2-hydroxy-6-methylisonicotinic acid
		7.63/627.80255/Unknown
		1.897/452.79861/Unknown
		9.004/172.09764/N-ACETYL-L-LEUCINE
		11.926/197.15338/(2Z)-3,7-dimethyl-2,6-octadienyl acetate
		8.691/327.07343/w/o MS2:Triphenylphosphate
		1.793/683.93304/Unknown
		1.661/345.81299/Unknown
		1.956/508.80334/Unknown
		8.098/449.70932/Unknown
		1.61/467.72922/Unknown
		1.605/551.69055/Unknown
		10.138/463.18115/w/o MS2:NCGC00381226-01_C20H30O12_Hexopyranoside, 3,4-dimethoxyphenyl 6-O-(6-deoxy-alpha-L-mannopyranosyl)-
		1.603/580.63391/Unknown
		7.354/323.17105/w/o MS2:gelsemine
		9.008/280.11731/w/o MS2:NCGC00384976-01!9,10-dihydroxy-8,8-dimethyl-9,10-dihydropyrano[2,3-f]chromen-2-one
		1.878/652.70398/Unknown
		8.128/546.11633/Unknown
		8.355/531.17017/w/o MS2:NCGC00385084-01_C23H32O15_alpha-D-Glucopyranoside, 3-O-[(2E)-3-(4-hydroxy-3,5-dimethoxyphenyl)-1-oxo-2-propen-1-yl]-beta-D-fructofuranosyl
		1.812/553.75043/Unknown
		1.662/617.6532/Unknown
		10.144/307.10284/w/o MS2:mollugin
		1.661/516.70123/Unknown
		1.779/601.72906/Unknown
		2.099/269.08859/w/o MS2:Inosine; CE0; UGQMRVRMYYASKQ-KQYNXXCUSA-N
		11.473/325.11359/w/o MS2:Disaccharide(Hex-Hex); PlaSMA ID-1741
		9.17/341.1861/w/o MS2:Echitamidine
		1.922/162.93993/Unknown
		5.746/526.02582/Unknown
		9.913/339.09167/w/o MS2:[1-hydroxy-1-(4-methoxyphenyl)propan-2-yl] 4-methoxybenzoate
		7.566/428.69254/Unknown
		2.024/654.03223/Unknown
		1.67/489.77664/Unknown
		1.606/393.79755/Unknown
		9.365/306.1376/w/o MS2:"N-[3-(3-cyanopyrazolo[1,5-a]pyrimidin-7-yl)phenyl]-N-ethylacetamide"
		8.977/515.09198/w/o MS2:Salvianolic acid C
		7.837/337.18753/w/o MS2:Vindolinine
		7.789/307.17587/w/o MS2:Propentofylline
		10.517/666.87134/w/o MS2:Clomipramine
		1.605/549.69257/Unknown
		8.41/583.04608/w/o MS2:Naringenin
		10.141/289.09171/w/o MS2:2-methyl-3-[(2S,3R,4S,5S,6R)-3,4,5-trihydroxy-6-(hydroxymethyl)oxan-2-yl]oxypyran-4-one
		1.629/501.7085/Unknown
		6.986/446.75903/Unknown
		8.123/655.13788/w/o MS2:methyl (1S,4aS,7aS)-4'-[(1S)-1-[(E)-3-(4-hydroxyphenyl)prop-2-enoyl]oxyethyl]-5'-oxo-1-[(2S,3R,4S,5S,6R)-3,4,5-trihydroxy-6-(hydroxymethyl)oxan-2-yl]oxyspiro[4a,7a-dihydro-1H-cyclopenta[c]pyran-7,2'-furan]-4-carboxylate
		8.382/412.06732/w/o MS2:NCGC00380829-01!1-[(Z)-but-2-en-2-yl]-2,8-dichloro-3,9-dihydroxy-4,7-dimethylbenzo[b][1,4]benzodioxepin-6-one
		1.957/377.08566/w/o MS2:4-hydroxy-5-[(2S,3R,4S,5S,6R)-3,4,5-trihydroxy-6-(hydroxymethyl)oxan-2-yl]oxy-1H-benzo[f][2]benzofuran-3-one
		1.608/391.79874/Unknown
		1.626/398.759/Unknown
		2.068/604.20081/w/o MS2:5,7-dihydroxy-8-(1-(2-hydroxy-6-methoxyquinolin-3-yl)-3-(4-methylpiperazin-1-yl)-3-oxopropyl)-2-phenyl-4H-chromen-4-one
		1.765/363.00516/Unknown
		10.256/253.09152/w/o MS2:7-methoxy-2-phenyl-4H-chromen-4-one
		1.678/681.65179/Unknown
		7.218/540.6026/Unknown
		8.529/314.85709/Unknown
		1.629/575.64148/Unknown
		1.87/318.90128/Unknown
		8.42/514.05164/Unknown
		8.383/244.15591/w/o MS2:Unknown (carbon number 11); PlaSMA ID-1014
		8.368/549.18127/w/o MS2:[(2R,3S,4S,5R,6R)-6-[(2S,3S,4S,5R)-3,4-dihydroxy-2,5-bis(hydroxymethyl)oxolan-2-yl]oxy-3,4,5-trihydroxyoxan-2-yl]methyl (E)-3-(4-hydroxy-3,5-dimethoxyphenyl)prop-2-enoate
		7.014/372.88879/Unknown
		1.746/601.73145/Unknown
		1.679/683.93311/Unknown
		1.66/566.78027/Unknown
		1.659/520.69897/Unknown
		1.611/307.83746/Unknown
		1.618/225.87474/Unknown
		8.193/587.05908/Unknown
		1.625/400.75809/Unknown
		2.344/458.02338/Unknown
		1.652/324.92389/Unknown
		6.728/261.14474/w/o MS2:gamma-Glutamylleucine
		1.85/521.82397/Unknown
		1.668/627.77625/Unknown
		1.651/419.74542/Unknown
		11.779/307.10211/w/o MS2:mollugin
		2.283/341.06314/w/o MS2:methyl 2-(2,6-dihydroxy-4-methylbenzoyl)-3,5-dihydroxybenzoate
		1.767/500.77863/Unknown
		7.926/482.61017/Unknown
		1.782/399.82822/Unknown
		1.616/297.8085/Unknown
		10.143/325.11365/w/o MS2:Disaccharide(Hex-Hex); PlaSMA ID-1741
		1.621/408.78912/Unknown
CP 20hpt ICP 20hpt	216	10.542/395.13483/w/o MS2:"MLS000863622-01!7-hydroxy-5-methyl-2-(2-oxopropyl)-8-[3,4,5-trihydroxy-6-(hydroxymethyl)oxan-2-yl]chromen-4-one"
		9.965/675.26782/Unknown
		11.929/271.08344/w/o MS2:Genistein
		10.054/333.1553/Unknown
		9.473/524.20416/Unknown
		4.592/143.03505/w/o MS2:Unknown (carbon number 6); PlaSMA ID-83
		1.815/556.1366/w/o MS2:4-(4-methoxyphenyl)-2-oxo-2H-chromen-7-yl 2-(4-methylphenylsulfonamido)-2-phenylacetate
		1.75/626.06152/Unknown
		7.8/530.63281/Unknown
		1.657/655.91815/Unknown
		1.646/565.10498/w/o MS2:(2S)-6-[(2S)-5,7-dihydroxy-2-(4-hydroxyphenyl)-4-oxo-2,3-dihydrochromen-8-yl]-5,7-dihydroxy-2-(4-hydroxyphenyl)-2,3-dihydrochromen-4-one
		1.63/215.03264/w/o MS2:5-Methoxypsoralen
		9.273/187.13249/w/o MS2:Royal jelly acid
		2.095/182.99358/w/o MS2:Carbamimidothioic acid
		7.551/488.00644/Unknown
		11.694/659.47498/Unknown
		9.153/463.18219/Unknown
		1.568/215.00743/Unknown
		10.552/367.13974/w/o MS2:(1R,2E,8S,10R,11S)-10,11-dihydroxy-6-(methoxymethyl)-1,10-dimethyl-5-oxo-4,14-dioxatricyclo[9.2.1.0?,?]tetradeca-2,6-dien-8-yl acetate
		1.649/642.02948/Unknown
		1.637/290.96213/Unknown
		1.702/302.11197/w/o MS2:Dimethachlor ESA; LC-ESI-ITFT; MS2; CE
		10.481/375.20297/w/o MS2:Unknown (carbon number 18); PlaSMA ID-930
		2.31/511.11423/w/o MS2:[(4E)-7-acetyloxy-6-hydroxy-2-methyl-10-oxo-2,3,6,7,8,9-hexahydrooxecin-3-yl] (E)-but-2-enoate
		8.886/605.13177/Unknown
		6.59/422.15924/w/o MS2:colchicine
		10.553/511.05502/Unknown
		8.096/357.18018/w/o MS2:(E)-5-(1,2,4a,5-tetramethyl-7-oxo-3,4,8,8a-tetrahydro-2H-naphthalen-1-yl)-3-methylpent-2-enoic acid
		10.949/407.23401/w/o MS2:[6,10a-dihydroxy-4-(hydroxymethyl)-4,7,11b-trimethyl-9-oxo-1,2,3,4a,5,6,6a,7,11,11a-decahydronaphtho[2,1-f][1]benzofuran-5-yl] acetate
		1.666/448.16711/w/o MS2:2-[[4-(2,4-dihydroxy-3,5,6-trimethylbenzoyl)oxy-2-hydroxy-6-methylbenzoyl]amino]-3-hydroxybutanoic acid
		1.664/491.17862/w/o MS2:(Z)-9-(1-isopropyl-1H-pyrazol-5-yl)-2-(3,4,5-trimethoxybenzylidene)-8,9-dihydro-2H-furo[2,3-f]chromene-3,7-dione
		7.242/457.13522/Unknown
		1.631/364.8952/Unknown
		1.811/517.01276/w/o MS2:2-(3,4-dihydroxyphenyl)-5,8-dihydroxy-7-methoxy-3-[(2S,3R,4R,5R,6S)-3,4,5-trihydroxy-6-methyloxan-2-yl]oxychromen-4-one
		1.632/698.95447/Unknown
		1.611/442.78998/Unknown
		10.518/469.17188/Unknown
		1.96/147.07677/w/o MS2:Glutamine
		1.754/563.06622/w/o MS2:THYMIDINE-5'-DIPHOSPHO-ALPHA-D-GLUCOSE
		1.671/381.0791/w/o MS2:?-Gentiobiose
		1.653/258.10962/w/o MS2:sn-Glycero-3-phosphocholine; LC-ESI-QTOF; MS2; CE
		1.622/419.0351/Unknown
		11.471/419.22842/w/o MS2:(E)-3-(4-methoxyphenyl)-1-[2,4,6-trimethoxy-3-(3-methylbut-2-enyl)phenyl]prop-2-en-1-one
		1.583/151.95137/Unknown
		1.592/333.91599/w/o MS2:MMV676468
		1.629/217.02991/w/o MS2:4,4`-Thiodiphenol
		7.713/375.13007/w/o MS2:RIBOFLAVIN
		1.948/489.19214/Unknown
		2.081/492.94385/w/o MS2:PFSA-H; C9H2F16O3S
		1.722/480.03549/Unknown
		6.789/566.02228/Unknown
		7.895/827.46643/Unknown
		1.575/229.02371/w/o MS2:Asulam; LC-ESI-ITFT; MS2; CE
		1.611/368.85767/Unknown
		8.227/773.3233/Unknown
		1.965/478.14282/w/o MS2:N-((2S,3R,4R,5S,6R)-4,5-dihydroxy-6-(hydroxymethyl)-2-((2-methyl-4-oxo-3-phenyl-4H-chromen-7-yl)oxy)tetrahydro-2H-pyran-3-yl)acetamide
		9.605/480.08438/Unknown
		2.191/366.99414/Unknown
		1.717/564.14697/Unknown
		9.487/591.83813/Unknown
		1.767/278.57266/Unknown
		1.625/312.09369/Unknown
		7.541/557.02612/Unknown
		8.925/707.25793/w/o MS2:Icariin; LC-ESI-ITTOF; MS2; [(M+CH3COOH)-H]-
		1.728/306.04538/w/o MS2:Cytidine-3',5'-cyclicmonophosphate; LC-ESI-QTOF; MS2; CE
		2.1/128.03554/w/o MS2:Pyroglutamic acid
		1.618/549.00189/Unknown
		9.054/423.18674/w/o MS2:[(2R,3R,4S,5S,6R)-2-(acetyloxymethyl)-3,5-dihydroxy-6-[(2S,3R)-2,3,4-trihydroxybutoxy]oxan-4-yl] hexanoate
		9.392/617.3432/Unknown
		2.204/400.11554/w/o MS2:MMV020710
		6.989/610.17712/Unknown
		7.798/317.20715/w/o MS2:Eicosanoids_9-HOTrE_C18H30O3
		1.604/113.03574/w/o MS2:beta-Cyano-alanine
		7.505/529.12006/Unknown
		1.644/301.91068/Unknown
		9.002/213.14783/w/o MS2:Dihydrojasmonic Acid
		7.994/709.29065/Unknown
		8.079/890.21985/Unknown
		6.975/633.15491/w/o MS2:methyl (1S,4aS,7aS)-7-(hydroxymethyl)-1-[(2S,3R,4S,5S,6R)-3,4,5-trihydroxy-6-[[(E)-3-(4-hydroxy-3,5-dimethoxyphenyl)prop-2-enoyl]oxymethyl]oxan-2-yl]oxy-1,4a,5,7a-tetrahydrocyclopenta[c]pyran-4-carboxylate
		10.606/673.2522/Unknown
		10.552/163.07648/w/o MS2:THYMOQUINONE
		7.505/381.13269/w/o MS2:NCGC00381296-01![2-hydroxy-3-[(E)-3-(4-methoxyphenyl)prop-2-enoyl]oxypropyl] (E)-3-(4-hydroxyphenyl)prop-2-enoate
		9.517/321.21762/w/o MS2:Iprovalicarb; LC-ESI-ITFT; MS2; CE
		1.658/551.08881/Unknown
		7.543/566.0202/Unknown
		11.924/424.10318/Unknown
		2.008/354.97083/Unknown
		2.193/598.14777/Unknown
		8.065/986.24188/Unknown
		1.71/365.01147/Unknown
		7.659/499.14636/w/o MS2:NCGC00380757-01_C22H28O13_3-[6-({6-O-[(2R,3R,4R)-3,4-Dihydroxy-4-(hydroxymethyl)tetrahydro-2-furanyl]-beta-D-glucopyranosyl}oxy)-1-benzofuran-5-yl]propanoic acid
		9.759/375.11734/w/o MS2:C15H22N2O7S; PlaSMA ID-2088
		10.996/393.21857/Unknown
		8.54/621.22156/Unknown
		8.5/313.12799/w/o MS2:NCGC00169691-02_C15H22O8_(1S,4aR,7aS)-7-(Hydroxymethyl)-1,4a,5,7a-tetrahydrocyclopenta[c]pyran-1-yl beta-D-glucopyranoside
		8.043/963.2052/Unknown
		1.797/197.80794/Unknown
		10.361/513.16193/w/o MS2:[(2R,3S,4S,5R,6R)-6-[(2S,3S,4S,5R)-4-acetyloxy-3-hydroxy-2,5-bis(hydroxymethyl)oxolan-2-yl]oxy-3,4,5-trihydroxyoxan-2-yl]methyl (E)-3-phenylprop-2-enoate
		1.633/192.95901/Unknown
		2.428/511.11691/w/o MS2:6''-O-Acetylglycitin
		1.639/288.96536/Unknown
		9.037/466.10272/w/o MS2:MLS001159063-01!3-(4-chlorophenyl)-2-[[2-(4-methyl-6-oxobenzo[c]chromen-3-yl)oxyacetyl]amino]propanoic acid
		1.611/516.72272/Unknown
		1.685/489.19376/Unknown
		6.373/347.12781/w/o MS2:Glabridin
		7.23/654.17078/Unknown
		1.789/199.80489/Unknown
		8.122/474.10449/Unknown
		8.752/347.14182/w/o MS2:albocycline
		1.66/566.08936/Unknown
		1.684/381.47253/Unknown
		9.128/521.22388/w/o MS2:methyl 3-[3,4-dihydroxy-5-(3-methylbut-2-enyl)phenyl]-2-[[4-hydroxy-3-(3-methylbut-2-enyl)phenyl]methyl]-4-methoxy-5-oxofuran-2-carboxylate
		1.561/382.93033/w/o MS2:PFAP-diPAP; C5HF12O4P
		8.104/391.12473/w/o MS2:Unknown (carbon number 16); PlaSMA ID-975
		1.616/231.99794/Unknown
		2.547/289.09174/w/o MS2:2-methyl-3-[(2S,3R,4S,5S,6R)-3,4,5-trihydroxy-6-(hydroxymethyl)oxan-2-yl]oxypyran-4-one
		1.659/669.03668/Unknown
		1.652/693.89526/Unknown
		11.439/420.22324/w/o MS2:11,12,13-trihydroxy-4,5,8-trimethyl-3-(2-methylpropyl)-1H,2H,3H,4H,6aH,9H,10H,11H,12H,13H,14H,15H,15bH-cycloundeca[e]isoindole-1,15-dione
		8.298/302.11215/w/o MS2:Dimethachlor ESA; LC-ESI-ITFT; MS2; CE
		11.099/394.20688/w/o MS2:MLS000859948-01!NAN-190 hydrobromide
		7.655/250.13135/w/o MS2:Unknown (carbon number 11); PlaSMA ID-1052
		10.546/622.08301/w/o MS2:1-(2-(3-(4-bromophenyl)-5-methyl-7-oxo-7H-furo[3,2-g]chromen-6-yl)acetyl)-4-phenylpiperidine-4-carboxylic acid
		7.105/599.03943/Unknown
		1.607/325.12561/w/o MS2:[(4E)-7-acetyloxy-6-hydroxy-2-methyl-10-oxo-2,3,6,7,8,9-hexahydrooxecin-3-yl] (E)-but-2-enoate
		1.63/366.89243/Unknown
		7.045/279.10809/w/o MS2:Unknown (carbon number 11); PlaSMA ID-494
		9.073/357.11694/w/o MS2:MITOMYCIN C
		1.653/208.05775/w/o MS2:C10H11NO4; PlaSMA ID-278
		7.91/544.14441/Unknown
		10.546/547.07886/Unknown
		8.691/260.02325/Unknown
		8.675/655.15222/w/o MS2:NCGC00385199-01!2-[3,4-bis[[(2S,3R,4S,5S,6R)-3,4,5-trihydroxy-6-(hydroxymethyl)oxan-2-yl]oxy]phenyl]-5,7-dihydroxychromen-4-one
		1.659/453.01538/Unknown
		1.822/278.57202/Unknown
		1.635/362.89807/Unknown
		6.894/440.17621/Unknown
		7.581/222.11679/w/o MS2:MLS002153904-01!Hydrocotarnine hydrobromide5985-00-2
		2.006/474.04944/Unknown
		8.694/425.09479/w/o MS2:[3-hydroxy-2-methyl-4-(7-oxofuro[3,2-g]chromen-9-yl)oxybutan-2-yl] (Z)-2-methylbut-2-enoate
		13.123/499.22818/w/o MS2:Masitinib (AB1010)
		1.931/517.01044/w/o MS2:2-(3,4-dihydroxyphenyl)-5,8-dihydroxy-7-methoxy-3-[(2S,3R,4R,5R,6S)-3,4,5-trihydroxy-6-methyloxan-2-yl]oxychromen-4-one
		1.79/195.811/Unknown
		7.247/663.23755/Unknown
		1.594/204.97871/w/o MS2:4-Hydroxy-6-Methylpyran-2-One
		11.295/387.02042/Unknown
		1.599/370.85367/Unknown
		1.712/448.16629/w/o MS2:2-[[4-(2,4-dihydroxy-3,5,6-trimethylbenzoyl)oxy-2-hydroxy-6-methylbenzoyl]amino]-3-hydroxybutanoic acid
		7.582/397.53079/Unknown
		11.693/523.12476/Unknown
		1.689/609.18842/w/o MS2:NCGC00385327-01!(2S)-7-[(2S,3R,4S,5S,6R)-4,5-dihydroxy-6-(hydroxymethyl)-3-[(2S,3R,4R,5R,6S)-3,4,5-trihydroxy-6-methyloxan-2-yl]oxyoxan-2-yl]oxy-5-hydroxy-2-(3-hydroxy-4-methoxyphenyl)-2,3-dihydrochromen-4-one
		1.607/284.0986/w/o MS2:Letrozol
		11.47/525.14075/w/o MS2:Unknown (carbon number 27); PlaSMA ID-1454
		2.078/330.04675/w/o MS2:Unknown (carbon number 12); PlaSMA ID-743
		1.602/372.85037/Unknown
		1.615/292.9278/Unknown
		8.655/177.11259/Unknown
		2.013/448.16559/Unknown
		1.581/315.07162/w/o MS2:Benzoic acid + 2O, O-Hex; PlaSMA ID-665
		8.892/413.14545/w/o MS2:3-oxo-3-[[(2R,3S,4S,5R,6S)-3,4,5-trihydroxy-6-(4-hydroxy-5-methyl-2-propan-2-ylphenoxy)oxan-2-yl]methoxy]propanoic acid
		1.587/206.9761/Unknown
		10.634/335.17108/w/o MS2:methyl (1R,18R)-17-ethyl-3,13-diazapentacyclo[13.3.1.0?,??.0?,?.0??,??]nonadeca-2(10),4(9),5,7,16-pentaene-1-carboxylate
		7.115/409.11176/w/o MS2:(1s)-1,5-anhydro-1-[2,4,6-trihydroxy-3-(4-hydroxybenzoyl)phenyl]-d-glucitol
		1.663/127.03922/w/o MS2:Unknown (carbon number 6); PlaSMA ID-73
		9.534/605.13538/Unknown
		1.941/381.07959/w/o MS2:?-Gentiobiose
		1.659/451.01801/Unknown
		9.502/373.14075/Unknown
		14.515/645.25293/Unknown
		1.586/382.879/Unknown
		9.091/597.18652/w/o MS2:Eriodictyol-7-O-neohesperidoside; PlaSMA ID-2997
		9.489/691.26276/Unknown
		8.749/216.08765/w/o MS2:Unknown (carbon number 9); PlaSMA ID-306
		9.728/452.22714/Unknown
		9.016/195.13777/w/o MS2:Unknown (carbon number 12); PlaSMA ID-610
		8.044/517.07599/Unknown
		1.666/446.18713/w/o MS2:29094-61-9
		1.634/218.03503/w/o MS2:Ornidazole
		9.146/661.29297/Unknown
		1.803/201.80194/Unknown
		8.957/500.19449/w/o MS2:N-[4,5-dihydroxy-2-[[4-[hydroxy(phenyl)methyl]-5-oxo-3-phenyl-2H-furan-2-yl]oxy]-6-(methoxymethyl)oxan-3-yl]acetamide
		9.979/495.24496/w/o MS2:TRIDESACETOXYKHIVORIN
		7.634/425.29138/w/o MS2:NCGC00385003-01!4-[3-methyl-5-(5,6,7-trihydroxy-1,2,4a,5-tetramethyl-3,4,6,7,8,8a-hexahydro-2H-naphthalen-1-yl)pentoxy]-4-oxobutanoic acid
		12.071/487.15808/w/o MS2:Aquayamycin
		9.694/345.22769/w/o MS2:Unknown (carbon number 18); PlaSMA ID-808
		14.229/424.24738/w/o MS2:1-Myristoyl-2-Hydroxy-sn-Glycero-3-Phosphoethanolamine
		1.869/381.07907/w/o MS2:?-Gentiobiose
		11.309/478.09454/Unknown
		8.902/379.16046/w/o MS2:Unknown (carbon number 16); PlaSMA ID-935
		2.371/511.11642/w/o MS2:6''-O-Acetylglycitin
		7.19/375.09192/w/o MS2:Pesticide5_Hexythiazox_C17H21ClN2O2S_(4S,5S)-5-(4-Chlorophenyl)-N-cyclohexyl-4-methyl-2-oxo-1,3-thiazolidine-3-carboxamide
		2.063/322.08859/w/o MS2:MMV652003
		8.755/428.16858/w/o MS2:MLS000862193-01!GR 125487 sulfamate salt
		7.28/563.17944/w/o MS2:NCGC00385393-01!7-[(2S,3R,4S,5S,6R)-4,5-dihydroxy-6-(hydroxymethyl)-3-[(2S,3R,4R,5R,6S)-3,4,5-trihydroxy-6-methyloxan-2-yl]oxyoxan-2-yl]oxy-5-hydroxy-2-phenylchromen-4-one
		9.057/469.19296/w/o MS2:NCGC00381210-01_C18H32O11_(2E)-4-Hydroxy-3,4-dimethyl-2-penten-1-yl 6-O-[(2S,3R,4R)-3,4-dihydroxy-4-(hydroxymethyl)tetrahydro-2-furanyl]-beta-D-glucopyranoside
		1.549/333.05908/w/o MS2:(2S,3S)-3,5,7-trihydroxy-6-methyl-2-(3,4,5-trihydroxyphenyl)-2,3-dihydrochromen-4-one
		7.754/461.25287/w/o MS2:NCGC00380957-01_C26H38O8_1H-Benz[e]indene-6-propanoic acid, dodecahydro-2-hydroxy-7-(1-hydroxy-1-methylethyl)-9b-(methoxycarbonyl)-2,3a,6,9a-tetramethyl-4-methylene-1,3-dioxo-
		1.599/604.67841/Unknown
		1.584/624.73596/Unknown
		11.007/499.18268/Unknown
		10.278/517.22906/w/o MS2:cephalochromin
		1.635/299.91348/Unknown
		10.064/435.12357/w/o MS2:Prunin; LC-ESI-QTOF; MS2; CE
		1.57/372.90189/Unknown
		10.234/441.18915/w/o MS2:Picrolichenic acid
		1.609/145.06181/w/o MS2:Glutamine
		8.48/662.17285/Unknown
		1.71/491.18222/w/o MS2:"MLS001075933-01!2-[[(Z)-2-benzamido-3-(3,4,5-trimethoxyphenyl)prop-2-enoyl]amino]-2-phenylacetic acid"
		11.646/553.13458/Unknown
		8.045/579.07605/Unknown
		7.343/373.11343/w/o MS2:NCGC00347404-02_C15H20O8_4-Acetyl-3-hydroxy-5-methylphenyl beta-D-glucopyranoside
		10.15/577.24182/Unknown
		1.556/387.11441/w/o MS2:NCGC00169103-03_C19H18O6_Benz[3,4]anthra[1,2-b]oxirene-5,6-dione, 1a,2,3,4,5b,11,11a,11b-octahydro-10,11,11a-trihydroxy-3-methyl-
		8.046/753.18866/w/o MS2:Flavonol base + 3O, O-Hex, O-Hex+C6H9O4; PlaSMA ID-1986
		1.578/550.8009/w/o MS2:[Val9]-moroidin-[QLLVWRAH]
		7.279/561.17108/w/o MS2:2-(hydroxymethyl)-6-[5-[3-(hydroxymethyl)-5-(3-hydroxypropyl)-7-methoxy-2,3-dihydro-1-benzofuran-2-yl]-2-methoxyphenoxy]oxane-3,4,5-triol
CP 20hpt CP 36hpt	170	1.652/524.95062/Unknown
		2.184/194.94633/Unknown
		8.787/623.12622/Unknown
		1.815/333.85379/Unknown
		1.643/232.90274/Unknown
		8.726/511.16702/w/o MS2:picroside II
		1.609/656.44922/Unknown
		1.613/167.02303/w/o MS2:Uric acid
		1.629/246.83237/Unknown
		1.617/278.91174/Unknown
		1.595/496.65189/Unknown
		1.557/180.93106/Unknown
		1.623/533.79016/Unknown
		9.733/369.11954/Unknown
		7.627/719.13892/Unknown
		1.966/230.99142/Unknown
		7.796/593.0282/Unknown
		6.519/315.07202/w/o MS2:Benzoic acid + 2O, O-Hex; PlaSMA ID-665
		8.972/329.12405/w/o MS2:(2S,3R,4S,5S,6R)-2-[[(1S,4aR,7aS)-7-(hydroxymethyl)-1,4a,5,7a-tetrahydrocyclopenta[c]pyran-1-yl]oxy]-6-(hydroxymethyl)oxane-3,4,5-triol
		8.871/415.12418/Unknown
		1.697/652.94415/Unknown
		11.453/265.14774/w/o MS2:Dodecyl sulfate
		10.274/391.16061/w/o MS2:C17H28O10; PlaSMA ID-978
		8.535/904.45343/Unknown
		2.007/230.99104/Unknown
		1.681/575.01935/Unknown
		1.932/337.12363/w/o MS2:Pesticide6_Fenbuconazole_C19H17ClN4_4-(4-Chlorophenyl)-2-phenyl-2-(1H-1,2,4-triazol-1-ylmethyl)butanenitrile
		1.761/480.86212/Unknown
		1.608/169.02034/w/o MS2:Gallic acid
		10.515/541.26599/w/o MS2:NCGC00380230-01_C26H40O9_2,4a,6-Trihydroxy-8-isopropyl-1,1-dimethyl-2,3,4,4a,5,10,11,11a-octahydro-1H-dibenzo[a,d][7]annulen-7-yl beta-D-glucopyranoside
		8.564/718.38251/Unknown
		1.564/376.78052/Unknown
		2.366/427.10278/w/o MS2:Hispidulin acetate; LC-ESI-ITTOF; MS2; [M+H]+
		10.093/299.02005/Unknown
		1.62/322.7619/Unknown
		1.618/380.7673/Unknown
		6.053/131.03506/w/o MS2:Ethylmalonic acid
		10.74/301.03519/Quercetin
		8.545/413.09067/w/o MS2:Gangaleoidin
		1.644/355.91129/Unknown
		8.562/672.37701/Unknown
		7.494/504.13559/w/o MS2:DIBOA + O-Hex-Hex; PlaSMA ID-1400
		1.574/306.8439/w/o MS2:naringenin
		1.856/197.9211/Unknown
		11.378/537.23383/Unknown
		2.377/477.125/Unknown
		1.837/535.75812/Unknown
		1.592/286.78412/Unknown
		6.485/276.01804/Unknown
		9.183/607.16693/w/o MS2:Diosmetin-7-O-neohesperidoside; PlaSMA ID-1671
		1.796/96.9697/w/o MS2:Phosphoric acid
		3.828/164.0717/w/o MS2:Unknown (carbon number 9); PlaSMA ID-141
		7.671/643.15131/Unknown
		1.629/244.83469/Unknown
		9.654/163.13242/Unknown
		1.996/277.03253/Unknown
		1.547/522.74261/Unknown
		2.487/297.11951/w/o MS2:picein
		1.564/266.97836/Unknown
		1.622/318.76724/Unknown
		7.749/221.1033/Unknown
		1.981/387.11432/w/o MS2:NCGC00169103-03_C19H18O6_Benz[3,4]anthra[1,2-b]oxirene-5,6-dione, 1a,2,3,4,5b,11,11a,11b-octahydro-10,11,11a-trihydroxy-3-methyl-
		7.731/557.02435/Unknown
		9.134/817.18341/Unknown
		7.502/584.12836/Unknown
		9.596/488.98053/Unknown
		7.922/752.26154/Unknown
		2.445/331.06738/w/o MS2:Gallic acid hexoside; PlaSMA ID-747
		1.639/429.84406/Unknown
		1.594/432.65326/Unknown
		9.483/467.1506/w/o MS2:NCGC00385574-01![5-acetyloxy-1,7-bis(3,4-dihydroxyphenyl)heptan-3-yl] acetate
		1.607/352.84457/Unknown
		1.987/439.08533/Unknown
		11.626/721.27136/Unknown
		7.905/711.1424/w/o MS2:C30H32O20; PlaSMA ID-1914
		1.615/567.87177/Unknown
		1.637/424.89856/Unknown
		1.789/197.92116/Unknown
		8.79/399.16626/w/o MS2:Hexose + C13H17O3; PlaSMA ID-1005
		1.633/359.90598/Unknown
		6.119/676.04071/Unknown
		1.642/96.96975/w/o MS2:Phosphoric acid
		1.715/537.0636/Unknown
		9.713/447.09332/w/o MS2:Maritimetin-6-O-glucoside; PlaSMA ID-1194
		2.001/288.9967/w/o MS2:OPFC-perfluoroalkyl_sulfate; C6H8F6O4S
		13.831/509.28848/Unknown
		1.651/579.68579/Unknown
		6.617/109.0293/Catechol
		2.112/302.12363/w/o MS2:roemerine
		1.548/670.62152/Unknown
		10.289/439.2327/w/o MS2:NCGC00347826-02_C22H34O6_2-Hydroxy-2'',5'',5'',8a''-tetramethyl-5-oxododecahydro-2''H-dispiro[furan-3,2'-furan-5',1''-naphthalen]-4''-yl acetate
		8.455/305.06604/w/o MS2:TAXIFOLIN-(+/-)
		7.496/540.1123/Unknown
		1.582/254.8633/Unknown
		1.618/468.62964/Unknown
		1.663/648.95007/Unknown
		8.653/532.16754/Unknown
		1.618/456.6973/Unknown
		8.552/335.07687/w/o MS2:(2S,3S)-3,5,7-trihydroxy-6-methyl-2-(3,4,5-trihydroxyphenyl)-2,3-dihydrochromen-4-one
		2.026/280.97037/Unknown
		1.707/675.9707/w/o MS2:PFSM-perfluoroalkyl_sulfonamide_Et; C13H6F23NO2S
		1.772/442.90659/Unknown
		5.156/315.07269/w/o MS2:Unknown (carbon number 13); PlaSMA ID-667
		2.281/270.9863/w/o MS2:PFCA-H; C6H3F7O4
		1.604/344.9054/Unknown
		9.908/486.25366/Unknown
		1.917/439.08563/Unknown
		8.584/495.11481/w/o MS2:NCGC00168909-02!(2R,3R)-2-(3,4-dihydroxyphenyl)-5,7-dihydroxy-3-[(2S,3R,4R,5R,6S)-3,4,5-trihydroxy-6-methyloxan-2-yl]oxy-2,3-dihydrochromen-4-one
		2.369/240.02785/w/o MS2:Indole-3-Acetaldehyde
		8.591/367.0668/w/o MS2:NCGC00385042-01!3-hydroxy-2-[(E)-3-(4-hydroxyphenyl)prop-2-enoyl]oxy-3-methoxycarbonylpentanedioic acid
		1.605/424.71561/Unknown
		1.618/542.56165/Unknown
		5.1/315.07199/w/o MS2:Benzoic acid + 2O, O-Hex; PlaSMA ID-665
		1.57/96.96966/w/o MS2:Phosphoric acid
		8.539/499.20334/w/o MS2:NCGC00380247-01_C26H30O7_Oxireno[4',5']pyrano[4',3':5,6]naphth[2,1-c]oxepin-3,10,12(1H,5aH,10aH)-trione, 8-(3-furanyl)-5b,6,7,7a,8,11b,13,13a-octahydro-1,1,5a,7a,11b-pentamethyl-, (5aR,7aS,8S,10aS,11aR,11bR)-
		7.537/890.22058/Unknown
		8.899/407.11014/w/o MS2:NCGC00381330-01_C18H20N2O9_2,4(1H,3H)-Pyrimidinedione, 1-[3-O-(4-hydroxy-2-methoxy-6-methylbenzoyl)-alpha-D-ribofuranosyl]-
		1.926/330.87924/Unknown
		7.683/356.09848/w/o MS2:HMBOA + O-Hex; PlaSMA ID-857
		8.993/561.14679/Unknown
		1.617/470.62753/Unknown
		8.04/190.99823/Unknown
		2.007/96.96971/w/o MS2:Phosphoric acid
		1.61/544.56018/Unknown
		1.961/103.0034/w/o MS2:Malonic acid
		8.189/771.16241/Unknown
		1.548/556.66113/Unknown
		12.905/691.39148/w/o MS2:[(2R,3R,4S,5S,6R)-3-acetyloxy-2-(acetyloxymethyl)-5-hexanoyloxy-6-[(2S,3R)-2,3,4-trihydroxybutoxy]oxan-4-yl] 14-hydroxytetradecanoate
		2.032/406.91882/Unknown
		7.097/666.18842/Unknown
		1.648/277.0332/Unknown
		2.039/270.98618/w/o MS2:PFCA-H; C6H3F7O4
		8.169/563.16101/w/o MS2:NCGC00384733-01![(2R,3S,4S,5R,6S)-6-[4-[(E)-3-(2,4-dihydroxyphenyl)-3-oxoprop-1-enyl]phenoxy]-3,4,5-trihydroxyoxan-2-yl]methyl (E)-3-(4-hydroxyphenyl)prop-2-enoate
		2.098/691.13617/w/o MS2:gibberellic acid
		9.322/367.15948/w/o MS2:2-(4-(2,3-dihydrobenzo[b][1,4]dioxin-6-yl)-3-methyl-1H-pyrazol-5-yl)-4-ethyl-5-methoxyphenol
		2.156/525.11005/Unknown
		1.975/424.92975/Unknown
		9.097/453.17435/w/o MS2:purpactin A
		10.98/219.17429/w/o MS2:Muurolladie-3-One
		10.256/195.13773/w/o MS2:Unknown (carbon number 12); PlaSMA ID-610
		1.627/382.76553/Unknown
		1.579/348.78415/Unknown
		9.641/497.03952/Unknown
		2.411/194.9465/Unknown
		8.681/538.12067/Unknown
		8.228/711.21527/w/o MS2:NCGC00380246-01!7-[(2S,3R,4S,5S,6R)-4,5-dihydroxy-3-[(2S,3R,4R,5R,6S)-3,4,5-trihydroxy-6-methyloxan-2-yl]oxy-6-[[(2S,3R,4S,5R)-3,4,5-trihydroxyoxan-2-yl]oxymethyl]oxan-2-yl]oxy-5-hydroxy-2-(4-hydroxyphenyl)-2,3-dihydrochromen-4-one
		1.929/437.09662/Unknown
		1.612/170.90222/Unknown
		8.524/718.3822/Unknown
		2.166/513.08917/Unknown
		2.347/194.94644/Unknown
		2.032/337.1239/w/o MS2:Epiberberine
		9.605/506.59308/Unknown
		9.046/485.16672/w/o MS2:NCGC00380506-01_C21H28O10_2-Hydroxycyclohexyl 6-O-[(2E)-3-(3,4-dihydroxyphenyl)-2-propenoyl]-beta-D-glucopyranoside
		9.299/557.26105/w/o MS2:Unknown (carbon number 24); PlaSMA ID-1525
		1.624/397.86108/Unknown
		2.012/537.0625/Unknown
		8.561/727.19141/Unknown
		1.803/100.00401/Unknown
		1.627/306.83496/Unknown
		9.927/657.13184/Unknown
		1.991/117.01933/w/o MS2:Erythronolactone
		1.68/209.03067/w/o MS2:Mucic acid
		2.028/504.89642/Unknown
		1.613/172.8996/Unknown
		1.654/281.97919/Unknown
		1.655/350.96567/Unknown
		1.618/396.69424/Unknown
		1.618/394.69763/Unknown
		9.771/657.29785/Unknown
CP 20hpt ICP 36hpt	105	2.373/309.0148/w/o MS2:Emodin
		12.528/170.06102/Unknown
		7.885/436.25787/Unknown
		10.263/695.19806/Unknown
		9.316/658.64978/Unknown
		7.702/529.34686/w/o MS2:Gymnemagenin
		1.651/536.59729/Unknown
		2.21/437.10608/w/o MS2:Irisxanthone
		1.657/460.66797/Unknown
		7.761/370.61411/Unknown
		7.302/623.17487/Unknown
		1.654/631.89355/Unknown
		10.552/823.26636/Unknown
		8.447/493.24359/w/o MS2:Ingenol-5,20-acetonide-3-O-angelate
		8.192/544.23474/Unknown
		7.577/551.51001/Unknown
		14.512/589.26501/w/o MS2:(1S,2R,4S,9R,10R,14S,15S,17S)-9-(furan-3-yl)-1-hydroxy-15-[(1R)-1-hydroxy-2-methoxy-2-oxoethyl]-10,14,16,16-tetramethyl-7,18-dioxo-3,8-dioxapentacyclo[12.3.1.0?,?.0?,??.0?,??]octadecan-17-yl 2-methylpropanoate
		7.312/618.19476/Unknown
		13.035/651.36578/Unknown
		1.652/728.85254/Unknown
		1.686/807.91046/Unknown
		9.274/437.29102/Unknown
		9.246/555.19995/w/o MS2:(1R,2R,4S,16R,17R,20S)-13,20-dimethoxy-4,7,17,22,22-pentamethyl-11-oxo-5,10,21,23-tetraoxahexacyclo[18.2.1.0?,??.0?,??.0?,??.0?,??]tricosa-6(14),7,12-trien-2-yl acetate
		7.705/440.50763/Unknown
		1.774/236.00438/Unknown
		1.696/360.93619/w/o MS2:Arthothelin
		9.924/514.21161/w/o MS2:4-[7-acetyloxy-5-chloro-3-[(1E,3E)-3,5-dimethylhepta-1,3-dienyl]-7-methyl-6,8-dioxoisoquinolin-2-yl]butanoic acid
		9.962/401.13495/Unknown
		1.667/687.93146/Unknown
		1.745/252.01842/Unknown
		7.846/557.57794/Unknown
		7.393/450.79889/Unknown
		1.719/298.87292/Unknown
		9.045/594.86914/Unknown
		9.663/428.09833/Unknown
		10.282/619.27319/w/o MS2:N-(1-((2-amino-2-oxoethyl)amino)-4-methyl-1-oxopentan-2-yl)-1-(8-(6,7-dimethyl-4-oxo-4H-chromen-2-yl)-4H-benzo[d][1,3]dioxine-6-carbonyl)pyrrolidine-2-carboxamide
		1.67/782.88995/Unknown
		10.039/149.01193/Unknown (carbon number 7); PlaSMA ID-96
		7.519/388.216/w/o MS2:MLS001333691-01!
		8.718/337.05676/w/o MS2:5-Aminoimidazole-4-carboxamide-1-beta-D-ribofuranosyl 5'-monophosphate; LC-ESI-QTOF; MS2; CE
		1.702/908.86194/Unknown
		1.647/635.55157/Unknown
		1.717/910.86102/Unknown
		1.707/679.93994/Unknown
		8.572/484.11053/Unknown
		9.509/222.11284/w/o MS2:"MLS001049023-01!6,7-dimethoxy-2-methyl-3,4-dihydroisoquinolin-1-one"
		1.977/370.0177/Unknown
		8.885/426.27545/Unknown
		8.884/405.77631/Unknown
		8.046/336.24445/Unknown
		8.095/700.61035/Unknown
		7.863/294.01114/w/o MS2:Diclofenac
		1.556/418.80936/Unknown
		8.1/493.78781/Unknown
		7.448/329.17065/w/o MS2:MLS002154007-01!Methotrimeprazine maleate salt7104-38-3
		1.659/500.81012/Unknown
		8.426/393.10422/w/o MS2:Sesamolin
		1.647/704.99451/Unknown
		1.672/679.9397/Unknown
		10.331/528.32849/Unknown
		11.268/641.26221/Unknown
		1.703/809.90955/Unknown
		13.102/627.28357/w/o MS2:NCGC00381230-01_C34H42O11_7,11-Methano-2H-cycloocta[3,4]benzo[1,2-c]pyran-8-acetic acid, alpha-(acetyloxy)-4-(3-furanyl)-1,4,4a,5,6,6a,7,8,9,10,11,12-dodecahydro-11-hydroxy-4a,7,9,9-tetramethyl-10-[[(2E)-2-methyl-1-oxo-2-buten-1-yl]oxy]-2,13-dioxo-, methyl ester
		6.969/753.24506/Unknown
		1.56/416.8111/Unknown
		1.631/194.03288/w/o MS2:Phenacylamine Hydrochloride
		8.455/793.22363/Unknown
		1.668/660.90967/Unknown
		10.253/318.15817/w/o MS2:(1r,5R,7S)-2-(1H-indol-4-yl)-5,7-dimethyl-1,3-diazaadamantan-6-one
		2/746.22009/Unknown
		1.6/405.75519/Unknown
		10.253/147.04532/p-Coumaraldehyde
		8.936/459.56995/Unknown
		1.665/325.11377/w/o MS2:Disaccharide(Hex-Hex); PlaSMA ID-1741
		7.436/250.1685/w/o MS2:Unknown (carbon number 11); PlaSMA ID-1055
		1.65/534.60028/Unknown
		11.26/239.62103/Unknown
		1.698/706.95886/w/o MS2:PFCA-perfluoroalkyl_Hsubstituted_1DB; C15H2F26O2
		8.24/508.18243/w/o MS2:3-(4-hydroxyphenyl)-10-(1-isobutyl-2-oxo-1,2-dihydroquinolin-3-yl)-9,10-dihydropyrano[2,3-f]chromene-4,8-dione
		2.272/460.10959/Unknown
		1.674/681.93866/w/o MS2:PFCA-diether_Hsubstituted; C11H2F23O7
		1.999/160.13307/w/o MS2:4-aminovaleric acid betaine; CE0; RXHVPPWXTMHWGY-UHFFFAOYSA-N
		8.462/447.16953/w/o MS2:luteolin-7-glucoside
		1.705/129.01944/w/o MS2:Citraconic acid
		7.344/422.10944/Unknown
		1.993/311.99606/Unknown
		12.617/645.29486/w/o MS2:Isotetrandrine
		1.685/824.03882/Unknown
		8.694/474.60065/Unknown
		9.517/641.10596/Unknown
		10.303/635.24335/Unknown
		9.248/461.21753/w/o MS2:NCGC00169365-03_C25H32O8_5H-Furo[3,4-i]oxepino[4,3-a]xanthene-3,12-dione, 1,2,5a,6,7,7a,10,14,14a,14b-decahydro-5a,6-dihydroxy-13-methoxy-5,5,7a,9,14b-pentamethyl-
		10.556/625.26721/Unknown
		10.529/386.1604/w/o MS2:C21H25NO6; PlaSMA ID-959
		8.655/423.49869/Unknown
		8.759/236.05646/Unknown
		7.227/450.79901/Unknown
		1.793/321.12872/w/o MS2:3,3'-methylenebis(6-ethyl-4-hydroxy-5-methyl-2H-pyran-2-one)
		1.77/277.13873/w/o MS2:L-Saccharopine; LC-ESI-QTOF; MS2; CE
		1.652/829.80432/Unknown
		7.163/566.2215/w/o MS2:methyl (2S,3R,4S)-4-[[(1R)-2-acetyl-6,7-dihydroxy-3,4-dihydro-1H-isoquinolin-1-yl]methyl]-3-ethenyl-2-[(2S,3R,4S,5S,6R)-3,4,5-trihydroxy-6-(hydroxymethyl)oxan-2-yl]oxy-3,4-dihydro-2H-pyran-5-carboxylate
		2.088/513.13483/w/o MS2:1-[3-methoxy-4-[(2S,3R,4S,5S,6R)-3,4,5-trihydroxy-6-[[(2R,3R,4R,5R,6S)-3,4,5-trihydroxy-6-methyloxan-2-yl]oxymethyl]oxan-2-yl]oxyphenyl]ethanone
		8.46/698.17834/Unknown
		1.675/780.89172/Unknown
		1.684/708.95917/Unknown
CP 36hpt ICP 20hpt	99	8.166/580.03455/Unknown
		10.086/439.23337/w/o MS2:NCGC00347826-02_C22H34O6_2-Hydroxy-2'',5'',5'',8a''-tetramethyl-5-oxododecahydro-2''H-dispiro[furan-3,2'-furan-5',1''-naphthalen]-4''-yl acetate
		9.151/374.14413/w/o MS2:(2R,3R,4S,5R)-2-(6-((E)-4-hydroxy-3-methylbut-2-enylamino)-9H-purin-9-yl)-5-(hydroxymethyl)tetrahydrofuran-3,4-diol
		8.832/425.09207/w/o MS2:[3-hydroxy-2-methyl-4-(7-oxofuro[3,2-g]chromen-9-yl)oxybutan-2-yl] (Z)-2-methylbut-2-enoate
		10.344/543.27765/Unknown
		1.957/320.01385/Unknown
		10.55/273.11191/w/o MS2:NCGC00384536-01!1-(2,6-dihydroxy-4-methoxyphenyl)-3-phenylpropan-1-one
		5.18/535.0415/w/o MS2:3,4-di-O-galloylquinic acid
		8.167/577.15497/w/o MS2:Unknown (carbon number 27); PlaSMA ID-2915
		10.309/537.25555/Unknown
		9.841/406.11887/w/o MS2:8-(azepan-1-ium-1-ylmethyl)-3-(4-chlorophenyl)-4-oxo-4H-chromen-7-olate
		9.764/451.25345/w/o MS2:MLS001060846-01!
		12.486/622.82703/Unknown
		7.662/506.01904/Unknown
		10.23/468.28085/Unknown
		7.233/579.18378/w/o MS2:Aloeresin D
		1.574/454.70731/Unknown
		8.277/209.15361/w/o MS2:NCGC00380942-01_C13H20O2_1H-Indene-3-carboxylic acid, 3a,4,5,6,7,7a-hexahydro-3a,7,7-trimethyl-
		9.194/338.28003/Unknown
		9.544/518.20184/Unknown
		9.84/707.75903/Unknown
		2.451/620.03613/Unknown
		8.528/112.11209/Unknown
		8.489/507.79517/Unknown
		8.341/321.08151/w/o MS2:MMV010764
		8.188/538.04791/Unknown
		9.251/383.17734/w/o MS2:MLS002153183-01!SB-204070 hydrochloride
		9.373/648.039/Unknown
		7.674/375.09256/w/o MS2:Casticin
		13.083/325.20212/w/o MS2:Unknown (carbon number 18); PlaSMA ID-699
		7.907/566.0202/Unknown
		9.663/681.27679/Unknown
		7.433/278.10199/w/o MS2:Crystamidine
		11.295/397.11359/w/o MS2:NCGC00346663-03_C16H22O10_(1S,4aS,7aS)-1-(beta-D-Glucopyranosyloxy)-7-(hydroxymethyl)-1,4a,5,7a-tetrahydrocyclopenta[c]pyran-4-carboxylic acid
		8.279/636.19098/w/o MS2:(S)-N-((R)-1-amino-1-oxo-3-phenylpropan-2-yl)-1-(2-((3-(2,3-dihydrobenzo[b][1,4]dioxin-6-yl)-5-hydroxy-4-oxo-4H-chromen-7-yl)oxy)acetyl)pyrrolidine-2-carboxamide
		1.575/366.75183/Unknown
		10.487/393.1015/w/o MS2:Sesamolin
		8.185/529.03363/Unknown
		8.355/163.05992/w/o MS2:1,6-Anhydro-beta-D-glucose; LC-ESI-QTOF; MS2; CE
		8.64/626.78192/Unknown
		8.469/494.09802/Unknown
		2.095/527.12909/w/o MS2:(Z)-9-(3-hydroxy-4-methoxyphenyl)-2-(2,4,5-trimethoxybenzylidene)-8,9-dihydro-2H-furo[2,3-f]chromene-3,7-dione
		7.134/395.03641/Unknown
		8.805/551.21655/w/o MS2:3,6-dibenzyl-9-[(2,3-diamino-1,2-dihydroindol-3-yl)methyl]-1,4,7-triazonane-2,5,8-trione
		1.797/342.95084/Unknown
		1.552/418.73053/Unknown
		8.513/719.38501/w/o MS2:[2-[4-hydroxy-2,5-bis(hydroxymethyl)-3-(3-methylbutanoyloxy)oxolan-2-yl]oxy-6-(hydroxymethyl)-4,5-bis(2-methylpropanoyloxy)oxan-3-yl] decanoate
		7.108/587.03607/Unknown
		9.02/197.11778/w/o MS2:Unknown (carbon number 11); PlaSMA ID-631
		10.333/307.10199/w/o MS2:mollugin
		1.585/444.67752/Unknown
		9.711/681.27521/Unknown
		1.696/439.08578/Unknown
		9.249/581.15112/w/o MS2:Flavone base + 4O, C-Pen, C-Hex; PlaSMA ID-2944
		7.868/391.14166/w/o MS2:(1S,8R,16S,17R)-11,12-dimethoxy-5,15-diazahexacyclo[13.4.2.0?,??.0?,??.0?,??.0?,??]henicosa-2,9,11,13-tetraen-21-one
		11.562/647.27197/Unknown
		8.34/417.10629/w/o MS2:Chrysophanol-8-O-beta-D-glucopyranoside
		7.793/399.12796/w/o MS2:2-[4-hydroxy-2-[(2S,3R,4S,5S,6R)-3,4,5-trihydroxy-6-(hydroxymethyl)oxan-2-yl]oxyphenyl]acetonitrile
		1.565/624.62653/Unknown
		1.58/530.63672/Unknown
		7.438/262.16687/w/o MS2:NCGC00381248-01!4-oxododecanedioic acid
		7.886/495.29797/w/o MS2:MLS001140925-01!1-[(2S)-2-amino-3-phenylpropanoyl]-N-[(2S)-1-[(4-methoxyphenyl)methylamino]-3-methyl-1-oxobutan-2-yl]piperidine-4-carboxamide
		8.82/197.08099/w/o MS2:MLS002695995-01!
		7.415/267.13339/w/o MS2:Unknown (carbon number 13); PlaSMA ID-1188
		9.155/489.0509/Unknown
		1.948/242.0002/Unknown
		8.348/456.20822/w/o MS2:MMV688509
		1.566/622.63025/Unknown
		7.89/248.15192/w/o MS2:Unknown (carbon number 11); PlaSMA ID-1043
		9.104/359.11288/w/o MS2:Gardenin B
		11.478/307.1011/w/o MS2:mollugin
		8.809/250.10783/w/o MS2:Goniothalenol
		1.933/770.97412/Unknown
		1.567/464.73566/Unknown
		10.545/479.10611/w/o MS2:NCGC00380585-01!(E)-3-[1-[(E)-but-2-en-2-yl]-9-hydroxy-10-(hydroxymethyl)-3-methoxy-4-methyl-6-oxobenzo[b][1,4]benzodioxepin-7-yl]but-2-enoic acid
		1.567/540.66724/Unknown
		9.695/507.11557/w/o MS2:Flavone base + 3O, 2MeO, O-HexA; PlaSMA ID-2710
		11.256/510.22513/Unknown
		1.578/370.74496/Unknown
		10.145/638.24078/w/o MS2:methyl 3-(3-(2-(2,3-dihydrobenzofuran-5-yl)ethoxy)-4-methoxyphenyl)-3-(1-(3,4-dihydroxyphenethyl)-2-hydroxy-6-methyl-4-oxo-1,4-dihydropyridin-3-yl)propanoate
		10.136/396.10428/w/o MS2:2-(5,11-dioxoisoindolo[2,1-a]quinazolin-6(5H,6aH,11H)-yl)-N-(1H-pyrazol-4-yl)acetamide
		1.568/538.66949/Unknown
		8.273/225.14856/w/o MS2:Methyl jasmonate
		11.122/271.19086/w/o MS2:(E)-2-decylpent-2-enedioic acid
		7.762/445.11273/w/o MS2:Unknown (carbon number 22); PlaSMA ID-2431
		2.071/379.05325/Unknown
		8.248/191.1433/w/o MS2:Unknown (carbon number 13); PlaSMA ID-562
		10.228/504.16711/w/o MS2:MLS001140714-01!(2S)-3-(4-hydroxyphenyl)-2-[[2-[4-(4-methoxyphenyl)-8-methyl-2-oxochromen-7-yl]oxyacetyl]amino]propanoic acid
		1.992/379.06375/Unknown
		8.386/420.16412/w/o MS2:MLS001141232-01!(2S)-1-[(2S)-2-[(5-chloro-1-methylindole-2-carbonyl)amino]-3-methylpentanoyl]pyrrolidine-2-carboxylic acid
		2.108/439.09158/Unknown
		7.886/349.25873/w/o MS2:Oxyphenonium
		12.169/623.34314/w/o MS2:deferrioxamine E
		8.83/755.27521/Unknown
		11.854/507.12949/w/o MS2:NCGC00385222-01_C19H26O13_beta-D-Fructofuranosyl 6-O-(4-hydroxybenzoyl)-alpha-D-glucopyranoside
		10.641/631.27692/w/o MS2:NCGC00385331-01_C31H44O12_(2E)-3,7-Dimethyl-2,6-octadien-1-yl 3-O-(6-deoxy-alpha-L-mannopyranosyl)-4-O-[(2E)-3-(4-hydroxyphenyl)-2-propenoyl]-beta-D-glucopyranoside
		8.728/415.18716/Unknown
		8.508/385.0766/Unknown
		7.118/369.08194/w/o MS2:NCGC00385042-01!3-hydroxy-2-[(E)-3-(4-hydroxyphenyl)prop-2-enoyl]oxy-3-methoxycarbonylpentanedioic acid
ICP 20hpt ICP 36hpt	379	14.535/297.18588/w/o MS2:Exemestane
		1.588/309.02319/w/o MS2:Diflubenzuron
		2.009/532.18988/w/o MS2:(3R)-N-((2S,3R)-1-((benzo[d][1,3]dioxol-5-ylmethyl)amino)-3-methyl-1-oxopentan-2-yl)-2,2-dimethyl-5-oxo-2,3,5,9b-tetrahydrothiazolo[2,3-a]isoindole-3-carboxamide
		9.727/193.12239/w/o MS2:Unknown (carbon number 12); PlaSMA ID-585
		9.248/147.04305/w/o MS2:4H-chromen-4-one
		8.21/622.10345/Unknown
		8.521/314.94305/Unknown
		2.007/353.01828/w/o MS2:3,3'-Di-O-methylellagic acid
		8.918/583.73322/Unknown
		1.766/669.69757/Unknown
		7.33/244.06311/Unknown
		8.233/245.1861/w/o MS2:N-L-Leucyl-L-leucine
		1.791/130.08617/Unknown
		8.609/339.20422/Unknown
		7.68/419.90933/Unknown
		8.889/445.11392/w/o MS2:[5-[4-(3,4-dihydroxyphenyl)-2,3-dimethylbutyl]-2-hydroxyphenyl] 4-hydroxybenzoate
		1.684/625.83575/Unknown
		10.897/486.22635/Unknown
		1.877/534.85779/Unknown
		9.969/671.11993/Unknown
		2.1/333.08533/w/o MS2:chrysin
		6.628/359.53076/Unknown
		1.68/667.69727/Unknown
		8.146/680.66541/Unknown
		10.828/594.25635/Unknown
		8.816/591.65503/Unknown
		1.632/565.99176/Unknown
		8.534/580.76965/Unknown
		1.667/741.63019/Unknown
		13.819/341.21112/w/o MS2:Canrenone
		1.728/376.79953/Unknown
		2.043/189.08748/w/o MS2:Tobramycin, inactivated by phosphorylated 2''
		1.706/446.18683/w/o MS2:Glipizide (Glucotrol)
		1.656/564.7829/Unknown
		8.468/272.11301/w/o MS2:Unknown (carbon number 12); PlaSMA ID-1233
		1.812/176.93488/Unknown
		7.116/596.03052/Unknown
		5.987/293.08759/w/o MS2:cyclopenin
		1.663/414.75607/Unknown
		7.65/536.06018/Unknown
		2.025/383.11896/w/o MS2:S-Adenosyl-homocysteine
		1.688/571.79907/Unknown
		8.376/303.09177/w/o MS2:Hesperetin
		2.101/552.23059/w/o MS2:NCGC00385685-01_C23H34O14_(2E)-3-[4-(beta-D-Glucopyranosyloxy)-3,5-dimethoxyphenyl]-2-propen-1-yl beta-D-glucopyranoside
		8.815/590.98547/Unknown
		2.112/253.09297/w/o MS2:Obtusaquinone
		14.428/605.38257/Unknown
		8.119/655.33862/w/o MS2:(2S,3S,4S,5R,6R)-6-[[(3S,6aR,6bS,8aS,14bR)-8a-carboxy-4,4,6a,6b,11,11,14b-heptamethyl-1,2,3,4a,5,6,7,8,9,10,12,12a,14,14a-tetradecahydropicen-3-yl]oxy]-3,4,5-trihydroxyoxane-2-carboxylic acid
		2.057/518.20984/w/o MS2:NCGC00380287-01_C28H33NO7_(1E,4S,6R,7E,11aS,14S,14aS,15S,15aR,16aS,16bS)-14-Benzyl-6-hydroxy-4,6,15,15a-tetramethyl-3,13,14,14a,15,15a,16a,16b-octahydro[1,3]dioxacyclotridecino[4,5-d]oxireno[f]isoindole-5,10,12(4H,6H)-trione
		1.984/510.93134/Unknown
		7.311/205.50273/Unknown
		8.565/131.04948/w/o MS2:C9H8O2; PlaSMA ID-95
		7.079/567.47131/Unknown
		7.779/115.03868/w/o MS2:Unknown (carbon number 5); PlaSMA ID-47
		8.12/308.17883/w/o MS2:MLS001401453-01!ZOLPIDEM TARTRATE
		8.216/329.1232/w/o MS2:1-(4-hydroxyphenyl)-3-[(2R,3R,4S,5S,6R)-3,4,5-trihydroxy-6-(hydroxymethyl)oxan-2-yl]oxypropan-1-one
		7.903/457.08078/w/o MS2:Avicularin
		1.59/347.88828/Unknown
		1.801/484.02844/w/o MS2:2-((3-(3,4-dihydro-2H-benzo[b][1,4]dioxepin-7-yl)-2-methyl-4-oxo-4H-chromen-7-yl)oxy)-2-oxoethanaminium bromide
		1.939/611.0625/Unknown
		8.33/577.15454/w/o MS2:Unknown (carbon number 27); PlaSMA ID-2915
		1.669/743.62793/Unknown
		2.148/515.05237/Unknown
		9.153/482.22339/w/o MS2:6-(2-oxo-2-(4-(2-(pyridin-4-yl)ethyl)piperazin-1-yl)ethyl)-6,6a-dihydroisoindolo[2,1-a]quinazoline-5,11-dione
		1.995/518.87476/Unknown
		1.912/371.03143/Unknown
		9.558/413.14584/w/o MS2:3-oxo-3-[[(2R,3S,4S,5R,6S)-3,4,5-trihydroxy-6-(4-hydroxy-5-methyl-2-propan-2-ylphenoxy)oxan-2-yl]methoxy]propanoic acid
		7.624/331.10132/w/o MS2:curvularin
		1.859/280.94553/Unknown
		1.664/629.77734/Unknown
		1.983/498.92828/Unknown
		1.623/320.83405/Unknown
		1.585/429.85019/Unknown
		6.722/577.15564/w/o MS2:Unknown (carbon number 27); PlaSMA ID-2915
		6.95/530.26288/Unknown
		8.923/643.06079/Unknown
		8.706/461.772/Unknown
		7.562/428.73358/Unknown
		1.693/369.89719/Unknown
		8.916/360.53735/Unknown
		1.63/421.78506/Unknown
		6.939/294.16422/w/o MS2:MLS001165674-01!ondansetron
		8.836/709.35858/Unknown
		7.169/458.16382/w/o MS2:Amygdalin; PlaSMA ID-2504
		6.018/351.12912/w/o MS2:Unknown (carbon number 14); PlaSMA ID-823
		7.94/508.51517/Unknown
		7.092/460.91586/Unknown
		2.089/364.0629/w/o MS2:Guanosine 5'-monophosphate; LC-ESI-QTOF; MS2; CE
		8.339/924.2962/Unknown
		7.533/534.20782/Unknown
		1.802/376.79852/Unknown
		8.372/581.7323/Unknown
		2.005/471.01157/Unknown
		11.943/263.17572/w/o MS2:NCGC00380411-01!7-(2-aminophenyl)heptanoic acid
		6.953/221.14688/w/o MS2:3,7-dimethyl-6-octenyl acetate
		2.123/502.24991/w/o MS2:NCGC00380618-01_C27H32O8_(1'R,3'R,8'R,12'E,18'E,20'Z,24'R,25'S)-5',13',25'-Trimethyl-11'H,17'H,22'H-spiro[oxirane-2,26'-[2,10,16,23]tetraoxatetracyclo[22.2.1.0~3,8~.0~8,25~]heptacosa[4,12,18,20]tetraene]-11',17',22'-trione
		2.043/130.08621/w/o MS2:N-Methyl-L-proline; CE0; CWLQUGTUXBXTLF-YFKPBYRVSA-N
		8.508/651.7735/Unknown
		7.179/345.18497/w/o MS2:Rhodotorulic acid
		8.697/702.35577/Unknown
		8.665/307.10278/w/o MS2:mollugin
		1.691/683.8241/Unknown
		1.9/280.94559/Unknown
		7.94/508.26422/w/o MS2:CE-108E aglycone
		14.822/349.27332/w/o MS2:NCGC00380552-01_C22H36O3_2(1H)-Naphthalenone, 8-[5-(acetyloxy)-3-methylpentyl]octahydro-4,4,8a-trimethyl-7-methylene-
		7.311/265.15552/w/o MS2:Phenylalanylvaline; PlaSMA ID-1177
		1.684/378.83401/Unknown
		2.573/368.09778/w/o MS2:6,10a-dihydroxy-4-(hydroxymethyl)-4,7,11b-trimethyl-1,2,3,4a,5,6,6a,7,11,11a-decahydronaphtho[2,1-f][1]benzofuran-9-one
		1.914/521.82538/Unknown
		12.334/594.30481/Unknown
		2.062/514.04382/Unknown
		8.216/322.69406/Unknown
		11.248/423.14948/w/o MS2:lamalbid
		5.991/504.04141/Unknown
		8.464/596.08514/Unknown
		9.401/617.00317/Unknown
		11.318/474.16611/w/o MS2:NCGC00380504-01!7-[(2S,3R,4S,5S,6R)-6-[[(2R,3R,4R)-3,4-dihydroxy-4-(hydroxymethyl)oxolan-2-yl]oxymethyl]-3,4,5-trihydroxyoxan-2-yl]oxychromen-2-one
		7.581/515.76984/Unknown
		7.314/382.02826suplhur-conatining metabolite
		8.74/300.09109/w/o MS2:Chlordiazepoxide
		7.598/515.5213/Unknown
		1.666/559.95959/Unknown
		8.931/321.52945/Unknown
		8.288/315.6868/Unknown
		2.105/271.07394/w/o MS2:(+)-Dihydrokavain
		8.882/401.9718/Unknown
		7.125/388.09445/w/o MS2:Amoxicilin - Dark Web Drugs
		1.584/589.74329/Unknown
		2.161/304.20074/w/o MS2:Vildagliptin (LAF-237)
		2.333/294.14502/w/o MS2:NCGC00385854-01_C14H19N3O4_N~5~-Carbamoyl-N~2~-(phenylacetyl)ornithine
		1.67/575.83154/Unknown
		1.617/299.80661/Unknown
		2.098/566.20728/Unknown
		9.14/395.07016/w/o MS2:(Z)-3-[4-methoxy-2-[(2S,3R,4S,5S,6R)-3,4,5-trihydroxy-6-(hydroxymethyl)oxan-2-yl]oxyphenyl]prop-2-enoic acid
		1.968/280.94656/Unknown
		1.668/679.65417/Unknown
		1.645/350.86206/Unknown
		1.654/273.85876/Unknown
		7.571/499.6456/Unknown
		1.626/396.76294/Unknown
		8.391/498.34399/w/o MS2:CRUSTECDYSONE
		8.805/706.34393/Unknown
		7.787/421.13202/w/o MS2:NCGC00380493-01_C17H24O12_4H-Pyran-4-one, 2-methyl-3-[[6-O-[(2R,3R,4R)-tetrahydro-3,4-dihydroxy-4-(hydroxymethyl)-2-furanyl]-beta-D-glucopyranosyl]oxy]-
		1.658/817.55975/Unknown
		10.832/459.22363/w/o MS2:C21H34O8; PlaSMA ID-1243
		10.188/322.14264/w/o MS2:Pesticide4_Pyriproxyfen_C20H19NO3_Pyridine, 2-[1-methyl-2-(4-phenoxyphenoxy)ethoxy]-
		7.114/253.11877/w/o MS2:Unknown (carbon number 12); PlaSMA ID-1077
		11.194/256.1091/w/o MS2:Dimethachlor
		8.51/551.78485/Unknown
		7.086/402.98004/Unknown
		8.618/400.16144/w/o MS2:MMV688372
		2.165/505.04892/Unknown
		1.625/394.76611/Unknown
		13.89/536.29932/Unknown
		8.516/309.19647/w/o MS2:hexadecanedioic acid
		1.674/381.6684/Unknown
		9.378/287.05573/w/o MS2:Unknown (carbon number 15); PlaSMA ID-1400
		7.794/437.13052/Unknown
		7.615/384.13663/w/o MS2:MLS001076852-01!
		12.021/380.25778/Unknown
		2.023/595.04944/Unknown
		2.081/137.04599/w/o MS2:Hypoxanthine; CE0; FDGQSTZJBFJUBT-UHFFFAOYSA-N
		2.265/166.08658/w/o MS2:Unknown (carbon number 9); PlaSMA ID-355
		8.524/423.27478/w/o MS2:7-[2,6-dimethyl-8-(2-methylbutanoyloxy)-1,2,6,7,8,8a-hexahydronaphthalen-1-yl]-3,5-dihydroxyheptanoic acid
		1.659/716.6084/Unknown
		2.095/672.35919/Unknown
		1.623/322.8313/Unknown
		7.591/498.26157/w/o MS2:Unknown (carbon number 27); PlaSMA ID-2670
		10.541/377.1225/w/o MS2:2,3,9,10-tetramethoxy-6a,11a-dihydro-6H-[1]benzofuro[3,2-c]chromene-4,8-diol
		11.644/249.15933/w/o MS2:Pindolol; LC-ESI-ITFT; MS2; CE
		7.288/382.02686/unknown
		1.818/369.89853/Unknown
		8.948/498.75256/Unknown
		6.896/762.23962/Unknown
		1.677/445.95102/Unknown
		8.692/702.19183/Unknown
		8.952/360.53809/Unknown
		8.456/337.69882/Unknown
		8.996/545.95959/Unknown
		8.926/564.04199/Unknown
		1.996/366.92111/Unknown
		1.662/667.04047/Unknown
		1.703/552.0722/Unknown
		7.594/261.14423/w/o MS2:Isoleucylglutamate; PlaSMA ID-1146
		2.124/516.22906/Unknown
		10.715/492.22339/Unknown
		1.776/689.07001/Unknown
		8.518/204.10214/w/o MS2:Unknown (carbon number 12); PlaSMA ID-680
		9.134/461.02597/Unknown
		8.594/321.70255/Unknown
		2.103/437.47534/Unknown
		9.471/483.13815/w/o MS2:Apiopaeonoside
		9.248/580.20026/w/o MS2:9-(4-hydroxy-3,5-dimethoxyphenyl)-4-[3,4,5-trihydroxy-6-(hydroxymethyl)oxan-2-yl]oxy-5a,6,8a,9-tetrahydro-5H-[2]benzofuro[6,5-f][1,3]benzodioxol-8-one
		8.969/483.74637/Unknown
		5.994/481.12067/w/o MS2:Silibinin
		1.927/248.89684/Unknown
		2.031/526.98639/Unknown
		8.416/644.38037/Unknown
		7.074/321.70099/Unknown
		9.752/565.19446/w/o MS2:methyl (4S,5Z,6S)-4-(2-methoxy-2-oxoethyl)-5-[2-[(E)-3-phenylprop-2-enoyl]oxyethylidene]-6-[(2S,3R,4S,5S,6R)-3,4,5-trihydroxy-6-(hydroxymethyl)oxan-2-yl]oxy-4H-pyran-3-carboxylate
		8.93/610.04608/Unknown
		7.953/655.34058/w/o MS2:(2S,3S,4S,5R,6R)-6-[[(3S,6aR,6bS,8aS,14bR)-8a-carboxy-4,4,6a,6b,11,11,14b-heptamethyl-1,2,3,4a,5,6,7,8,9,10,12,12a,14,14a-tetradecahydropicen-3-yl]oxy]-3,4,5-trihydroxyoxane-2-carboxylic acid
		9.659/399.11438/w/o MS2:[1,3-dihydroxy-1-(7-methoxy-2-oxochromen-6-yl)-3-methylbutan-2-yl] 3-methylbut-2-enoate
		5.981/249.0981/Unknown
		9.761/140.07071/w/o MS2:betaine
		2.849/401.97287/Unknown
		8.099/310.18369/Unknown
		8.929/645.06189/Unknown
		1.985/613.06311/Unknown
		7.708/260.13654/Unknown
		2.326/280.13928/w/o MS2:MLS001049068-01!2-amino-3-(1H-indol-3-yl)-N-phenylpropanamide
		13.989/679.35309/Unknown
		1.6/469.72714/Unknown
		10.272/539.21582/w/o MS2:(2S,3R,4S,5S,6R)-2-[4-[[(3S,4R,5S)-3-hydroxy-5-(4-hydroxy-3-methoxyphenyl)-4-(hydroxymethyl)oxolan-3-yl]methyl]-2-methoxyphenoxy]-6-(hydroxymethyl)oxane-3,4,5-triol
		1.573/509.77792/w/o MS2:[Gln1]-moroidin-[QLLVWRAH]
		13.436/546.31879/w/o MS2:MLS001074892-01!PD 173074
		14.525/331.26297/w/o MS2:NCGC00384514-02_C20H36O2_1-(3-Hydroxy-3-methyl-4-penten-1-yl)-2,5,5,8a-tetramethyldecahydro-2-naphthalenol
		1.723/268.94595/Unknown
		1.661/451.81433/Unknown
		7.953/655.7428/Unknown
		11.095/468.62936/Unknown
		10.318/425.09143/Unknown
		9.996/671.1239/Unknown
		8.115/655.53516/Unknown
		1.611/145.9496/Unknown
		1.771/329.94598/Unknown
		7.322/529.24188/w/o MS2:methyl (2R)-2-(acetyloxy)-2-[(1S,3S,7R,8R,9R,12S,13R)-13-(furan-3-yl)-6,6,8,12-tetramethyl-17-methylidene-5,15-dioxo-2,14-dioxatetracyclo[7.7.1.0?,??.0?,?]heptadecan-7-yl]acetate
		1.656/714.61151/Unknown
		8.814/359.22842/w/o MS2:(Z)-5-[(1S,2R,4aR,8aR)-5-(hydroxymethyl)-1,2,4a-trimethyl-2,3,4,7,8,8a-hexahydronaphthalen-1-yl]-3-(hydroxymethyl)pent-2-enoic acid
		9.483/341.1066/w/o MS2:Unknown (carbon number 12); PlaSMA ID-789
		1.687/371.89731/Unknown
		14.791/528.24115/Unknown
		10.335/503.10693/w/o MS2:[(2R,3R,4R,5R)-4-acetyloxy-5-(2,4-dioxopyrimidin-1-yl)-2-(hydroxymethyl)oxolan-3-yl] 2,4-dimethoxy-6-methylbenzoate
		8.485/307.68948/w/o MS2:Indinavir Sulfate
		9.138/470.04111/Unknown
		9.273/646.01416/Unknown
		8.367/541.78101/Unknown
		1.627/639.92621/Unknown
		1.606/313.87256/Unknown
		8.978/514.89258/Unknown
		10.389/498.20331/Unknown
		2.099/422.11093/w/o MS2:Coralyne Chloride
		11.638/596.32037/Unknown
		9.933/710.3064/w/o MS2:NCGC00168874-03!N-[3-[5,8-bis[3-[acetyl(hydroxy)amino]propyl]-3,6,9,12,15,18-hexaoxo-1,4,7,10,13,16-hexazacyclooctadec-2-yl]propyl]-N-hydroxyacetamide
		8.636/610.81305/Unknown
		8.052/437.15558/w/o MS2:purpactin A
		8.785/494.26248/w/o MS2:Moroidin
		12.104/540.26422/Unknown
		8.197/682.1972/Unknown
		7.576/663.67944/Unknown
		1.82/669.69653/Unknown
		7.309/205.38536/Unknown
		1.655/642.67584/Unknown
		7.577/498.01218/Unknown
		9.951/407.26926/Unknown
		7.17/296.15259/w/o MS2:MLS002153839-01!Dosulepin hydrochloride897-15-4
		1.689/470.84982/Unknown
		8.239/634.15564/Unknown
		5.827/631.15173/Unknown
		7.285/447.97815/Unknown
		6.225/260.16003/w/o MS2:Isoleucylglutamine; PlaSMA ID-1143
		7.595/501.51776/Unknown
		6.992/657.84192/Unknown
		8.195/213.04037/w/o MS2:Zonisamide
		7.829/511.89648/Unknown
		1.793/566.74658/Unknown
		7.643/691.83118/Unknown
		6.724/231.17093/w/o MS2:Isoleucylvaline; PlaSMA ID-915
		6.447/449.04559/Unknown
		2.199/431.1308/w/o MS2:(1S,3R,6R,7S,8S,10R,13S,16S,17R)-8-tert-butyl-6,17-dihydroxy-16-methyl-2,4,14,19-tetraoxahexacyclo[8.7.2.0?,??.0?,?.0?,??.0??,??]nonadecane-5,15,18-trione
		11.532/645.29236/Unknown
		1.669/566.74548/Unknown
		7.726/432.01651/Unknown
		7.293/605.16095/w/o MS2:methyl (4S,5E,6S)-5-ethylidene-4-[2-oxo-2-[(2S,3R,4S,5S,6R)-3,4,5-trihydroxy-6-(hydroxymethyl)oxan-2-yl]oxyethyl]-6-[(2S,3R,4S,5S,6R)-3,4,5-trihydroxy-6-(hydroxymethyl)oxan-2-yl]oxy-4H-pyran-3-carboxylate
		7.342/395.16721/w/o MS2:rutamarin
		7.887/493.97318/Unknown
		2.047/418.0419/w/o MS2:methyl 2-(3,5-dichloro-2-hydroxy-6-methoxy-4-methylbenzoyl)-3,5-dihydroxybenzoate
		1.993/651.11523/w/o MS2:7-hydroxy-3-(2-oxochromen-7-yl)oxy-8-[2-oxo-7-[(2S,3R,4R,5R,6S)-3,4,5-trihydroxy-6-methyloxan-2-yl]oxychromen-8-yl]chromen-2-one
		9.961/503.10849/w/o MS2:[(2R,3R,4R,5R)-4-acetyloxy-5-(2,4-dioxopyrimidin-1-yl)-2-(hydroxymethyl)oxolan-3-yl] 2,4-dimethoxy-6-methylbenzoate
		12.062/506.19235/Unknown
		9.989/403.21106/w/o MS2:NCGC00380977-01!6-[(1E,3E,5E,7E)-8-[(2R,3S,4S,5S)-3,4-dihydroxy-2,4,5-trimethyloxolan-2-yl]-7-methylocta-1,3,5,7-tetraenyl]-4-methoxy-3-methylpyran-2-one
		7.792/393.14059/w/o MS2:NCGC00160168-03!5,9,10-trihydroxy-2,2-dimethyl-12-(2-methylbut-3-en-2-yl)pyrano[3,2-b]xanthen-6-one
		8.067/505.19632/w/o MS2:(1R,2R,4aS,6aS,6bR,9R,10R,11R,12aR)-1,10,11-trihydroxy-9-(hydroxymethyl)-1,2,6a,6b,9,12a-hexamethyl-2,3,4,5,6,6a,7,8,8a,10,11,12,13,14b-tetradecahydropicene-4a-carboxylic acid
		7.287/597.30432/Unknown
		10.261/478.2283/w/o MS2:(2R,3S,4S,5R,6R)-2-[[(2R,3R,4R)-3,4-dihydroxy-5-(hydroxymethyl)oxolan-2-yl]oxymethyl]-6-[4-(4-hydroxyphenyl)butan-2-yloxy]oxane-3,4,5-triol
		1.886/381.90067/Unknown
		1.693/784.77576/Unknown
		7.303/337.23535/w/o MS2:Eicosanoids_12,13diHOME_C18H34O4
		2.17/237.08746/w/o MS2:3,4-dihydro-2,2-dimethyl-indeno[1,2-b]-pyran-5(2H)-one
		8.918/284.02805/w/o MS2:Procymidone
		8.929/314.04718/Unknown
		12.686/384.21634/w/o MS2:NCGC00347551-02_C23H31NO5_(2R,2'R,4a'S,6'S,7'R,8a'S)-4,6',7'-Trihydroxy-2',5',5',8a'-tetramethyl-3',4',4a',5',6',7,7',8,8',8a'-decahydro-2'H-spiro[furo[2,3-e]isoindole-2,1'-naphthalen]-6(3H)-one
		1.66/667.73627/Unknown
		2.274/256.0809/w/o MS2:NCGC00384559-01!methyl 2-[(2,3-dihydroxybenzoyl)amino]-3-hydroxypropanoate
		1.815/277.84473/Unknown
		6.904/420.14459/Unknown
		2.172/340.19714/w/o MS2:MLS002154064-01!Xamoterol hemifumarate73210-73-8
		1.67/465.79431/Unknown
		1.83/667.69867/Unknown
		8.818/591.3205/w/o MS2:2-[3-[(E)-6-acetyloxy-2-hydroxy-6-methyl-3-oxohept-4-en-2-yl]-6-(carboxymethyl)-2-hydroxy-3a,5a,9b-trimethyl-5-oxo-2,3,4,6,9,9a-hexahydro-1H-cyclopenta[a]naphthalen-7-yl]-2-methylpropanoic acid
		12.343/622.82739/Unknown
		8.463/297.70398/Unknown
		7.234/591.18292/w/o MS2:Euphorbiasteroid
		1.678/176.93445/Unknown
		7.605/343.22433/w/o MS2:5-(1,2,4a,5-tetramethyl-7-oxo-3,4,8,8a-tetrahydro-2H-naphthalen-1-yl)-3-methylpentanoic acid
		1.606/298.91867/Unknown
		7.314/365.18207/w/o MS2:8-benzoyl-1,5,5-trimethyl-6,15-dioxatetracyclo[9.3.1.0?,??.0?,??]pentadeca-7(12),8,10-trien-9-ol
		2.153/583.06036/Unknown
		1.623/404.79465/Unknown
		1.984/270.94458/Unknown
		7.684/695.24225/Unknown
		7.906/481.1944/w/o MS2:[3-(13-methyltetradecyl)-5-sulfooxyphenyl] hydrogen sulfate
		9.888/388.24683/w/o MS2:NCGC00347666-02!2,4-dihydroxy-6-methyl-3-[(2E,4E)-3-methyl-5-[(1R,2R,6R)-1,2,6-trimethyl-3-oxocyclohexyl]penta-2,4-dienyl]benzaldehyde
		11.101/700.27087/Unknown
		8.08/682.19733/Unknown
		8.141/321.17422/w/o MS2:"MLS001174880-01!2,4-DIHYDROXY-6-[10-HYDROXY-6-OXO-UNDECYL]BENZOIC ACID MICRO-LACTONE"
		9.228/481.22861/Unknown
		7.597/518.01727/Unknown
		14.826/331.26306/w/o MS2:NCGC00384514-02_C20H36O2_1-(3-Hydroxy-3-methyl-4-penten-1-yl)-2,5,5,8a-tetramethyldecahydro-2-naphthalenol
		8.831/334.20166/w/o MS2:Sodium Tetradecyl Sulfate
		14.514/349.27356/w/o MS2:NCGC00380552-01_C22H36O3_2(1H)-Naphthalenone, 8-[5-(acetyloxy)-3-methylpentyl]octahydro-4,4,8a-trimethyl-7-methylene-
		1.652/312.90604/Unknown
		1.933/423.09018/w/o MS2:1,3,6,7-tetrahydroxy-2-((3R,4S,5S,6R)-3,4,5-trihydroxy-6-(hydroxymethyl)tetrahydro-2H-pyran-2-yl)-9H-xanthen-9-one
		9.743/355.1178/w/o MS2:Triacetyl resveratrol; PlaSMA ID-1972
		8.481/328.69412/Unknown
		7.839/557.33081/Unknown
		1.57/331.87408/Unknown
		7.51/388.46341/Unknown
		11.249/601.30334/w/o MS2:S-((3S,10R,13R)-10,13-dimethyl-17-octyl-2,3,4,7,8,9,10,11,12,13,14,15,16,17-tetradecahydro-1H-cyclopenta[a]phenanthren-3-yl) 2-bromohexanethioate
		1.651/326.92215/Unknown
		7.862/373.28088/w/o MS2:Finasteride
		7.867/581.77484/Unknown
		1.664/557.96124/Unknown
		8.149/679.99634/Unknown
		1.667/526.82129/Unknown
		8.212/411.69397/Unknown
		6.486/449.04315/Unknown
		8.119/307.52798/Unknown
		14.765/529.23834/w/o MS2:methyl (2R)-2-(acetyloxy)-2-[(1S,3S,7R,8R,9R,12S,13R)-13-(furan-3-yl)-6,6,8,12-tetramethyl-17-methylidene-5,15-dioxo-2,14-dioxatetracyclo[7.7.1.0?,??.0?,?]heptadecan-7-yl]acetate
		11.706/411.27356/w/o MS2:11A-Acetoxyprogesterone
		11.905/421.1362/w/o MS2:lamalbid
		2.048/230.99075/w/o MS2:Citric acid
		5.956/295.10367/w/o MS2:Unknown (carbon number 11); PlaSMA ID-570
		10.034/523.25391/w/o MS2:Unknown (carbon number 27); PlaSMA ID-2764
		1.662/539.72638/Unknown
		1.673/277.84564/Unknown
		8.232/680.18085/Unknown
		1.697/660.79584/Unknown
		8.39/322.69406/Unknown
		8.84/709.02527/Unknown
		7.612/499.1358/w/o MS2:(2R,2'S,4'aS,5'R,5''S,6'R,8'aS)-2'-(acetyloxy)-5''-(furan-3-yl)-6'-methyl-2'',8'-dioxo-octahydrodispiro[oxirane-2,1'-naphthalene-5',3''-oxolane]-8'a-ylmethyl acetate
		1.923/409.11182/w/o MS2:(1s)-1,5-anhydro-1-[2,4,6-trihydroxy-3-(4-hydroxybenzoyl)phenyl]-d-glucitol
		9.345/652.04309/Unknown
		1.963/549.06403/Unknown
		8.829/591.19537/Unknown
		5.931/249.09831/Unknown
		1.975/353.88583/Unknown
		1.681/484.03091/w/o MS2:2-((3-(3,4-dihydro-2H-benzo[b][1,4]dioxepin-7-yl)-2-methyl-4-oxo-4H-chromen-7-yl)oxy)-2-oxoethanaminium bromide
		1.662/640.67859/Unknown
		2.043/535.93292/Unknown
		8.705/714.10242/Unknown
		7.621/266.15839/w/o MS2:"Mirtazapine (Remeron, Avanza)"
		8.218/382.18597/w/o MS2:NCGC00380558-01_C19H24O7_2-Propenoic acid, 2-methyl-, (3aR,4S,6R,11aR)-2,3,3a,4,5,6,7,8,9,11a-decahydro-6,9-dihydroxy-6,10-dimethyl-3-methylene-2,7-dioxocyclodeca[b]furan-4-yl ester
		8.146/680.33051/Unknown
		11.595/490.19589/w/o MS2:[(2R,3S,4S,5S)-4-hydroxy-2,5-bis(hydroxymethyl)-5-[(2R,3R,4S,5S,6R)-3,4,5-trihydroxy-6-(hydroxymethyl)oxan-2-yl]oxyoxolan-3-yl] (E)-3-phenylprop-2-enoate
		1.606/387.80518/Unknown
		7.887/396.22394/w/o MS2:Unknown (carbon number 25); PlaSMA ID-2169
		2.208/249.11548/w/o MS2:Unknown (carbon number 14); PlaSMA ID-1046
		8.569/708.25012/w/o MS2:Man3GlcNAc; LC-ESI-QQ; MS2; CE
		9.726/395.20645/w/o MS2:MLS001142707-01!
		1.676/561.8056/Unknown
		1.798/667.69769/Unknown
		2.044/520.91504/Unknown
		1.672/545.82086/Unknown
		1.611/305.84131/Unknown
		9.136/384.02078/w/o MS2:MMV687807
		1.686/672.7511/Unknown
		1.681/477.75259/Unknown
		8.412/669.12811/Unknown
CP 36hpt ICP 36hpt	338	11.705/491.22815/Unknown
		2.1/174.11252/w/o MS2:N-Acetylleucine
		7.976/408.25311/w/o MS2:Leu-Leu-Tyr; LC-ESI-QTOF; MS2; CE
		8.741/447.18716/Unknown
		8.162/281.15332/w/o MS2:NCGC00180705-02!(E)-5-hydroxy-1,7-diphenylhept-1-en-3-one
		7.626/283.65192/Unknown
		6.608/343.1973/w/o MS2:Pesticide3_Iprovalicarb Isomer 1*_C18H28N2O3_Isopropyl [(2S)-3-methyl-1-{[1-(4-methylphenyl)ethyl]amino}-1-oxo-2-butanyl]carbamate
		7.957/463.69928/Unknown
		1.632/526.73022/Unknown
		7.81/503.24774/w/o MS2:NCGC00385080-01!4-[(E)-3-[(2R,3R,4S,5S,6R)-3-[(2S,3R,4R)-3,4-dihydroxy-4-(hydroxymethyl)oxolan-2-yl]oxy-4,5-dihydroxy-6-(hydroxymethyl)oxan-2-yl]oxybut-1-enyl]-3,5,5-trimethylcyclohex-2-en-1-one
		7.74/307.10376/w/o MS2:Unknown (carbon number 12); PlaSMA ID-615
		7.639/300.15216/w/o MS2:MLS001074186-01!
		2.362/301.15845/w/o MS2:(3R)-3-(3,4-dimethoxyphenyl)-8-hydroxy-3,4-dihydroisochromen-1-one
		8.524/131.04893/w/o MS2:C9H8O2; PlaSMA ID-95
		1.647/678.80804/Unknown
		10.38/551.24933/w/o MS2:Pseudolaric Acid A-O-beta-D-glucopyranoside
		1.651/531.90326/Unknown
		8.818/481.14343/w/o MS2:Mulberroside C
		9.482/546.27081/Unknown
		8.401/505.0354/Unknown
		6.499/293.16052/w/o MS2:Unknown (carbon number 14); PlaSMA ID-1471
		10.743/461.21661/w/o MS2:NCGC00169365-03_C25H32O8_5H-Furo[3,4-i]oxepino[4,3-a]xanthene-3,12-dione, 1,2,5a,6,7,7a,10,14,14a,14b-decahydro-5a,6-dihydroxy-13-methoxy-5,5,7a,9,14b-pentamethyl-
		7.674/287.90167/Unknown
		8.186/512.31299/w/o MS2:NCGC00384980-01!5-[5-[3,4-dihydroxy-5-(hydroxymethyl)oxolan-2-yl]oxy-3-hydroxy-6-methyloctanoyl]oxy-3-hydroxy-6-methyloctanoic acid
		6.481/156.06786/w/o MS2:Indole-3-acetonitrile
		10.072/694.17767/Unknown
		9.958/569.23914/w/o MS2:(2S,3R,5S,9R)-2,3-dihydroxy-14-(hydroxymethyl)-5,9-dimethyl-14-{[(2S,3R,4S,5S,6R)-3,4,5-trihydroxy-6-(hydroxymethyl)oxan-2-yl]oxy}tetracyclo[11.2.1.0?,??.0?,?]hexadecane-5-carboxylic acid
		9.254/399.61371/Unknown
		11.237/400.11957/w/o MS2:N-(8-chloro-2,3,4,9-tetrahydro-1H-carbazol-1-yl)-2-(1H-indol-3-yl)acetamide
		7.945/296.82346/Unknown
		6.522/301.15869/w/o MS2:(3R)-3-(3,4-dimethoxyphenyl)-8-hydroxy-3,4-dihydroisochromen-1-one
		10.896/569.24335/w/o MS2:(2S,3R,5S,9R)-2,3-dihydroxy-14-(hydroxymethyl)-5,9-dimethyl-14-{[(2S,3R,4S,5S,6R)-3,4,5-trihydroxy-6-(hydroxymethyl)oxan-2-yl]oxy}tetracyclo[11.2.1.0?,??.0?,?]hexadecane-5-carboxylic acid
		2.183/530.24414/w/o MS2:3,15-dibenzyl-1,4,12-trimethyl-1,4,7,10,13-pentazacyclopentadecane-2,5,8,11,14-pentone
		8.194/355.11685/w/o MS2:Flavone base + 4O, 1Prenyl; PlaSMA ID-1971
		10.38/655.24115/Unknown
		1.649/662.8819/Unknown
		10.434/403.08676/w/o MS2:MMV688179
		9.629/265.11191/w/o MS2:(E)-5-(4-methoxy-5-methyl-6-oxopyran-2-yl)-3-methylhex-4-enoic acid
		7.92/504.13605/w/o MS2:benzoxazinoid O-Hex-Hex; PlaSMA ID-1400
		1.647/604.87628/Unknown
		10.816/631.27899/w/o MS2:Unknown (carbon number 34); PlaSMA ID-1738
		10.838/201.1642/w/o MS2:Unknown (carbon number 15); PlaSMA ID-660
		8.079/455.70108/Unknown
		8.754/250.07182/w/o MS2:Phenylacetylaspartic acid; PlaSMA ID-393
		7.865/434.20404/w/o MS2:NCGC00380951-01_C23H29N3O4_1H,5H-Imidazo[1',2':1,2]pyrido[2,3-b]indole-2,5(3H)-dione, 7a-(1,1-dimethyl-2-propen-1-yl)-7a,12-dihydro-6,12-dimethoxy-3-(1-methylethyl)-
		1.99/533.13574/w/o MS2:trihydroxyflavone C-pentoside C-pentoside
		7.901/276.15872/w/o MS2:Rolipram
		12.427/451.2959/Unknown
		9.209/665.07147/Unknown
		8.576/509.23907/w/o MS2:NCGC00169033-03_C26H36O10_2-Butenoic acid, 2-methyl-, (3R,3aS,4R,6R,8S,9bR)-6-(acetyloxy)-2,3,3a,4,5,6,6a,7,8,9b-decahydro-3,3a-dihydroxy-3,6,9-trimethyl-2-oxo-4-(1-oxobutoxy)azuleno[4,5-b]furan-8-yl ester, (2E)-
		7.691/312.83081/Unknown
		9.62/553.22906/Unknown
		10.246/254.68176/Unknown
		7.044/286.48602/Unknown
		8.668/134.25673/Unknown
		2.175/439.08481/Unknown
		12.111/294.22125/Unknown
		9.301/507.22321/w/o MS2:NCGC00380383-01!methyl 4,10-diacetyloxy-5,9-dihydroxy-1,4a-dimethyl-7-propan-2-yl-2,3,4,9,10,10a-hexahydrophenanthrene-1-carboxylate
		2.106/466.15881/w/o MS2:"MLS001075900-01!N-[2-[7-methoxy-6-[(Z)-(1-methyl-2,4,6-trioxo-1,3-diazinan-5-ylidene)methyl]-1,3-benzodioxol-5-yl]ethyl]-N-methylbenzamide"
		7.682/419.57614/Unknown
		12.12/301.21497/w/o MS2:NCGC00385530-02!(E)-5-(1,2,4a,5-tetramethyl-7-oxo-3,4,8,8a-tetrahydro-2H-naphthalen-1-yl)-3-methylpent-2-enoic acid
		13.599/327.15869/w/o MS2:NCGC00385279-01!4-[(3S)-7-hydroxy-8-(3-methylbut-2-enyl)-3,4-dihydro-2H-chromen-3-yl]benzene-1,3-diol
		7.891/454.22296/w/o MS2:"MLS001160031-01!1-[2-(6-methyl-8-oxospiro[3,4-dihydropyrano[3,2-g]chromene-2,1'-cyclohexane]-7-yl)acetyl]piperidine-4-carboxylic acid"
		12.153/493.30646/w/o MS2:(1S,4S,5R,10S,13S,17S,19S,20R)-10-hydroxy-4,5,9,9,13,19,20-heptamethyl-24-oxahexacyclo[15.5.2.0?,??.0?,??.0?,??.0?,??]tetracos-15-en-23-one
		7.768/635.23462/Unknown
		9.884/537.23474/Unknown
		7.97/252.14015/w/o MS2:MLS000863653-01!(E)-3-phenyl-N-(2-phenylethyl)prop-2-enamide
		1.734/357.9837/Unknown
		10.058/517.24438/Unknown
		12.106/505.22849/w/o MS2:NCGC00380661-01_C23H36O12_
		1.556/573.75696/Unknown
		12.11/521.22394/w/o MS2:methyl 3-[3,4-dihydroxy-5-(3-methylbut-2-enyl)phenyl]-2-[[4-hydroxy-3-(3-methylbut-2-enyl)phenyl]methyl]-4-methoxy-5-oxofuran-2-carboxylate
		7.741/299.15894/w/o MS2:Auraptene
		8.226/708.1792/Unknown
		8.278/325.09222/w/o MS2:NCGC00384579-01!7-[(2S,3R,4S,5S,6R)-3,4,5-trihydroxy-6-(hydroxymethyl)oxan-2-yl]oxychromen-2-one
		9.807/739.28101/Unknown
		10.35/411.2894/w/o MS2:4-hydroxy-3-tetratrenylbenzoic acid
		10.333/518.13043/Unknown
		8.443/367.16898/w/o MS2:MMV663250
		7.665/284.15594/w/o MS2:Unknown (carbon number 14); PlaSMA ID-1372
		10.551/502.26746/Unknown
		9.782/701.17224/Unknown
		9.769/523.25452/w/o MS2:NCGC00381066-01_C26H38O8_1H-Naphtho[1,2-c]pyran-7-propanoic acid, dodecahydro-8-(1-hydroxy-1-methylethyl)-3-(methoxycarbonyl)-3,4a,7,10a-tetramethyl-5-methylene-1,4-dioxo-
		1.63/856.87378/w/o MS2:PFSA-pentafluorosulfide; C13HF31O3S2
		7.613/283.90436/Unknown
		9.52/426.08609/Unknown
		9.134/521.23975/Unknown
		1.639/822.67719/Unknown
		5.869/622.1994/Unknown
		10.14/675.21313/Unknown
		6.893/361.21576/w/o MS2:(1R,4aS,5R,8aS)-5-(5-hydroxy-3-methylpentyl)-1,4a-dimethyl-6-methylidene-3,4,5,7,8,8a-hexahydro-2H-naphthalene-1-carboxylic acid
		8.753/391.16107/w/o MS2:C17H28O10; PlaSMA ID-978
		9.559/595.36591/w/o MS2:(2R,6R)-6-[(3R,10S,12S,13R,17R)-3-(2-carboxyacetyl)oxy-12-hydroxy-4,4,10,13,14-pentamethyl-2,3,5,6,7,11,12,15,16,17-decahydro-1H-cyclopenta[a]phenanthren-17-yl]-2-methyl-3-methylideneheptanoic acid
		1.596/711.58844/Unknown
		8.395/604.1709/Unknown
		2.145/580.22467/Unknown
		9.003/502.94775/Unknown
		1.663/867.0647/Unknown
		1.688/721.2005/Unknown
		8.194/380.09702/w/o MS2:Atalaphylline
		2.364/592.06659/Unknown
		2.165/474.19812/w/o MS2:NCGC00385631-01!6-[2,3-dihydroxy-3-methyl-1-[(2R,3R,4S,5S,6R)-3,4,5-trihydroxy-6-(hydroxymethyl)oxan-2-yl]oxybutyl]-7-methoxychromen-2-one
		7.62/388.86295/Unknown
		10.858/489.2131/w/o MS2:NCGC00380952-01_C26H34O9_(1R,2R,4S,7S,8R,9R,10S,11R,12S,13S,14R,17R,18R,19R)-8-Acetoxy-10,19-dihydroxy-1,9,18-trimethyl-15-oxo-16,20-dioxahexacyclo[15.3.2.0~2,13~.0~4,12~.0~7,11~.0~14,19~]docos-5-ene-5-carboxylic acid
		7.689/633.33392/w/o MS2:3-methyl-2-(4-methyl-2-(4-oxo-4-(((5aS,6R,12S)-3,6,9-trimethyldecahydro-3H-3,12-epoxy[1,2]dioxepino[4,3-i]isochromen-10-yl)oxy)butanamido)pentanamido)pentanoic acid
		9.197/653.28162/w/o MS2:NCGC00381053-01_C31H44O12_beta-D-Glucopyranoside, 5-(4-hydroxyphenyl)-1-[2-(4-hydroxyphenyl)ethyl]pentyl 6-O-(6-deoxy-alpha-L-mannopyranosyl)-
		8.467/397.17123/w/o MS2:Mirabegron (YM178)
		1.614/566.68182/Unknown
		7.771/283.65283/Unknown
		1.997/531.12012/w/o MS2:NCGC00169928-02_C25H24O13_(6aR,12aR)-6a,12a-Dihydro-6H-[1,3]dioxolo[5,6][1]benzofuro[3,2-c]chromen-3-yl 6-O-(carboxyacetyl)-beta-D-glucopyranoside
		7.442/286.82065/Unknown
		7.622/388.52856/Unknown
		9.789/474.19138/w/o MS2:"MLS001141061-01!1-[3-(3,5-dimethyl-7-oxofuro[3,2-g]chromen-6-yl)propanoyl]-4-phenylpiperidine-4-carboxylic acid"
		10.833/603.28534/w/o MS2:(2S)-4-amino-2-((2R)-2-((2S)-1-(2-(2-aminoacetamido)-4-methylpentanoyl)pyrrolidine-2-carboxamido)-3-mercaptopropanamido)-4-oxobutanoic (tert-butyl carbonic) anhydride
		9.657/653.28137/w/o MS2:NCGC00381053-01_C31H44O12_beta-D-Glucopyranoside, 5-(4-hydroxyphenyl)-1-[2-(4-hydroxyphenyl)ethyl]pentyl 6-O-(6-deoxy-alpha-L-mannopyranosyl)-
		10.141/219.1747/w/o MS2:Unknown (carbon number 15); PlaSMA ID-825
		7.861/301.82123/Unknown
		7.946/296.48935/Unknown
		9.884/447.23917/Unknown
		1.659/871.06274/Unknown
		12.11/375.09061/w/o MS2:Pesticide5_Hexythiazox_C17H21ClN2O2S_(4S,5S)-5-(4-Chlorophenyl)-N-cyclohexyl-4-methyl-2-oxo-1,3-thiazolidine-3-carboxamide
		7.603/292.40503/Unknown
		2.222/515.12451/w/o MS2:Unknown (carbon number 18); PlaSMA ID-1436
		11.993/709.30597/w/o MS2:ACETYL ISOGAMBOGIC ACID
		1.711/533.13629/w/o MS2:trihydroxyflavone C-pentoside C-pentoside
		10.009/699.28705/Unknown
		8.424/408.07053/Unknown
		1.667/797.13123/Unknown
		8.617/443.11951/w/o MS2:NCGC00168932-02_C18H22O10_5-Benzofuranpropanoic acid, 4-(beta-D-glucopyranosyloxy)-6-methoxy-
		1.633/677.97723/Unknown
		7.636/299.4039/Unknown
		8.38/375.11053/w/o MS2:Chrysosplenetin B
		9.757/535.21869/w/o MS2:NCGC00380890-01_C26H34O9_12H-3,5a-Epoxy-5H-furo[3,4-i]oxepino[4,3-a]xanthen-12-one, 1,2,3,6,7,7a,10,14,14a,14b-decahydro-6-hydroxy-5-(hydroxymethyl)-3,13-dimethoxy-5,7a,9,14b-tetramethyl-
		7.72/302.90701/Unknown
		2.152/336.12903/w/o MS2:3-(6-methoxy-3,4-dihydro-1H-pyrido[3,4-b]indol-2(9H)-yl)-1-methylpyrrolidine-2,5-dione
		7.74/286.82047/Unknown
		8.646/589.15979/Unknown
		8.331/694.23352/Unknown
		11.524/551.24768/w/o MS2:Pseudolaric Acid A-O-beta-D-glucopyranoside
		7.777/175.11913/w/o MS2:Arginine
		2.259/295.16562/w/o MS2:Unknown (carbon number 15); PlaSMA ID-1507
		9.223/665.40631/Unknown
		6.458/301.15836/w/o MS2:(3R)-3-(3,4-dimethoxyphenyl)-8-hydroxy-3,4-dihydroisochromen-1-one
		8.022/286.48596/Unknown
		1.652/940.99896/Unknown
		10.245/551.24902/w/o MS2:Pseudolaric Acid A-O-beta-D-glucopyranoside
		8.995/492.24399/w/o MS2:"MLS001140911-01!4-[[2-(3-benzyl-4,7-dimethyl-2-oxochromen-5-yl)oxypropanoylamino]methyl]cyclohexane-1-carboxylic acid"
		8.771/147.0439/w/o MS2:4H-chromen-4-one
		6.604/484.03998/Unknown
		9.467/393.10214/w/o MS2:Sesamolin
		2.174/515.12567/w/o MS2:Unknown (carbon number 18); PlaSMA ID-1436
		8.749/572.19812/Unknown
		2.42/301.15872/w/o MS2:(3R)-3-(3,4-dimethoxyphenyl)-8-hydroxy-3,4-dihydroisochromen-1-one
		7.593/281.48923/Unknown
		7.008/454.20639/w/o MS2:(2S)-N-(6-methoxy-2,3,4,9-tetrahydro-1H-carbazol-1-yl)-3-methyl-2-(1-oxoisoindolin-2-yl)butanamide
		10.113/499.24023/w/o MS2:methyl (1S,5S,9S,10R,15R)-15-(acetyloxy)-8-hydroxy-4,5,7,10,14,14-hexamethyl-6,18-dioxo-19-oxapentacyclo[10.5.2.0?,??.0?,??.0?,?]nonadeca-3,7-diene-9-carboxylate
		1.615/492.74997/Unknown
		2.086/392.10245/w/o MS2:methyl 2-(9-(furan-2-ylmethyl)-4-methyl-2-oxo-2,8,9,10-tetrahydrochromeno[8,7-e][1,3]oxazin-3-yl)acetate
		9.887/527.20532/w/o MS2:Arthoniaic acid
		7.703/295.65561/Unknown
		11.241/637.28796/w/o MS2:Thalsimine; PlaSMA ID-3097
		8.161/281.48935/Unknown
		9.028/521.20288/w/o MS2:(2R,3R,4S,5S,6R)-2-[[7-hydroxy-1-(4-hydroxy-3-methoxyphenyl)-3-(hydroxymethyl)-6-methoxy-1,2,3,4-tetrahydronaphthalen-2-yl]methoxy]-6-(hydroxymethyl)oxane-3,4,5-triol
		1.653/942.99609/Unknown
		8.407/745.19562/Unknown
		1.987/733.01843/Unknown
		14.413/310.23727/w/o MS2:NCGC00386020-01_C18H28O3_8-{(1S,5R)-4-Oxo-5-[(2Z)-2-penten-1-yl]-2-cyclopenten-1-yl}octanoic acid
		11.108/331.17593/w/o MS2:(2R,3R,4S,5S,6R)-2-[(2E)-4-hydroxy-3,7-dimethylocta-2,6-dienoxy]-6-(hydroxymethyl)oxane-3,4,5-triol
		1.647/750.74304/Unknown
		12.358/709.30762/Unknown
		7.703/295.40479/Unknown
		1.626/427.7774/Unknown
		14.825/311.16379/w/o MS2:Unknown (carbon number 20); PlaSMA ID-1646
		6.931/301.1582/w/o MS2:(3R)-3-(3,4-dimethoxyphenyl)-8-hydroxy-3,4-dihydroisochromen-1-one
		7.853/292.31216/Unknown
		7.188/297.82208/Unknown
		7.599/291.6489/Unknown
		2.301/301.66028/Unknown
		10.213/309.09583/w/o MS2:NCGC00385000-01_C15H18O8_beta-D-Glucopyranose, 1-O-[(2E)-3-(2-hydroxyphenyl)-1-oxo-2-propen-1-yl]-
		8.391/212.05548/w/o MS2:Unknown (carbon number 9); PlaSMA ID-776
		7.893/544.72491/Unknown
		11.862/529.2442/w/o MS2:"MLS001158376-01!(2S)-2-[[(2S)-2-[[(2S)-3-oxo-2-propan-2-yl-2,4-dihydroquinoxaline-1-carbonyl]amino]-3-phenylpropanoyl]amino]-3-phenylpropanoic acid"
		2.184/581.13696/Unknown
		7.103/474.99988/Unknown
		9.986/685.30804/Unknown
		7.528/287.90134/Unknown
		11.702/447.23849/Unknown
		12.017/621.29626/w/o MS2:(2R,3R,4S,5R,6R)-2-[[7-[(2R,3R,4R,5S)-3,4-dihydroxy-5-(hydroxymethyl)oxolan-2-yl]oxy-2-ethenyl-2,4b,8,8-tetramethyl-4,4a,5,6,7,8a,9,10-octahydro-3H-phenanthren-3-yl]oxy]-6-methyloxane-3,4,5-triol
		10.324/507.20825/w/o MS2:NCGC00380212-01![3,4,5-trihydroxy-6-[(3,4,5-trihydroxyoxan-2-yl)oxymethyl]oxan-2-yl] 2,6,6-trimethylcyclohexene-1-carboxylate
		8.09/709.38318/Unknown
		9.796/458.73392/Unknown
		1.673/795.13159/Unknown
		10.333/564.13623/Unknown
		11.7/331.19034/w/o MS2:(4,7,7-trimethyl-3-bicyclo[2.2.1]heptanyl) (E)-3-(4-hydroxy-3-methoxyphenyl)prop-2-enoate
		2.22/397.13571/Unknown
		7.865/337.15109/w/o MS2:Carpachromene
		9.886/571.22406/Unknown
		9.67/539.25049/Unknown
		11.865/625.26703/Unknown
		2.386/208.5309/Unknown
		2.103/450.16089/w/o MS2:NCGC00180458-02_C18H24O12_Cyclopenta[c]pyran-4-carboxylic acid, 7-[(acetyloxy)methyl]-1-(beta-D-glucopyranosyloxy)-1,4a,5,7a-tetrahydro-5-hydroxy-, (1S,4aS,5S,7aS)-
		9.507/571.25879/w/o MS2:"MLS001141388-01!(2S)-2-[[(2S)-2-[[(2R)-2-(2,4-dioxo-1H-quinazolin-3-yl)-3-phenylpropanoyl]amino]-4-methylpentanoyl]amino]-3-phenylpropanoic acid"
		9.021/574.20264/Unknown
		10.614/329.16049/w/o MS2:Unknown (carbon number 16); PlaSMA ID-734
		6.709/296.69446/Unknown
		1.717/479.08701/w/o MS2:Quercetin-3-Glucuronide; LC-ESI-QTOF; MS2; CE
		7.341/285.0618/w/o MS2:C12H14O8; PlaSMA ID-517
		11.531/301.18176/Unknown
		2.35/523.06897/Unknown
		8.791/228.08772/w/o MS2:Ergothioneine
		1.663/869.06445/Unknown
		2.112/519.2171/w/o MS2:(2S,3R,4R,5R,6R)-2-methyl-6-[[(2R,3S,4S,5R,6R)-3,4,5-trihydroxy-6-[(E)-7-hydroxy-3,7-dimethyloct-3-enoxy]oxan-2-yl]methoxy]oxane-3,4,5-triol
		9.347/406.23453/w/o MS2:Leu-Leu-Tyr; LC-ESI-QTOF; MS2; CE
		2.345/145.06851/w/o MS2:1-Naphthol
		8.101/363.66513/Unknown
		9.542/739.28174/Unknown
		7.906/634.17517/Unknown
		2.036/402.99207/w/o MS2:URIDINE 5'-DIPHOSPHATE
		8.997/221.11751/w/o MS2:NCGC00160199-01!PRECOCENE II
		7.905/876.24042/Unknown
		7.098/499.2645/w/o MS2:NCGC00380718-01_C29H40O8_2-Butenoic acid, 2-methyl-, 1a,1b,4,4a,5,7a,7b,8,9,9a-decahydro-4a,7b-dihydroxy-3-(hydroxymethyl)-1,1,6,8-tetramethyl-9a-(2-methyl-1-oxopropoxy)-5-oxo-1H-cyclopropa[3,4]benz[1,2-e]azulen-9-yl ester, (2E)-
		1.958/654.00842/Unknown
		7.896/647.26776/Unknown
		11.331/477.24966/w/o MS2:(2R,4'aR,5'S,6'R,6'aS,10'aR,10'bR)-6'-(acetyloxy)-4'a,6'a,10'b-trimethyl-5''-oxo-decahydro-1'H-dispiro[oxirane-2,7'-naphtho[2,1-b]pyran-3',3''-oxolane]-5'-yl 2-methylpropanoate
		8.271/581.54181/Unknown
		8.395/691.06519/Unknown
		7.253/495.23618/w/o MS2:TRIDESACETOXYKHIVORIN
		9.878/571.25677/w/o MS2:"MLS001141388-01!(2S)-2-[[(2S)-2-[[(2R)-2-(2,4-dioxo-1H-quinazolin-3-yl)-3-phenylpropanoyl]amino]-4-methylpentanoyl]amino]-3-phenylpropanoic acid"
		10.144/613.19885/w/o MS2:(1S,3S)-1-[[(2S,3R,4S)-3-ethenyl-5-methoxycarbonyl-2-[(2S,3R,4S,5S,6R)-3,4,5-trihydroxy-6-(hydroxymethyl)oxan-2-yl]oxy-3,4-dihydro-2H-pyran-4-yl]methyl]-2,3,4,9-tetrahydro-1H-pyrido[3,4-b]indole-3-carboxylic acid
		2.128/727.09705/Unknown
		7.283/308.16547/w/o MS2:Sodium Houttuyfonate
		7.771/569.18127/w/o MS2:Mulberroside A
		7.92/550.14099/Unknown
		7.793/237.13458/w/o MS2:MLS001049024-01!
		1.785/357.98416/Unknown
		10.412/522.37231/Unknown
		11.247/301.15475/w/o MS2:methyl 2-benzamido-3-phenylpropanoate
		7.843/307.15915/w/o MS2:MMV006901
		7.605/445.1384/w/o MS2:Piptocarphin A
		7.853/478.20755/w/o MS2:(2R,2'S,4'aS,5'R,5''S,6'R,8'aS)-2'-(acetyloxy)-5''-(furan-3-yl)-6'-methyl-2'',8'-dioxo-octahydrodispiro[oxirane-2,1'-naphthalene-5',3''-oxolane]-8'a-ylmethyl acetate
		8.392/194.04486/w/o MS2:Unknown (carbon number 9); PlaSMA ID-593
		11.491/340.22626/w/o MS2:Propoxyphene
		2.044/243.06409/w/o MS2:BIOTIN
		7.514/302.49316/Unknown
		7.824/281.48849/Unknown
		7.871/279.65314/Unknown
		7.563/624.31476/Unknown
		10.142/201.16429/w/o MS2:Unknown (carbon number 15); PlaSMA ID-660
		1.759/337.12201/w/o MS2:Pesticide6_Fenbuconazole_C19H17ClN4_4-(4-Chlorophenyl)-2-phenyl-2-(1H-1,2,4-triazol-1-ylmethyl)butanenitrile
		7.851/292.48743/Unknown
		2.086/345.2254/w/o MS2:MLS001074201-01!
		1.638/672.81598/Unknown
		9.109/656.28217/Unknown
		7.617/585.26379/w/o MS2:(1R,3aR,3bS,4aR,6S,7S,7aR,8R,8aR,9aR)-1,4a,8-tris(acetyloxy)-2,2,3b,6,8a-pentamethyl-4,9-dioxo-tetradecahydro-1H-cyclopenta[a]s-indacen-7-yl butanoate
		1.657/656.20276/Unknown
		7.176/519.76813/Unknown
		9.012/502.61234/Unknown
		7.938/371.16327/w/o MS2:10-[2-(1-methylpiperidin-2-yl)ethyl]-2-methylsulfanylphenothiazine
		7.446/285.16351/w/o MS2:MLS001148140-01!3-Tropanylindole-3-carboxylate hydrochloride
		9.216/620.5871/Unknown
		7.911/426.69183/Unknown
		9.131/328.07635/w/o MS2:Fluazifop; LC-ESI-ITFT; MS2; CE
		8.204/541.21478/w/o MS2:4-N-methyllyaloside
		7.305/485.18781/Unknown
		8.466/649.23499/Unknown
		9.01/699.28741/Unknown
		7.612/625.14117/w/o MS2:Quercetin-3,4'-O-di-beta-glucopyranoside; LC-ESI-QTOF; MS2; CE
		5.982/449.22382/w/o MS2:MLS001140949-01!
		9.068/526.2193/w/o MS2:N-(1-(2-amino-2-oxoethyl)piperidin-4-yl)-3-(4-hydroxy-6-methyl-2-oxo-2H-pyran-3-yl)-3-(2,3,4-trimethoxyphenyl)propanamide
		1.873/435.90558/Unknown
		7.021/273.13577/w/o MS2:Sempervirine; PlaSMA ID-1248
		2.095/290.13455/w/o MS2:Ophthalmic acid; CE0; JCMUOFQHZLPHQP-BQBZGAKWSA-N
		6.998/255.18274/w/o MS2:aloperine
		7.062/286.82169/Unknown
		9.5/331.18985/w/o MS2:Jolkinolide B
		8.107/542.1106/Unknown
		7.681/345.13202/w/o MS2:Catechin Tetramethylether
		7.51/302.8273/Unknown
		8.414/418.09949/Unknown
		9.256/588.57477/Unknown
		9.254/588.82495/Unknown
		10.422/261.68787/Unknown
		1.655/944.99377/Unknown
		6.424/526.33972/Unknown
		10.686/503.22888/w/o MS2:NCGC00163699-03_C26H34O7_2,4,6,8-Decatetraenedioic acid, mono[5-methoxy-4-[2-methyl-3-(3-methyl-2-buten-1-yl)oxiranyl]-1-oxaspiro[2.5]oct-6-yl] ester, (2E,4E,6E,8E)-
		7.92/540.11249/Unknown
		7.438/829.26001/Unknown
		8.961/339.20358/Unknown
		9.869/865.42371/w/o MS2:3-((3'-Malonyl)Xyl)-28-Glu Polygalagenin (NMR)
		9.941/535.21881/w/o MS2:NCGC00380890-01_C26H34O9_12H-3,5a-Epoxy-5H-furo[3,4-i]oxepino[4,3-a]xanthen-12-one, 1,2,3,6,7,7a,10,14,14a,14b-decahydro-6-hydroxy-5-(hydroxymethyl)-3,13-dimethoxy-5,7a,9,14b-tetramethyl-
		8.346/678.20386/Unknown
		1.99/721.20032/Unknown
		2.099/386.10788/w/o MS2:NCGC00385042-01!3-hydroxy-2-[(E)-3-(4-hydroxyphenyl)prop-2-enoyl]oxy-3-methoxycarbonylpentanedioic acid
		7.192/307.82474/Unknown
		8.056/627.24713/w/o MS2:6-(furan-3-yl)-6,8,12,16,21-pentahydroxy-7,15-dimethyl-9-oxo-3,17,19-trioxaheptacyclo[9.9.3.0?,??.0?,?.0?,?.0??,??.0??,??]tricosan-14-yl 2-methylbutanoate
		9.751/504.11484/Unknown
		7.588/805.18628/Unknown
		1.733/480.01691/Unknown
[truncated: 2,050 more rows]

## Sheet: Legend
Table S12. Legend
Legend
rt	- time of elution from chromatographic column [min] averages in processing steps
m/z	- value of mass to charge ratio averages in processing steps
annotation	- annotation from database available at http://prime.psc.riken.jp/compms/msdial/main.html#MSP
